# Supplementary material for: Dynamic enhancers control skeletal muscle identity and reprogramming
Source: PLoS Biol. 2019 Oct 7;17(10):e3000467. doi: 10.1371/journal.pbio.3000467 (PMC6799888; doi:10.1371/journal.pbio.3000467)
Supplement: S1 Data — (XLSX) [file pbio.3000467.s012.xlsx]

## Sheet: Fig1
Data underlying Fig1A						Data underlying Fig1B						Data underlying Fig1C					Data underlying Fig1D										Data underlying Fig1E										Data underlying Fig1F
Expression values relative to house keeping gene (36B4)							H3K4me2		H3K27ac			Data can be found in: S2 Data, S3 Data and S4 Data.					Peak files same as Fig 1B											Chr	Start	Stop	File name							Chr	Start	Stop	File name
	Myh4	Myh1	Myh2	Myh7			File name	Peak #	File name	Peak #							Spearman rank correlation coefficients:										Myh2,Myh1,Myh4	chr11	67166395	67266395	GSM3515020_EDL_rep1_H3K4me2_Tags.ucsc.bedGraph.gz						Myh2,Myh1,Myh4	chr11	67166395	67266395	GSM3515022_EDL_rep1_H3K27ac_Tags.ucsc.bedGraph.gz
												S2 Data : Only H3K4me2 peaks					H3K4me2														GSM3515036_Quad_rep1_H3K4me2_Tags.ucsc.bedGraph.gz										GSM3515038_Quad_rep1_H3K27ac_Tags.ucsc.bedGraph.gz
EDL1	1.70964	0.581983	0.2371	0.002537		EDL	GSE123877_EDL_H3K4me2_peaks.txt.gz	42501	GSE123877_EDL_H3K27ac_peaks.txt.gz	35750		S3 Data : H3K4me2 and H3K27ac peaks						EDL1	EDL2	Quad1	Quad2	Sol1	Sol2	Dia1	Dia2						GSM3515048_Soleus_rep1_H3K4me2_Tags.ucsc.bedGraph.gz										GSM3515050_Soleus_rep1_H3K27ac_Tags.ucsc.bedGraph.gz
EDL2	1.4976	0.680475	0.353549	0.00237		Quad	GSE123877_Quad_H3K4me2_peaks.txt.gz	43525	GSE123877_Quad_H3K27ac_peaks.txt.gz	40949		S4 Data : Only H3K27ac peaks					EDL1	1	0.96	0.92	0.92	0.86	0.87	0.87	0.88						GSM3515015_Diaphragm_rep1_H3K4me2_Tags.ucsc.bedGraph.gz										GSM3515017_Diaphragm_rep1_H3K27ac_Tags.ucsc.bedGraph.gz
EDL3	1.41049	0.614835	0.247279	0.004872		Sol	GSE123877_Soleus_H3K4me2_peaks.txt.gz	35696	GSE123877_Soleus_H3K27ac_peaks.txt.gz	34173							EDL2	0.96	1	0.91	0.92	0.87	0.88	0.88	0.89
EDL4	1.76042	0.627757	0.345399	0.006605		Dia	GSE123877_Diaphragm_H3K4me2_peaks.txt.gz	33138	GSE123877_Diaphragm_H3K27ac_peaks.txt.gz	33106							Quad1	0.92	0.91	1	0.95	0.8	0.8	0.82	0.83		Myh6,Myh7,Ngdn	chr14	54933140	55033140	GSM3515020_EDL_rep1_H3K4me2_Tags.ucsc.bedGraph.gz						Myh6,Myh7,Ngdn	chr14	54933140	55033140	GSM3515022_EDL_rep1_H3K27ac_Tags.ucsc.bedGraph.gz
EDL5	1.76469	0.55233	0.244847	0.018225													Quad2	0.92	0.92	0.95	1	0.81	0.82	0.84	0.84						GSM3515036_Quad_rep1_H3K4me2_Tags.ucsc.bedGraph.gz										GSM3515038_Quad_rep1_H3K27ac_Tags.ucsc.bedGraph.gz
																	Sol1	0.86	0.87	0.8	0.81	1	0.94	0.9	0.9						GSM3515048_Soleus_rep1_H3K4me2_Tags.ucsc.bedGraph.gz										GSM3515050_Soleus_rep1_H3K27ac_Tags.ucsc.bedGraph.gz
Quad1	1.39465	0.776945	0.520964	0.081988													Sol2	0.87	0.88	0.8	0.82	0.94	1	0.9	0.9						GSM3515015_Diaphragm_rep1_H3K4me2_Tags.ucsc.bedGraph.gz										GSM3515017_Diaphragm_rep1_H3K27ac_Tags.ucsc.bedGraph.gz
Quad2	1.51513	0.998065	0.615117	0.180504													Dia1	0.87	0.88	0.82	0.84	0.9	0.9	1	0.95
Quad3	1.20898	1.18687	0.518439	0.136943													Dia2	0.88	0.89	0.83	0.84	0.9	0.9	0.95	1
Quad4	1.18413	0.77172	0.363772	0.073038
Quad5	1.43021	0.951129	0.485069	0.172767													H3K27ac
																		EDL1	EDL2	Quad1	Quad2	Sol1	Sol2	Dia1	Dia2
Sol1	0.082436	1.13712	2.46801	4.32033													EDL1	1	0.94	0.9	0.85	0.8	0.77	0.76	0.77
Sol2	0.08193	0.76651	2.0016	2.80381													EDL2	0.94	1	0.92	0.88	0.78	0.77	0.74	0.78
Sol3	0.000323	0.810621	1.84926	2.8375													Quad1	0.9	0.92	1	0.9	0.74	0.73	0.73	0.75
Sol4	0.073155	1.0454	2.60106	3.67419													Quad2	0.85	0.88	0.9	1	0.72	0.74	0.7	0.73
Sol5	0.01064	1.22712	2.52113	3.73854													Sol1	0.8	0.78	0.74	0.72	1	0.93	0.85	0.85
																	Sol2	0.77	0.77	0.73	0.74	0.93	1	0.83	0.85
Dia1	0.149815	1.51051	1.1026	0.856661													Dia1	0.76	0.74	0.73	0.7	0.85	0.83	1	0.93
Dia2	0.147709	1.03414	1.2416	0.674722													Dia2	0.77	0.78	0.75	0.73	0.85	0.85	0.93	1
Dia3	0.129926	0.834387	0.672971	0.357898
Dia4	0.241058	1.27035	1.10304	0.533401
Dia5	0.213881	1.01483	1.20513	0.630589

## Sheet: Fig2
Data underlying Fig2A							Data underlying Fig2B						Data underlying Fig2C									Data underlying Fig2D							Data underlying Fig2E
	Number of peaks						Peak files same as Fig 1B							Chr	Start	Stop	File name					EDL							Data can be found in S5 Data, S6 Data, S7 Data and S8 Data.
	Promoter	Intergenic	Intragenic	Total	File name		Spearman rank correlation coefficients:						Myh2,Myh1,Myh4	chr11	67166395	67266395	GSM3981673_edlATAC_TAG.ucsc.bedGraph.gz					File name :	GSE123877_edl_ATAC_peaks.txt.gz	GSE123877_EDL_H3K27ac_peaks.txt.gz	GSE123877_EDL_H3K4me2_peaks.txt.gz
EDL	9259	8996	11881	30136	GSE123877_edl_ATAC_peaks.txt.gz		ATAC-seq										GSM3981671_quadATAC_TAG.ucsc.bedGraph.gz						ATAC	H3K27ac	H3K4me2	Number of peaks			S5 Data : EDL
Quad	10293	12805	17239	40337	GSE123877_quad_ATACpeaks.txt.gz			EDL	Quad	Sol	Dia						GSM3981672_soleusATAC_TAG.ucsc.bedGraph.gz								X	13115			S6 Data : Quad
Sol	9173	8660	10951	28784	GSE123877_soleus_ATAC_peaks.txt.gz		EDL	1	0.86	0.84	0.81						GSM3981674_diaphragmATAC_TAG.ucsc.bedGraph.gz							X		7248			S7 Data : Sol
Dia	8908	5789	6885	21582	GSE123877_diaphram_ATAC_peaks.txt.gz		Quad	0.86	1	0.78	0.76												X			4384			S8 Data : Dia
							Sol	0.84	0.78	1	0.84		Myh6,Myh7,Ngdn	chr14	54933140	55033140	GSM3981673_edlATAC_TAG.ucsc.bedGraph.gz							X	X	7682
							Dia	0.81	0.76	0.84	1						GSM3981671_quadATAC_TAG.ucsc.bedGraph.gz						X		X	2547
																	GSM3981672_soleusATAC_TAG.ucsc.bedGraph.gz						X	X		2958
																	GSM3981674_diaphragmATAC_TAG.ucsc.bedGraph.gz						X	X	X	17179
																						Quad
																						File name :	GSE123877_quad_ATACpeaks.txt.gz	GSE123877_Quad_H3K27ac_peaks.txt.gz	GSE123877_Quad_H3K4me2_peaks.txt.gz
																							ATAC	H3K27ac	H3K4me2	Number of peaks
																									X	11955
																								X		10957
																							X			10178
																								X	X	7534
																							X		X	4122
																							X	X		3746
																							X	X	X	17835
																						Sol
																						File name :	GSE123877_soleus_ATAC_peaks.txt.gz	GSE123877_Soleus_H3K27ac_peaks.txt.gz	GSE123877_Soleus_H3K4me2_peaks.txt.gz
																							ATAC	H3K27ac	H3K4me2	Number of peaks
																									X	10283
																								X		8771
																							X			5869
																								X	X	6707
																							X		X	2727
																							X	X		3479
																							X	X	X	14580
																						Dia
																						File name :	GSE123877_diaphram_ATAC_peaks.txt.gz	GSE123877_Diaphragm_H3K27ac_peaks.txt.gz	GSE123877_Diaphragm_H3K4me2_peaks.txt.gz
																							ATAC	H3K27ac	H3K4me2	Number of peaks
																									X	9940
																								X		10768
																							X			3854
																								X	X	7536
																							X		X	2369
																							X	X		2462
																							X	X	X	11885

## Sheet: Fig3
Data underlying Fig3A							Data underlying Fig3B						Data underlying Fig3C						Data underlying Fig3D
All individual peaks reported in S9 Data							All individual peaks reported in S9 Data						Genes used for pathway analysis on Metascape are reported in S9 Data							Chr	Start	Stop
EDL							EDL-highconf-Sepeaks	Quad-highconf-Sepeaks	Sol-highconf-Sepeaks	Dia-highconf-Sepeaks	Number of peaks		P values presented as -log10 P						Acta1	chr8	123866319	123916319	GSM3515022_EDL_rep1_H3K27ac_Tags.ucsc.bedGraph.gz
	H3K27ac	Med1	ATAC	Number of peaks						X	38												GSM3515038_Quad_rep1_H3K27ac_Tags.ucsc.bedGraph.gz
			X	477					X		90		Pathways	EDL	Quad	Sol	Dia						GSM3515050_Soleus_rep1_H3K27ac_Tags.ucsc.bedGraph.gz
		X		43					X	X	28		Muscle structure development	5.01641	4.93777	5.768	2.66597						GSM3515017_Diaphragm_rep1_H3K27ac_Tags.ucsc.bedGraph.gz
	X			311				X			90		regulation of cellular catabolism	4.62938	3.29259	4.01604	3.16179
		X	X	6				X		X	9		Apoptotic signaling pathway	3.50516	3.60691	4.88532	7.23391						GSM3981673_edlATAC_TAG.ucsc.bedGraph.gz
	X		X	272				X	X		18		MAPK signaling pathway	2.50982	3.73645	4.92029	3.57926						GSM3981671_quadATAC_TAG.ucsc.bedGraph.gz
	X	X		2				X	X	X	20		Supramolecular fiber organization	2.16103	2.97163	3.67254	0						GSM3981672_soleusATAC_TAG.ucsc.bedGraph.gz
	X	X	X	7			X				51		Response to hypoxia	3.17138	3.97653	0	2.96072						GSM3981674_diaphragmATAC_TAG.ucsc.bedGraph.gz
							X			X	10		Mitophagy	3.05844	0	2.74728	4.37072
Quad							X		X		17		Regulation of actin dynamics for phagocytic cup formation	0	3.87376	4.82832	2.54565						GSM3764464_EDL_Med1_Tags.ucsc.bedGraph.gz
	H3K27ac	Med1	ATAC	Number of peaks			X		X	X	19		Neuron death	0	4.33888	4.24185	2.05146						GSM3764466_Quad_Med1_Tags.ucsc.bedGraph.gz
			X	480			X	X			42		Regulation of cell motility	0	5.5744	2.29256	2.31991						GSM3764469_Soleus_Med1_Tags.ucsc.bedGraph.gz
		X		60			X	X		X	15		Response to oxidative stress	0	2.45583	3.29801	4.19298						GSM3764462_Diaphragm_Med1_Tags.ucsc.bedGraph.gz
	X			331			X	X	X		37		Regulation of cell death	0	3.28444	3.183	4.08412
		X	X	28			X	X	X	X	93		Response to hormone	3.20379	7.00913	0	0		Pvalb	chr15	78183000	78233000	GSM3515022_EDL_rep1_H3K27ac_Tags.ucsc.bedGraph.gz
	X		X	257									Glycogen metabolism	2.86717	3.95758	0	0						GSM3515038_Quad_rep1_H3K27ac_Tags.ucsc.bedGraph.gz
	X	X		9									Entrainment of circadian clock	2.67727	5.01076	0	0						GSM3515050_Soleus_rep1_H3K27ac_Tags.ucsc.bedGraph.gz
	X	X	X	30									AUF1 destabilization of mRNA	3.60578	0	0	3.79599						GSM3515017_Diaphragm_rep1_H3K27ac_Tags.ucsc.bedGraph.gz
													Regulation of transmembrane transport	0	4.97701	2.24923	0
Sol													Anoikis	0	4.24452	3.07476	0						GSM3981673_edlATAC_TAG.ucsc.bedGraph.gz
	H3K27ac	Med1	ATAC	Number of peaks									Generic transcription pathway	0	4.76245	0	2.18028						GSM3981671_quadATAC_TAG.ucsc.bedGraph.gz
			X	452									Peptidyl-proline hydroxylation	0	0	3.85535	4.25551						GSM3981672_soleusATAC_TAG.ucsc.bedGraph.gz
		X		83									Maintenance of synapse structure	0	0	3.39945	3.79599						GSM3981674_diaphragmATAC_TAG.ucsc.bedGraph.gz
	X			371									Regulation of ROS metabolism	0	0	3.30779	3.6734
		X	X	13									Signal transduction by p53	4.46631	0	0	0						GSM3764464_EDL_Med1_Tags.ucsc.bedGraph.gz
	X		X	266									ClassI MHC mediated antigen presentation	4.22089	0	0	0						GSM3764466_Quad_Med1_Tags.ucsc.bedGraph.gz
	X	X		18									positive regulation of sulfur metabolism	0	5.00697	0	0						GSM3764469_Soleus_Med1_Tags.ucsc.bedGraph.gz
	X	X	X	29									Nuclear eeceptor transcription pathway	0	4.24037	0	0						GSM3764462_Diaphragm_Med1_Tags.ucsc.bedGraph.gz
													Endomembrane system organization	0	0	5.74179	0
Dia													Myotube differentiation	0	0	4.2362	0
	H3K27ac	Med1	ATAC	Number of peaks									Response to unfolded protein	0	0	0	4.92905
			X	302									Estrogen signaling pathway	0	0	0	4.25546
		X		60
	X			389
		X	X	7
	X		X	183
	X	X		25
	X	X	X	18

## Sheet: Fig4
Data underlying Fig4A						Data underlying Fig4B						Data underlying Fig4C											Data underlying Fig4D									Data underlying Fig4E								Data underlying Fig4F
Number of H3K27ac peaks:						Number of ATAC peaks:						File names:	GSE123877_Quad_H3K27ac_peaks.txt.gz	SRP012465 and SRP002800: MT_H3K27ac				GSE123877_Quad_ATAC_peaks.txt.gz	SRP093753:MT_ATAC-seq				File names:	GSE123877_Quad_H3K27ac_peaks.txt.gz				GSE123877_Quad_ATAC_peaks.txt.gz				Log2 Normalized H3K27ac Tag Count:								Peaks used to run ontology ananlysis on GREAT					Peaks used to run ontology ananlysis on GREAT
File name :	GSE123877_Quad_H3K27ac_peaks.txt.gz	SRP012465 and SRP002800: MT_H3K27ac				File name :	GSE123877_Quad_ATAC_peaks.txt.gz	SRP093753:MT_ATAC-seq						(previously published Blum et al., 2012)					(previously published Asp et al., 2011)													At Quad>MT genes				At MT>Quad genes				H3K27ac peaks that annotate to Quad>MT genes					H3K27ac peaks that annotate to MT>Quad genes
		(previously published Blum et al., 2012)						(previously published Asp et al., 2011)					Log2 Normalized H3K27ac Tag Count					Log2 Normalized ATAC Tag Count						Distance from Quad H3K27ac Peak Center (bp)	Tags per bp			Distance from Quad ATAC Peak Center (bp)	Tags per bp			Gene Name	Quad	MT		Gene Name	Quad	MT		Chr	Start	End	Gene Name		Chr	Start	End	Gene Name
	Quad	MT	Number of peaks				Quad	MT	Number of peaks				Quadriceps	MT				Quadriceps	MT						Quad	MT			Quad	MT		Lrp3	7.30629	7.05192		Gmfb	9.15351	8.73829		chr10	86772762	86772904	Nt5dc3		chr5	96997190	96997332	Bmp2k
		X	27784					X	26548					Only Quad	Only MT	Common			Only Quad	Only MT	Both			-2000	1.59996	1.07986		-2000	0.656455	0.404857		Ube2d1	10.3824	9.85244		Scml4	9.17567	8.88029		chr1	66846742	66846884	Acadl		chr18	36708606	36708748	E230025N22Rik
	X		28256				X		31569				4.33414		6.37095			8.38314	7.36833					-1990	1.60481	1.08099		-1990	0.657286	0.40621		Zfp93	7.20349	6.82235		Galnt10	9.10363	8.80832		chr6	6578459	6578601	Shfm1		chr6	100688584	100688726	Gxylt2
	X	X	12693				X	X	13341				3.65707		6.659			6.01659	4.42425					-1980	1.61097	1.0825		-1980	0.657687	0.404983		Dmd	9.98976	7.00445		Rhbdd1	8.31465	8.79724		chr2	77561867	77562009	Zfp385b		chr15	98952233	98952375	Tuba1a
													1.18587		6.26172			6.78529	4.92315					-1970	1.61641	1.08355		-1970	0.659114	0.404297		Ptcd3	9.44074	9.05402		Tmbim1	10.4739	10.3861		chr19	25357519	25357661	Kank1		chr10	37480068	37480210	Marcks
													1.48027		6.47946			7.0705	6.28448					-1960	1.62105	1.08476		-1960	0.660678	0.403882		Ifi27l2a	8.89742	8.07007		Akap2	9.70565	9.45998		chr11	73160747	73160889	P2rx5		chr4	149975600	149975742	Spsb1
Annotation for common H3K27ac peaks:						Annotation for common ATAC peaks:							-1.26882		6.28642			6.01502	1.22033					-1950	1.62724	1.08684		-1950	0.661483	0.402258		Cd37	7.20828	7.50978		Pwwp2b	9.37923	8.77243		chr7	128059174	128059316	Itgam		chr4	83343484	83343626	Ttc39b
	Promoter	Intergenic	Intragenic	Total			Promoter	Intergenic	Intragenic	Total			3.46923		6.32544			6.62892	5.32697					-1940	1.63242	1.08851		-1940	0.662524	0.405524		Psmb3	9.51706	9.97389		Sirt7	10.3083	9.3936		chr2	109942124	109942266	Lgr4		chr4	41464430	41464572	Kif24
	3162	6315	3216	12693			6679	3604	3058	13341			3.71094		6.12629			5.91433	1.22033					-1930	1.63912	1.08997		-1930	0.663748	0.40529		Nfam1	7.37959	7.80835		Dbf4	6.99294	7.36159		chr12	80463226	80463368	Exd2		chr9	98433873	98434015	Rbp1
													3.37434		6.81089			6.34323	5.78346					-1920	1.64433	1.09115		-1920	0.663882	0.405434		Best3	9.34145	9.14962		Sema3b	11.0518	10.3092		chr10	93357919	93358061	Gm17745		chr9	70687531	70687673	Adam10
													0.948601		6.65485			6.5552	4.90063					-1910	1.64978	1.09301		-1910	0.664517	0.40556		Hist1h4h	9.27475	8.52487		Trio	9.03009	9.96299		chr19	8920844	8920986	B3gat3		chr11	16716915	16717057	Egfr
													3.1375		6.49578			6.54241	4.57289					-1900	1.65514	1.09487		-1900	0.66374	0.405362		Rpl12	9.228	9.11578		Nefl	5.4957	7.33145		chr9	105053691	105053833	Mrpl3		chr1	16130172	16130314	Rdh10
													5.57137		7.09645			6.6744	5.39266					-1890	1.65943	1.09533		-1890	0.66393	0.405831		Car14	10.1614	8.3366		4833438C02Rik	8.69679	8.49695		chr10	61464990	61465132	Lrrc20		chr13	32861419	32861561	Serpinb1a
													4.30706		6.98328			6.11207	5.84323					-1880	1.66434	1.09647		-1880	0.6662	0.405163		Prickle3	10.4844	8.46414		Masp1	8.37437	9.64109		chr14	8160533	8160675	Pdhb		chr5	27753392	27753534	Paxip1
													3.20398		6.62066			6.54148	4.94486					-1870	1.66962	1.09733		-1870	0.666769	0.404983		Spon1	7.23946	6.57092		Ube2e2	6.91618	7.43942		chr12	31351760	31351902	Dld		chr14	86936568	86936710	Diaph3
													1.3505		6.74012			6.79025	6.98812					-1860	1.67475	1.09802		-1860	0.668323	0.405903		Sema6c	10.1151	9.08248		Aak1	10.0644	8.99032		chr10	80813655	80813797	Jsrp1		chr2	145670390	145670532	BC039771
													4.09085		6.07457			6.30323	4.45549					-1850	1.67851	1.09949		-1850	0.66878	0.405993		Mrpl40	8.47385	8.13091		Il4ra	9.42262	9.15358		chr8	121562830	121562972	Fbxo31		chr15	100747629	100747771	Slc4a8
													2.89627		6.39017			6.65177	6.0197					-1840	1.68383	1.09952		-1840	0.671043	0.403467		Cend1	9.83342	8.64566		Gm5088	5.48285	5.10748		chr8	72847051	72847193	F2rl3		chr1	89521756	89521898	Agap1
													0.565597		6.68902			6.45779	5.47054					-1830	1.68922	1.1009		-1830	0.67167	0.403467		Luc7l2	10.2123	8.52799		Tmem181b-ps	4.54133	3.69098		chr10	51982444	51982586	Vgll2		chr7	84528751	84528893	Gm2115
													-1.26882		6.5306			6.44526	4.62877					-1820	1.6937	1.10067		-1820	0.672213	0.402601		BC048679	7.23879	6.65112		Bnc2	8.15109	8.20792		chr11	106350801	106350943	Scn4a		chr3	116847874	116848016	Frrs1
													0.480265		6.23074			6.90207	4.73335					-1810	1.69977	1.10124		-1810	0.671187	0.40621		Hdhd5	9.38336	7.86508		Zfp873	5.82426	6.62249		chr13	37482687	37482829	Ly86		chr12	24709517	24709659	Rrm2
													1.76977		6.19731			6.58782	6.20438					-1800	1.70359	1.10233		-1800	0.67168	0.405236		Atp1b2	10.3115	8.85933		Arpc4	9.33073	8.61908		chr15	58220580	58220722	Fbxo32		chr4	84740534	84740676	Bnc2
													4.06437		6.32003			6.09614	3.70819					-1790	1.70776	1.10258		-1790	0.67042	0.404315		Mpp7	8.74509	6.52427		Homer3	8.73601	9.11708		chr4	109503617	109503759	Rnf11		chr9	83834078	83834220	Ttk
													2.01078		6.56178			6.14078	3.22188					-1780	1.71283	1.10485		-1780	0.670481	0.404622		Mir1a-1hg	11.8984	10.8125		AA986860	9.1847	8.76871		chr1	174878774	174878916	Grem2		chr7	24599651	24599793	Phldb3
													3.16027		6.27221			6.2213	1.48543					-1770	1.7167	1.10568		-1770	0.670888	0.405777		Cd86	6.38543	6.1811		BC030867	9.75997	9.26144		chr5	140331637	140331779	Mrm2		chr13	102031731	102031873	Pik3r1
													4.3194		6.20046			6.05961	2.70708					-1760	1.72082	1.10703		-1760	0.671964	0.406589		Rnf115	8.78347	8.64267		Selenoi	6.93764	8.26045		chr12	35284637	35284779	Snx13		chr7	112428160	112428302	Parva
													-0.277534		6.18606			6.44526	5.07082					-1750	1.72612	1.10922		-1750	0.673061	0.407906		Cwc15	8.02699	8.53019		Mob3b	7.0581	6.82356		chr1	69285310	69285452	Erbb4		chr19	9911644	9911786	Incenp
													4.20945		5.74604			6.56864	3.85499					-1740	1.73207	1.11059		-1740	0.675359	0.405542		Ppp3ca	9.81618	8.27692		Evl	7.67493	8.2702		chr13	38311348	38311490	Bmp6		chr2	25372003	25372145	Sapcd2
													4.45943		6.18606			6.26941	4.22265					-1730	1.73849	1.11258		-1730	0.675682	0.405614		Tdg	8.80423	8.13031		Gm5434	6.4154	7.56071		chr16	90935286	90935428	1110004E09Rik		chr7	27542872	27543014	Pld3
													1.03562		5.98003			6.04177	4.75862					-1720	1.74396	1.11526		-1720	0.677492	0.40464		Skp1a	9.16244	9.46839		Pan3	8.93078	8.08608		chr15	43514778	43514920	Emc2		chr17	62383978	62384120	Efna5
													4.54998		6.61919			6.07318	3.70819					-1710	1.75102	1.11719		-1710	0.6788	0.404604		Fbxo3	9.76755	7.72236		Hgs	9.13416	9.19086		chr1	30950582	30950724	Ptp4a1		chr4	34847299	34847441	Zfp292
													3.19061		6.26987			6.33539	5.14853					-1700	1.75745	1.1193		-1700	0.678063	0.408122		Rps6kl1	9.21179	9.00568		Unc119	8.65379	8.97536		chr1	138929096	138929238	Dennd1b		chr5	102521033	102521175	Arhgap24
													4.33199		6.13391			6.35226	5.77109					-1690	1.76389	1.1232		-1690	0.678447	0.409909		1110051M20Rik	9.84007	9.86578		Invs	8.72663	7.852		chr9	77615594	77615736	Klhl31		chr16	24561364	24561506	Morf4l1-ps1
													1.41684		6.20887			6.58391	5.92315					-1680	1.7707	1.1257		-1680	0.678767	0.408357		Ism1	6.1638	6.3403		Unc5b	8.35979	9.90951		chr6	34565291	34565433	Bpgm		chr18	60502211	60502353	Smim3
													4.00944		6.28457			5.92029	3.29278					-1670	1.77777	1.12979		-1670	0.678899	0.406751		5730455P16Rik	8.98826	8.32549		Fmn1	7.10863	9.30719		chr15	68972463	68972605	Khdrbs3		chr13	113045496	113045638	Gpx8
													3.51349		6.73112			6.59066	5.30998					-1660	1.7849	1.13173		-1660	0.680214	0.408465		Pctp	8.25659	7.15543		Postn	7.46438	7.53216		chr11	96937202	96937344	Pnpo		chr9	102718149	102718291	Amotl2
													4.77821		6.19426			6.45253	5.25814					-1650	1.79365	1.13508		-1650	0.680046	0.410216		Rom1	9.55841	8.53599		Plaur	8.62408	8.9284		chr19	21274941	21275083	Zfand5		chr18	50030604	50030746	Tnfaip8
													4.56255		6.29526			6.4814	0.903038					-1640	1.79991	1.13701		-1640	0.68173	0.410594		Ndufb2	9.01903	8.44301		Enpp2	7.42097	7.30008		chr5	148608507	148608649	Ubl3		chr5	36415011	36415153	Sorcs2
													4.48864		6.67349			6.0691	1.48543					-1630	1.80854	1.14001		-1630	0.684365	0.41036		Tpd52	8.51065	8.72649		Abl2	8.15517	8.28297		chr2	71302279	71302421	Slc25a12		chr1	87521063	87521205	Ngef
													0.786596		6.43104			5.96924	1.70929					-1620	1.81632	1.14285		-1620	0.685302	0.409837		Otud1	9.62154	8.71466		Melk	5.68762	7.57141		chr14	58126444	58126586	Fgf9		chr4	114335865	114336007	Trabd2b
													3.06005		6.43888			6.47638	5.84323					-1610	1.82464	1.14554		-1610	0.687052	0.412056		Btbd1	9.3715	8.64088		4933428G20Rik	7.14267	8.45465		chr2	80430933	80431075	Frzb		chr6	149054333	149054475	Dennd5b
													2.12267		6.33405			6.2213	2.07039					-1600	1.83273	1.14685		-1600	0.687626	0.412706		Ndufa7	10.0692	9.22851		Pafah1b3	9.63792	9.09116		chr12	72820901	72821043	Ppm1a		chr1	150090392	150090534	Ptgs2os
													2.20633		6.35482			6.50875	4.94486					-1590	1.84259	1.14898		-1590	0.688342	0.413842		Rbm24	11.4016	9.47497		Gclc	9.24673	8.54957		chr15	41916829	41916971	Abra		chr3	131110858	131111000	Lef1
													5.02791		6.1645			5.47541	2.70708					-1580	1.85281	1.15199		-1580	0.690091	0.413536		Rpl36	8.77924	9.94491		Mapk15	7.8089	9.12127		chr11	69632169	69632311	Fxr2		chr15	26016037	26016179	Zfp622
													2.3147		6.30788			6.35332	3.80735					-1570	1.86234	1.15473		-1570	0.689497	0.414636		Ppp1r12b	10.6013	8.11676		Arid3a	9.57993	9.1786		chr13	43193573	43193715	Tbc1d7		chr6	85086692	85086834	Npm3-ps1
													0.350497		6.07446			6.53356	5.20438					-1560	1.872	1.15753		-1560	0.690482	0.415141		Thtpa	8.86694	8.1967		Axl	9.88016	8.84026		chr1	150460615	150460757	Prg4		chr9	8035181	8035323	9230110C19Rik
													5.29131		6.82521			6.75689	1.70929					-1550	1.8815	1.15946		-1550	0.691599	0.417198		1110002L01Rik	9.22882	8.97433		Ptgr1	8.80045	8.25162		chr5	115223741	115223883	Pop5		chr6	37399276	37399418	Creb3l2
													3.91695		5.87357			6.0691	2.6017					-1540	1.89127	1.16058		-1540	0.691879	0.41893		Reps2	6.72526	6.40846		Mcm10	9.35113	8.08095		chr7	27508378	27508520	Prx		chr14	72560165	72560307	Fndc3a
													3.11853		6.01469			6.35226	5.1102					-1530	1.90081	1.16236		-1530	0.692991	0.417559		Rhbdl3	8.80832	7.28077		Cxcl5	7.69582	7.73006		chr14	17005106	17005248	Rarb		chr3	88531703	88531845	Mex3a
													-0.68966		6.14965			5.78764	2.22342					-1520	1.9097	1.16403		-1520	0.693991	0.419129		Alpk3	11.0368	9.73604		Orai2	7.90147	8.65871		chr5	20792588	20792730	Phtf2		chr11	72086642	72086784	Fam64a
													2.84097		6.26594			5.72192	2.90111					-1510	1.92024	1.16653		-1510	0.694783	0.420212		Mrps18a	9.93171	8.66862		Gpm6b	6.9197	7.10512		chr9	104063427	104063569	Acad11		chr12	16966802	16966944	Pqlc3
													2.79181		6.68545			5.28466						-1500	1.92783	1.16843		-1500	0.697406	0.423333		Plpp7	11.1465	9.06245		Wdr81	10.9336	9.70047		chr3	129752430	129752572	6330410L21Rik		chr11	8366217	8366359	Tns3
													3.59634		5.94263			6.0974	4.36036					-1490	1.93738	1.17103		-1490	0.697665	0.422377		Pld4	7.9062	8.37091		Foxf2	5.31433	7.96145		chr5	115120523	115120665	Acads		chr17	32160851	32160993	Notch3
													2.05311		6.34021			5.86814	2.98732					-1480	1.94761	1.1734		-1480	0.700382	0.421673		Agt	7.75659	7.41789		Chek1	7.04816	7.67303		chr2	69096310	69096452	Nostrin		chr4	141286802	141286944	Epha2
													2.29425		6.10967			5.85075	1.89918					-1470	1.95698	1.17498		-1470	0.70281	0.423026		Brcc3	7.40565	6.89087		Dync1i1	5.6575	8.61622		chr10	51945561	51945703	Vgll2		chr7	45606278	45606420	Fgf21
													3.64501		6.41718			6.39077	3.36036					-1460	1.96798	1.17794		-1460	0.70476	0.42391		Srcin1	7.26824	6.98008		Ahi1	7.44381	7.86171		chr5	122283885	122284027	Pptc7		chr5	103431490	103431632	Ptpn13
													2.07211		6.36475			6.4441	4.54473					-1450	1.98094	1.18078		-1450	0.706118	0.424073		Atp13a5	7.3572	7.26871		Prr18	5.96486	7.58868		chr12	16119747	16119889	Trib2		chr15	56650642	56650784	Has2os
													2.55459		6.54381			5.70099	3.07039					-1440	1.99112	1.18398		-1440	0.706451	0.424055		Tmem132b	7.99147	7.57164		Erfe	9.53457	10.2698		chr13	43398428	43398570	Nol7		chr19	29885624	29885766	Il33
													-0.0816138		6.45755			6.04723	3.22188					-1430	2.00199	1.18741		-1430	0.706174	0.422124		Myh6	5.34589	7.3903		Ephb3	7.31238	8.80214		chr11	51688420	51688562	0610009B22Rik		chr16	15983852	15983994	Cebpd
													4.78477		6.27212			5.65621	2.80735					-1420	2.01381	1.19048		-1420	0.707299	0.424975		Adgre1	7.50855	5.92303		Trpc1	6.71445	6.49665		chr3	108863363	108863505	Stxbp3		chr4	141605826	141605968	Fblim1
													3.916		6.89172			6.21645	5.40837					-1410	2.02518	1.19397		-1410	0.705923	0.424091		Aimp2	10.1693	8.81641		Gm9833	7.87547	6.71232		chr11	5176488	5176630	Emid1		chr15	99432366	99432508	Nckap5l
													4.17113		6.20858			5.74066	5.09043					-1400	2.03712	1.1962		-1400	0.705047	0.425173		Csgalnact2	8.37437	8.1281		Unc13d	9.91117	9.68576		chr13	91915531	91915673	Ckmt2		chr14	27044989	27045131	Il17rd
													3.91886		5.92398			6.22497	2.70708					-1390	2.04917	1.19989		-1390	0.704823	0.426418		Iqsec3	5.40922	6.81288		D430042O09Rik	7.86833	8.93981		chr4	7961830	7961972	Car8		chr18	38172013	38172155	Pcdh1
													1.3505		5.75942			6.04023	2.90111					-1380	2.06118	1.20255		-1380	0.706139	0.427736		4632428C04Rik	9.85475	9.03378		Spag4	8.097	8.23221		chr12	72760521	72760663	Ppm1a		chr17	69188824	69188966	Epb41l3
													4.38163		6.12743			5.988	4.98823					-1370	2.07335	1.20606		-1370	0.707195	0.428457		Gm14207	9.98338	8.15684		Lpar1	9.14124	9.34176		chr10	88632161	88632303	Mybpc1		chr9	85809229	85809371	Tpbg
													1.56803		6.74712			6.47638	3.14893					-1360	2.08465	1.20888		-1360	0.708078	0.428042		Ldhd	10.4489	9.17944		Ptgfr	7.80432	7.22983		chr6	50527650	50527792	Cycs		chr19	23457467	23457609	Mamdc2
													1.46205		6.48341			6.12122	3.90111					-1350	2.0991	1.21206		-1350	0.707926	0.428367		Cep19	9.13116	8.47257		Adra1b	6.33217	7.59541		chr12	59131125	59131267	Mia2		chrX	93889688	93889830	Pdk3
													1.46205		6.27845			5.86344	2.70708					-1340	2.11443	1.21599		-1340	0.708774	0.428493		4930578C19Rik	7.59294	6.01892		Ccdc30	5.94977	7.32867		chr2	70800465	70800607	Tlk1		chr19	4092621	4092763	Cdk2ap2
													1.46205		6.47703			5.84449	3.54473					-1330	2.12664	1.21951		-1330	0.710145	0.42806		Gria3	6.05409	6.11103		Lrrc17	8.65866	9.13761		chr13	67128418	67128560	Zfp759		chr3	70804918	70805060	Gm6634
													0.851999		6.30415			5.85723	3.65535					-1320	2.13918	1.22472		-1320	0.711615	0.42696		Rtl6	6.66085	7.62659		Nubp2	9.37775	8.9348		chr9	115978665	115978807	Gadl1		chr13	30229856	30229998	Mboat1
													3.80632		6.48583			6.03188	4.32697					-1310	2.15396	1.2277		-1310	0.712847	0.426238		Cry2	10.3165	9.00631		Hsd17b12	7.92089	8.62675		chr2	71368238	71368380	Slc25a12		chr11	6489531	6489673	Purb
													1.22959		5.97304			6.40803	4.65535					-1300	2.16738	1.23077		-1300	0.715513	0.424199		Ldhb	8.59109	7.85318		Txlna	9.87832	9.37477		chr13	38310058	38310200	Bmp6		chr16	75766606	75766748	Hspa13
													2.36036		6.40591			6.03056	0.485427					-1290	2.18196	1.23467		-1290	0.717689	0.4253		Barx2	7.13386	7.06915		Ptbp3	8.26754	7.99274		chr7	143549341	143549483	Nap1l4		chr11	102791746	102791888	Gjc1
													2.55459		6.39857			5.64357	3.65535					-1280	2.19613	1.23872		-1280	0.72132	0.426473		Eps8l1	8.57209	7.75562		Mcoln1	8.97472	8.8534		chr18	37649795	37649937	Taf7		chr2	164857086	164857228	Pltp
													2.09592		6.15967			6.2407	5.32697					-1270	2.20976	1.2423		-1270	0.72424	0.427086		Esrrb	6.40599	7.84862		Mir6236	7.7415	7.33324		chr9	21264889	21265031	Atg4d		chr15	98934748	98934890	Tuba1b
													0.757023		5.66448			6.06501	2.98732					-1260	2.22494	1.24673		-1260	0.726149	0.428151		Eda	6.51956	6.04188		Dhcr7	8.21289	9.64709		chr10	63430242	63430384	Ctnna3		chr3	58526122	58526264	Serp1
													0.350497		6.32814			6.04177	4.14893					-1250	2.24207	1.25155		-1250	0.727795	0.428187		Rab12	10.6001	9.11084		Gpr176	7.4439	8.28404		chr10	17870252	17870394	Txlnb		chr18	37660476	37660618	Pcdhga1
													4.93428		6.42727			5.90207	3.14893					-1240	2.25658	1.25644		-1240	0.730882	0.429125		Lbp	7.92932	7.19057		Csgalnact1	7.71349	7.71932		chr7	112918496	112918638	Rassf10		chr1	119299710	119299852	Inhbb
													3.42358		5.63474			6.25984	5.47054					-1230	2.27181	1.2608		-1230	0.733919	0.431362		Nek7	9.28302	9.1384		Khsrp	8.50504	8.57631		chr4	76424411	76424553	Tmem261		chr7	35127099	35127241	Cebpa
													2.52482		5.88289			6.47119	5.1102					-1220	2.28736	1.26455		-1220	0.736809	0.434105		Cops5	8.58993	8.33313		Dip2a	9.08669	9.20025		chr11	97401660	97401802	Socs7		chr18	73806584	73806726	Me2
													1.52356		6.25899			5.79442	0.903038					-1210	2.30403	1.26952		-1210	0.738929	0.435729		Arhgap27	9.08336	8.54276		Snora17	8.52129	8.32177		chr4	21879432	21879574	Coq3		chr1	160743861	160744003	Rabgap1l
													-0.217591		6.41819			6.28003	5.64212					-1200	2.31974	1.27427		-1200	0.73998	0.435765		Dyx1c1	7.54666	6.92884		Cdc40	7.80368	8.9015		chr2	6212806	6212948	Echdc3		chr2	68873668	68873810	Cers6
													4.66448		5.89336			5.70957	3.42358					-1190	2.33748	1.27762		-1190	0.742443	0.436902		Crat	10.4112	9.6612		Cxadr	6.66924	7.68492		chr3	79935407	79935549	Fam198b		chr4	149868252	149868394	Spsb1
													1.07039		6.3213			6.15482	3.07039					-1180	2.35448	1.28195		-1180	0.743289	0.437172		Pax6	5.55474	6.82356		Inip	8.80024	8.67149		chr5	52504387	52504529	Ccdc149		chr7	134273971	134274113	Adam12
													4.85848		6.58691			5.99955	0.903038					-1170	2.37068	1.28706		-1170	0.745779	0.438417		Hsdl2	8.37767	7.81154		Degs2	7.15076	8.32159		chr9	65049181	65049323	Dpp8		chr1	97755368	97755510	Ppip5k2
													3.03562		6.21791			5.72	3.07039					-1160	2.38857	1.29078		-1160	0.747397	0.438038		Ssh2	8.12169	7.78836		Ecm1	8.48319	9.65059		chr5	92042533	92042675	Cdkl2		chr2	13404925	13405067	Cubn
													3.1635		5.53947			5.99526	3.36036					-1150	2.40709	1.29496		-1150	0.749172	0.439915		Sp4	8.30204	7.22453		Cacnb2	6.54086	6.85112		chr4	82093092	82093234	Gm5860		chr7	134774203	134774345	Dock1
													2.72901		6.62088			6.08257	4.94486					-1140	2.4238	1.29956		-1140	0.752325	0.441882		Tmem170b	9.30145	8.20501		Gramd2	8.49049	8.7095		chr19	8920110	8920252	B3gat3		chr10	61285096	61285238	Adamts14
													4.44824		6.65793			6.00383	1.22033					-1130	2.44102	1.30529		-1130	0.754065	0.443957		Smim26	7.88408	7.77383		Ifnar2	9.25196	8.00562		chr11	110511349	110511491	Map2k6		chr2	118779890	118780032	Disp2
													6.44054		6.31297			5.88362	2.90111					-1120	2.45926	1.31014		-1120	0.755134	0.443415		Hipk4	8.99547	8.77665		Prune2	5.91468	10.0821		chr13	46907805	46907947	Kif13a		chr1	135568025	135568167	Nav1
													3.79546		6.02081			5.58406	1.70929					-1110	2.47786	1.31407		-1110	0.756464	0.444606		Mocs2	8.20036	7.92855		Sytl5	4.04789	7.94081		chr4	105207524	105207666	Plpp3		chr3	146010047	146010189	Syde2
													3.99729		6.32472			6.12639	4.45549					-1100	2.49776	1.31988		-1100	0.759724	0.443866		Dtna	9.5034	8.60114		Ropn1l	9.0405	9.56281		chr2	115592521	115592663	BC052040		chr3	88914076	88914218	Msto1
													4.56834		7.03936			5.94416	3.07039					-1090	2.51856	1.3244		-1090	0.76188	0.444895		Htd2	8.89886	8.22451		Esco2	8.03705	8.07551		chr19	7007088	7007230	Trpt1		chr8	128606836	128606978	Itgb1
													1.37851		6.12495			5.58767	3.14893					-1080	2.53886	1.33014		-1080	0.76417	0.444335		Togaram2	10.0192	8.33651		Lca5	7.57735	7.22376		chr11	22982431	22982573	Commd1		chr13	51198143	51198285	Hist1h2al
													4.15462		6.30131			5.99367	4.48543					-1070	2.55961	1.3366		-1070	0.765356	0.442477		Zbtb44	9.08004	7.07419		Ero1l	8.45966	8.64292		chr8	88362361	88362503	Brd7		chr14	63094501	63094643	Ctsb
													3.50462		6.47119			5.06523	6.0197					-1060	2.58117	1.34181		-1060	0.767804	0.442712		Sucla2	8.13855	7.91997		Adamts6	8.31845	7.96674		chr10	93343085	93343227	Gm17745		chr3	53109775	53109917	Lhfp
													4.06824		6.40939			5.82858	2.70708					-1050	2.60147	1.34744		-1050	0.772057	0.444588		H2-T24	9.07563	9.61785		Akr1c14	6.91433	6.36554		chr7	92560847	92560989	Ccdc90b		chr9	64172936	64173078	Zwilch
													4.14486		6.00596			5.98504	4.18587					-1040	2.62347	1.35448		-1040	0.77518	0.44365		Art3	10.6164	8.74891		Gm14635	6.00101	9.17995		chr9	14676362	14676504	Amotl1		chr8	117128107	117128249	Gan
													-1.62149		5.75782			5.36877	1.89918					-1030	2.64635	1.35955		-1030	0.778054	0.447421		Retnla	7.12903	5.35826		Gm3414	6.17483	7.04243		chr2	48456951	48457093	Acvr2a		chr3	123275730	123275872	Sec24d
													2.60881		6.21306			6.01235	2.07039					-1020	2.66859	1.36527		-1020	0.77954	0.44973		Hras	9.13976	8.94991		Clip2	9.26244	8.57115		chr9	98338621	98338763	Nmnat3		chr14	76903041	76903183	Lacc1
													3.66448		6.07724			6.41244	4.07039					-1010	2.69237	1.3713		-1010	0.782909	0.451156		Vwa8	8.28112	8.42259		Gprc5d	7.57012	9.67716		chr8	72821274	72821416	F2rl3		chr2	160700321	160700463	Plcg1
													2.09592		6.27585			5.69905	2.22342					-1000	2.71555	1.37676		-1000	0.786632	0.453032		Mageh1	5.64803	5.29646		Loxl1	9.26218	10.2884		chr18	77795203	77795345	Pstpip2		chr14	63543442	63543584	Mtmr9
													0.948601		5.73917			5.83162	0.903038					-990	2.74141	1.38336		-990	0.790224	0.454241		Hrk	8.80747	8.55702		Cask	7.60885	7.03425		chr8	77023776	77023918	Nr3c2		chr13	52019849	52019991	4921525O09Rik
													2.3147		6.30506			5.81711	2.22342					-980	2.76712	1.38844		-980	0.792616	0.455739		Adhfe1	9.58806	7.48386		Eri1	6.64659	7.65439		chr3	79907630	79907772	Fam198b		chr8	106452138	106452280	Zfp90
													1.20789		6.07103			6.57924	4.51538					-970	2.79386	1.3949		-970	0.793525	0.455775		Ttc33	8.39684	9.80917		Mir8115	8.23319	8.01327		chr3	8902273	8902415	Mrps28		chr17	46593108	46593250	Ptk7
													1.49825		6.36728			5.71315						-960	2.81967	1.40149		-960	0.798276	0.456587		Stap2	9.27622	9.23618		Kirrel3	6.262	7.50263		chr11	17467402	17467544	C1d		chr3	131356278	131356420	Sgms2
													1.56803		6.19081			5.4957	2.80735					-950	2.84701	1.40902		-950	0.801859	0.458085		Capzb	11.2404	9.69221		6030419C18Rik	7.52446	9.40011		chr6	129182606	129182748	Clec2d		chr11	78306828	78306970	Spag5
													2.28096		6.07788			5.80426	3.22188					-940	2.87415	1.41637		-940	0.805566	0.461657		Dupd1	8.96773	9.10163		Ncf4	10.5395	7.78826		chr7	92441683	92441825	Ccdc90b		chr18	33921267	33921409	Epb41l4a
													2.55459		6.31542			5.64904	3.36036					-930	2.90128	1.42279		-930	0.809359	0.464508		Isca1	9.50606	8.97358		Skap2	7.83693	8.01299		chr1	136052232	136052374	Cacna1s		chr15	98779519	98779661	Wnt10b
													4.0387		6.21791			5.38198	2.6017					-920	2.93243	1.42956		-920	0.812912	0.468044		Epm2a	8.21716	7.02026		Fam171a2	9.12726	9.64504		chr2	122028144	122028286	Eif3j1		chr7	98571506	98571648	Lrrc32
													2.72137		6.28309			6.14078	2.48543					-910	2.96164	1.43605		-910	0.815827	0.46864		Amd2	9.2252	8.64106		Atf6b	10.1253	8.41157		chr2	79087634	79087776	Itga4		chr2	35997090	35997232	Ttll11
													1.98003		6.29232			5.44427						-900	2.99268	1.44199		-900	0.818191	0.470264		Hspd1	8.99148	8.29621		Cdca4	8.27058	9.2089		chr9	16290713	16290855	Fat3		chr5	136907817	136907959	Ift22
													3.83592		6.63793			5.99955	2.80735					-890	3.02264	1.44912		-890	0.822177	0.471834		Snca	5.7828	6.16038		Gpx8	6.56362	8.11413		chr19	32169920	32170062	Sgms1		chr19	27902035	27902177	Rfx3
													3.44692		5.6799			5.89748	2.22342					-880	3.05378	1.45678		-880	0.826438	0.470444		Dok5	7.81442	6.83378		Tor3a	8.75826	9.72462		chr15	59519684	59519826	Trib1		chrX	101532850	101532992	Taf1
													2.24945		6.475			6.1639	4.22265					-870	3.08298	1.46281		-870	0.828129	0.470949		Timm17a	9.10835	8.67645		Ulk3	9.6321	10.0168		chr11	115413502	115413644	Atp5h		chr1	128782417	128782559	Cxcr4
													-2.2863		6.66085			5.76102	3.22188					-860	3.1137	1.46914		-860	0.831843	0.471689		2310057M21Rik	9.28845	7.89836		Siglec15	5.44559	9.1411		chr1	51411640	51411782	Nabp1		chr2	49609486	49609628	Kif5c
													1.01078		6.42727			5.87283	1.70929					-850	3.14472	1.47814		-850	0.835055	0.472122		Mtrf1	9.51988	7.79614		Gdf6	5.77781	6.81025		chr2	180171115	180171257	Adrm1		chr5	65457826	65457968	Ugdh
													2.83086		6.00282			5.71315	3.36036					-840	3.17677	1.48595		-840	0.839047	0.473764		Rnase13	11.0437	8.03169		Faap20	9.90536	9.1506		chr19	41848493	41848635	Frat2		chr2	118388173	118388315	Eif2ak4
													2.22805		6.57826			5.33771	2.70708					-830	3.20926	1.4941		-830	0.84198	0.475695		Idh3b	8.70651	8.14078		Thbs1	7.56434	9.54016		chr2	120483140	120483282	Capn3		chr1	161505796	161505938	Tnfsf18
													1.56803		6.44477			5.54936	2.90111					-820	3.24236	1.50145		-820	0.844151	0.480765		Sgca	10.8458	9.35343		4930473A02Rik	7.81311	8.71629		chr4	98004052	98004194	Nfia		chr16	94512095	94512237	Dscr3
													4.37573		6.65421			5.73227	1.70929					-810	3.27645	1.50953		-810	0.847543	0.484085		Gpr4	9.78072	8.55698		Sh3pxd2b	9.66223	9.89497		chr11	51493557	51493699	Phykpl		chr14	76877256	76877398	Lacc1
													0.9855		5.96324			6.3733	2.98732					-800	3.31243	1.51849		-800	0.851727	0.485673		Tmem56	8.00921	7.16626		Tyms-ps	6.45582	7.2644		chr3	69127378	69127520	Kpna4		chr13	30200024	30200166	Mboat1
													2.58376		6.4945			5.7761	3.65535					-790	3.35057	1.52509		-790	0.85452	0.488632		Map7	6.74766	7.00619		Egfr	9.11127	7.76871		chr12	32616286	32616428	Nampt		chr16	21423551	21423693	Vps8
													2.83794		6.17023			5.8009	2.35896					-780	3.38444	1.53361		-780	0.858796	0.492962		Aldh4a1	9.30126	9.28608		Cntln	7.23807	7.2033		chr6	71757570	71757712	Reep1		chr10	67537564	67537706	Egr2
													1.75489		6.21694			6.12784	5.78346					-770	3.41727	1.54198		-770	0.862966	0.493341		Tmem136	10.0258	8.52293		Slc2a1	7.76713	9.96113		chr11	61854101	61854243	Ulk2		chr16	18628910	18629052	2019-09-05
													3.69544		6.64046			5.75596	0.903038					-760	3.45242	1.54939		-760	0.867861	0.493486		Olfr558	7.66064	6.60933		Tapbp	9.97287	8.73591		chr11	59810113	59810255	Gm16062		chr4	53468781	53468923	Slc44a1
															6.41168			5.4165	3.22188					-750	3.48794	1.55804		-750	0.874145	0.494279		Hmga1	8.97798	8.46448		Map1b	7.61239	9.21111		chr5	8997335	8997477	Crot		chr15	77979358	77979500	Eif3d
													-1.26882		5.68061			5.91433	4.1102					-740	3.52429	1.56536		-740	0.878982	0.497708		Kcnc3	7.15543	6.68412		Sox8	8.75069	8.58693		chr1	145615610	145615752	Rgs18		chr13	85430080	85430222	Rasa1
													0.786596		6.46614			5.60851	1.70929					-730	3.55974	1.57133		-730	0.884477	0.500035		Zfp788	8.14598	6.96122		Nanos3	10.4182	10.2185		chr10	123195587	123195729	Usp15		chr11	105571804	105571946	Tanc2
															6.11873			5.96924	4.1102					-720	3.59733	1.58012		-720	0.891627	0.50184		Dnajb5	10.5666	9.53935		Efna5	6.51057	7.26007		chr9	7184254	7184396	Dcun1d5		chr1	155273859	155274001	Stx6
													2.4489		5.9292			5.34873	3.22188					-710	3.63365	1.58744		-710	0.8981	0.503806		Cyp4f18	6.58368	6.39643		Banp	10.599	9.35896		chr3	79990038	79990180	Fam198b		chr15	100060998	100061140	Dip2b
													2.29131		6.60844			5.92481	5.00899					-700	3.67038	1.59492		-700	0.906471	0.508498		4921507P07Rik	6.90791	6.31931		Wls	7.55198	8.74008		chr14	79552339	79552481	Sugt1		chr7	134775494	134775636	Dock1
													2.52482		5.97258			5.7926	2.6017					-690	3.70606	1.59976		-690	0.91205	0.51041		Nmb	8.92101	8.30387		Tmeff1	6.31279	8.21121		chr2	38579399	38579541	Psmb7		chr11	100983377	100983519	Ptrf
													2.89627		6.51602			5.77768	2.90111					-680	3.74446	1.60586		-680	0.919296	0.514488		Fcgr1	8.0652	7.70487		Usp35	8.32344	7.90165		chr16	90885661	90885803	1110004E09Rik		chr3	131330818	131330960	Sgms2
													2.78031		6.08884			6.31488	6.24945					-670	3.78408	1.61305		-670	0.928491	0.517231		Zfp493	7.58199	6.98402		Zbtb37	8.74477	8.58457		chr2	38658428	38658570	Psmb7		chr7	130964955	130965097	Htra1
													2.51602		6.24346			5.4793	3.36036					-660	3.82504	1.62096		-660	0.934386	0.520587		2019-09-04	9.93837	9.22126		Kif14	6.49169	8.0465		chr4	134042886	134043028	Lin28a		chr15	62698764	62698906	H2afy3
													3.34127		5.88984			5.73037	2.98732					-650	3.86299	1.62771		-650	0.941504	0.524286		Fmo5	9.29057	8.12091		Frrs1	7.43567	8.46273		chr13	91956346	91956488	Rasgrf2		chr4	126557527	126557669	Clspn
													-2.2863		6.22072			5.51191	2.80735					-640	3.90299	1.63586		-640	0.948524	0.528219		Dand5	10.0566	9.75071		Mcm5	8.85457	9.13577		chr14	61447823	61447965	Kpna3		chr13	33101891	33102033	Serpinb1b
													0.879706		6.01536			5.99661	3.65535					-630	3.94198	1.64317		-630	0.954925	0.532874		Rpsa	8.61405	8.08068		Sipa1l2	8.27998	8.16677		chr10	79721424	79721566	Hcn2		chr2	122611453	122611595	Gatm
													1.50589		6.84116			5.98368	5.1102					-620	3.98092	1.65065		-620	0.96205	0.539785		Clca3a1	5.06113	5.7447		Mir214	8.88775	9.21839		chr12	58973140	58973282	Sec23a		chr2	129633311	129633453	Sirpa
													3.44692		5.82413			5.55704	1.48543					-610	4.01758	1.65698		-610	0.971041	0.542148		Pfkfb4	10.7199	9.03301		Slc5a3	7.62073	8.01005		chr19	41449685	41449827	Pik3ap1		chr18	5593741	5593883	Gm10125
													3.15462		6.1266			5.69905	2.07039					-600	4.05612	1.66427		-600	0.977884	0.545667		Tmem161b	7.424	7.08449		Paxip1	8.51124	8.43311		chr13	46463653	46463795	Cap2		chr1	192779013	192779155	Hhat
													4.80581		5.972			5.65105	2.07039					-590	4.09578	1.67314		-590	0.989316	0.550124		Irf4	8.15869	7.58346		Spon2	8.96864	9.18968		chr1	143503406	143503548	B3galt2		chr3	9523576	9523718	Zfp704
													1.90111		6.399			5.45681	2.98732					-580	4.13375	1.68221		-580	0.998177	0.554851		Sgms1	10.7588	8.13008		Plcxd2	8.61252	7.46671		chr6	46872871	46873013	Cntnap2		chr10	28113767	28113909	Ptprk
													3.26754		6.00473			6.18527	2.6017					-570	4.17426	1.69121		-570	1.00816	0.562628		Colec11	7.34332	8.12249		Osbpl5	8.45867	9.12714		chr10	34071443	34071585	Fam26e		chr6	7692607	7692749	Asns
													0.757023		6.26472			5.8301	2.90111					-560	4.21405	1.70022		-560	1.01798	0.565659		Mir133a-2	11.3199	10.1249		Ap1s1	7.57198	8.68909		chr10	68672598	68672740	Tmem26		chr15	77971218	77971360	Eif3d
													4.77821		6.20183			4.78607	-0.104697					-550	4.25438	1.70898		-550	1.02845	0.568889		Aldh1b1	5.73782	7.15264		Dscc1	8.92128	8.94825		chr3	39269117	39269259	Fat4		chr4	84628458	84628600	Bnc2
													2.45418		6.18814			5.71315	3.75916					-540	4.29722	1.71814		-540	1.04085	0.57542		Acss2	9.69907	8.58491		4930413G21Rik	8.9007	7.84398		chr14	8080757	8080899	Rpp14		chr11	49721685	49721827	Cnot6
													3.65306		5.62088			5.55888	2.48543					-530	4.33974	1.72882		-530	1.0524	0.581465		Bmpr1b	7.31116	7.11395		Gm10389	6.47249	8.552		chr8	76984852	76984994	Nr3c2		chr5	137613862	137614004	Pcolce
													4.62264		6.29646			5.86962	3.14893					-520	4.38149	1.73716		-520	1.06567	0.589187		Gm11201	9.07867	8.41265		Bcr	7.60655	8.76868		chr12	85447928	85448070	Fos		chr5	137909714	137909856	Cyp3a13
													4.23496		6.3087			5.92172	1.70929					-510	4.42429	1.74522		-510	1.07845	0.596838		Gpr146	11.5239	9.92827		Cpt1c	9.86586	9.08331		chr17	10717477	10717619	Pacrg		chr4	81003160	81003302	Lurap1l
													0.480265		6.25899			5.56468	3.48543					-500	4.46717	1.75155		-500	1.08983	0.602522		Afg3l2	8.2976	8.90486		Tor1a	8.4723	9.21263		chr15	101247934	101248076	Nr4a1		chr17	5887462	5887604	Snx9
													1.50589		6.38033			5.69042	2.6017					-490	4.50942	1.75864		-490	1.10264	0.608151		Gucy1a1	7.72656	6.30012		Zfand2a	8.27463	9.12109		chr16	24418296	24418438	Lppos		chr10	32243312	32243454	Rnf217
													4.05355		6.33101			5.85723	5.55888					-480	4.5543	1.76685		-480	1.11559	0.615495		Cdo1	8.2878	8.03028		Pgs1	9.93041	10.2933		chr11	62281839	62281981	Ttc19		chr10	37468499	37468641	Marcks
													4.04439		6.54805			5.53761	2.80735					-470	4.59967	1.77294		-470	1.12846	0.623488		L2hgdh	8.22656	7.77998		Cpne3	9.10645	8.02572		chr1	169751298	169751440	Rgs4		chr13	114487986	114488128	Fst
													3.47379		6.20144			5.43996	-1.08927					-460	4.64303	1.78056		-460	1.1422	0.631589		Tmem87a	10.6755	8.59001		Ccdc159	7.64976	8.19638		chr11	89207195	89207337	Nog		chr9	22850956	22851098	Bmper
													3.19613		6.13873			5.75596	2.80735					-450	4.68932	1.78661		-450	1.15437	0.637345		Apoa2	10.297	8.9544		Gm10007	6.88655	7.69321		chr6	57535819	57535961	Ppm1k		chrX	93631985	93632127	Pola1
													3.7703		5.88996			5.3466	2.22342					-440	4.73594	1.79464		-440	1.16788	0.644905		Trim34a	6.68503	4.89724		Plod2	8.35898	8.74515		chr11	94327123	94327265	Ankrd40		chr5	4080837	4080979	Cyp51
													2.41278		6.00169			5.65449	5.00899					-430	4.78318	1.80122		-430	1.18106	0.65178		Mfsd2b	8.226	7.61835		Gsr	9.1644	8.38821		chr4	138899296	138899438	Otud3		chr2	83714509	83714651	Itgav
													3.80993		6.42307			5.48961	2.90111					-420	4.82997	1.80865		-420	1.19566	0.659917		Gm5860	8.96139	7.36838		Aqp2	6.46858	9.60829		chr11	94189387	94189529	Tob1		chr10	25331920	25332062	Epb41l2
													3.07125		5.98368			6.01078	2.07039					-410	4.8764	1.81477		-410	1.20748	0.670527		Luc7l2	10.2123	8.52799		Myc	9.29946	8.92776		chr11	101417479	101417621	Aarsd1		chr13	104102145	104102287	Nln
													3.43296		6.10486			5.96185	5.02989					-400	4.92445	1.82039		-400	1.22188	0.678484		Fam83f	6.85306	8.18242		Nusap1	9.14546	8.18048		chr15	78211064	78211206	Pvalb		chr14	99227886	99228028	Klf5
													4.34412		5.68426			5.98071	3.42358					-390	4.97578	1.82661		-390	1.23686	0.68498		Relt	9.97471	9.08619		Tyk2	9.1792	9.44257		chr11	40693012	40693154	Mat2b		chr16	33836417	33836559	Itgb5
													3.78136		6.63125			5.99232	4.48543					-380	5.02281	1.83344		-380	1.25307	0.692883		Shroom2	5.72533	6.38016		Ubtd1	9.42184	10.0333		chr13	24589775	24589917	Fam65b		chr5	34607596	34607738	Mfsd10
													2.29131		6.27557			5.36667	2.6017					-370	5.06788	1.84008		-370	1.2715	0.702716		Snrpc	9.78963	9.14383		Qpctl	8.75891	8.94499		chr14	31565112	31565254	Colq		chr14	57664766	57664908	Xpo4
													2.88947		6.05615			5.70266	3.70819					-360	5.11603	1.84628		-360	1.295	0.712315		Kctd12b	7.29352	6.15735		Klhl11	7.82375	8.38386		chr1	138928541	138928683	Dennd1b		chr10	44026496	44026638	Aim1
													3.7148		6.49474			5.67073	3.42358					-350	5.16065	1.85344		-350	1.32044	0.726714		Sgcd	9.36438	8.65288		Fam171b	6.79922	7.1955		chr5	124540409	124540551	Tmed2		chr9	14275679	14275821	Sesn3
													0.565597		6.01569			5.58015	3.14893					-340	5.20893	1.85976		-340	1.34862	0.73994		2019-03-01	4.94556	6.45541		Zfp599	5.86059	7.49925		chr9	65293684	65293826	Clpx		chr4	128712700	128712842	Phc2
													3.07468		6.27575			5.77952	2.90111					-330	5.25711	1.86527		-330	1.37899	0.75773		Ppp1r9a	6.68384	6.53939		Fignl1	9.59476	8.55455		chrX	102644831	102644973	Phka1		chr7	134287983	134288125	Adam12
													-0.0816138		6.38431			5.66363	1.89918					-320	5.30212	1.87136		-320	1.41062	0.775503		Chodl	7.702	6.04811		Shkbp1	9.07129	7.97235		chr17	55945549	55945691	Zfp119b		chr13	52049106	52049248	4921525O09Rik
													3.75007		6.63597			5.95907	4.14893					-310	5.34681	1.87846		-310	1.44568	0.797642		Pitpnm3	8.91433	7.69732		Sema3b	11.1292	10.3279		chr19	32242081	32242223	Sgms1		chr18	15054129	15054271	Kctd1
													2.11103		6.08576			5.88509	4.6011					-300	5.39297	1.88536		-300	1.48482	0.821983		4930455H04Rik	10.0671	8.48657		Piezo1	9.74735	9.8367		chr3	108233009	108233151	Sypl2		chr1	65245368	65245510	Pikfyve
													3.1127		6.07478			5.42526						-290	5.43609	1.8913		-290	1.52391	0.844032		Alas2	5.56758	6.96081		Apol9b	5.30305	6.9892		chr6	88732429	88732571	Mgll		chr3	125338449	125338591	Ndst4
													2.04089		6.44029			5.6851	3.36036					-280	5.47865	1.89799		-280	1.56275	0.86572		Cipc	11.3163	9.40606		Syvn1	9.36265	9.00187		chr3	151383611	151383753	Adgrl4		chr1	20634202	20634344	Pkhd1
													2.91839		5.95268			5.81404	4.73335					-270	5.51719	1.90512		-270	1.59988	0.887679		Srp19	8.39105	8.45617		Panx1	7.96472	9.61546		chr1	191438871	191439013	Ppp2r5a		chr8	120610650	120610792	Gins2
													0.948601		6.53458			5.19771	1.89918					-260	5.55653	1.91138		-260	1.63569	0.910738		Usp2	12.0828	9.59628		Fst	7.89597	8.77329		chr1	165438514	165438656	Dcaf6		chr14	47298975	47299117	Mapk1ip1l
													5.00495		6.12309			5.48543	2.35896					-250	5.59241	1.91844		-250	1.67187	0.933184		Itm2a	8.00582	5.37539		Cd44	8.90417	9.68203		chr17	36015107	36015249	H2-T24		chr10	83301150	83301292	Slc41a2
													3.02414		6.05083			5.84122	3.22188					-240	5.6297	1.92366		-240	1.70532	0.948232		Tex2	9.23506	8.30339		Rbms3	8.59915	8.41916		chr2	75660754	75660896	Gm6793		chr2	51118709	51118851	Rnd3
													2.46336		6.04876			5.18547	1.48543					-230	5.66197	1.92893		-230	1.73375	0.964471		Pttg1	8.40195	8.11645		Rnf38	7.93266	8.42419		chr4	8588997	8589139	Rab2a		chr3	122587665	122587807	Fnbp1l
													1.9486		6.61714			5.30342	4.29278					-220	5.69385	1.93321		-220	1.76556	0.982244		Svip	7.0009	7.00259		Zbtb37	8.74477	8.58457		chr13	37250066	37250208	Ly86		chr15	3905772	3905914	Fbxo4
													2.3147		6.26068			5.81558	1.89918					-210	5.72823	1.93882		-210	1.80282	1.00128		Fech	8.03615	9.27828		Stx11	6.6872	9.28845		chr9	115923963	115924105	Gadl1		chr1	177795790	177795932	Adss
													3.0054		5.65549			5.47735	1.48543					-200	5.75725	1.9409		-200	1.84399	1.02488		Zfyve9	7.27151	7.09661		Tjp2	7.44667	6.70605		chr1	16930084	16930226	Jph1		chrX	102156807	102156949	Ercc6l
													1.01078		6.0289			5.8525						-190	5.78409	1.94411		-190	1.89302	1.05093		Schip1	9.4592	9.40207		Sirpa	8.93761	8.34285		chr9	78448672	78448814	Mto1		chr6	83326505	83326647	Mob1a
													2.79909		6.09772			5.66164	1.89918					-180	5.8079	1.94747		-180	1.95795	1.08255		Prss55	8.41574	7.28151		Gp1bb	9.36328	8.94094		chr10	43220685	43220827	Pdss2		chr1	63396146	63396288	Adam23
													0.757023		6.38474			5.81711	2.22342					-170	5.82999	1.94754		-170	2.05904	1.14292		Trpm3	5.2114	6.40599		Mvd	9.65505	8.78945		chr3	105000651	105000793	Wnt2b		chr13	97310634	97310776	Enc1
													3.65821		6.11207			5.45681	3.42358					-160	5.85112	1.948		-160	2.18698	1.21212		Gm9855	8.80423	8.13124		Arl5c	10.2774	9.81378		chr6	82897689	82897831	2310069B03Rik		chr8	126540026	126540168	Irf2bp2
													0.0976108		5.66477			5.58406	2.80735					-150	5.86781	1.94998		-150	2.30497	1.28958		Wfdc1	10.1051	8.11853		Cep170b	8.63657	9.27348		chr11	60996906	60997048	Kcnj12		chr16	14705559	14705701	Snai2
													3.66221		6.14466			5.47119	0.903038					-140	5.88339	1.95029		-140	2.41272	1.36622		Phactr2	8.7991	6.71294		Gm15455	6.81301	6.96342		chr9	54560416	54560558	Cib2		chr4	152186421	152186563	Acot7
													2.4489		5.63329			5.87578	3.22188					-130	5.89921	1.94957		-130	2.57494	1.45947		Tmem69	8.89949	8.20775		Sestd1	9.1289	9.95078		chr3	96525602	96525744	Hfe2		chr18	78065310	78065452	Siglec15
													4.30049		6.57728			5.50176	1.22033					-120	5.91265	1.94885		-120	2.92777	1.6062		Kmo	8.7873	7.75566		Pcdhgb6	6.62578	6.59984		chr17	71795332	71795474	Clip4		chr3	70804296	70804438	Gm6634
													4.51381		5.97945			5.84775	5.29315					-110	5.92074	1.94595		-110	3.36083	1.77794		Orm1	6.65098	7.48925		Srebf2	9.35839	10.7369		chr11	115765092	115765234	Tmem94		chr4	44271225	44271367	Melk
													1.62293		6.26501			5.75782	2.80735					-100	5.92874	1.94464		-100	3.77107	1.93279		Rragd	8.97297	6.81436		Gm5148	8.90794	8.71007		chr17	83110068	83110210	Gm19689		chr9	90234993	90235135	Tbc1d2b
													4.31796		6.22419			5.5744	2.80735					-90	5.93617	1.9436		-90	4.17425	2.08713		Rps6	8.38368	8.09856		Pcsk9	5.94451	7.76212		chrX	74269706	74269848	Rpl10		chr13	13637518	13637660	Lyst
													3.70487		6.283			5.7845	2.22342					-80	5.9416	1.94168		-80	4.62034	2.24916		Mrpl46	8.22362	7.94559		Cubn	7.05999	8.14891		chr2	173044481	173044623	Rbm38		chr2	104572044	104572186	Platr14
													4.02148		6.01346			5.74766	3.6017					-70	5.94656	1.94017		-70	5.14233	2.43713		Hus1	7.08985	7.51005		Shcbp1	5.22632	6.04821		chr2	167139663	167139805	Kcnb1		chr3	100636456	100636598	Man1a2
													2.34056		6.0445			6.28466	2.6017					-60	5.94965	1.93898		-60	5.59456	2.62188		Jph1	11.309	8.63898		AA467197	7.48523	7.46593		chrX	8085137	8085279	Was		chr12	119238419	119238561	Itgb8
													4.7498		6.16641			5.91576	4.18587					-50	5.95176	1.93731		-50	5.87095	2.75038		Mapk14	10.0658	9.1228		Vdr	6.11447	8.64238		chr1	92474059	92474201	Ndufa10		chr19	10266404	10266546	Myrf
													4.76394		6.08502			5.73904	5.64212					-40	5.95113	1.93596		-40	6.09268	2.85294		Dusp3	10.0336	8.709		Fbln5	7.67433	7.76746		chr9	112533684	112533826	2900079G21Rik		chr4	40877084	40877226	B4galt1
													4.0492		5.90893			6.01235	3.48543					-30	5.95222	1.93628		-30	6.29987	2.95045		Usmg5	8.97898	8.90405		Zfp239	9.51119	8.35101		chr11	7238083	7238225	Igfbp3		chr9	116194232	116194374	Tgfbr2
													3.63459		5.58631			5.67976	3.07039					-20	5.95294	1.93693		-20	6.4982	3.03664		Nr1i3	9.49561	8.59876		Hace1	6.06566	6.43771		chr4	75278092	75278234	Tmem261		chr2	92742306	92742448	Chst1
													0.757023		6.18249			5.71315	2.98732					-10	5.94925	1.93666		-10	6.634	3.10217		Cutc	8.99325	8.26146		Zfp369	6.71534	7.18061		chr11	31531702	31531844	Bod1		chr1	189718904	189719046	Ptpn14
													0.757023		5.97579			5.89893	2.48543					0	5.94562	1.93606		0	6.67226	3.12531		Cygb	9.83852	8.83917		Xrcc3	8.3603	9.45597		chr8	124833705	124833847	2810004N23Rik		chr9	23354355	23354497	Bmper
													1.17313		5.51854			5.44626	4.45549					10	5.93793	1.93602		10	6.64912	3.11426		Thy1	8.97794	7.94011		Tmem53	7.35116	8.55884		chr11	55291901	55292043	Fat2		chr15	31225124	31225266	Dap
													3.62644		5.65878			5.36001	2.98732					20	5.93193	1.93685		20	6.55008	3.07661		Cyp2c23	7.59167	8.99224		Brinp3	5.80168	8.42124		chr1	164620589	164620731	Atp1b1		chr17	7863348	7863490	Fndc1
													2.94205		6.29241			5.68678	2.35896					30	5.92939	1.93752		30	6.37193	2.99687		Tmem229a	5.75047	5.71891		Mcc	8.40586	7.4434		chr19	23136426	23136568	Klf9		chr6	125314073	125314215	Ltbr
													5.09191		6.34775			5.87897	0.903038					40	5.92118	1.93794		40	6.1772	2.9007		Thrb	9.7932	6.65127		Phf6	6.49442	7.09592		chr4	62409046	62409188	Prpf4		chr18	63416892	63417034	Piezo2
													4.61029		6.12774			5.89893	1.89918					50	5.91418	1.93735		50	5.96841	2.79901		Letm2	10.3196	9.50033		Mir5114	9.15355	10.0873		chr5	107510436	107510578	A830010M20Rik		chr16	24238547	24238689	Lpp
													4.35262		6.12402			5.78267	3.07039					60	5.90812	1.93848		60	5.7223	2.6754		4831440E17Rik	9.76041	7.96049		Pole	7.7701	8.33354		chr13	37108648	37108790	F13a1		chr9	23348028	23348170	Bmper
													3.57168		6.14109			6.02081	4.6011					70	5.90112	1.93914		70	5.32419	2.51506		Col20a1	8.14848	8.61947		Polr1c	8.76835	9.72283		chr17	43061378	43061520	Tnfrsf21		chr5	57841465	57841607	Pcdh7
													0.0976108		5.94205			5.3466	1.89918					80	5.8932	1.94076		80	4.8114	2.31781		Adra1a	8.03936	6.21004		Lpar3	6.19101	7.95542		chr1	58586417	58586559	Ndufb3		chr2	122571240	122571382	Gatm
													1.58496		6.66839			5.13668	2.70708					90	5.88442	1.93974		90	4.35128	2.14351		Surf1	9.57641	9.57624		Vcan	8.04407	7.77023		chr19	37077446	37077588	A330032B11Rik		chr13	34131947	34132089	Tubb2b
													2.22805		6.24089			5.81224	2.22342					100	5.87353	1.93933		100	3.94051	1.99195		Polr2k	7.10654	8.6065		Fam83h	6.63481	9.46584		chr6	56617365	56617507	Lsm5		chr2	173296512	173296654	Pmepa1
													3.23879		6.38681			5.84449	1.89918					110	5.86114	1.94006		110	3.53144	1.83661		Mrps28	8.60735	8.35848		Rpl32l	6.80342	6.7763		chr6	112255699	112255841	Lmcd1		chr1	86146402	86146544	Armc9
													2.98003		6.2484			5.8268	3.07039					120	5.84692	1.94013		120	3.0916	1.66776		6430562O15Rik	8.12877	9.73356		Mir8101	10.5415	9.79528		chr13	37007273	37007415	F13a1		chr14	55539959	55540101	Pck2
													3.66619		6.34421			5.16752	2.07039					130	5.83058	1.9393		130	2.70055	1.51205		Tssk1	8.68143	8.45483		Txnrd1	8.99884	9.20413		chr14	68995518	68995660	Stc1		chr9	56404751	56404893	Peak1
													0.879706		6.09656			5.67976	4.65535					140	5.81532	1.93857		140	2.49236	1.40103		Arl4a	9.18576	7.67122		Foxred2	9.32452	10.0148		chr1	51566019	51566161	Nabp1		chr3	101346725	101346867	Igsf3
													1.488		6.21257			5.53356						150	5.79532	1.93815		150	2.36864	1.3194		Itgax	6.47241	7.55025		Adgrl3	6.23821	8.30684		chr12	100110579	100110721	Psmc1		chr13	21945652	21945794	Zfp184
													2.36457		5.89045			5.84122	3.07039					160	5.77309	1.9379		160	2.24245	1.24375		Cpeb4	10.1479	8.29025		Mis18bp1	6.93558	7.67976		chr16	44155605	44155747	Naa50		chr12	116460773	116460915	Ptprn2
													1.9542		6.38647			5.40156	2.90111					170	5.74742	1.9363		170	2.10799	1.17143		Apod	10.0898	8.93248		Foxp4	7.76693	8.16335		chr6	93235025	93235167	9530026P05Rik		chr13	92595702	92595844	Serinc5
													4.64155		5.51822			6.48961	5.78346					180	5.72322	1.9334		180	1.99188	1.10703		Map2k7	8.91433	9.01152		Stx1a	9.23316	8.57758		chr7	137411541	137411683	9430038I01Rik		chr5	21186585	21186727	Gsap
													1.09424		5.62615			5.61412	1.48543					190	5.69581	1.93123		190	1.91484	1.06818		Cfap74	8.35889	7.45607		Hk1	5.72383	7.52034		chr11	53430227	53430369	Uqcrq		chrX	160598386	160598528	Phka2
													3.63459		5.76871			5.7271	3.36036					200	5.66456	1.92748		200	1.8594	1.03818		Rnf144b	8.9865	8.10884		Tcf3	8.68034	9.00567		chr10	127501381	127501523	Stac3		chr18	88971783	88971925	Rttn
													2.74416		6.15168			5.65621	2.90111					210	5.63427	1.92424		210	1.81287	1.01577		Bphl	7.81484	8.78913		Ripk1	7.97928	8.08966		chr9	98339046	98339188	Nmnat3		chr13	52236532	52236674	4921525O09Rik
													3.83542		5.78516			6.02768	4.03034					220	5.60253	1.92037		220	1.77608	0.995127		Scin	6.3875	6.85169		A730008H23Rik	8.70848	10.4455		chr8	31029689	31029831	Dusp26		chr5	4024849	4024991	Cyp51
													-0.68966		6.42576			5.81711	3.75916					230	5.56769	1.91479		230	1.74329	0.978256		Rwdd4a	8.1213	8.27517		H3f3b	9.8213	9.24394		chr11	67790105	67790247	Dhrs7c		chr16	95702004	95702146	Ets2
													2.64386		6.4503			5.3579	2.70708					240	5.5305	1.90877		240	1.7112	0.959816		Mb	11.2724	10.8421		Bcar3	8.16398	9.75455		chr6	24554930	24555072	Asb15		chr19	34526908	34527050	Lipa
													-1.26882		5.9493			5.0237	2.98732					250	5.49238	1.90364		250	1.67986	0.944804		Ccl19	4.96648	2.69377		S100a4	9.91466	10.3523		chr1	132353368	132353510	Tmcc2		chr5	143593312	143593454	Cyth3
													3.0321		6.02436			6.01502	3.22188					260	5.45228	1.89769		260	1.64768	0.923404		Fam78b	7.83302	7.12397		Hells	6.48977	7.41227		chr16	4436862	4437004	Adcy9		chr15	35444995	35445137	Vps13b
													0.0976108		6.45286			5.7811	1.48543					270	5.41268	1.8904		270	1.60992	0.901987		Mrps5	8.14014	8.44328		Tspan11	8.29338	8.22829		chr5	25526710	25526852	1700096K18Rik		chr10	96751937	96752079	Btg1
													2.26454		5.85225			5.77768	1.48543					280	5.36975	1.8834		280	1.57425	0.880786		Sugp2	9.64298	9.38368		Rab26os	9.32993	9.17128		chr2	174463928	174464070	Atp5e		chr12	111017031	111017173	Rcor1
													0.0976108		5.78319			5.37539	3.22188					290	5.32173	1.87678		290	1.53255	0.859224		Ppa2	7.77965	7.94222		Raet1c	5.18448	4.42727		chr11	97315907	97316049	Mrpl45		chr18	67560518	67560660	Spire1
													4.58767		6.35023			5.90352	2.90111					300	5.27588	1.86983		300	1.49268	0.83851		Dusp15	8.10418	8.57342		Slc38a6	8.71414	9.45175		chr19	21227692	21227834	Zfand5		chr6	124493138	124493280	C1rl
													1.25701		6.20633			5.44195	-1.08927					310	5.22952	1.86163		310	1.45628	0.814567		Vdac1	11.623	9.38393		Nkd2	6.65026	7.50406		chr14	14120339	14120481	Psmd6		chr13	37993015	37993157	Ssr1
													2.28096		5.49713			5.988	4.65535					320	5.17969	1.85434		320	1.41946	0.791796		Cacng7	6.64674	6.77577		Tmppe	8.13283	8.16305		chr8	106231252	106231394	Prmt7		chr19	27907447	27907589	Rfx3
													2.11103		6.32948			5.6011	2.80735					330	5.13028	1.84847		330	1.38699	0.772364		Ankrd40	10.0416	9.39709		Ankrd50	7.92252	9.34372		chr12	45332840	45332982	Stxbp6		chr10	119240344	119240486	Cand1
													2.9607		6.38198			5.5472	5.57319					340	5.08223	1.841		340	1.35744	0.754627		Icam1	8.73769	7.93487		Slc3a2	9.37772	9.1136		chr16	64770755	64770897	4930453N24Rik		chr16	50430929	50431071	Bbx
													2.55459		5.95478			5.8525	5.55888					350	5.03374	1.83488		350	1.32975	0.734869		Ptp4a3	11.4529	9.72146		Washc4	7.93646	8.52372		chr18	46804613	46804755	Lvrn		chr15	99771540	99771682	Cers5
													3.21257		5.95408			5.86962	2.6017					360	4.98502	1.82849		360	1.30663	0.720236		Olfr78	6.83403	5.37487		Atp6v0d1	9.37192	8.99261		chrX	160139207	160139349	Pdha1		chr7	122030984	122031126	Gga2
													2.78764		6.27174			5.45055	2.6017					370	4.93774	1.82173		370	1.2845	0.707804		Prelid3b	8.9313	8.28394		A630023A22Rik	6.99061	9.99715		chr8	15224171	15224313	Myom2		chr4	46485628	46485770	Nans
													4.98299		5.6094			5.84925	3.42358					380	4.89049	1.81697		380	1.26418	0.697484		Serf2	9.73121	9.19207		Dgcr2	8.68759	8.48774		chr6	33041924	33042066	Chchd3		chr9	96381611	96381753	Atp1b3
													3.5373		6.05864			5.24907	2.22342					390	4.84627	1.8107		390	1.2471	0.685395		Adora2a	8.72809	9.30036		A4galt	8.62927	9.72256		chr13	32776316	32776458	Mylk4		chr4	99829688	99829830	Efcab7
													3.63052		5.84674			5.5472	2.6017					400	4.80022	1.80498		400	1.22985	0.676842		Thap6	8.8957	8.69028		Bbc3	10.3661	9.58611		chr19	32196194	32196336	Sgms1		chr16	14766816	14766958	Snai2
													4.04002		6.33262			5.42089	3.42358					410	4.75661	1.80016		410	1.21591	0.668416		Gab3	7.58898	6.90617		Egr3	8.49879	9.82914		chr16	87496049	87496191	B130034C11Rik		chr18	56837563	56837705	2019-03-03
													2.40735		5.82947			5.70432	-0.104697					420	4.71348	1.79355		420	1.20508	0.662822		Abcd2	9.26956	7.7271		Soat1	7.3435	9.36705		chr5	72891769	72891911	Slain2		chr11	45955287	45955429	Thg1l
													3.04439		6.44328			5.18031	3.29278					430	4.66746	1.78895		430	1.1931	0.651672		Rgs4	8.24741	7.66274		Sertad4	7.95364	10.1444		chr5	73368942	73369084	Ociad2		chr8	124633195	124633337	2310022B05Rik
													3.81865		6.0676			5.80735	2.6017					440	4.62502	1.78295		440	1.17781	0.641261		Phf7	9.27048	8.70757		Rdh10	8.92053	9.18435		chr19	37428618	37428760	Hhex		chr9	40730548	40730690	Clmp
													4.85848		6.32661			5.6011	2.07039					450	4.583	1.77627		450	1.16358	0.633953		Fmc1	10.1751	8.60681		Depdc1a	6.32679	6.77222		chr5	122812286	122812428	Anapc5		chr9	104002218	104002360	Nphp3
													-1.26882		6.35641			6.09466	5.36001					460	4.54185	1.7702		460	1.15215	0.62587		Amotl1	10.6856	9.94982		Ndst3	6.17153	6.89433		chr7	12787872	12788014	Zscan18		chr15	56789962	56790104	Has2
													-0.434403		6.38362			5.50176	2.07039					470	4.4986	1.76466		470	1.14021	0.620421		Snora28	8.63959	8.64656		Lyplal1	8.63719	7.7037		chr2	48081370	48081512	Acvr2a		chr15	62659559	62659701	H2afy3
													2.46336		5.6837			5.8775	1.48543					480	4.45715	1.75911		480	1.12747	0.614087		Fam19a3	9.86498	8.93612		4930507D05Rik	8.79471	8.76198		chr15	100320866	100321008	Mettl7a3		chr8	95670247	95670389	Ndrg4
													1.90111		6.10119			5.5097	2.70708					490	4.41567	1.75362		490	1.11267	0.605553		2019-03-04	5.09064	6.97281		Eya3	8.58834	8.85443		chr18	5068764	5068906	Svil		chr14	99488115	99488257	Klf5
													4.72683		6.29848			6.0881	5.39266					500	4.37318	1.74781		500	1.09897	0.600735		Efcab2	10.16	8.79726		Upk1b	6.16872	8.63563		chr17	5572955	5573097	Zdhhc14		chr9	107645514	107645656	Gnai2
													0.0496308		6.34296			5.36212	2.98732					510	4.33472	1.74232		510	1.08636	0.598209		Pacsin3	11.3488	9.55602		Klf5	7.00893	9.12134		chr6	22314299	22314441	Wnt16		chr1	55201459	55201601	Rftn2
													3.1635		6.1811			5.47541	-0.104697					520	4.2962	1.7351		520	1.07109	0.591497		Hist2h2be	10.2354	8.93432		Slc16a1	9.00673	8.97298		chr7	120835663	120835805	Eef2k		chr12	81691488	81691630	Ttc9
													1.70266		6.23055			5.21529	2.35896					530	4.25767	1.72869		530	1.05871	0.588664		Vps4a	8.58148	8.55238		Lama5	10.0862	10.1172		chr17	35776701	35776843	4833427F10Rik		chr5	125475444	125475586	Aacs
													2.43029		6.50486			5.46923	3.36036					540	4.22068	1.72153		540	1.04428	0.579679		Myct1	8.94316	6.50978		Fam131c	7.40638	8.25529		chr18	60962728	60962870	Camk2a		chr5	148398950	148399092	Slc7a1
													1.43563		6.21529			5.67779	0.485427					550	4.18006	1.71339		550	1.02954	0.574482		Dtna	9.5034	8.60114		Rusc2	11.3177	9.51304		chr6	52067067	52067209	Halr1		chr4	136511071	136511213	Luzp1
													4.50716		6.05137			6.25153	5.34376					560	4.1419	1.70749		560	1.01802	0.570531		Dram2	9.14077	8.12109		Fam60a	6.89081	7.64526		chr11	59163545	59163687	Iba57		chr19	46002274	46002416	Hps6
													1.3505		6.00832			5.41007	3.22188					570	4.10264	1.69923		570	1.00773	0.565857		Dcaf6	10.3304	8.48939		Aldh3b3	7.60859	8.7998		chr6	8172350	8172492	Col28a1		chr12	85936136	85936278	Ttll5
													3.1152		6.27435			5.69377	5.48575					580	4.06511	1.69375		580	0.999662	0.559669		Cyp2c23	7.59167	8.99224		1700018L02Rik	9.79464	8.96877		chr1	16664961	16665103	Tmem70		chr10	45066636	45066778	Prep
													4.89869		6.25229			6.27538	3.75916					590	4.0264	1.68592		590	0.991108	0.554111		Ptpro	4.49729	6.27445		Rnaset2b	6.92416	5.72982		chr12	91786647	91786789	Ston2		chr8	75093788	75093930	Hmox1
													4.70404		6.26557			5.31034	3.14893					600	3.98889	1.67865		600	0.983262	0.548031		Pou4f1	5.93676	6.7765		Aox1	8.91654	8.02092		chr1	167394225	167394367	Mgst3		chr18	70254206	70254348	Dynap
													3.54844		5.83681			5.44626	3.42358					610	3.95005	1.67257		610	0.978352	0.546497		Tcaim	9.05984	7.70231		Pnpla6	8.97599	8.94983		chr8	22193450	22193592	Vps36		chr3	98356590	98356732	Phgdh
													0.201634		6.15927			6.08661	2.70708					620	3.90966	1.66539		620	0.971567	0.541968		Gprc5c	10.7713	10.3895		LOC106557447	5.63212	10.0827		chr3	27326813	27326955	Tnfsf10		chr2	38933798	38933940	Olfml2a
													4.34908		5.9922			5.72192	2.22342					630	3.8688	1.65542		630	0.964843	0.536717		Rian	6.43596	6.95117		Atp13a1	8.56777	8.52148		chr13	37290625	37290767	Ly86		chr12	54966249	54966391	Baz1a
													3.6427		6.32526			5.22265	2.48543					640	3.83122	1.64544		640	0.957564	0.530168		Foxred1	10.9616	8.54433		Evi2	9.38887	8.95938		chr13	49545803	49545945	Aspn		chr3	138156517	138156659	Trmt10a
													5.49729		5.7286			5.15218	2.70708					650	3.79129	1.63655		650	0.949332	0.525098		Tmem82	9.37823	9.11982		5430405H02Rik	8.4019	8.83947		chr1	179667228	179667370	Sccpdh		chr2	76648587	76648729	Prkra
													2.27501		6.29287			5.45253	1.70929					660	3.75361	1.62827		660	0.942281	0.523871		Ccng1	8.87238	8.25136		Trir	9.70608	9.72863		chr16	87604016	87604158	Map3k7cl		chr13	93984932	93985074	Lhfpl2
													1.66448		5.61176			5.6011	1.22033					670	3.71579	1.6196		670	0.933066	0.518331		Kcnq5	6.83143	6.24859		Clrn1	5.92493	7.80087		chr12	100378766	100378908	Gm10432		chr4	135276959	135277101	Clic4
													2.27501		5.98436			5.50176	2.07039					680	3.67791	1.61039		680	0.923374	0.514488		Vav1	9.85093	8.48766		Lef1	5.78267	8.01008		chr6	115283868	115284010	Timp4		chr2	31528066	31528208	Fubp3
													3.41886		5.81442			5.28688	1.48543					690	3.64131	1.60145		690	0.915206	0.509057		Aasdhppt	7.93731	7.41295		Gpr39	5.30743	8.71879		chr18	24853209	24853351	Fhod3		chr8	105565301	105565443	Atp6v0d1
													4.47151		5.95977			5.25172	3.90111					700	3.60377	1.59339		700	0.90768	0.505593		Pdk2	9.52481	8.59143		Mapk1ip1l	8.50865	8.53999		chr2	62334220	62334362	Dpp4		chr12	85853859	85854001	Ttll5
													4.61442		6.45121			5.80245	3.22188					710	3.56731	1.58452		710	0.900492	0.50377		Clec3b	9.5271	8.57378		Gulp1	7.71942	7.08884		chr13	114719859	114720001	Mocs2		chr15	55967371	55967513	Sntb1
													-0.217591		6.3699			5.29866	3.22188					720	3.53051	1.5755		720	0.895284	0.502471		Kif16b	10.1464	7.98934		Dancr	8.45385	8.15089		chr17	53596283	53596425	Kat2b		chr15	26043500	26043642	Zfp622
													3.74093		6.03716			5.43996	2.35896					730	3.49536	1.56715		730	0.88874	0.497545		Unc45b	9.36283	8.68627		Mfsd11	10.4141	9.50883		chr2	48481596	48481738	Acvr2a		chr11	83302977	83303119	Ap2b1
													3.32769		5.82451			5.39506	0.903038					740	3.46162	1.55848		740	0.883797	0.493215		Entpd1	9.62969	8.06862		Zgrf1	8.20704	7.80932		chr3	69355955	69356097	Ppm1l		chr11	117923067	117923209	Socs3
													-0.915936		6.29682			5.39951	2.48543					750	3.42639	1.55022		750	0.87934	0.490689		Klhl34	7.86335	7.37204		Smg1	10.4653	9.00903		chr5	21724907	21725049	Pmpcb		chr4	43499767	43499909	Arhgef39
													3.86888		6.43729			5.8107	3.48543					760	3.39	1.54142		760	0.875212	0.490075		Clec14a	8.18708	6.12856		Ppan	9.06468	8.59612		chr13	99307832	99307974	Ptcd2		chr4	101670065	101670207	Leprot
													2.99548		5.77241			5.74066	3.6017					770	3.3569	1.53186		770	0.871563	0.487784		Ptpru	7.64519	7.95818		Acsl5	7.58459	9.14269		chr4	116555758	116555900	Tmem69		chr18	84050209	84050351	Tshz1
													1.3978		5.8999			5.38647	2.6017					780	3.32303	1.52347		780	0.86987	0.486918		Zfp750	7.32206	9.99714		Spsb2	10.0969	9.78513		chr7	120721503	120721645	Vwa3a		chr11	62089077	62089219	Specc1
													3.904		5.85985			4.98368	2.48543					790	3.28875	1.5164		790	0.865002	0.483093		Dpp8	9.68868	8.89878		Gabre	5.48285	6.96993		chr3	132037551	132037693	Dkk2		chr3	52101765	52101907	Maml3
													2.9514		5.98743			5.33092	2.90111					800	3.25569	1.50941		800	0.861782	0.485077		Sphkap	5.9965	5.85212		Serpinb8	7.34341	7.33181		chr8	115806736	115806878	Maf		chr7	98477486	98477628	Lrrc32
													1.9486		6.4048			5.29389						810	3.22444	1.50112		810	0.85825	0.483183		Zfp946	7.63681	6.40369		1700030J22Rik	7.37782	7.90938		chr3	151294151	151294293	Adgrl4		chr7	95739210	95739352	Tenm4
													3.89772		6.16772			6.26341	2.35896					820	3.19276	1.49374		820	0.854622	0.482281		Khk	9.59755	9.45732		Tnfaip8	8.59576	8.81062		chr14	50897588	50897730	Klhl33		chr14	121037226	121037368	Farp1
													5.25248		5.87443			5.96486	3.6017					830	3.16031	1.48684		830	0.849549	0.478564		Emc6	9.61021	9.47517		Slc27a3	8.63503	8.70141		chr9	65033013	65033155	Dpp8		chr3	49685765	49685907	Pcdh18
													4.11977		5.9493			5.7148	3.70819					840	3.12976	1.47902		840	0.845679	0.474991		Cpe	9.30403	8.11187		Gprc5d	7.57012	9.67716		chr1	153555924	153556066	Npl		chr17	3314421	3314563	Tiam2
													3.67243		5.97579			5.3512	2.70708					850	3.09815	1.47172		850	0.840616	0.471166		C530005A16Rik	7.82572	8.3343		Zmiz1	10.7752	9.66229		chr6	99665933	99666075	Eif4e3		chr8	126615077	126615219	Irf2bp2
													3.04439		6.46777			5.36877	4.25852					860	3.06767	1.46353		860	0.835401	0.466709		Mrps23	10.5694	9.50846		Fkbp1b	8.05999	8.59423		chr7	29272085	29272227	Spint2		chr9	85469151	85469293	Fam46a
													0.443607		5.82693			5.86641	4.03034					870	3.03822	1.45525		870	0.830008	0.461856		Rxrg	8.88877	7.52286		Pcdhb5	4.90231	5.40616		chr2	127610318	127610460	Mrps5		chr7	58800745	58800887	Atp10a
													4.79103		6.6125			5.10811	2.22342					880	3.00908	1.44704		880	0.826344	0.459835		Ctnna3	6.90225	7.10003		Foxp1	9.49477	7.97304		chr11	31530239	31530381	Bod1		chr16	10452450	10452592	Tvp23a
													1.07039		6.29352			5.60288	1.70929					890	2.97952	1.43925		890	0.823061	0.457309		Acadm	9.14651	8.34199		Colec10	6.60622	7.32143		chr9	40780218	40780360	Hspa8		chr11	120850840	120850982	Fasn
													1.3505		5.79403			5.47541	1.22033					900	2.95098	1.43198		900	0.818422	0.453032		Fam185a	7.49001	7.3345		Riox1	8.01042	7.73535		chr4	137286112	137286254	Wnt4		chr19	24156229	24156371	Tjp2
													4.39094		6.45006			5.69905	2.22342					910	2.92312	1.42532		910	0.814148	0.454133		Zfand6	8.88105	7.80051		Sumf1	7.00411	7.67462		chr4	118103092	118103234	St3gal3		chr3	32213825	32213967	4930429B21Rik
													2.99548		6.23439			5.44195	4.65535					920	2.89455	1.41985		920	0.812551	0.451553		Gpr1	8.06393	9.10922		Nf1	8.63599	8.44238		chr6	137918316	137918458	Slc15a5		chr1	131690351	131690493	Rab7b
													4.35156		6.30451			5.86022	4.29278					930	2.86546	1.41374		930	0.810299	0.451589		Chrna4	6.29435	7.12459		2810474O19Rik	8.72685	9.23867		chr17	69417994	69418136	C030034I22Rik		chr9	75071239	75071381	Myo5a
													0.678072		6.24926			5.8009	2.48543					940	2.83424	1.40745		940	0.807204	0.451535		Aph1a	10.4047	8.45851		Slc39a6	7.97522	8.66432		chr4	135759292	135759434	Myom3		chr15	32312936	32313078	Sema5a
													2.68818		6.57546			5.17792	2.6017					950	2.80771	1.40119		950	0.803062	0.449388		Nfyb	10.0093	8.91786		Mthfr	9.44357	9.20112		chr7	127814101	127814243	Stx1b		chr6	124919978	124920120	Ptms
													3.86888		5.76142			5.82528	3.36036					960	2.78103	1.39367		960	0.800061	0.450524		Tpm2	10.6944	9.75429		Slc41a2	8.07337	8.74089		chr3	86635599	86635741	Mab21l2		chr8	95401781	95401923	Cfap20
													4.98937		6.20594			5.34447	2.70708					970	2.7554	1.38793		970	0.797197	0.448485		Spink2	7.18562	6.84643		Dclk1	7.35067	10.1373		chr3	99378147	99378289	Tbx15		chr5	73256979	73257121	Fryl
													-1.26882		5.62044			5.26341	-0.104697					980	2.73346	1.38236		980	0.794833	0.446699		Atp5j2	9.94873	9.19916		Ccdc120	8.69075	8.5663		chr17	25429791	25429933	Cacna1h		chr9	62091848	62091990	Glce
													2.20163		6.25408			5.20046	2.22342					990	2.7094	1.37631		990	0.790834	0.445526		Pou3f1	6.78908	7.7949		Sim2	7.26847	8.65069		chr11	51494700	51494842	Phykpl		chr2	157173289	157173431	Rbl1
													1.80529		6.30807			5.42291	2.70708					1000	2.68429	1.37211		1000	0.786289	0.443343		Lpin1	10.4459	8.27016		Hectd4	7.88484	8.48014		chr11	5135755	5135897	Emid1		chr2	50889297	50889439	Gm13498
													3.98322		5.76142			5.24184	2.98732					1010	2.65799	1.36698		1010	0.783102	0.441611		Slc16a9	9.00038	7.88947		Tigd5	9.34433	9.66857		chr19	61224381	61224523	Csf2ra		chr8	71573197	71573339	Slc27a1
													3.47638		6.08927			5.05398	2.90111					1020	2.63267	1.36279		1020	0.779177	0.438147		Acad11	8.47151	8.03606		Cdk17	9.03985	9.35326		chr6	116169602	116169744	Tmcc1		chr19	30125454	30125596	Gldc
													4.4363		6.3156			5.04045	2.90111					1030	2.6096	1.35883		1030	0.775482	0.43609		Rpl38	9.73265	9.01278		Alg1	8.31045	8.59777		chr2	90870033	90870175	C1qtnf4		chr3	145874065	145874207	Bcl10
													2.17951		6.35535			5.48543	2.80735					1040	2.58748	1.35298		1040	0.771722	0.438598		Sstr3	9.77062	8.90657		Zfp365	6.1818	9.33786		chr15	61242037	61242179	A1bg		chr1	60572435	60572577	Raph1
													4.58286		6.11645			5.01792	2.22342					1050	2.56535	1.34747		1050	0.766451	0.43867		Ccl25	9.89738	8.98403		Plxna3	8.23903	8.53056		chr15	89429562	89429704	Gm44502		chr2	163996164	163996306	Ywhab
													3.40054		6.10915			5.62147	3.14893					1060	2.54324	1.34406		1060	0.764554	0.438074		Ugt8a	5.76328	5.96867		Capg	10.1488	9.69787		chr1	179573958	179574100	Cnst		chr10	42261990	42262132	Foxo3
													2.43962		6.00551			5.3466	2.90111					1070	2.52194	1.33805		1070	0.761101	0.437966		4930553P18Rik	5.49554	7.35288		Chst13	7.04565	9.46137		chr4	82181071	82181213	Gm5860		chr3	116190120	116190262	Vcam1
													5.42962		6.54589			5.76951	2.70708					1080	2.50134	1.33225		1080	0.758549	0.438995		Cavin4	9.40368	9.51094		Tshz3	9.22656	8.88484		chr2	148522138	148522280	Cd93		chr18	33214137	33214279	Stard4
													4.04614		6.26922			5.24184	2.80735					1090	2.47901	1.32653		1090	0.754738	0.438778		Osr2	7.75459	7.16138		Stac2	7.72615	9.58285		chr2	19685421	19685563	Otud1		chr4	55652035	55652177	Klf4
													0.851999		6.12236			5.28244	3.22188					1100	2.45968	1.32184		1100	0.752094	0.439319		Taf13	9.33084	8.69129		Pcdhga12	6.85499	7.05257		chr1	143809014	143809156	Uchl5		chr12	86860789	86860931	Irf2bpl
													0.823749		6.32661			6.33646	4.57289					1110	2.43935	1.31591		1110	0.75085	0.438147		Zfp97	0.0496308	-2.47393		Rnf145	8.74492	8.70027		chr6	47333281	47333423	Cntnap2		chr5	101986772	101986914	Wdfy3
													2.25399		6.1533			6.23955	4.65535					1120	2.42163	1.31244		1120	0.75017	0.438688		Ncmap	6.21548	7.14639		Armcx2	6.03672	6.65413		chr9	110994879	110995021	Rtp3		chr15	99553708	99553850	Aqp2
													3.0321		6.05452			5.6401	-0.104697					1130	2.40367	1.30652		1130	0.747892	0.438327		3830406C13Rik	7.44894	7.17233		Stx6	8.47583	8.50022		chrX	136614849	136614991	Tceal3		chr12	86878753	86878895	Irf2bpl
													1.56803		5.78973			5.25399	2.98732					1140	2.38651	1.30242		1140	0.745256	0.436577		Exoc6	9.61894	7.96099		Spire1	7.81282	9.41062		chr6	29066851	29066993	Lep		chr16	38771490	38771632	Upk1b
													-0.0816138		5.99095			5.17273	1.70929					1150	2.36828	1.29678		1150	0.743609	0.435801		Pop4	7.98479	7.8426		Rhog	10.4104	8.75278		chr11	95042120	95042262	Pdk2		chr4	141236832	141236974	Arhgef19
													2.30159		6.12774			5.19022	3.29278					1160	2.35292	1.29175		1160	0.743347	0.435458		Abcg3	6.8653	6.42987		Creb3l2	9.44829	8.93786		chr13	108603822	108603964	Pde4d		chr7	116504027	116504169	Nucb2
													0.480265		6.25842			5.67779	2.98732					1170	2.33535	1.28685		1170	0.741303	0.434267		Dpep1	9.02742	7.74715		Rfx3	8.566	8.28778		chr7	46482477	46482619	Kcnc1		chr9	109027435	109027577	Shisa5
													0.851999		5.87836			5.42291	3.54473					1180	2.32006	1.28268		1180	0.739231	0.43618		Fli1	10.0004	6.67525		Mir762	9.65342	9.15412		chr9	50528488	50528630	Pts		chr15	59430943	59431085	Nsmce2
													2.16832		6.32003			5.38198	1.70929					1190	2.30372	1.27713		1190	0.736331	0.434376		Ppp1r2	10.2685	9.08994		Slc4a2	9.6817	9.84603		chr13	24564812	24564954	Fam65b		chr10	112916692	112916834	Atxn7l3b
													2.43029		6.38836			5.40803	3.85499					1200	2.287	1.27253		1200	0.734298	0.43387		Gm32688	10.7982	9.03067		Col6a3	9.34913	8.87407		chr11	23067578	23067720	Fam161a		chr15	28080647	28080789	Trio
													0.851999		6.42761			5.28466	3.36036					1210	2.27161	1.26633		1210	0.732746	0.432661		Mtmr1	7.45224	7.29338		Ube2z	9.04039	8.7604		chr1	134039293	134039435	Fmod		chr9	62084746	62084888	Glce
													1.09424		6.30561			5.62527	4.73335					1220	2.25658	1.26089		1220	0.730291	0.431615		Cyyr1	9.65224	5.90965		Baiap2l1	6.38448	9.66215		chr2	48403517	48403659	Acvr2a		chr1	153091877	153092019	Lamc2
													2.49313		6.25786			5.22997	0.903038					1230	2.24275	1.25767		1230	0.727287	0.429287		Myoz1	11.597	10.0688		Prdm5	6.61294	8.53949		chr9	77617061	77617203	Klhl31		chr11	86257745	86257887	Ints2
													4.31433		6.11061			5.62907	2.07039					1240	2.22922	1.253		1240	0.72194	0.426274		Nup210	9.381	8.62245		Mxra7	10.8081	10.3064		chr11	120316354	120316496	Mir6935		chr17	12046106	12046248	Agpat4
													1.43563		6.38483			5.21529	2.6017					1250	2.21633	1.24683		1250	0.720345	0.422323		Usf3	9.82357	8.49643		Kctd13	7.65953	7.76215		chr5	33556244	33556386	Fam53a		chr7	66813278	66813420	Adamts17
													2.49313		5.67807			5.40361	0.903038					1260	2.20338	1.24311		1260	0.717455	0.419652		Mia2	9.19327	7.9252		Pla1a	9.23949	9.64269		chr16	18837205	18837347	2510002D24Rik		chr2	92659513	92659655	Chst1
													2.12267		5.99729			5.28688	1.89918					1270	2.18954	1.2389		1270	0.715206	0.418714		Bdh1	7.20511	7.45224		Gpr63	6.25314	8.22393		chr7	38272080	38272222	Pop4		chr1	183215507	183215649	Disp1
													2.51979		6.0009			5.25626	3.36036					1280	2.17547	1.23475		1280	0.711768	0.417667		Gng7	9.31665	8.7963		Plekhg2	11.4784	9.7052		chr6	72927303	72927445	Kcmf1		chr12	27343622	27343764	Sox11
													3.69377		6.28374			5.48156	3.42358					1290	2.16303	1.23088		1290	0.711664	0.418534		Tlk1	8.75751	7.78047		Acaa1b	5.86059	6.99639		chr2	181642375	181642517	Sox18		chr10	117174579	117174721	Frs2
													3.78869		6.81076			6.09614	4.39232					1300	2.15165	1.22627		1300	0.70979	0.419219		Astn2	5.29866	6.43646		Taok1	8.84103	9.70669		chr8	45410477	45410619	Tlr3		chr10	87926832	87926974	Tyms-ps
													2.10769		6.24622			5.93239	4.68201					1310	2.13759	1.22112		1310	0.707761	0.419309		5430431A17Rik	10.2399	9.39065		Clcf1	9.82613	9.90742		chr9	109081791	109081933	Tma7		chr15	34350122	34350264	9430069I07Rik
													2.77821		6.47289			5.45681	3.07039					1320	2.12533	1.21726		1320	0.706187	0.420013		Lair1	6.96515	6.11904		Calr	9.70647	9.66295		chr15	79300015	79300157	Baiap2l2		chrX	95711426	95711568	Zc3h12b
													4.15462		5.83618			5.25626	3.22188					1330	2.11119	1.21503		1330	0.705374	0.417956		Card11	5.96567	6.55367		Sema4b	8.817	10.1434		chr2	80508181	80508323	Frzb		chr7	110289563	110289705	Swap70
													4.45253		6.46254			5.29389	1.22033					1340	2.09858	1.21229		1340	0.705118	0.417613		Nudt11	3.9514	5.48575		Pdlim4	9.65003	10.2275		chr19	38609187	38609329	Plce1		chr1	55202643	55202785	Rftn2
													2.51602		6.27426			5.53761	1.48543					1350	2.08516	1.20907		1350	0.703579	0.417722		Lcp2	7.39193	6.8009		Otoa	8.20132	7.92		chr10	43074020	43074162	Sobp		chr4	28299064	28299206	Epha7
													1.90111		6.30415			5.24184	1.22033					1360	2.07187	1.20615		1360	0.700679	0.418064		Npr3	7.61128	7.3236		Hmox1	9.1848	9.23448		chr15	35937398	35937540	Cox6c		chr15	39047864	39048006	Cthrc1
													3.47379		5.93723			5.14975	3.07039					1370	2.06083	1.20412		1370	0.701355	0.416116		Myh11	7.81263	7.78106		Nt5c3b	7.67642	8.68366		chr12	65021028	65021170	Prpf39		chr3	32396637	32396779	Zmat3
													2.30159		6.13812			5.16511	2.98732					1380	2.04911	1.20179		1380	0.70151	0.41395		4732416N19Rik	7.90135	8.58712		Impdh1	8.60455	9.47876		chr6	148190875	148191017	4732416N19Rik		chr10	83095823	83095965	Chst11
													3.44228		6.1417			5.38647	2.6017					1390	2.03666	1.19963		1390	0.698811	0.415665		Id4	6.52638	7.14527		Gm15867	7.95364	10.1607		chr19	36330349	36330491	Pcgf5		chr19	5567185	5567327	Ap5b1
													0.565597		6.33154			5.82375	2.6017					1400	2.02599	1.19866		1400	0.697719	0.41478		Naprt	8.89121	9.24454		Gxylt1	7.95835	8.6467		chr1	152175721	152175863	1700025G04Rik		chr8	117136711	117136853	Gan
													2.60881		6.59939			5.47735	2.22342					1410	2.01453	1.19594		1410	0.696294	0.413716		Tmx2	7.94175	8.16942		App	9.03389	9.04596		chr7	68262680	68262822	Pgpep1l		chr19	61199709	61199851	Gm7102
													4.20828		5.66974			5.33985	3.36036					1420	2.00386	1.19388		1420	0.695632	0.412291		Polr3gl	10.9648	9.50282		Abr	8.88422	10.2063		chr1	66985965	66986107	Myl1		chr11	82115460	82115602	Ccl8
													3.46271		6.4187			5.42291	2.35896					1430	1.99295	1.19061		1430	0.69615	0.410468		Rorc	8.24679	7.13709		Mki67	7.23764	7.06555		chr10	23787504	23787646	Rps12		chr1	185963371	185963513	Lyplal1
													1.01078		5.85062			5.30086	3.36036					1440	1.9811	1.18747		1440	0.693717	0.41054		1110020A21Rik	9.49311	8.8558		Ccdc88a	7.52423	7.55528		chr11	107446887	107447029	Pitpnc1		chr7	29248564	29248706	2200002D01Rik
													-0.68966		5.6017			5.12391	1.22033					1450	1.96947	1.18435		1450	0.692816	0.411298		Cd300lg	10.4606	7.82155		Ehd2	10.4206	9.16229		chr18	36493012	36493154	Hbegf		chr13	6131504	6131646	Klf6
													5.02192		6.19869			5.20046	2.35896					1460	1.95802	1.18204		1460	0.694083	0.409909		Paqr6	7.7811	8.33067		Tmem79	9.16704	9.19272		chr4	82181861	82182003	Gm5860		chr15	23036702	23036844	Cdh18
													4.1334		6.24612			5.86814	4.68201					1470	1.94753	1.17983		1470	0.692993	0.40888		Tubd1	8.78256	8.93823		Txndc5	9.5969	8.49279		chr12	85280580	85280722	Acyp1		chr2	129602218	129602360	Sirpa
													3.42156		6.25068			5.44626	2.48543					1480	1.93609	1.17549		1480	0.69215	0.406246		Odc1	9.07742	8.20726		Cela1	7.83469	8.6709		chr10	13192622	13192764	Ltv1		chr2	13598170	13598312	Vim
													2.93829		6.01959			5.01212	2.35896					1490	1.92513	1.17245		1490	0.692458	0.409331		Aldh1a7	5.35632	5.77703		Lyst	8.52217	8.37258		chr11	97120951	97121093	Tbx21		chr8	41368315	41368457	Asah1
													2.4489		6.34952			4.98959	2.35896					1500	1.91285	1.16939		1500	0.691003	0.408664		Inpp4b	6.17383	6.9843		Grn	9.8828	9.66966		chr7	109671491	109671633	Akip1		chr13	64344057	64344199	Ctsl
													1.7845		6.17602			5.59902	2.98732					1510	1.90331	1.16692		1510	0.691668	0.411461		4933406C10Rik	10.1888	8.83085		Pum1	8.38152	8.62766		chr4	14826940	14827082	Otud6b		chr1	193351851	193351993	Camk1g
													3.42156		6.25871			5.49153	1.70929					1520	1.89373	1.1634		1520	0.690614	0.413644		Serping1	8.67212	8.77698		Brinp3	5.80168	8.42278		chr13	60467976	60468118	Dapk1		chr5	57899308	57899450	Pcdh7
													0.244887		5.99198			5.07852	2.07039					1530	1.88411	1.1596		1530	0.688215	0.413788		Mrgprb1	5.12433	5.17931		Smad2	8.19891	8.12528		chr6	32754440	32754582	Plxna4		chr13	31917194	31917336	Foxc1
													2.04089		6.07842			5.77952	2.70708					1540	1.87429	1.15704		1540	0.687329	0.413698		Slc26a10	9.40589	8.42099		Peli2	9.17961	7.95396		chr9	112829290	112829432	2900079G21Rik		chr11	113487481	113487623	Slc39a11
													2.17951		6.13873			5.48349	0.903038					1550	1.86364	1.15435		1550	0.685348	0.414853		Kcnk1	5.97682	6.59626		Anxa4	9.58903	10.1608		chr8	84832585	84832727	Gadd45gip1		chr17	6835544	6835686	Ezr
													-0.610433		5.22304			5.75275	2.48543					1560	1.85465	1.15215		1560	0.684256	0.412345		Exd2	9.99315	8.02495		Cnn3	9.72864	9.89099		chr11	75148373	75148515	Hic1		chr17	85987001	85987143	Srbd1
													4.32912		5.82833			5.6744	3.48543					1570	1.8458	1.1496		1570	0.680813	0.410883		Rab27a	8.63889	7.8524		Ddr1	9.15282	9.67423		chr17	46646334	46646476	Mrpl2		chr13	31877050	31877192	Foxc1
													4.44361		6.37816			5.21023	2.98732					1580	1.83749	1.14821		1580	0.679737	0.407491		C130083M11Rik	6.77709	8.28651		2019-09-05	8.16847	8.45644		chr6	32651547	32651689	Plxna4		chr5	57962322	57962464	Pcdh7
													1.73335		6.18507			5.64731	2.98732					1590	1.82819	1.14749		1590	0.677665	0.405434		Gpc3	5.82731	6.15957		Tmem173	9.69695	8.55146		chr11	54860973	54861115	Lyrm7		chr18	16690776	16690918	Cdh2
													3.05658		6.27566			5.52763	2.48543					1600	1.81988	1.14508		1600	0.676479	0.405993		Nppc	7.43338	7.75215		Eef1a1	8.45687	8.91977		chr2	122029125	122029267	Eif3j2		chr17	6779143	6779285	Ezr
													4.02326		6.21228			5.24451	3.07039					1610	1.81145	1.14343		1610	0.675504	0.407022		Kcns3	5.40803	6.7174		Fhdc1	7.59559	8.24448		chr1	6215304	6215446	Rb1cc1		chr6	125444063	125444205	Cd9
													4.22689		6.41498			5.95163	2.22342					1620	1.80244	1.1409		1620	0.673889	0.407816		Kcns3	5.40803	6.71026		Mlkl	6.90545	7.75027		chr4	149295449	149295591	Kif1b		chr2	20894354	20894496	Arhgap21
													1.25096		6.2294			5.35544	3.22188					1630	1.79344	1.13949		1630	0.673594	0.407906		Lrrfip2	10.2466	8.53516		Ep300	9.31216	8.65725		chr19	47117278	47117420	Calhm2		chrX	96135149	96135291	Msn
													3.39985		6.14221			5.6401	2.6017					1640	1.78521	1.13748		1640	0.672556	0.408483		Pla2g4e	10.2473	6.88118		Glrb	5.82337	6.49817		chr6	115231821	115231963	Timp4		chr17	71285874	71286016	Emilin2
													-1.26882		5.9629			5.20281	2.70708					1650	1.77577	1.13628		1650	0.671677	0.409223		Cidea	8.55704	7.73261		Igsf8	11.0868	9.59884		chr12	91703939	91704081	Ston2		chr15	32398043	32398185	Sema5a
													2.04089		6.45171			5.93687	4.73335					1660	1.76828	1.1343		1660	0.670979	0.409079		Asb4	8.6938	6.50231		Serpinb9	8.07585	8.86998		chr18	24121673	24121815	Ino80c		chr17	31808067	31808209	Sik1
													2.25399		6.38767			5.51381	2.80735					1670	1.7606	1.13176		1670	0.671477	0.407581		Mrpl42	9.00428	8.77729		P3h1	8.38061	8.77928		chr11	64079068	64079210	Cox10		chr18	5665987	5666129	Gm10125
													3.40327		6.01302			5.07339	0.485427					1680	1.75335	1.13041		1680	0.670568	0.407383		Hs3st5	5.20828	6.61125		Efemp2	10.7549	9.81304		chr3	19629286	19629428	Trim55		chrX	7957726	7957868	Hdac6
													1.76977		5.44774			5.76765	4.54473					1690	1.74604	1.12752		1690	0.67085	0.406679		Rtl8b	6.3117	5.43379		Sgsm2	8.5196	8.93832		chr13	96510335	96510477	Polk		chr10	125965907	125966049	Lrig3
													2.60407		5.90087			5.30342	0.903038					1700	1.73897	1.12533		1700	0.669311	0.405218		Nr5a2	6.73491	6.64285		Fetub	5.37086	7.18587		chr6	39207197	39207339	Kdm7a		chr4	122947559	122947701	Mfsd2a
													1.71809		5.94848			5.69738	3.29278					1710	1.73327	1.12244		1710	0.668341	0.406318		Chac2	8.81538	7.5504		Tnpo1	10.2837	9.04857		chr9	35211603	35211745	Srpr		chr7	47008050	47008192	Spty2d1
													4.48639		6.24707			5.74927	3.42358					1720	1.72713	1.11999		1720	0.666482	0.402601		Opcml	7.02575	6.77716		Tnnt2	6.68692	10.4925		chr4	8199558	8199700	Car8		chr15	56820509	56820651	Has2
													4.29425		6.02459			5.08958	1.22033					1730	1.72098	1.11623		1730	0.66567	0.403918		Rnls	7.29494	6.46033		Proser2	6.08874	7.49833		chr14	21685344	21685486	Dupd1		chr11	49721342	49721484	Cnot6
													2.6565		6.05528			5.41007	1.89918					1740	1.7129	1.11512		1740	0.664276	0.405596		Emx2	8.53951	6.93097		Slc10a3	8.41041	8.15947		chr6	31261055	31261197	2210408F21Rik		chr6	125433804	125433946	Plekhg6
													3.51602		5.77663			5.69209	2.6017					1750	1.70708	1.11355		1750	0.665492	0.404388		Ablim2	9.83736	9.99714		Adamts7	6.87547	9.6503		chr1	163994939	163995081	Mettl18		chr11	102465984	102466126	Itga2b
													2.84097		5.93015			5.57833	2.35896					1760	1.70085	1.11091		1760	0.664969	0.405254		Extl1	9.90475	8.39836		Trim46	9.57693	8.6706		chr13	52892348	52892490	Auh		chr8	71452565	71452707	Abhd8
													2.13422		6.52779			5.10518	2.6017					1770	1.69624	1.10945		1770	0.665291	0.406138		Was	7.40433	8.12658		Slc17a5	6.97957	7.80983		chr4	48692225	48692367	Murc		chr18	32183981	32184123	Map3k2
													3.81352		5.76222			5.7148	5.43996					1780	1.6883	1.10758		1780	0.664781	0.403702		Tbx15	10.146	8.84961		Brca2	6.9166	7.26941		chr10	29211360	29211502	9330159F19Rik		chr17	78791044	78791186	Heatr5b
													3.9514		6.30743			4.95745	1.48543					1790	1.68246	1.105		1790	0.665055	0.405362		Lin28a	8.27261	8.86256		Gpr35	6.77834	7.32558		chr17	53588027	53588169	Kat2b		chr12	8834475	8834617	Sdc1
													2.14078		6.02824			5.95745	1.89918					1800	1.67676	1.10342		1800	0.664791	0.404784		Icos	8.13389	6.95059		Gsdme	7.21223	8.444		chr2	155552968	155553110	Acss2os		chr16	45945259	45945401	Plcxd2
													2.90304		6.00383			5.96924	4.92315					1810	1.67094	1.10115		1810	0.664253	0.403666		Folr2	9.75886	9.327		Gfra2	7.30852	7.86093		chr4	11968823	11968965	1700123M08Rik		chr18	56788912	56789054	Lmnb1
															6.35949			5.80916	4.48543					1820	1.66622	1.09896		1820	0.662625	0.404658		Oard1	10.4672	9.39119		Tmem98	6.76553	7.98342		chr8	46934231	46934373	Enpp6		chr2	3684293	3684435	Fam107b
													2.49313		5.83656			5.02901	2.98732					1830	1.6617	1.09806		1830	0.663019	0.403594		Oxsr1	10.1654	8.8976		Kank2	9.7037	9.75524		chr7	44305010	44305152	Clec11a		chr10	7212489	7212631	Cnksr3
													3.83895		6.55144			5.86814	5.34376					1840	1.65761	1.09656		1840	0.661414	0.402583		C330018D20Rik	7.67324	7.51826		Adcy7	9.00286	10.7234		chr2	118862069	118862211	Ivd		chr5	16507093	16507235	Hgf
													-0.0291463		5.59679			5.5435	1.70929					1850	1.65399	1.09657		1850	0.661828	0.401898		Cd180	7.71287	8.56276		Hyi	6.70466	8.26416		chr15	80083617	80083759	Rpl3		chr19	3353554	3353696	Cpt1a
													4.16189		5.40854			5.32841	1.70929					1860	1.65056	1.09523		1860	0.661419	0.405055		Fam78b	7.83302	7.12397		Acbd3	7.89597	8.19306		chr7	46846819	46846961	Ldha		chrX	95712483	95712625	Zc3h12b
													0.389567		6.1375			5.61235	4.65535					1870	1.64587	1.09476		1870	0.660173	0.405488		Foxp2	6.58241	5.69905		Atn1	9.69451	9.10506		chr7	128205768	128205910	Cox6a2		chr7	25251843	25251985	Erf
													1.56803		6.05788			5.33307	1.22033					1880	1.6413	1.09437		1880	0.65901	0.405867		Gnpat	9.31814	9.58796		Brca2	6.9166	7.26941		chr1	86632699	86632841	Nppc		chr16	33891958	33892100	Itgb5
													1.79077		5.96405			5.21994	2.48543					1890	1.6353	1.09406		1890	0.657824	0.407635		Cox6a2	8.62675	7.30929		Rmrp	8.87309	8.72994		chr13	45561814	45561956	Gmpr		chr6	113078228	113078370	Setd5
													1.75489		5.21374			5.42089	2.48543					1900	1.63153	1.09346		1900	0.656186	0.406679		Smtnl1	10.1529	8.87057		Atg9b	9.08934	9.87129		chr5	123394201	123394343	Mlxip		chr15	54336232	54336374	Tnfrsf11b
													4.78005		6.16942			5.40803	1.89918					1910	1.62725	1.0927		1910	0.655803	0.406733		Col4a3	8.32344	6.8196		Snx22	8.15732	8.60049		chr17	31519774	31519916	Ndufv3		chr3	133091209	133091351	Gstcd
													2.69153		5.79507			5.64184	3.80735					1920	1.62357	1.09183		1920	0.656856	0.409079		Ap1s2	7.91337	7.31687		Lpgat1	7.94918	8.66855		chr19	8966315	8966457	Eef1g		chr18	31916204	31916346	Sft2d3
													3.77189		5.6851			5.70957	3.22188					1930	1.61886	1.09136		1930	0.656242	0.406156		Sytl4	5.45549	6.22824		Sfxn3	10.734	9.58661		chr4	138343412	138343554	Pink1		chr1	43169607	43169749	Fhl2
													2.92505		6.21849			5.3579	1.22033					1940	1.61358	1.09105		1940	0.655368	0.407942		Ap4s1	10.5063	10.0287		Camk1g	7.61213	9.04566		chr11	121441999	121442141	Fn3k		chr13	110563086	110563228	Plk2
													6.44543		5.38543			5.67779	3.48543					1950	1.61043	1.08937		1950	0.655084	0.407166		Mcrip2	9.96195	9.24998		Nipal1	5.62103	7.34452		chrX	56651134	56651276	Slc9a6		chr6	29194224	29194366	Prrt4
													3.59634		6.30469			5.7148	3.85499					1960	1.60785	1.08901		1960	0.655795	0.407058		Gprasp2	5.12516	5.8495		Fst	7.89597	8.77329		chr19	47177455	47177597	Neurl1a		chr18	75710382	75710524	Ctif
													0.823749		5.59276			5.41886	2.90111					1970	1.6039	1.0884		1970	0.65627	0.407924		Irf8	9.15013	6.81096		Zfp622	9.03646	9.29383		chr4	40279537	40279679	Ndufb6		chr15	55735277	55735419	Sntb1
													3.48285		6.48575			6.14078	2.35896					1980	1.59955	1.08751		1980	0.656255	0.405127		Snph	5.95931	6.68538		Pcdhb12	5.34784	5.93263		chr14	73707773	73707915	Sucla2		chr9	21652874	21653016	Smarca4
													4.81301		5.28707			4.92457	2.80735					1990	1.59655	1.08719		1990	0.653868	0.403756		Adamts3	6.81231	6.58323		Rasl10a	8.33648	8.96253		chr7	44777130	44777272	Vrk3		chr2	68983964	68984106	Cers6
													3.34554		6.20016			5.20516	2.35896					2000	1.5936	1.08688		2000	0.652992	0.403485		Tbx5	7.78519	6.64623		1700012B09Rik	7.62834	8.5068		chrX	10535776	10535918	Tspan7		chr11	106500956	106501098	Snord104
													2.82375		5.97487			5.50176	0.903038													Gm42274	9.74706	7.82814		Zbtb49	7.21417	8.73518		chr12	35055440	35055582	Snx13		chr6	128103021	128103163	Tspan9
													3.06264		6.46001			5.19535	1.48543													Mtfr1l	9.438	9.33367		Snn	8.65807	8.89341		chr5	9100432	9100574	Tmem243		chrX	12541288	12541430	Atp6ap2
													1.48027		5.61883			5.5552	2.48543													Mtfr1l	9.43807	9.3345		Dhx37	7.92538	8.88182		chr5	20634586	20634728	Phtf2		chr2	104856270	104856412	Prrg4
													1.70266		6.53683			5.7761	3.07039													Rgs18	6.55819	5.91373		Ammecr1	7.04952	8.74013		chr9	86655120	86655262	Me1		chr2	50668950	50669092	Gm13498
													3.46271		5.88606			5.67243	3.48543													Rasgrp3	10.2146	7.19343		Nsg1	6.00461	7.95658		chr10	68858001	68858143	Tmem26		chr12	8372389	8372531	Hs1bp3
													0.0496308		6.5812			5.64559	3.80735													Eloc	8.84687	8.88309		Tiam2	6.9031	9.06001		chr2	152180752	152180894	Tcf15		chr7	58737254	58737396	Atp10a
													2.68032		6.61897			5.23458	1.89918													Rilpl1	11.3642	9.3163		Ick	10.2811	8.58372		chr2	48568604	48568746	Acvr2a		chr11	102466269	102466411	Itga2b
													3.07125		6.46377			5.67073	0.903038													Tceal5	8.15193	8.43792		Psmg4	8.1115	8.94765		chr8	85925003	85925145	Phkb		chrX	143846976	143847118	Capn6
													1.7761		5.61324			5.53761	1.22033													Zfp641	7.82817	6.87596		Entpd3	5.27445	9.45453		chr7	30729053	30729195	Tmem147		chr6	124498177	124498319	C1rl
													3.22033		5.71466			5.49985	-0.104697													Il4i1	10.9259	9.87124		Msx1os	8.07042	7.43921		chr5	72913663	72913805	Slain2		chr12	95857938	95858080	Flrt2
													4.35896		6.14608			5.17273	1.89918													Zfp946	7.63681	6.40369		Bcl9l	11.0755	9.62799		chr1	14002539	14002681	Gm5523		chr2	91070857	91070999	Slc39a13
													0.565597		5.53543			5.03474	3.07039													Smoc1	6.11239	6.94848		Bub1	7.57905	7.99853		chr7	101897171	101897313	Anapc15		chr13	63087961	63088103	2010111I01Rik
													1.27798		5.73539			5.52982	1.89918													Ginm1	9.00703	8.54767		Sap130	7.84062	8.90495		chr7	29908563	29908705	Zfp383		chr4	119786858	119787000	Hivep3
													4.2854		6.08979			5.21994	2.6017													Cyb561	10.1257	8.77108		Spin1	7.9689	8.36848		chr13	23739910	23740052	Hist1h1c		chr1	189718341	189718483	Ptpn14
													1.27798		5.82184			5.0321	2.90111													Ifi208	6.65112	4.8125		Rhov	7.86335	8.67243		chr2	79149452	79149594	Itga4		chr13	85282300	85282442	Rasa1
													2.71809		6.07371			5.34447	2.48543													Rnf170	10.5277	8.42842		Pcnx3	9.79342	9.49513		chr4	132588962	132589104	Ptafr		chr6	146302108	146302250	Itpr2
													0.757023		6.51735			5.54133	2.80735													Dpf3	10.063	7.29043		St8sia2	5.64414	7.15735		chr14	99826567	99826709	Klf12		chr4	138877964	138878106	Pla2g2e
													2.80941		6.19239			5.74927	3.36036													Fam196b	5.89809	6.80239		Apol9a	5.09128	6.41523		chr18	20971359	20971501	Rnf125		chr12	85824692	85824834	Ttll5
													4.47962		6.14639			5.81224	4.45549													Mknk2	11.7862	10.5944		Slc4a8	7.78434	9.48462		chr2	70770658	70770800	Tlk1		chr6	34798126	34798268	Agbl3
													2.86196		6.22052			5.3466	5.79546													Limch1	9.83294	8.51911		Sphk1	8.70049	9.57383		chr14	21643501	21643643	Dupd1		chr3	133078637	133078779	Gstcd
													3.39575		6.49681			5.3466	2.07039													A930003A15Rik	7.29223	7.71939		Hecw2	6.48704	8.1636		chr8	68157561	68157703	Sh2d4a		chr9	78623920	78624062	Cd109
													3.35755		6.06803			4.89433	1.22033													Uqcrb	8.13901	7.62158		Anapc1	8.66713	8.65164		chr6	129230200	129230342	2310001H17Rik		chr13	55599798	55599940	B4galt7
													1.71809		6.56537			5.64184	3.48543													Slc36a2	7.47853	8.16962		Zfp7	9.00046	9.17667		chr12	111732206	111732348	Apopt1		chr13	96965388	96965530	Gcnt4
													0.922198		5.90159			5.33521	1.70929													Crbn	6.79967	8.13673		Coro1c	9.57928	9.15626		chr11	67236899	67237041	Myh4		chr13	17146508	17146650	Sugct
													3.47832		6.2791			5.30561	0.903038													Psma5	9.0393	8.63949		Sema3e	5.87504	8.61123		chr9	50603589	50603731	Sdhd		chr1	65237810	65237952	Pikfyve
													2.26454		5.98162			5.10811	1.48543													Fam19a4	5.55121	6.6091		Dync2li1	8.04448	9.45742		chr11	110544861	110545003	Map2k6		chr16	24560903	24561045	Morf4l1-ps1
													3.11853		6.1472			5.33771	0.903038													Cd72	8.49781	9.01962		Fkbp14	8.35176	8.16812		chr7	35647664	35647806	Pdcd5		chr9	43737642	43737784	Nectin1
													1.3505		6.12743			5.38647	2.80735													Sh3d21	9.32238	8.67679		Ssbp4	9.85005	9.14804		chr16	44238561	44238703	Usf3		chr4	57494599	57494741	Pakap
													4.28281		6.15036			5.82858	2.98732													Ptgr2	9.19122	8.00605		Rpgrip1l	9.36206	9.86961		chr1	135379267	135379409	Shisa4		chr12	8313485	8313627	Hs1bp3
													4.09803		6.32688			5.41244	3.6017													Mrps27	9.74756	9.92795		Prkg2	6.28568	7.19486		chr6	146577976	146578118	Fgfr1op2		chr13	31808784	31808926	Foxc1
													1.29866		6.35702			5.19022	3.07039													Tgfbi	9.04934	8.66413		Phka2	7.74197	8.42278		chr2	52365132	52365274	Neb		chrX	16617921	16618063	Maoa
													2.851		5.93003			5.56102	3.36036													Exoc7	9.19588	8.84299		Slc35e3	7.45084	8.69061		chr9	96428934	96429076	Rnf7		chr15	32537320	32537462	Sema5a
													3.95466		6.00304			5.23458	2.6017													Neurl1b	9.09665	7.55796		Epor	7.36759	7.91052		chr15	89488874	89489016	Shank3		chr11	57645227	57645369	Galnt10
													2.55459		5.69432			4.92457	2.48543													Ppdpf	8.31413	7.6275		2610524H06Rik	7.67122	8.14045		chr13	33965798	33965940	Nqo2		chr16	38562505	38562647	Tmem39a
													1.01078		5.41802			5.3512	0.903038													Bcam	10.1974	9.11562		Unkl	8.70824	8.80692		chrX	10430210	10430352	Tspan7		chr15	54120974	54121116	Tnfrsf11b
													0.948601		6.22815			5.25172	2.98732													Lgals4	10.4348	9.18492		Rgl1	9.89203	7.93304		chr1	72428990	72429132	2019-03-04		chr15	62484704	62484846	H2afy3
													3.36947		6.22313			5.04876	1.48543													Pbld2	9.29791	8.60056		Ctsw	10.7398	9.90875		chr9	103040895	103041037	Slco2a1		chr9	70781890	70782032	Adam10
													2.12267		6.05452			5.16269	3.14893													Ostn	6.97028	5.7654		Virma	7.88905	7.95344		chr1	177443540	177443682	Zbtb18		chr15	39907298	39907440	Lrp12
													3.82375		6.39994			5.24184	3.85499													Pex7	8.42051	7.42606		Tenm4	6.49346	6.17622		chr19	60197355	60197497	Fam204a		chr9	23157293	23157435	Bmper
													2.64386		5.54489			5.32409	3.07039													Pcnt	9.77716	9.17705		Tnfaip3	8.79048	9.27736		chrX	73567357	73567499	Atp2b3		chr5	24383758	24383900	Atg9b
													1.09424		6.24555			5.06781	1.89918													Pcdh17	7.47208	5.42173		Kif13b	9.52951	9.87016		chr11	59202182	59202324	2610507I01Rik		chr11	116012467	116012609	Galk1
													3.83592		6.21655			4.97223	3.22188													Clcn3	9.74137	8.07839		Iffo2	6.30031	8.4684		chr10	123148647	123148789	Usp15		chr5	21246944	21247086	Gsap
													4.30561		6.34127			5.63807	6.3185													Col6a6	8.60676	6.46679		Dlg5	8.26831	8.92095		chr4	99613536	99613678	Foxd3		chr15	53169484	53169626	Ext1
													3.87725		6.27249			5.30342	3.29278													Mylk2	11.5806	9.99161		2019-03-03	7.70919	8.11014		chrX	56597383	56597525	Mmgt1		chr11	115506176	115506318	Hn1
													4.44361		6.11821			5.22728	3.29278													Kbtbd3	7.93611	7.39159		Stmn2	6.37972	7.28499		chr16	32457903	32458045	Pcyt1a		chr18	84086757	84086899	Tshz1
													4.87209		6.01803			5.36212	1.48543													Hmgb1	9.80002	8.26249		Plekhg6	7.06517	8.03243		chr1	72755543	72755685	Rpl37a		chr11	87073882	87074024	Gdpd1
													4.1918		6.29131			5.18547														Ptcd2	9.75144	9.93138		Map4k4	9.05417	9.4313		chr12	100201008	100201150	Calm1		chr4	132445891	132446033	Med18
													5.95849		5.48575			5.37121	3.14893													Stox2	7.12107	6.90881		Wdr13	8.18351	8.29685		chr7	19777363	19777505	Bcam		chr4	32656852	32656994	Mdn1
													-0.68966		6.39678			5.27984	3.29278													Atp5g2	10.1336	8.978		Itgb7	9.83608	9.58375		chr7	4866384	4866526	Isoc2b		chr1	91691896	91692038	Twist2
													2.56316		6.252			5.43162	-0.104697													Fam219a	9.62251	8.953		Sstr5	6.2183	7.55367		chr18	49755342	49755484	Dtwd2		chr4	11555528	11555670	Rad54b
													0.678072		6.10423			5.69738	4.85499													Arhgef16	6.12763	6.61736		Pigq	8.99968	9.35451		chr1	178318890	178319032	Cox20		chr19	36129596	36129738	Ankrd1
													4.92125		5.76182			4.90063	3.36036													Tmem186	8.44321	8.90454		Pld3	9.55795	9.52479		chr11	106666751	106666893	Pecam1		chr12	60292944	60293086	Fbxo33
													3.10936		6.44477			5.14975	2.48543													Ndufa10	8.30722	8.55426		Esd	6.76481	8.31399		chr3	32510250	32510392	Zfp639		chr13	114508576	114508718	Fst
													2.69933		6.55144			5.38198	2.90111													Drc3	9.87958	9.07536		Galk2	7.48365	8.07125		chr17	15564160	15564302	Prdm9		chr8	27024829	27024971	Erlin2
													3.47379		5.73417			4.94251	2.98732													Acvrl1	10.6189	8.55641		Pak3	5.22901	7.76042		chr8	70395954	70396096	Comp		chr4	26339943	26340085	Manea
													1.96717		5.6125			5.25852	1.48543													Khnyn	8.79394	8.80361		Syde1	8.52433	8.94794		chr4	8565135	8565277	Rab2a		chr1	51008453	51008595	Tmeff2
													3.48993		6.23955			5.61794	2.22342													Trmt10c	9.07219	8.11327		Tkfc	8.34631	9.63367		chr15	96915742	96915884	Slc38a4		chr14	47277269	47277411	Socs4
													1.09424		5.86864			5.63081	1.48543													Tdg	8.80423	8.13031		Tcirg1	9.81311	10.527		chr10	33074183	33074325	Trdn		chr15	77741496	77741638	Apol9b
													2.66448		5.46761			5.49378	3.29278													Pdss1	7.80197	7.6513		Poldip3	9.8799	10.7645		chr19	26603996	26604138	Smarca2		chr18	5696112	5696254	Gm10125
													-2.2863		6.00461			5.59902	1.22033													Tmod2	8.61379	7.0162		Fstl3	9.38677	9.04286		chr2	14056400	14056542	Hacd1		chr7	122015454	122015596	Gga2
													4.38163		5.83314			5.58767	1.22033													Lrrc74b	8.37595	8.5384		Hacd3	9.15326	8.6264		chr11	84988740	84988882	Car4		chr9	44379139	44379281	Hyou1
													1.20789		6.2926			5.57833	4.6011													Scn2b	10.343	6.71905		Sema3d	6.74281	8.41509		chr10	82623461	82623603	1190007I07Rik		chr3	135503259	135503401	Manba
													2.58376		6.12836			5.6401	1.70929													Cybb	6.41988	5.84474		Inhba	6.63713	8.58654		chr6	119341399	119341541	Lrtm2		chr10	37080795	37080937	Marcks
													1.29866		6.18507			5.43363	0.903038													Zfp637	7.75268	7.82283		Znrf3	8.49536	8.5073		chr1	171171443	171171585	Mpz		chr10	81496636	81496778	Ncln
													2.83794		6.04712			5.33092	1.48543													Far2	5.31814	6.44203		Cad	8.7895	8.72407		chr5	149007235	149007377	Gm15408		chr4	117120165	117120307	Btbd19
													2.82069		6.43621			5.99797	4.62877													Nlrp10	6.85922	7.35777		Sik1	10.2315	10.2533		chr17	29331772	29331914	Pi16		chr12	76371490	76371632	Zbtb1
													2.69153		6.06566			5.76951	1.48543													Cul5	8.67925	7.59731		Rnf41	8.56272	9.31689		chr8	115472242	115472384	Maf		chr7	4164404	4164546	Cdc42ep5
													-0.277534		5.51444			5.32625	1.70929													Enpep	8.63512	7.47521		Gm13807	6.54689	7.9104		chr6	129180957	129181099	Clec2d		chr18	37478184	37478326	Pcdhb16
													2.21723		6.28142			5.50589	2.35896													Zfp354a	6.22526	6.92386		Gm48908	6.87695	7.20261		chr18	44337328	44337470	Myot		chr8	71442291	71442433	Abhd8
													2.20633		5.86481			5.26828	2.22342													Rpl29	11.0039	9.16063		9530053A07Rik	4.49153	6.62432		chr7	3617598	3617740	Ndufa3		chr9	121171638	121171780	Ulk4
													4.49729		6.12722			5.01792	1.48543													Tpt1	10.8647	10.2573		Dnmt1	8.70235	9.0166		chr16	4444937	4445079	Adcy9		chr4	59374193	59374335	Susd1
													3.1375		6.1813			5.21257	3.42358													Cited1	5.38388	6.50748		Nol9	8.9534	9.23342		chr17	71997876	71998018	Clip4		chr12	35575720	35575862	Ahr
													3.87725		5.58706			5.85549	4.83137													Ednrb	8.21641	6.17323		E130201H02Rik	5.32193	6.21393		chr13	113263110	113263252	Esm1		chr1	131126357	131126499	Dyrk3
													3.83086		5.49745			5.34873	4.90063													Gm16576	10.8765	10.1372		Ldlrap1	8.9813	9.19654		chr11	21421197	21421339	Ugp2		chr4	118427748	118427890	Elovl1
													2.51602		5.95303			5.59335	2.80735													Lmo2	8.19935	7.2494		Bicc1	9.21905	7.50645		chr12	85280186	85280328	Acyp1		chr2	128687516	128687658	Anapc1
													4.36457		6.14343			5.71149	2.98732													Maf	9.71197	7.71685		Gpsm1	8.59733	9.64537		chr12	9165740	9165882	Ttc32		chr16	31113863	31114005	Xxylt1
													-1.26882		5.85087			5.05137	2.07039													Kif26a	8.94879	7.20467		Pigt	8.79776	8.82656		chr17	83221529	83221671	Pkdcc		chr9	94607380	94607522	Slc9a9
													4.17393		5.90881			5.56285	2.07039													Mef2c	10.8472	8.28376		Anapc2	9.06079	9.94478		chr5	129583953	129584095	Mmp17		chr4	106859792	106859934	Ssbp3
													1.15056		5.99277			5.36877	0.903038													2310069B03Rik	11.1216	9.41418		Utp18	8.47802	8.32959		chr7	130448158	130448300	Ate1		chr4	128957520	128957662	Azin2
													2.58736		6.23362			5.55121	3.07039													Xlr3b	2.05311	0.117695		Cep162	6.8591	7.45574		chr1	178384526	178384668	Efcab2		chr3	145844875	145845017	Bcl10
													2.94486		5.92077			5.46695	3.07039													Dennd1b	9.4419	8.905		Twist2	7.9922	8.52617		chr13	114735661	114735803	Mocs2		chr19	36178942	36179084	Ankrd1
													1.3505		6.48816			5.58767	3.14893													Rnf144a	9.0227	6.48575		Adgrg3	9.4592	9.61977		chr3	79990434	79990576	Fam198b		chr19	4478149	4478291	Syt12
													3.12433		6.38457			5.12391	2.48543													Ncoa4	8.29763	8.33758		Ankrd17	9.08417	7.66427		chr12	100533190	100533332	Ttc7b		chr15	59412519	59412661	Nsmce2
													4.71534		5.88215			5.24451	-1.08927													Fbxo31	11.0471	9.32585		Cpne8	6.9689	8.46426		chrX	106186133	106186275	Pgk1		chrX	95077146	95077288	Spin4
													3.55029		6.11009			5.21023	-1.08927													Itga4	8.23766	7.85084		Clcn6	9.44025	9.20725		chr6	17211521	17211663	D830026I12Rik		chr9	23494929	23495071	Bmper
													4.38647		6.36019			5.11853	2.22342													Ndufa4	9.05479	8.19451		Col1a1	9.72457	9.55513		chr8	122461203	122461345	Snai3		chr1	176795169	176795311	Cep170
													0.922198		5.84235			5.30342	1.48543													Klhdc9	9.21725	9.00241		Sowahc	8.30984	8.50339		chr11	121237304	121237446	Narf		chr9	116319178	116319320	Tgfbr2
													0.201634		5.98743			5.52982	1.89918													Fam53a	10.6011	9.54466		Pkd2	8.31492	8.27815		chr19	8966635	8966777	Eef1g		chr4	123393336	123393478	D830031N03Rik
													3.91265		5.48043			4.90689	0.485427													P2ry12	7.31148	6.93198		Lrrc75b	6.81519	8.17398		chr6	49074276	49074418	Malsu1		chr13	31492032	31492174	Foxq1
													1.9982		6.21597			5.79442	4.25852													Khk	9.59755	9.45732		Gm10575	11.0658	9.62428		chr7	90611050	90611192	Tmem126b		chr2	160811330	160811472	Zhx3
													2.09592		5.43979			5.56864	1.89918													Gm6981	8.84309	7.68961		Gldc	5.59291	6.79097		chr10	20825399	20825541	Pde7b		chr5	88764616	88764758	Dck
													3.72247		6.17921			5.21257	2.07039													A330023F24Rik	10.7258	8.72877		Ccne1	7.60058	7.95498		chr7	27561632	27561774	2310022A10Rik		chr13	31567531	31567673	Foxq1
													3.96625		5.41937			5.29389	1.22033													Gja4	7.96942	7.85848		Mir6919	10.4438	9.85249		chr7	35555772	35555914	Nudt19		chr5	57841925	57842067	Pcdh7
													3.25701		6.46932			5.42526	2.22342													Atp9a	8.19313	7.72414		Rbpms2	8.07205	8.82879		chrX	17571712	17571854	Fundc1		chrX	109141816	109141958	Sh3bgrl
													2.76553		6.02636			5.20516	3.36036													Lrrc57	8.71223	9.00282		Peg3os	8.50291	8.69173		chr16	4683841	4683983	Dnaja3		chr9	22850463	22850605	Bmper
													1.84197		5.93793			5.26566	0.903038													Myom3	8.16717	9.65684		A830019P07Rik	5.95501	7.11025		chr4	87713074	87713216	Mllt3		chr11	88955211	88955353	Scpep1
													4.16027		5.81096			5.80245	3.48543													1700096K18Rik	9.53859	8.28105		Kif3a	6.78973	8.27789		chr1	36691954	36692096	Cox5b		chr7	63965617	63965759	Klf13
													3.34767		5.35067			5.57046	0.903038													Pcp4l1	9.28021	8.38105		Tbc1d25	7.73179	8.62679		chr17	46772848	46772990	2310039H08Rik		chr10	75873234	75873376	Mif
													4.72656		6.21897			5.63256	3.75916													Sigirr	7.98348	7.90551		Madd	9.29673	8.87021		chr4	140945030	140945172	Gm13031		chr12	87407705	87407847	Sptlc2
													1.17313		5.606			5.91576	3.70819													Mndal	6.93782	4.337		Stoml1	9.10871	9.70451		chrX	145504184	145504326	Amot		chr18	56709141	56709283	Lmnb1
													3.96855		5.68271			5.60288	3.29278													Thyn1	7.76467	8.2457		Ikbkg	8.20684	8.64081		chr13	98317361	98317503	Btf3		chr10	121364780	121364922	Gns
													0.480265		5.90701			5.49378	4.45549													Fbxo3	9.76755	7.72236		BC048403	7.2317	7.44766		chr7	16119914	16120056	Kptn		chr5	32089505	32089647	Fosl2
													0.823749		5.82413			5.46695	2.98732													Srpx	7.2374	7.8198		Thada	7.56533	7.97997		chr6	91456735	91456877	1810044D09Rik		chr14	9320365	9320507	Mnd1-ps
													3.34554		6.03276			5.46923	4.51538													Kbtbd8	6.46385	6.49442		Ep400	8.20014	9.22167		chr13	102352719	102352861	Cd180		chr5	72558518	72558660	Nfxl1
													0.443607		6.06361			5.32625	1.89918													Fbxo44	9.13431	8.10014		Dnm1	9.83578	9.56413		chr6	70813879	70814021	Rpia		chr16	11024641	11024783	Gm4262
													3.19298		5.99152			4.85699	2.35896													Ly6g6e	9.3368	8.58483		Supt4b	6.97928	7.0663		chr1	7108210	7108352	Pcmtd1		chr18	67881456	67881598	Ldlrad4
													2.91839		6.0289			5.50176	4.85499													Sephs2	8.73135	7.82642		Gm10584	9.05654	8.84475		chr12	84478763	84478905	Lin52		chr9	92384450	92384592	Plscr4
													3.72738		6.08598			5.08151	3.29278													5830444B04Rik	8.45601	7.29462		Fam208b	7.58214	7.14954		chr9	65673149	65673291	Oaz2		chr18	36286473	36286615	Pura
													4.96		6.09307			5.28947	2.48543													Fahd1	8.7489	8.24636		Cenpl	7.31642	7.97894		chr19	55594287	55594429	4930552P12Rik		chr4	135434460	135434602	Rcan3
													2.82375		6.25125			5.62907	4.1102													Tnfrsf4	9.94359	8.87095		Gna12	8.41375	8.10365		chr11	7443703	7443845	Igfbp3		chr5	135671281	135671423	Por
													0.678072		5.53076			5.12102	3.36036													Etfrf1	7.84314	8.45761		Donson	8.12951	8.24527		chr6	57692238	57692380	Pyurf		chr11	107124800	107124942	Bptf
													4.4793		6.5435			4.96901	-1.08927													Kazn	7.56175	6.3127		Nadk	10.369	9.74389		chr16	32449237	32449379	Pcyt1a		chr11	77513547	77513689	Trp53i13
													2.22805		5.94509			5.3147	2.48543													Tmem71	8.35061	7.79692		Gas2l1	8.35482	8.80434		chr5	66759609	66759751	Limch1		chr17	23676971	23677113	Tnfrsf12a
													3.91695		6.25814			5.3512	3.36036													Atp5o	8.65744	8.1199		C1rb	5.59141	6.21762		chr16	20192337	20192479	Mir684-1		chr11	98061879	98062021	Stac2
													2.7366		6.08948			5.01792	2.6017													Hsdl2	8.37767	7.81154		Atl3	9.62347	8.48186		chr11	120349487	120349629	0610009L18Rik		chr4	93335706	93335848	Tusc1
													2.17951		6.10727			5.24451	0.903038													Slc45a3	7.4422	7.85888		Vps18	9.19852	8.31927		chr5	124483153	124483295	Snrnp35		chr5	88747683	88747825	Dck
													3.0018		6.08969			5.55888	2.70708													Vps36	8.2917	8.15322		Gng2	7.94726	7.82168		chr10	93919209	93919351	Metap2		chr16	38999475	38999617	Igsf11
													2.23879		6.39746			4.88509	0.903038													Odf3l2	9.50433	8.39759		Adss	8.52822	7.77307		chr18	22677663	22677805	Asxl3		chr10	75104384	75104526	Bcr
													3.33557		6.15755			5.33092	3.36036													Etl4	8.88663	6.80916		Asap3	9.22954	9.15083		chr2	16608204	16608346	Plxdc2		chr11	114795183	114795325	Btbd17
													3.0917		5.88496			5.23726	1.48543													Csrp3	8.13021	9.76593		Tgif1	9.91534	9.79929		chr9	112250435	112250577	2900079G21Rik		chr11	97971573	97971715	Plxdc1
													4.57682		6.16481			5.21529	1.70929													Chdh	6.54743	7.9012		Mir24-2	11.0834	10.8221		chr6	54467282	54467424	Wipf3		chr7	65360490	65360632	Tjp1
													1.80529		6.21946			5.46303	3.54473													Hif1an	9.57113	8.80025		Hmmr	8.89506	8.5444		chr5	24266590	24266732	Mir684-1		chr18	43463653	43463795	Dpysl3
													3.06005		5.95559			4.89142	1.89918													Dleu7	7.14731	7.99913		Ptpn1	9.47303	9.51031		chr1	9944517	9944659	Snhg6		chr19	42099714	42099856	Pi4k2a
													2.14078		6.34199			5.58586	4.14893													Strbp	6.96313	6.17931		Arxes2	5.33485	6.25739		chr4	141623978	141624120	Slc25a34		chr13	94123277	94123419	Lhfpl2
													2.18428		5.66647			5.6761	2.35896													Zfp51	8.29804	7.69575		Atpif1	9.4313	9.20593		chr2	16366228	16366370	Plxdc2		chr18	34751784	34751926	Cdc25c
													1.62293		5.96463			5.63807	3.94486													Hk3	6.88557	7.42748		Klhl5	9.03072	9.52899		chr10	95568274	95568416	Nudt4		chr1	161635329	161635471	Tnfsf18
													2.38405		5.53263			5.36667	2.22342													AI987944	6.88935	6.29866		H2-Q10	4.4957	5.79831		chr19	21226734	21226876	Zfand5		chr9	104193663	104193805	Ackr4
													2.89627		5.76301			5.80426	2.6017													1700095B10Rik	8.14494	7.47435		Wasf2	10.755	10.099		chr17	10745041	10745183	Pacrg		chr14	52280303	52280445	Rab2b
													3.58135		5.81852			5.13422	2.6017													Cdpf1	9.46241	8.12892		Fubp3	7.73694	8.50744		chr8	18699428	18699570	Angpt2		chr14	20749727	20749869	Ndst2
													3.0321		5.85025			5.64357	-0.104697													Hmgcs2	6.7486	6.89075		Adamtsl3	7.89709	7.38526		chr18	61535900	61536042	Arhgef37		chr6	127936888	127937030	Tspan11
													2.76341		5.63212			5.66704	3.07039													Sfxn4	8.38746	8.2538		Lhfp	8.98476	9.13336		chr7	123405904	123406046	Lcmt1		chr2	3748960	3749102	Fam107b
													4.55551		6.14812			5.12102	3.94486													Mief2	10.7477	9.57472		Wrn	7.55098	7.55167		chr8	64665299	64665441	Cpe		chr5	64666654	64666796	Gm3716
													4.07296		6.37721			5.48349	2.07039													Plch2	5.69725	7.05772		Nes	9.62955	10.1658		chrX	140521646	140521788	Tsc22d3		chr9	79673985	79674127	Col12a1
													0.244887		6.07521			5.64184														Opa1	7.11998	7.32319		Slit2	5.64458	7.13175		chr7	101663809	101663951	Clpb		chr10	108153599	108153741	Ppp1r12a
													3.46923		5.83453			5.33521	-0.104697													Cldn19	9.70794	8.60094		Platr14	7.458	8.35473		chr8	46491248	46491390	Acsl1		chr15	54405111	54405253	Colec10
													1.20789		5.9292			5.75435	3.80735													Slamf7	7.06264	6.22284		Sh3bgrl3	8.78955	8.88402		chrX	73517464	73517606	Atp2b3		chr6	83115268	83115410	Mogs
													2.12267		6.53177			5.36001	3.22188													Sybu	7.02398	7.0124		Sp6	7.71163	9.24409		chr2	13557483	13557625	Trdmt1		chr15	55701888	55702030	Mtbp
													1.44361		5.95884			5.36001	1.22033													Cox16	8.15697	7.41316		Usp54	10.5352	8.72219		chr9	50440642	50440784	Plet1		chr2	32527590	32527732	Fam102a
													3.44029		6.15795			5.48156	4.32697													Stoml2	9.48823	9.67269		Basp1	7.11458	9.22444		chr7	142084230	142084372	Dusp8		chr1	119519471	119519613	Tmem185b
													2.95791		6.32427			5.25626	2.70708													Lrtm1	8.97944	7.28193		Esyt1	10.1739	9.69041		chr1	60815697	60815839	Cd28		chr11	5381633	5381775	Znrf3
													1.88753		6.23314			5.52388	3.90111													Rpl31	8.13502	9.03803		Mb21d1	7.69523	7.87036		chr16	87625313	87625455	Map3k7cl		chr18	61213015	61213157	Slc26a2
													3.5435		5.81596			5.59156	1.48543													Slc25a28	9.41211	8.7376		Zfp575	7.04816	8.34321		chr11	67227738	67227880	Myh4		chr14	14346649	14346791	Il3ra
													4.11936		5.488			5.65992	4.1102													Crtac1	4.93758	6.74598		Ltbp2	7.07794	9.43295		chr10	52080058	52080200	Vgll2		chr10	14539534	14539676	Adgrg6
													6.01268		6.03089			5.00944	2.07039													2310075C17Rik	8.73523	9.09051		Qsox2	7.02508	8.04026		chr9	65281695	65281837	Clpx		chr15	33643863	33644005	4930592A05Rik
													2.8166		5.80916			5.53761	3.22188													Gm10052	9.50213	9.61819		Atp7a	9.03561	8.28859		chr7	92479065	92479207	Ccdc90b		chr4	155235199	155235341	Ski
													3.56742		5.58871			5.70266	2.90111													Macrod2	6.64681	6.07852		Acpp	5.46499	8.3552		chr17	79584597	79584739	Rmdn2		chr15	94575551	94575693	Twf1
													1.62293		6.11478			5.9472	1.48543													Ppp6r2	10.1688	8.79597		Sgsm1	5.80387	7.33284		chr17	35795955	35796097	4833427F10Rik		chr7	125779646	125779788	D430042O09Rik
													2.13422		6.48027			4.89772	2.48543													Kcp	8.4424	8.10518		Rab34	9.22168	9.60497		chr5	24540284	24540426	Asb10		chr1	45355884	45356026	Col3a1
													4.06134		6.00011			5.10266	2.98732													Serpine2	9.72722	7.72185		Emp3	9.45533	8.84699		chr1	172297551	172297693	Atp1a2		chr3	101836034	101836176	Mab21l3
													1.70266		5.7486			5.13175	1.89918													Slc25a23	8.13781	7.48172		Fbxw17	6.48164	7.72605		chr12	9114195	9114337	Ttc32		chr12	69373917	69374059	Arf6
													0.757023		6.43912			5.39506	3.65535													Prkce	9.25096	8.09722		Lars2	7.92163	8.24866		chr11	102697827	102697969	Ccdc43		chr17	69180978	69181120	Epb41l3
													4.04308		5.92813			5.81224	4.22265													Mitf	9.35575	8.07903		Clvs1	6.94971	7.5051		chr5	21726491	21726633	Pmpcb		chr15	79074924	79075066	Eif3l
													0.757023		5.94181			5.62352	2.90111													Rdh14	8.76085	7.9265		Cbx5	9.62457	9.8074		chr10	13192914	13193056	Ltv1		chr6	43271161	43271303	Arhgef5
													2.36457		6.3497			5.80916	4.6011													Fam103a1	7.31179	7.27114		Gm16835	6.20711	7.0705		chr13	102372967	102373109	Cd180		chr7	110318957	110319099	Swap70
													3.08321		5.41227			5.74578	1.22033													Nudt7	8.06307	6.42928		Pbx4	7.32535	8.78834		chr19	47176595	47176737	Neurl1a		chr12	119387859	119388001	Macc1
													3.06867		5.68566			5.76288	5.1297													Myadml2	10.3324	9.10048		Whrn	7.30031	8.41551		chr1	72725265	72725407	Rpl37a		chr12	91384739	91384881	Cep128
													5.31452		6.04974			5.0036	2.70708													Sdhc	9.67174	8.37001		Cdr2	8.26955	7.57456		chr3	69126043	69126185	Kpna4		chr9	15069229	15069371	Panx1
													2.36036		6.08076			5.19771	2.22342													Dcdc2b	9.91521	9.2022		Cdh23	7.08937	7.36142		chr10	85138377	85138519	Mterf2		chr1	75570633	75570775	Slc4a3
													0.646163		6.1205			5.7845	4.6011													Ccdc88c	10.6544	9.84692		Stard4	7.64944	7.73447		chr6	55281661	55281803	Aqp1		chr17	78654697	78654839	Strn
													3.75916		6.38836			5.10811	2.70708													Tmem56	8.01036	7.16646		Ldlrad3	8.43202	9.33786		chr5	143871836	143871978	Eif2ak1		chr17	80126706	80126848	Galm
													3.26228		5.45236			5.42928	0.903038													Clmn	8.52003	8.61364		Ttpal	9.8749	9.79841		chr11	47363237	47363379	Sgcd		chr7	19753869	19754011	Nectin2
													1.82782		6.00753			5.61589	3.6017													Coq9	9.55399	9.22536		Zfp236	8.94257	8.16631		chr4	138344843	138344985	Pink1		chr2	77337318	77337460	Sestd1
													4.11395		6.51948			5.81404	3.42358													Snai3	9.53889	8.9128		Bmper	8.36098	8.3786		chr11	31684198	31684340	Bod1		chr12	69563485	69563627	Vcpkmt
													4.02989		6.29783			5.13175	1.70929													Pag1	8.52376	7.27952		Zfp41	9.86965	8.55303		chr6	72881227	72881369	Kcmf1		chrX	74328849	74328991	Plxna3
													3.64501		5.92017			5.11312	3.36036													Cacnb1	10.2846	9.97736		Ndc80	7.78486	7.11286		chr13	29677222	29677364	Cdkal1		chr15	33667470	33667612	4930592A05Rik
													1.75489		6.00394			5.15502	2.48543													1110012L19Rik	8.00039	6.79591		Gm38426	8.11536	8.90518		chr1	134857763	134857905	Ppp1r12b		chr9	58522013	58522155	Cd276
													2.28096		6.04418			5.36877	2.70708													Zswim7	8.85184	9.25413		Trip11	8.39633	8.32784		chrX	37085331	37085473	Rpl39		chr10	17733348	17733490	Cited2
													3.88557		5.39849			5.30086	3.42358													Gm16364	10.6054	9.01391		Fam20a	8.48283	9.30424		chr3	129645632	129645774	Egf		chr9	94582598	94582740	1190002N15Rik
													3.89579		6.41962			5.16269	2.90111													Cacna2d1	8.87334	8.05531		Ptger1	8.03323	9.18495		chr4	98382700	98382842	Tm2d1		chr16	93883430	93883572	Chaf1b
													2.57531		6.17582			5.11853	2.90111													Ndufb9	10.9534	9.81256		Iffo1	11.0155	10.4415		chr1	152203501	152203643	1700025G04Rik		chr7	110613864	110614006	Sbf2
													3.72574		6.47094			5.42928	2.90111													Tmem25	7.95463	8.72405		Agap1	8.47551	9.17244		chr2	131933503	131933645	Prnd		chr1	125688391	125688533	Gpr39
													3.20711		6.04144			5.26828	3.48543													Slc28a2	7.58811	5.46222		Foxc1	7.39167	7.97559		chr12	34521562	34521704	Hdac9		chr2	118972975	118973117	Chst14
													0.443607		6.1823			6.09339	2.80735													Hdgfl3	7.09006	6.0343		Gata4	5.09339	8.35379		chr11	62306009	62306151	Ttc19		chr12	116515748	116515890	Ptprn2
													2.07211		6.07916			5.84298	4.78346													Casz1	9.83192	8.50869		Slc44a1	9.11986	9.16601		chr10	40638431	40638573	Ddo		chr12	70779152	70779294	Frmd6
													4.77716		6.42173			5.21994	1.48543													Slc25a19	9.71756	8.72717		Auts2	7.99952	6.07382		chr18	68098675	68098817	Mir7219		chr2	154811431	154811573	Raly
													2.89627		6.07082			4.98368	3.07039													Cyp27a1	10.5542	7.94705		Taf1	6.93091	7.26931		chr11	82054681	82054823	Ccl11		chr16	31233923	31234065	Acap2
													0.565597		5.57818			5.06221	3.07039													Mapkapk3	10.576	7.19751		Ptgds	8.71022	9.84029		chr13	29857643	29857785	Cdkal1		chr18	79466867	79467009	Setbp1
													2.60407		5.51665			5.07339	1.48543													Mrps9	7.28623	7.60129		Pfkl	7.6392	8.44259		chr5	43080166	43080308	Cpeb2		chr9	45795996	45796138	Cep164
													2.79494		6.00988			4.79597	2.6017													Arhgap9	9.16709	8.57586		Arhgap21	9.2542	9.1499		chr16	4431371	4431513	Adcy9		chr15	32291456	32291598	Sema5a
													3.24641		5.82273			5.80735	6.00921													Cdc14a	9.91007	7.75104		Fbxl13	6.73789	7.57701		chr10	3421014	3421156	Ppp1r14c		chr2	126053936	126054078	Fgf7
													3.59634		6.4465			5.09466	1.89918													Zdhhc14	8.50774	7.62278		Tle3	9.1945	8.83999		chr3	51601170	51601312	Setd7		chr19	12499953	12500095	Dtx4
													0.599318		6.51088			5.10811	2.98732													Siglech	7.02492	6.31606		Ppt1	6.7896	9.14329		chr4	86856445	86856587	Rps6		chr13	32091070	32091212	Gmds
													0.350497		5.87147			5.10266	3.36036													Grb14	7.12412	7.57005		Dcakd	9.43575	10.4929		chr7	132656342	132656484	Lhpp		chr4	139720542	139720684	Tas1r2
													3.42358		6.15603			4.66903	2.6017													Psmd11	8.82858	8.1555		Pisd-ps1	9.77283	9.87154		chr14	79587795	79587937	Sugt1		chr14	99326040	99326182	Klf5
													2.43029		6.04658			5.63633	5.29315													Pcmtd1	9.00537	8.1234		Atat1	10.4387	9.34315		chr15	61240938	61241080	A1bg		chr8	94036130	94036272	Nudt21
													-0.277534		6.13443			5.24679	1.48543													Ei24	7.38465	7.92422		Spg11	8.26007	8.54988		chr10	116267122	116267264	Ptprb		chr1	170644649	170644791	Olfml2b
													3.49185		6.18547			5.13668	2.80735													D830013O20Rik	11.0825	10.0105		Brd4	8.82841	8.47224		chr13	13986327	13986469	B3galnt2		chrX	160599041	160599183	Phka2
													2.92884		5.83213			5.16511	3.42358													Nrap	10.6137	9.76512		Edem2	9.4877	8.24201		chr7	112907661	112907803	Rassf10		chr1	193382124	193382266	Camk1g
													4.59842		6.12433			5.18785	1.48543													Gabrd	8.05864	7.35865		Arhgef25	9.49196	8.6591		chr11	114770245	114770387	Kif19a		chr6	39557171	39557313	Dennd2a
													3.73335		6.20124			5.64731	3.94486													Tcp11l2	10.2615	8.82369		Pdpn	8.69188	9.31433		chr12	85472412	85472554	Fos		chr13	43319622	43319764	Gfod1
													1.46205		6.16511			5.13955	2.35896													Rpf2	8.75949	8.89556		Cmtm7	8.42851	8.05045		chr1	72711537	72711679	Rpl37a		chr6	100286460	100286602	Rybp
													2.3978		5.74295			5.55704	2.80735													Hnrnpa3	10.0589	9.29182		Meis2	7.36479	8.70631		chr8	56388716	56388858	Hpgd		chr17	3336454	3336596	Tiam2
													2.12267		6.04669			5.33092	0.903038													Spaar	10.41	8.33635		Asap1	9.17562	9.88781		chr12	100426144	100426286	Ttc7b		chr6	85075601	85075743	Npm3-ps1
													2.07211		6.14608			5.46695	2.80735													Morf4l1	8.65764	7.69495		Tagln2	9.61916	8.97603		chr6	129181707	129181849	Clec2d		chr11	8539788	8539930	Tns3
													1.93546		6.01603			5.53761	3.36036													Acta1	11.2845	10.4493		Sstr2	6.19525	7.50398		chr17	15292472	15292614	Gm5091		chr9	62627580	62627722	Itga11
													3.83946		6.10287			5.70266	3.75916													Nrcam	6.82273	7.36602		Cnksr3	8.5373	9.43437		chr13	24505718	24505860	Fam65b		chr12	87443000	87443142	Alkbh1
													3.7866		5.98413			5.77452	2.35896													Hspa12b	10.155	7.99695		Rad51ap1	8.1811	8.18913		chr12	78748479	78748621	Mpp5		chr8	105318158	105318300	Lrrc29
													2.42626		6.19081			5.48768	3.29278													Mrpl15	8.70724	7.70636		Myof	8.98255	10.0534		chr6	115595706	115595848	Mkrn2os		chr15	23452503	23452645	Cdh18
													3.25475		6.24127			5.07339	2.90111													Abcb1a	7.88292	5.60006		BC017158	7.45968	8.71063		chr10	84885184	84885326	Ric8b		chr9	94538758	94538900	1190002N15Rik
													2.3147		6.12412			5.42089	2.70708													Opa3	10.5616	9.12499		Mex3a	9.97188	9.61067		chr8	88578131	88578273	Nkd1		chr1	55217699	55217841	Rftn2
													1.44361		6.00798			5.44824	2.35896													Hspa1l	9.98468	9.26791		Plppr2	8.20428	8.30561		chr18	31946498	31946640	Gpr17		chr16	90303116	90303258	Scaf4
													3.60644		6.04701			5.19022	2.07039													Mtch2	9.746	9.13631		Serpinh1	9.63623	9.24905		chr13	52942896	52943038	Auh		chr7	35768017	35768159	Dpy19l3
													2.14568		6.57289			5.72192	2.80735													Myhas	10.8903	8.14405		Lmf2	8.85414	8.94499		chr13	43354315	43354457	Sirt5		chr4	140688820	140688962	Rcc2
													0.823749		6.13031			5.18031	2.48543													Hif3a	9.97945	6.74826		Plbd2	9.63665	9.62533		chr12	69683824	69683966	Sos2		chr1	182528235	182528377	Capn2
													5.1534		6.08247			5.48961	2.22342													Lep	6.9755	8.06064		Ly6e	10.451	8.61182		chr10	71292734	71292876	Ube2d1		chr16	21456188	21456330	Vps8
													1.87381		6.26115			5.44427	2.22342													Nudt13	7.97791	7.77531		Plk1	6.59939	8.12166		chr16	49289412	49289554	Myh15		chr12	95490769	95490911	Flrt2
													-0.217591		5.65893			5.17033	0.903038													Rpl6	9.64221	8.88101		Shisa5	9.64005	8.87349		chr12	91786123	91786265	Ston2		chr1	166255449	166255591	Ildr2
													4.00045		6.26529			5.61235	3.90111													Bdh1	7.14547	7.2494		Fam46b	8.86044	8.89383		chr17	63622754	63622896	Fbxl17		chr12	65075328	65075470	Fancm
													1.8339		6.14843			5.50367	2.80735													Sdha	9.80623	8.43252		Pcdhb21	5.44012	6.54882		chr4	13597345	13597487	Runx1t1		chr4	141538977	141539119	Spen
													4.95443		5.43729			5.35544	3.36036													Grem2	8.23793	6.68018		Gp5	6.94117	8.53442		chr14	54997309	54997451	Myh7		chr10	93160369	93160511	Cdk17
													3.50906		6.23573			5.28688	2.48543													Trpt1	10.3922	9.81691		H13	9.06966	9.7102		chr3	138495158	138495300	Metap1		chr11	30241575	30241717	Sptbn1
													4.73118		6.11956			5.10014	2.6017													Vwa7	9.00567	8.85846		Gm19557	9.09426	10.5742		chr1	61141622	61141764	Icos		chr1	34843165	34843307	Fam168b
													4.96809		6.04407			5.30779	3.90111													Prkca	9.47424	9.22591		Bicra	10.5211	9.70708		chr15	81514551	81514693	Rbx1		chr7	79935600	79935742	Arpin
													-1.26882		5.46891			4.93074	2.90111													Stk32c	8.58239	7.97988		Shox2	7.92713	7.85894		chr16	96201344	96201486	Sh3bgr		chr1	60169868	60170010	Nbeal1
													3.42156		5.83264			5.25852	2.98732													Pank4	9.79572	7.79233		Tbc1d31	9.405	9.82841		chr3	96524119	96524261	Hfe2		chr6	108811551	108811693	Edem1
													3.70487		6.20291			5.3512	2.35896													Sh3rf2	8.50641	7.48764		Gmpr2	8.88429	9.00749		chr10	94526778	94526920	Tmcc3		chr15	81399855	81399997	St13
													4.57107		5.58586			5.50589	1.22033													Nek9	8.91528	8.98623		Tbcd	8.20477	9.75428		chr18	56432404	56432546	Gramd3		chr2	77279877	77280019	Sestd1
													3.60229		6.4508			5.27761	2.70708													Mettl5	8.7705	8.26235		Lipa	8.69453	8.14932		chr5	25500212	25500354	4831440E17Rik		chr1	21028051	21028193	Tram2
													2.0993		6.37712			5.46923	2.80735													2500002B13Rik	8.67458	8.35006		Tln1	9.91085	9.90911		chr10	39949713	39949855	Mfsd4b3		chr1	161636072	161636214	Tnfsf18
													-0.915936		5.6851			5.43162	2.22342													Pla2g7	8.36056	7.80793		Tgfbr2	10.0302	9.69706		chr7	81048485	81048627	Alpk3		chr12	111378241	111378383	Cdc42bpb
													3.52669		5.53403			5.29646	2.90111													Stx1b	9.71364	8.8163		Hmga2	5.63314	7.73917		chr7	27507890	27508032	Prx		chr4	98401200	98401342	Patj
													6.20447		5.27557			5.05702	2.70708													Cttnbp2	5.83466	6.29278		Fbxo10	7.87765	8.52223		chr2	90781620	90781762	Agbl2		chr17	31983203	31983345	Hsf2bp
													-0.68966		5.58752			5.28947	3.70819													Cox6b1	8.46177	7.93552		Omd	9.1864	8.75704		chr16	91970083	91970225	Atp5o		chr1	170130628	170130770	Ddr2
													3.17153		5.99243			5.55704	4.65535													Fcho1	7.02242	6.72042		Tgfb1	9.34484	9.29878		chr4	81970889	81971031	Gm5860		chr1	50962753	50962895	Tmeff2
													2.50716		5.5292			5.11061	2.70708													Cs	10.5034	9.56856		Hif1a	9.02777	7.95321		chr1	110483717	110483859	Cdh19		chr3	51905817	51905959	Maml3
													4.19889		6.04789			5.22728	1.70929													Napb	9.01874	9.40789		Ppp2r1b	8.51136	8.33724		chr9	108560828	108560970	Impdh2		chr17	84196426	84196568	Zfp36l2
													4.17033		6.05832			4.98641	2.90111													Pdzd7	10.7649	9.61557		Heg1	10.4651	9.87515		chr6	116108123	116108265	Tmcc1		chr2	165043002	165043144	Ncoa5
													2.33485		5.98174			4.97499	0.903038													Ctsc	9.39367	7.17088		Gtf3c4	8.10221	8.97983		chr7	89738863	89739005	Me3		chr10	68192717	68192859	Arid5b
													3.69153		5.79181			5.29646	1.22033													Ehhadh	8.1598	7.28114		Nox4	7.46491	6.45096		chr14	61556251	61556393	Spryd7		chr18	57230678	57230820	Megf10
													2.12267		6.26716			5.51979	2.6017													Vapb	9.44756	8.88693		Mmgt2	9.71072	9.88061		chr19	24825013	24825155	Pgm5		chr13	92523641	92523783	Zfyve16
													5.08979		5.74039			5.60674	2.70708													Gm20300	8.77378	8.16169		Sox4	8.65241	8.55296		chr7	51955827	51955969	Svip		chr10	28294716	28294858	Ptprk
													3.2854		5.90026			5.90809	2.07039													Bche	6.77136	5.93534		Pard6g	7.09729	7.6923		chr1	12865002	12865144	Slco5a1		chr10	56801494	56801636	Gja1
													4.90977		6.46597			5.47735	4.65535													Ipp	7.53823	8.00096		Jpt1	9.13963	9.48622		chr1	78436017	78436159	Farsb		chr11	120825291	120825433	Fasn
													4.87209		5.70888			5.11853	2.80735													Atp2a3	8.83074	8.07095		Nek6	8.58382	9.01539		chr11	93940752	93940894	Nme2		chr11	119516523	119516665	Endov
													0.851999		5.40769			5.36877	0.903038													Rhbdl1	10.4596	9.29253		Zbtb8a	8.23993	8.07647		chr9	72530877	72531019	4930509E16Rik		chr9	36768434	36768576	Stt3a
													1.27798		6.224			5.44626	2.07039													Pde7b	9.07274	6.98641		Dll1	8.72549	9.13386		chr2	50249197	50249339	Mmadhc		chr10	42294636	42294778	Foxo3
													1.49825		6.108			5.45878	3.29278													Thpo	9.43672	9.57054		Adnp	9.14064	8.97788		chr12	65069124	65069266	Fkbp3		chr12	116511252	116511394	Ptprn2
													2.98277		5.9847			4.854	1.48543													Pygo1	9.57228	6.9521		Ptpdc1	7.66299	7.75606		chr14	77875001	77875143	Dnajc15		chr9	52246652	52246794	Zc3h12c
													1.9279		5.77742			4.89772	2.22342													Cdip1	9.95401	9.84141		Ctdspl	8.59688	7.9191		chr6	34384516	34384658	Akr1b10		chr12	21472100	21472242	Ywhaq
													1.58496		6.22564			4.86987														Ntrk3	5.36772	7.04663		Rubcnl	6.92707	9.38951		chr12	3310289	3310431	Rab10		chr8	72219816	72219958	Fam32a
													1.84197		6.15775			5.21762	3.54473													Tle4	9.23187	6.80213		Onecut2	5.51475	7.27571		chr4	8150603	8150745	Car8		chr10	67219104	67219246	Jmjd1c
													5.33718		6.27854			5.33521	0.485427													Dennd4b	10.2236	8.95305		Tsix	4.11811	6.26407		chr4	105132793	105132935	Prkaa2		chr1	166267130	166267272	Ildr2
													2.78031		5.41126			5.07852	2.6017													Nxpe4	8.04264	6.02669		Car5b	6.43937	8.09853		chr7	30322601	30322743	Sdhaf1		chr17	65749294	65749436	Rab31
													0.244887		5.71891			5.12639	-1.08927													LOC102634389	10.6713	9.69985		Ifnar1	9.3425	8.41378		chr7	127338225	127338367	Zfp768		chr17	7620878	7621020	Fndc1
													3.63052		5.45878			5.26115	2.07039													Gps1	8.87053	8.92093		Adprhl2	9.09455	8.21371		chr14	32708280	32708422	3425401B19Rik		chr4	100239696	100239838	Ror1
													1.25096		6.23439			5.30561	3.22188													Asb12	7.25233	6.47411		Npc2	8.32152	9.90745		chr1	151947727	151947869	1700025G04Rik		chr7	145056948	145057090	Ccnd1
													2.65191		5.87246			5.3194	1.70929													Akr1b10	7.81679	8.2817		Arhgap39	7.62695	8.62363		chr11	121552126	121552268	Zfp750		chr17	31982701	31982843	Hsf2bp
													0.786596		5.8416			4.95745	3.14893													Cntfr	9.20258	7.75455		Slc16a13	10.2749	9.67923		chr4	108226487	108226629	Zyg11a		chr18	74120507	74120649	Mapk4
													-2.2863		6.05539			5.22265	2.80735													Lrrfip1	11.2679	10.7891		Mcrip1	10.1847	9.26949		chr10	17796868	17797010	Txlnb		chr13	16382910	16383052	Inhba
													1.46205		5.85025			4.95745	2.35896													Acvrl1	10.6189	8.55641		Porcn	6.83112	9.30036		chr2	48847232	48847374	Acvr2a		chr8	121124996	121125138	Foxl1
													3.62059		5.47281			5.60851	4.73335													H2-Ke6	9.53967	8.48549		Bid	7.86254	9.27254		chr4	7972477	7972619	Car8		chr6	40757281	40757423	Mgam
													3.77558		6.00529			6.10413	5.18626													Eif4e	9.71862	8.93114		Zfand2a	8.27463	9.12109		chr17	5440025	5440167	Tmem242		chr1	52499745	52499887	Nab1
													3.81301		6.08831			5.33985	1.22033													Synm	10.5795	8.05899		Sdc3	8.83738	8.4369		chr11	30025725	30025867	Eml6		chr19	23687873	23688015	Ptar1
													5.76739		6.02226			5.42291	3.07039													Scn3a	6.98339	7.52642		Scamp5	6.66164	7.68898		chr8	95887489	95887631	Got2		chr19	16132126	16132268	Gnaq
													0.565597		5.67948			5.86196	3.94486													Ttll7	9.73115	8.1407		Gsap	8.23534	8.63394		chr18	24773027	24773169	Fhod3		chr16	86028152	86028294	Adamts5
													2.86888		6.29563			5.15218	1.48543													Ppp1r3d	7.54133	6.14027		Birc5	9.00072	9.76001		chr2	11226591	11226733	Prkcq		chr8	74731984	74732126	Isx
													3.12598		5.85798			5.42291	2.80735													Kcnk6	8.87827	8.71894		Ltbr	8.71426	8.37697		chr19	37057367	37057509	A330032B11Rik		chr12	32044521	32044663	Prkar2b
													2.83086		5.92434			5.76951	2.35896													Krba1	10.0731	7.60707		Epb41l1	8.13296	8.47074		chr5	73342663	73342805	Ociad2		chr4	62459077	62459219	Wdr31
													4.73227		5.86864			5.74255	4.14893													Zfp185	7.72004	7.29462		Pcdhb18	5.73971	7.1283		chr4	108277004	108277146	Zyg11b		chr15	31453367	31453509	Ropn1l
													3.22882		5.3565			5.26341	2.07039													Hspb3	10.3172	8.842		Itpr3	8.14068	9.86936		chr13	36361355	36361497	Fars2		chrX	100651727	100651869	Kif4
													2.90497		6.03617			5.27277	3.6017													C1qtnf4	10.0316	9.34832		Mapk7	8.76999	9.17455		chr6	24609262	24609404	Lmod2		chr13	32851936	32852078	Serpinb1a
													4.76739		6.06005			5.29389	1.70929													Tacc2	11.4125	8.3175		Slc2a6	8.31086	9.43555		chr19	37550462	37550604	Exoc6		chr15	39944225	39944367	Lrp12
													3.2854		6.09835			5.40803	3.07039													Lias	8.04963	8.40718		Golim4	7.76828	8.43817		chr13	97138063	97138205	Gfm2		chr2	122377693	122377835	Shf
													3.46728		5.3844			5.39506	3.07039													Gm4070	1.488	-2.47393		4833427G06Rik	6.1638	7.3531		chrX	74270411	74270553	Rpl10		chr13	63343005	63343147	Mir3074-1
													2.38405		6.18676			5.28688	2.98732													Gm11651	8.09972	7.32957		Thbs2	8.50412	9.23425		chr9	64179649	64179791	Snapc5		chr6	4456168	4456310	Col1a2
													3.5373		5.99515			5.0009	1.89918													Atp6v0e2	10.4652	8.73784		Tle3	9.1945	8.83999		chr13	37257292	37257434	Ly86		chr11	68376671	68376813	Ntn1
													2.83086		5.59857			5.33521	1.22033													Asb8	11.393	9.68653		Rplp2-ps1	6.65793	7.92935		chr9	77637636	77637778	Klhl31		chr11	80711798	80711940	Myo1d
													1.07039		6.18478			5.18785	2.48543													Iqgap2	7.31501	6.83257		Mpv17l	6.17293	7.57909		chr12	100392406	100392548	Gm10432		chr7	118129192	118129334	Arl6ip1
													2.98641		6.47111			4.90352	2.35896													Hadh	9.08513	8.01781		Bop1	9.64419	10.5776		chr2	21214147	21214289	Thnsl1		chr1	134557215	134557357	Kdm5b
													5.4645		5.94965			4.95466	2.48543													Xlr3a	2.27501	1.11103		Wiz	8.228	7.71125		chr8	57488397	57488539	2500002B13Rik		chr10	79669200	79669342	Tpgs1
													5.77505		6.21053			5.32157	1.89918													Tbx4	6.80858	7.26866		Pacsin2	10.2095	10.5898		chr12	4083077	4083219	Dnajc27		chr5	36722284	36722426	Bloc1s4
													2.79494		6.25172			5.36001	1.70929													H2-K2	9.44797	7.67571		Dio2	7.74719	8.0801		chr10	76293970	76294112	S100b		chr5	97914390	97914532	Antxr2
													2.851		6.39429			5.11603	3.36036													Speg	11.8279	10.4252		1700003F12Rik	8.23986	8.66331		chr12	108179833	108179975	Ccnk		chr5	35826751	35826893	Afap1
													2.3505		6.09719			5.65449	2.48543													Mitf	6.82725	7.5247		Pcyt1b	5.6222	6.73071		chr13	13955325	13955467	B3galnt2		chr17	62723228	62723370	Efna5
													4.97774		6.53263			5.33521	0.903038													C130046K22Rik	8.96255	9.10583		Cand1	9.184	8.88963		chr1	34439531	34439673	Ccdc115		chr11	34833800	34833942	Spdl1
													4.83162		5.67511			4.93687	2.22342													Chd1l	8.48083	7.90626		A930007A09Rik	7.04756	6.88197		chr15	89215462	89215604	Ppp6r2		chr11	104641357	104641499	Itgb3
													4.41143		5.49442			5.27277	2.6017													Naa20	10.0076	8.72212		Peak1	9.65875	8.7909		chr5	107511208	107511350	A830010M20Rik		chr10	25359406	25359548	Epb41l2
													3.12433		6.13145			5.32409	0.485427													2310061I04Rik	10.5101	9.45616		Kdm3a	8.78944	8.08744		chr4	138899807	138899949	Otud3		chr6	4419436	4419578	Col1a2
													2.61235		6.40352			4.97223	1.89918													Capn1	9.19992	8.90826		Impdh1	8.60992	9.53171		chr19	24851503	24851645	Pgm5		chr5	136170923	136171065	Orai2
													3.12433		5.97568			5.10266	1.70929													Ank1	10.3561	9.60122		Ctnnb1	8.54928	8.68189		chr4	98381497	98381639	Tm2d1		chr10	28249503	28249645	Ptprk
													1.33056		5.18804			4.89433	2.80735													Ucp3	10.8761	9.27075		Adam17	8.83395	8.51381		chr3	94310323	94310465	Them4		chr11	20532093	20532235	Sertad2
													3.62877		6.26031			5.26828														Nog	6.69891	7.60266		Spag5	8.4566	8.76356		chr12	83527817	83527959	Dcaf4		chr15	55806593	55806735	Sntb1
													1.60644		6.00764			5.48349	3.85499													Cd48	6.54024	6.05832		Hsd17b1	10.6512	9.88762		chr6	24569565	24569707	Lmod2		chr10	93138508	93138650	Cdk17
													0.244887		5.82871			5.42089	3.14893													Ndufa11	8.82007	8.80608		Arpc1b	8.71519	8.95665		chr16	92466481	92466623	Rcan1		chr18	88961416	88961558	Rttn
													3.36036		5.9644			5.26115	2.48543													Mpi	10.604	9.53483		Ttyh3	8.20626	8.12466		chr19	43551417	43551559	Got1		chr3	37748017	37748159	Gm5148
													1.09424		5.71905			5.34873	2.22342													Rpl36a	7.64764	7.49209		Uhrf2	8.20181	7.82015		chr19	32389515	32389657	2700046G09Rik		chr1	59119899	59120041	Tmem237
													3.49889		6.26941			5.12102	3.07039													Mfsd4b5	6.88099	7.29485		Fbxl2	6.80407	10.0767		chr2	181187047	181187189	Ppdpf		chr5	74260236	74260378	Rasl11b
													4.7339		5.89918			4.94579	2.07039													Tusc5	6.66463	7.43796		Gan	8.07326	9.95989		chr11	73316948	73317090	Aspa		chr11	119491417	119491559	Endov
													4.28688		6.25531			5.23726	2.90111													Fsd2	9.88429	8.09484		Egr3	8.49879	9.82914		chr2	3513114	3513256	Cdnf		chr11	119517336	119517478	Endov
													-0.0816138		5.58586			4.84449	2.35896													1810014B01Rik	9.30499	8.40603		Rapgefl1	7.82365	8.74678		chr11	111522945	111523087	Kcnj2		chr1	13615837	13615979	Tram1
													2.38405		5.80219			5.05961	2.98732													Deptor	10.1348	10.2963		Pif1	8.97898	8.97302		chr16	92301344	92301486	Smim11		chr4	130075543	130075685	Col16a1
													1.01078		5.46809			5.0009	2.07039													Epn1	9.49356	8.70833		Pura	9.13301	7.32764		chr18	69794461	69794603	Ccdc68		chr15	42376827	42376969	Angpt1
													2.12928		5.38595			5.44195	2.6017													Cd209c	5.69641	6.16702		Cib1	8.06762	8.92001		chr1	135210480	135210622	Gpr37l1		chr8	101772942	101773084	Cdh11
													0.948601		5.92362			4.98094	1.89918													Gm15772	8.06792	7.84687		Gm15735	7.31985	8.23857		chr8	64643204	64643346	Cpe		chrX	13070674	13070816	Usp9x
													0.922198		5.95513			5.4165	2.70708													Cfap74	8.35889	7.45607		Ptk2b	9.18232	9.27505		chr1	44023052	44023194	Mettl21c		chr9	14164555	14164697	Sesn3
													0.786596		6.00798			5.0036	2.48543													9530091C08Rik	10.4162	6.40948		Galnt6	6.75522	9.75826		chr4	133353693	133353835	Wdtc1		chr14	26637341	26637483	Arf4
													1.44361		5.79701			5.3512	1.70929													Ndufaf2	7.01553	7.96371		Mtpn	7.91247	8.1185		chr1	37429816	37429958	Coa5		chr17	68130324	68130466	Arhgap28
													2.78764		5.77321			5.47735	5.1102													Mab21l1	9.2791	7.23324		Slc25a45	8.66945	9.16389		chr9	40747244	40747386	Hspa8		chr7	58626717	58626859	Atp10a
													0.244887		5.93393			5.28688	2.48543													Arhgap20	9.90762	7.04881		Sh3gl3	5.72751	6.45689		chr18	77047103	77047245	Katnal2		chr4	132748674	132748816	Smpdl3b
													3.37434		6.3812			5.45055	4.57289													Slc16a10	8.77624	8.70228		Nr2f6	10.096	9.42969		chr9	53427450	53427592	4930550C14Rik		chr5	64667289	64667431	Gm3716
													0.480265		6.40395			5.57046	4.85499													Fars2	8.41578	8.31327		Csrp2	8.23585	8.89939		chr9	31119193	31119335	St14		chr10	44051226	44051368	Aim1
													3.79546		5.68468			5.15987	1.70929													Vnn1	5.24146	6.63851		Ddc	9.62638	8.99366		chr1	138515445	138515587	Nek7		chr1	171019574	171019716	Fcgr4
													2.23266		5.71576			5.06781	0.485427													Tcea3	10.358	8.0663		Gm2518	9.52009	8.03711		chr9	31595294	31595436	Tmem45b		chr4	134551612	134551754	Selenon
													2.84097		5.48704			4.78607	3.22188													Gzmm	11.1547	9.8357		Sytl2	8.03826	9.25241		chr4	138332045	138332187	Pink1		chr13	16738467	16738609	Inhba
													2.77294		5.85873			5.00944	0.903038													Ttc19	8.8595	9.25581		Sema6a	9.00272	8.7607		chr1	7089780	7089922	Pcmtd1		chr12	80271241	80271383	Actn1
													4.25588		6.15279			5.35332	3.42358													Plcd4	9.32307	8.26672		Enah	8.21786	9.41482		chr13	46930662	46930804	Kif13a		chr1	128744385	128744527	Cxcr4
													3.60644		5.71094			5.17792	2.48543													Cul9	9.12638	8.84287		Prr18	5.97991	7.60066		chr7	68239660	68239802	Pgpep1l		chr15	58141439	58141581	Wdyhv1
													3.69153		5.38578			5.58586	2.22342													Tmem35b	6.08736	6.49257		Anln	7.56022	8.52552		chr5	24100662	24100804	Klhl7		chr17	84615738	84615880	Dync2li1
													3.47379		5.6946			4.84147	3.22188													Smoc1	6.11239	6.94848		Glt8d1	8.72952	8.66498		chr11	30673228	30673370	Acyp2		chr13	15624657	15624799	Gli3
													3.5292		6.27118			5.0321	0.903038													Nrxn2	9.10574	7.44178		Mir1668	9.9341	10.1937		chrX	102118922	102119064	Pin4		chr13	17690063	17690205	Sugct
													4.63169		6.36229			5.42089	1.48543													Vmn2r29	8.62487	6.99594		Prkx	7.72243	7.98308		chr11	61471333	61471475	Mfap4		chr3	56398161	56398303	Nbea
													3.27053		6.26115			5.4957	2.80735													Mrps21	10.287	8.72777		C430049B03Rik	7.37034	7.49773		chr7	81523082	81523224	2900076A07Rik		chr8	49042873	49043015	Tenm3
													3.0054		5.5809			5.25172	2.22342													Ginm1	9.00703	8.54767		Spc25	6.13021	7.40757		chr11	70015039	70015181	Acadvl		chr4	136466424	136466566	Luzp1
													3.66221		6.46907			5.22728	1.22033													9530062K07Rik	8.44535	8.50534		Gm10069	9.23581	8.67596		chr10	75505233	75505375	Gucd1		chr6	89413351	89413493	Plxna1
													1.37016		5.67709			4.76288	2.35896													5730420D15Rik	9.3027	9.38263		Myog	10.1519	10.5436		chr5	20701666	20701808	Phtf2		chr18	74940804	74940946	Lipg
													-0.277534		5.61692			5.21529	3.07039													Mpzl2	7.56552	7.58721		Ccdc102a	8.93371	8.82874		chr2	148478154	148478296	Cd93		chr13	32179287	32179429	Gmds
													4.16993		6.40667			5.43796	3.36036													Camk2b	9.12296	7.82248		Cpt1c	9.86586	9.08331		chr19	43511700	43511842	Got1		chr3	145685536	145685678	Cyr61
													1.12763		6.00619			5.11603	0.485427													Cacna1i	7.0207	7.88542		Flnb	8.61666	9.49448		chr8	24216648	24216790	1810011O10Rik		chr5	31996312	31996454	Fosl2
													1.8339		5.66491			5.09719	1.70929													Trim12c	7.07462	4.54226		Cmklr1	9.46473	8.40784		chr11	106427458	106427600	Icam2		chr2	150980179	150980321	Ninl
													4.79181		5.98948			5.58976	2.22342													Il16	8.87038	7.99234		Hspa2	7.97937	8.18051		chr4	108327775	108327917	Coa7		chr1	185964586	185964728	Lyplal1
													4.32805		6.24755			5.21257	3.6017													Kdm7a	8.95468	8.03235		Gm19582	9.3517	9.98978		chr9	30964555	30964697	Adamts8		chr19	37830840	37830982	Cyp26a1
													3.95931		5.59768			5.06221	1.48543													Kctd12	8.36122	6.25588		Micall2	7.89542	8.32751		chr15	97020868	97021010	Slc38a4		chr4	55699430	55699572	Klf4
													-0.0291463		5.67073			5.24907	3.65535													Themis3	6.35173	6.91534		Ergic3	7.55612	8.5001		chr9	77344578	77344720	Mlip		chr11	86624251	86624393	Mir8115
													-0.915936		6.28012			4.88215	3.07039													Fam53b	11.3123	9.51833		Zfp568	9.11964	9.59975		chr6	24587490	24587632	Lmod2		chr5	148431922	148432064	Slc7a1
													3.02591		6.12402			4.99232	2.90111													Aktip	7.87983	8.98752		Lrrc1	6.3004	9.03378		chr13	43525462	43525604	Mcur1		chr6	34343190	34343332	Akr1b8
													2.14568		5.99673			5.07596	2.6017													2310010J17Rik	11.1594	8.54738		Mmp19	9.58981	8.94486		chr6	54458084	54458226	Wipf3		chr19	40561977	40562119	Aldh18a1
													2.17473		6.05572			5.3466	3.29278													Cd300ld	7.10486	8.04849		Ptger4	8.13391	8.48663		chr3	108257569	108257711	Psma5		chr19	36130287	36130429	Ankrd1
													2.94205		6.04221			5.42291	4.22265													Dnajb2	10.2128	9.93985		Cers6	7.48896	9.59536		chrX	168673291	168673433	Msl3		chr15	91673304	91673446	Lrrk2
													3.853		5.85162			4.93357	2.70708													Tekt1	10.4359	8.10669		Adamtsl5	9.19543	9.24663		chr13	4771291	4771433	Akr1e1		chr10	60224331	60224473	Chst3
													5.55689		4.94017			5.39506	2.90111													Msl3	8.74789	7.45344		Tnc	7.31972	8.64667		chr8	70317488	70317630	Cers1		chr7	58625952	58626094	Atp10a
													4.87725		5.80465			5.11603	3.07039													Ddrgk1	8.45208	8.83295		Rbms1	10.0524	10.1313		chr13	29649841	29649983	Cdkal1		chr1	107418955	107419097	Serpinb7
													3.08576		5.91624			5.4165	2.48543													Pgap2	9.32845	8.57014		Ift22	7.47492	8.29912		chr3	108844159	108844301	Stxbp3		chr19	17140721	17140863	Prune2
													0.565597		5.99118			5.85549	3.36036													Arhgef3	9.36072	9.51271		Npdc1	8.72579	8.60327		chr10	21833596	21833738	Sgk1		chr7	38111551	38111693	Ccne1
													5.26247		5.80219			5.56682	2.35896													Tdrp	7.42076	6.95739		Tubb6	8.7609	9.95102		chr17	53596679	53596821	Kat2b		chr14	120428144	120428286	Rap2a
													3.89724		5.92196			5.21994	2.22342													Mif4gd	9.75246	8.85485		Atp9b	7.32778	8.04097		chr11	82911359	82911501	Unc45b		chr10	107474329	107474471	Myf5
													4.34767		5.61897			4.9514	2.90111													Pstpip2	10.3912	9.26867		Chrdl1	5.29866	6.55903		chr8	15096669	15096811	Myom2		chr18	80933425	80933567	Atp9b
													4.46728		6.15634			4.9982	2.35896													Vit	8.57962	6.44303		Pcdhga10	6.6271	6.72445		chr17	5445468	5445610	Tmem242		chr17	72971205	72971347	Lbh
													5.46597		6.37295			5.77268	2.07039													Vmn2r29	2.20163	0.851999		Cenpa	8.92788	8.80202		chr8	85524398	85524540	Dnaja2		chr17	84616142	84616284	Dync2li1
													-0.915936		5.88582			5.01792	3.36036													Slc16a12	7.97871	7.16179		Cdk2	8.98362	9.10062		chr1	58972988	58973130	Trak2		chr1	135430659	135430801	Ipo9
													2.50208		6.08937			4.84147	0.903038													Sh3bgr	10.8388	9.12664		Kbtbd11	8.8775	9.52033		chr18	68220070	68220212	Mir7219		chr17	62687375	62687517	Efna5
													1.98003		6.53877			4.93687	2.70708													Ndufs5	8.21759	8.36192		Cx3cl1	7.28877	9.21901		chr5	107901366	107901508	Rpl5		chr2	118926087	118926229	Chst14
													2.55459		5.85087			5.21762	2.98732													Inpp5a	9.5414	8.47352		Nfkb1	8.96366	9.51243		chr11	73155509	73155651	P2rx5		chr17	69189189	69189331	Epb41l3
													3.80426		6.02945			5.44824	1.89918													Mbp	8.34263	8.17707		Ptbp3	8.26754	7.99274		chr11	41341004	41341146	Ccng1		chr16	85898279	85898421	Adamts5
													1.07039		5.86344			5.78607	1.48543													Klc2	8.30643	8.87992		Tspan6	7.94588	7.8801		chr18	24829033	24829175	Fhod3		chr2	3703969	3704111	Fam107b
													3.66619		5.81031			5.74766	4.70819													Fbxo9	10.2605	8.49235		Ssrp1	9.48278	9.18548		chr1	134071917	134072059	Btg2		chr12	111038682	111038824	Rcor1
													4.59604		5.62848			5.37782	2.80735													AI464131	9.7715	8.54046		Igfbp4	9.14477	8.18058		chr5	96210224	96210366	Mrpl1		chr5	22596951	22597093	6030443J06Rik
													1.41684		5.4614			5.29389	3.14893													Zfp422	10.1576	9.73806		Rnf19b	8.69844	9.28828		chr9	121822929	121823071	Ccdc13		chr3	116128569	116128711	Vcam1
													6.27585		5.03452			5.41447	3.07039													Ulk2	8.62664	7.96139		Fzd1	7.18597	7.90629		chr11	62761940	62762082	Zfp286		chr8	83652233	83652375	Gipc1
													4.39335		6.14262			5.09719	2.98732													Chpt1	9.21858	8.21262		Nbea	6.45426	6.80329		chr2	155050283	155050425	Ahcy		chr3	53347772	53347914	Nhlrc3
													2.58736		6.50811			5.45253	0.903038													Il1rl1	7.21072	7.89476		Fut11	10.2057	9.5479		chr16	18876223	18876365	Mrpl40		chr4	123916916	123917058	Rragc
													1.87381		6.39797			5.58586	2.48543													Frat2	10.3903	8.0969		Zfyve21	8.36484	9.45966		chr1	90521149	90521291	Cops8		chr16	52342846	52342988	Alcam
													1.01078		6.08534			5.28947	2.07039													Chrna10	9.96316	8.71008		Usp6nl	7.34367	9.20394		chr14	122533898	122534040	Pcca		chr14	21933311	21933453	Zfp503
													-0.0816138		5.87271			5.6761	3.54473													Fkbp3	9.21461	8.39889		Crebbp	8.5919	8.26306		chr3	116760227	116760369	Agl		chr17	78809524	78809666	Heatr5b
													2.43029		5.64861			5.06781	2.48543													Adh1	8.96511	6.66654		Tmem121	5.91767	7.75832		chr14	58151881	58152023	Fgf9		chr19	57055697	57055839	Afap1l2
													2.94486		5.79779			4.83794	2.35896													Hpgd	8.29797	7.70843		Zfp316	7.01881	8.56938		chr6	71441198	71441340	Rmnd5a		chr7	134261376	134261518	Adam12
													4.10518		5.50954			5.67073	3.22188													Lsmem1	10.5154	8.89043		Pcdhb13	5.27333	5.88105		chrX	48054371	48054513	Apln		chrX	129749424	129749566	Diaph2
													3.7148		5.75769			5.56102	2.48543													Obscn	10.5461	9.07012		Nptx1	6.61213	8.4483		chr2	14062738	14062880	Hacd1		chr2	125948170	125948312	Galk2
													-1.26882		5.57758			4.9397	1.89918													Kansl1l	9.57784	8.76288		Adamts16	6.29866	8.28478		chr3	103140280	103140422	Dennd2c		chr5	124031537	124031679	Vps37b
													4.7879		5.69432			5.55704	3.48543													Auh	9.42041	8.38228		Tubgcp3	6.68356	8.0077		chr4	109460302	109460444	Rnf11		chr1	149946542	149946684	Pla2g4a
													1.03562		6.25342			4.9514	2.80735													Osbpl1a	8.08289	8.57713		Ypel4	9.72387	9.12284		chr19	5411656	5411798	4930481A15Rik		chr9	94558410	94558552	1190002N15Rik
													1.66448		5.6893			5.38198	3.14893													Ifi209	7.01737	4.63169		Slc39a13	10.4341	10.1732		chr12	28634662	28634804	Rps7		chr14	121183166	121183308	Farp1
													0.757023		6.25181			5.44626	3.14893													Zfp24	8.39847	8.25824		Tgfb1i1	9.19394	8.68242		chr16	31267666	31267808	Ppp1r2		chr3	138217823	138217965	Adh7
													1.85599		4.69933			5.22497	-1.08927													Mfn2	10.606	9.32433		Lzts3	8.66461	8.77335		chr13	33964750	33964892	Nqo2		chr11	88901785	88901927	Scpep1os
													1.46205		6.06264			5.11061	0.903038													Prkab2	9.80904	8.72288		Fam102a	9.34842	9.45355		chr13	99260283	99260425	Zfp366		chr3	69559469	69559611	B3galnt1
													1.5509		6.0492			5.3512	3.48543													Cyp2j6	7.11837	6.07296		Ptprn2	5.2778	7.67892		chr12	100633413	100633555	Rps6ka5		chr16	15984928	15985070	Cebpd
													5.05137		6.59544			5.49153	2.48543													Ppp1r14c	8.05173	8.96399		Gpsm2	8.08754	9.06659		chr18	56431632	56431774	Gramd3		chr1	160842556	160842698	Rabgap1l
													3.60822		5.64414			5.00944	2.80735													Bnip3	10.3864	8.18249		Prrg4	6.77939	8.65609		chr1	184241575	184241717	Dusp10		chr6	29736907	29737049	Smo
													3.16027		6.00473			5.0321	2.98732													Tmem132c	5.28799	6.27519		Cd47	9.19857	8.86545		chr6	32996834	32996976	Chchd3		chr7	73412309	73412451	A730056A06Rik
													3.60822		6.14333			5.49378	1.48543													Angptl1	8.39401	7.63049		Ackr4	7.72646	7.48374		chr7	102100080	102100222	Art5		chr10	75872759	75872901	Mif
													1.46205		5.90026			5.5552	2.07039													Zfp612	7.63249	6.63742		Nradd	8.1192	8.9645		chr16	4537548	4537690	Srl		chr1	171038191	171038333	Fcgr4
													4.05658		6.1819			5.393	3.54473													Dennd6b	10.385	9.77137		Mbd6	10.7623	9.82483		chr12	9066187	9066329	Ttc32		chr11	83291369	83291511	AA465934
													1.15056		5.97671			5.28688	0.903038													Tmsb15l	4.85947	5.93817		Ugcg	9.18686	9.39723		chr9	106247694	106247836	Alas1		chr17	56185907	56186049	Mydgf
													3.77558		5.14527			5.18785	2.6017													Ufc1	9.81501	8.95936		Brip1os	7.2009	7.65596		chr10	68705369	68705511	Tmem26		chr4	119933238	119933380	Hivep3
													3.85699		5.69056			5.65821	2.70708													Apoa2	10.6623	9.32478		Apc2	9.1285	9.05521		chr6	31640557	31640699	Podxl		chr12	24634019	24634161	Klf11
													2.99548		6.0782			5.02636	2.48543													Mgme1	9.19573	8.67527		Lztr1	8.7864	9.09704		chr10	63157283	63157425	Mypn		chr18	74911528	74911670	Lipg
													3.55213		5.7137			5.40361	4.45549													Klhl7	8.49693	7.70165		Clrn1	5.92493	7.80087		chr10	107569722	107569864	Myf6		chr3	148415099	148415241	Adgrl2
													2.96717		6.3535			5.64559	3.75916													Rangrf	9.18002	8.48577		Glb1	8.13283	8.16214		chr2	155518376	155518518	Acss2		chr3	145900411	145900553	Bcl10
													-1.26882		5.35209			5.31034	2.22342													Camta1	9.17129	7.87304		Mapk8ip3	8.24667	8.87646		chr3	60541183	60541325	Mbnl1		chr3	126474984	126475126	Arsj
													1.80529		5.85798			4.8885	0.903038													Atg9a	9.49734	9.33655		F5	7.22506	7.67839		chr5	20702133	20702275	Phtf2		chr13	16176426	16176568	Inhba
													3.01792		5.82311			4.92457	2.22342													Strbp	6.92801	6.20085		Rasa1	8.34034	7.95556		chr14	103513578	103513720	Scel		chr3	89522762	89522904	Kcnn3
													4.30561		5.90773			5.04876	3.29278													Zkscan14	9.74804	9.00858		Spn	7.44083	7.64922		chr3	75557221	75557363	Serpini1		chr19	37673703	37673845	Cyp26c1
													4.68874		5.90364			5.46499	3.07039													Gm10030	8.51159	6.78973		Mmp10	4.22149	5.28799		chr8	64674741	64674883	Cpe		chr11	50275391	50275533	Maml1
													3.86542		5.70833			4.83491	2.70708													Obscn	10.5461	9.07012		Nipsnap3b	7.02281	7.27705		chr4	13611061	13611203	Runx1t1		chr13	85398929	85399071	Rasa1
													4.14078		5.57713			5.03474	0.485427													Hoxb2	8.15201	6.82483		Lrrc8d	8.63143	8.91943		chr9	72531715	72531857	4930509E16Rik		chr19	27934612	27934754	Rfx3
													2.38405		6.19731			5.42291	3.14893													Uty	7.36365	-0.875672		Cic	9.94098	9.18309		chr7	43443801	43443943	Etfb		chr15	26041566	26041708	Zfp622
													2.69153		6.05572			5.93239	6.55888													Gas7	9.07964	7.57042		Ndst4	5.42442	6.3535		chr5	111383356	111383498	Mn1		chr3	14642024	14642166	Car13
													2.96717		6.1057			5.17033	1.89918													Zfp651	9.9474	9.41793		Myh10	9.30278	8.57656		chr19	24642188	24642330	Tmem252		chr18	16769575	16769717	Cdh2
													1.85599		5.62877			5.03474	2.98732													Tubg2	10.3972	8.89664		Chpf2	10.5594	9.64865		chr1	60825779	60825921	Cd28		chr5	8056815	8056957	Sri
													3.85848		6.50311			5.44427	1.48543													Nfasc	5.51144	7.16305		Ppm1m	9.66025	8.75971		chr8	72774303	72774445	F2rl3		chr4	135287315	135287457	Clic4
													0.757023		4.98482			5.09212	1.89918													Sema6b	10.5942	7.64728		Ly75	5.86443	8.22793		chr4	134253357	134253499	Grrp1		chr17	46867098	46867240	Tbcc
													4.25437		6.00011			5.41007	1.70929													Gm13889	7.50196	8.50952		Gm21992	9.35276	8.69857		chr8	56550888	56551030	Fbxo8		chr3	79568329	79568471	Fnip2
													2.47249		6.28882			5.20516	2.35896													Gstm2	8.4721	7.06915		Pomt2	7.91295	8.38672		chr7	102100609	102100751	Art5		chrX	36551705	36551847	Pgrmc1
													4.99887		5.84912			5.95024	4.57289													Kbtbd12	9.18289	7.90851		Slc16a2	6.89215	8.52036		chr11	51805436	51805578	Sar1b		chr10	37290521	37290663	Marcks
													3.24108		6.27966			5.12391	2.48543													Aamdc	9.15688	8.41119		Ankrd13d	9.05733	8.89257		chr3	94309828	94309970	Them4		chr6	120956586	120956728	Bid
													1.6017		5.57894			4.8885	2.80735													Mllt3	7.07938	7.49438		Dlx4	5.81365	9.58572		chr12	43827539	43827681	Dnajb9		chr7	110337997	110338139	Swap70
													3.02414		5.54442			4.98641	-0.104697													Mto1	7.73149	7.97275		Bri3bp	7.86301	8.66069		chr7	102101928	102102070	Art1		chr4	59036695	59036837	Gng10
													0.922198		5.55213			5.44195	2.07039													Strn3	10.5253	10.0464		Syt12	9.03755	9.88292		chr7	43663089	43663231	Siglece		chr7	105465895	105466037	Prkcdbp
													2.17951		6.19505			5.30779	4.22265													Cadm3	6.69537	6.59388		C3	9.73016	8.23628		chr1	155453399	155453541	Xpr1		chrX	12415845	12415987	Gm14635
													0.0976108		5.99661			5.88972	4.73335													Gm5177	4.54998	5.6737		Tmed7	8.17408	8.46675		chr9	110758153	110758295	Myl3		chr12	94836289	94836431	Flrt2
													4.09043		6.20016			5.10811	3.42358													Adamts3	6.81231	6.58323		Ap2b1	9.52401	8.67557		chr4	14843721	14843863	Otud6b		chr10	60379860	60380002	Gm17455
													4.0343		5.72751			4.87283	2.70708													Zc3h8	9.75999	7.807		Crabp2	8.76668	9.50023		chr9	122352248	122352390	Abhd5		chr11	77623997	77624139	Taok1
													1.03562		5.69432			4.66562	0.485427													Eva1a	7.50633	7.16164		Efhd2	9.02937	9.09532		chr11	76273016	76273158	Rnmtl1		chr12	116586685	116586827	Ptprn2
													2.57168		6.21004			5.10811	2.48543													Esam	9.54813	7.43454		Psrc1	7.77548	7.66192		chr15	84191945	84192087	Samm50		chr7	112478954	112479096	Parva
													3.7126		6.11634			5.28466	2.80735													Adra2a	7.28744	7.34727		Ncam1	6.72171	9.46486		chr6	52188938	52189080	Hoxa4		chr4	140689212	140689354	Rcc2
													0.948601		5.96023			5.51191	1.89918													Ar	7.78185	6.24802		Arhgef40	8.4395	8.17542		chr9	26999316	26999458	Acad8		chr1	155820841	155820983	Qsox1
													3.20398		4.82528			5.0321	3.29278													Tpd52l1	7.9006	8.76823		E130304I02Rik	7.80732	8.27184		chr11	54335961	54336103	Acsl6		chr18	64342956	64343098	Onecut2
													2.42626		6.13514			5.28244	1.70929													Gemin2	8.97798	8.19446		Chaf1a	9.39556	9.55618		chr18	69782503	69782645	Ccdc68		chr7	83505913	83506055	Tmc3
													2.57531		5.15725			5.42291	2.48543													Klc2	8.30643	8.87992		Dscc1	8.92128	8.94825		chr13	24537434	24537576	Fam65b		chr18	35094178	35094320	Ctnna1
													3.73498		6.18497			4.82222	2.6017													Gm14322	0.201634	0.521051		Igfbp7	9.6456	7.91232		chr9	100915024	100915166	Pccb		chr19	16917924	16918066	Prune2
													1.48027		5.72492			4.92457	2.6017													Ccl27a	9.47377	6.51333		Tnfsf9	7.35297	8.51392		chr10	17861578	17861720	Txlnb		chr15	98567513	98567655	Ccnt1
													-0.0816138		5.32607			5.03474	1.89918													Sh3d21	9.30893	8.67608		Adam15	8.28725	8.47074		chr9	21592629	21592771	Timm29		chr19	24107993	24108135	Tjp2
													1.60644		5.71932			5.55888	2.80735													Leo1	9.11759	9.96646		Stard13	8.9922	9.9354		chr7	44525570	44525712	Mybpc2		chr1	164135950	164136092	F5
													1.07039		5.97888			5.20789	2.48543													Cyb5r2	6.66676	6.44211		Tlcd1	9.29622	9.88994		chr5	146844622	146844764	Rasl11a		chr15	53259078	53259220	Ext1
													0.0976108		5.72383			5.04045	2.6017													Gm1966	7.19727	4.73471		Gcn1l1	9.13416	8.97457		chr18	38286392	38286534	Pcdh12		chr2	49744530	49744672	Lypd6b
													-0.217591		5.74174			4.96347	2.22342													She	8.98635	7.08656		Svbp	8.5003	8.52615		chr7	132477944	132478086	Oat		chr7	82822431	82822573	Mex3b
													3.20945		5.54921			5.42291	2.6017													Robo4	8.54556	6.75128		6430706D22Rik	8.71992	10.5132		chr5	24973590	24973732	Prkag2		chr17	32169807	32169949	Notch3
													4.53854		6.25314			5.01212	1.70929													Cd34	9.98272	8.8701		Mov10	7.99435	8.61043		chr15	34719922	34720064	Nipal2		chr15	98768598	98768740	Arf3
													3.36737		6.23774			5.19298	2.98732													2810013P06Rik	9.96681	9.44747		Ulk4	9.4967	8.56033		chr3	107400068	107400210	Kcnc4		chr13	5881437	5881579	Klf6
													3.80632		6.23611			5.63807	4.14893													Slc25a15	8.67	8.16357		Cobll1	9.06699	8.74923		chr14	20641631	20641773	Myoz1		chr2	37431622	37431764	Zbtb6
													4.24413		6.08279			4.53356	2.07039													5930403L14Rik	6.72383	6.32526		Asah1	8.2588	8.59999		chr11	53324735	53324877	Zcchc10		chr1	120757789	120757931	En1
													3.40327		5.42105			5.27277	2.48543													Gabra3	4.76845	5.70169		Bcl10	9.39879	8.76664		chr6	82872631	82872773	2310069B03Rik		chr10	17549958	17550100	Cited2
													3.24108		5.83832			4.79286	2.6017													Slc38a11	8.07556	6.55766		Slc24a3	7.05143	7.06679		chr9	100454447	100454589	Il20rb		chr10	31579534	31579676	Rnf217
													5.1811		6.08268			4.76288	2.35896													Hspb7	10.024	9.94473		Stk3	7.27598	7.50148		chrX	101486488	101486630	Itgb1bp2		chr7	3150761	3150903	AU018091
													1.58496		5.49249			5.67976	3.07039													Inpp5j	9.48407	9.93687		Ereg	5.43713	8.02738		chr16	87568081	87568223	Map3k7cl		chr1	172016790	172016932	Vangl2
													3.46467		6.4353			5.29168	3.14893													Asb10	9.15939	7.48523		Gm867	9.75732	9.42164		chr1	60824860	60825002	Cd28		chr4	125177199	125177341	Zc3h12a
													2.53356		5.72124			4.854	0.485427													Prickle2	8.02464	6.97562		Gch1	8.35112	8.16388		chr1	184131916	184132058	Dusp10		chr13	74317109	74317251	Pdcd6
													-0.68966		6.15269			5.74578	3.75916													Sdk1	6.64724	6.30706		Fbxw9	9.686	9.84754		chr13	54590269	54590411	Higd2a		chr9	108137019	108137161	4930447F24Rik
													2.43962		6.01268			5.0036	2.98732													Tigd4	8.239	8.59904		Dync1h1	9.32775	9.15814		chr6	146578614	146578756	Fgfr1op2		chr2	130840468	130840610	4930402H24Rik
													1.56803		5.74079			5.31723	2.6017													Arhgap26	9.0354	6.88856		Ccdc85b	9.69041	9.59528		chr8	41173830	41173972	Mtus1		chr15	56765317	56765459	Has2
													1.87381		6.04023			5.36667	2.22342													Abca6	8.01992	6.82305		Zfp57	7.34425	8.20682		chr17	35752405	35752547	4833427F10Rik		chr8	94917268	94917410	Ccdc102a
													1.41684		5.97877			4.89142	1.70929													0610009B22Rik	8.89456	8.52886		Irak1bp1	6.77624	7.09803		chr1	79824350	79824492	Serpine2		chr9	45828235	45828377	Cep164
													4.1035		5.51554			5.14975	0.903038													Lin7a	7.31786	6.96861		Ets2	9.59805	8.49478		chr2	73328523	73328665	Scrn3		chr13	58129277	58129419	Hnrnpa0
													3.65306		6.17083			5.18785	3.07039													Tef	11.7718	9.86549		Mindy4	8.89411	8.0773		chr4	130176949	130177091	Tinagl1		chr14	99642108	99642250	Klf5
													5.43929		5.88911			5.18547	1.89918													B130024G19Rik	9.99258	7.76835		Arhgap42	8.64764	8.56672		chr4	105158440	105158582	Plpp3		chr3	89975429	89975571	Atp8b2
													0.851999		5.85212			4.89433	2.22342													Ccl21a	#NUM!	#NUM!		Slc35d2	7.82982	8.25703		chr19	10881528	10881670	Tmem109		chr2	72389661	72389803	Cdca7
													2.93546		5.69669			5.08661	2.70708													Psmc1	8.82426	8.82141		Zc3hav1	8.30515	8.42236		chr12	4082371	4082513	Dnajc27		chr7	139302311	139302453	Pwwp2b
													3.14893		6.05094			5.28244	2.98732													Cab39	10.0536	8.32089		Klhl11	7.82375	8.38386		chr7	126649376	126649518	Sgf29		chr9	85328307	85328449	Fam46a
													3.75916		5.88277			5.52388	2.07039													Zscan18	6.2971	7.05599		Prkar2b	6.65521	7.98359		chr10	84878026	84878168	Ric8b		chr19	3956333	3956475	Aldh3b3
													4.99254		5.7137			5.02059	1.70929													Abcb4	8.36827	6.41802		Kdm5b	8.71392	7.94316		chr6	24597908	24598050	Lmod2		chr7	58627590	58627732	Atp10a
													1.3505		6.16932			5.00675	2.80735													Thoc7	8.43536	7.43346		Nectin2	10.0052	8.81935		chr15	31568495	31568637	Cmbl		chr4	126557017	126557159	Clspn
													4.80064		6.21422			5.08661	-1.08927													Clec4a1	7.27598	6.10685		Nfya	10.4652	9.39117		chr17	50573908	50574050	Plcl2		chr3	61247263	61247405	Rap2b
													1.70266		5.51428			5.41447	2.48543													Ntm	5.29223	6.49386		Foxq1	5.38388	7.70504		chr5	135779079	135779221	Mdh2		chr4	133391454	133391596	Mir5122
													0.565597		6.18903			5.41244	1.89918													Cul2	7.84326	7.34789		Vcpkmt	8.47322	8.67152		chr1	151943476	151943618	1700025G04Rik		chr7	45460390	45460532	Ftl1
													2.17951		5.5656			5.48768	2.22342													Pcdh20	5.85748	5.95303		Kmt2a	9.61224	8.52484		chr2	118842915	118843057	Ivd		chr9	62083487	62083629	Glce
													3.36247		6.13955			5.10014	3.29278													Ndufv1	9.25756	9.19438		Rad50	7.43217	7.6922		chr7	137398342	137398484	9430038I01Rik		chr8	128666753	128666895	Itgb1
													1.76977		5.84097			5.08958	2.90111													Rps23	8.02625	7.56818		Cd7	7.59249	8.54114		chr10	62921349	62921491	Slc25a16		chr7	110221799	110221941	Swap70
													5.1179		6.38431			5.44427	1.70929													Cdkal1	8.27666	8.32204		Aqp5	6.42962	9.57756		chr1	189942074	189942216	Smyd2		chr4	136486328	136486470	Luzp1
													5.3733		5.81404			5.27538	2.35896													D330023K18Rik	9.0214	9.08291		Garnl3	7.34207	8.11608		chr1	171183664	171183806	Pcp4l1		chr2	50687187	50687329	Gm13498
													-0.68966		5.59186			5.46923	2.80735													Rdh9	6.34163	6.43304		Pgm1	7.64983	8.93547		chr1	191395839	191395981	Ppp2r5a		chr11	78305240	78305382	Spag5
													1.99277		5.60763			5.10014	2.07039													Ccdc115	8.43311	7.88176		Trpv6	4.99548	7.24322		chr6	55437561	55437703	Adcyap1r1		chr7	82828168	82828310	Mex3b
													3.95652		5.93817			4.96625	0.903038													Mpc2	10.3313	8.49949		Faap20	9.90536	9.1506		chr11	30986532	30986674	Chac2		chr3	83688859	83689001	Sfrp2
													3.75168		6.2589			5.11853	3.42358													Mrpl53	9.39862	8.92791		Spef1	8.88049	9.42582		chr13	114420498	114420640	Ndufs4		chr3	145754759	145754901	Ddah1
													2.64847		6.07146			5.25399	2.80735													Ppara	9.57353	7.73786		Fam118a	8.2096	8.90391		chr4	123905528	123905670	Mycbp		chr6	136939936	136940078	Arhgdib
													4.73145		6.16209			5.63807	5.25814													Ace	8.73145	8.22829		Cant1	10.0081	9.50961		chr1	171209317	171209459	Nr1i3		chr11	77624657	77624799	Taok1
													0.0496308		5.37539			4.67976	2.70708													Cisd1	8.84358	8.84238		Ly96	8.60268	8.40041		chr9	14596774	14596916	Amotl1		chr12	84615339	84615481	Abcd4
													-1.62149		5.51885			5.03474	3.14893													Dctpp1	9.28311	8.31275		1700003E16Rik	9.92377	9.36332		chr12	28635319	28635461	Rps7		chr18	83840127	83840269	Tshz1
													2.6565		6.00135			5.49378	4.48543													Syt15	6.5735	8.03284		Dubr	8.57611	8.78715		chr8	24415128	24415270	1810011O10Rik		chr2	94090245	94090387	Hsd17b12
													5.59768		6.15299			5.27053	0.903038													Brdt	6.99526	6.56993		Phgdh	6.95954	8.93326		chr1	180323072	180323214	Itpkb		chr4	55533373	55533515	Klf4
													3.18269		5.75876			5.44427	1.48543													Pnpla7	9.19312	8.62132		Ppp1r21	8.60661	8.05591		chr1	72451179	72451321	2019-03-04		chr3	52046796	52046938	Maml3
													1.85599		6.37842			5.18031	1.89918													Myo18b	10.6148	7.8421		Tpcn2	8.33744	9.44409		chr9	28579889	28580031	Opcml		chr9	78608129	78608271	Cd109
													4.65964		6.19012			4.79597	1.89918													Fez2	10.3912	7.93047		Irak4	7.47233	8.25295		chr10	3365810	3365952	Ppp1r14c		chr3	37312826	37312968	Bbs12
													5.79129		5.47752			5.58767	2.90111													Egfl7	10.5094	8.63149		Dyrk3	7.50148	8.69166		chr10	17860892	17861034	Txlnb		chr9	110624786	110624928	Nradd
													3.32265		5.69474			5.0009	3.14893													Zfp367	8.2784	8.69279		2200002D01Rik	8.75153	8.91764		chr3	38843157	38843299	Fat4		chr3	53245803	53245945	Lhfp
													4.35966		6.35544			5.31252	2.35896													Retn	7.74079	7.81973		Dip2b	8.43659	8.67668		chr16	55964053	55964195	Rpl24		chr19	53543568	53543710	Dusp5
													3.17153		6.25304			4.92172	2.35896													2210408F21Rik	11.0556	8.58731		Klhl42	7.39159	8.49887		chr10	3385105	3385247	Ppp1r14c		chr18	75829293	75829435	Zbtb7c
													5.40514		6.09772			4.87922	3.36036													Lrrc25	9.87188	9.24227		Stt3a	8.02328	8.23582		chr10	43901852	43901994	Rtn4ip1		chr12	54967307	54967449	Baz1a
													1.85599		5.8857			5.16269	2.70708													Fam174b	6.39309	6.64882		Apaf1	7.95733	8.12347		chr2	32394994	32395136	Ptges2		chr11	75402479	75402621	Serpinf1
													3.28318		5.79116			5.29646	2.35896													Ret	7.98467	7.21573		Lctl	7.17737	8.64976		chr9	75253775	75253917	Myo5c		chr15	66867064	66867206	Wisp1
													1.12763		6.19859			5.29168	2.22342													B3gat3	9.49532	8.35698		Trabd2b	7.48868	7.78297		chr8	24405364	24405506	1810011O10Rik		chr16	21362951	21363093	Magef1
													2.46336		5.41701			5.16269	1.70929													Zmym6	7.85649	6.92594		Necap2	9.15379	8.75967		chrX	140513306	140513448	Tsc22d3		chr11	5354728	5354870	Znrf3
													3.75756		6.43521			5.17273	1.48543													Mybpc1	10.298	8.99763		Fen1	8.34227	8.91271		chr9	115998905	115999047	Gadl1		chr15	34389958	34390100	9430069I07Rik
													5.00495		5.3966			4.96023	1.89918													Zfp788	8.14598	6.96122		Ergic3	7.55612	8.5001		chr11	110551807	110551949	Map2k6		chr15	41028309	41028451	Zfpm2
													1.65535		5.8993			5.13955	0.903038													Oxct1	9.31621	8.62819		Bmp2k	9.58611	8.22689		chr2	155541688	155541830	Acss2os		chr3	107706221	107706363	Ahcyl1
													3.44493		6.15654			5.53947	4.1102													Cript	7.72267	8.46469		Smad9	7.79802	8.2636		chr14	122663752	122663894	Pcca		chr2	130424085	130424227	Pced1a
													1.18587		5.98402			4.8089	0.485427													Churc1	9.02992	6.86913		Tacc1	9.0039	8.82663		chr17	27827086	27827228	D17Wsu92e		chr7	58757302	58757444	Atp10a
													4.1631		5.74994			5.25626	1.89918													Nol7	8.04772	8.20823		Fzd5	7.64767	8.43365		chr5	131537299	131537441	Wbscr17		chr2	26148070	26148212	C330006A16Rik
													3.24108		5.46336			5.24679	1.70929													Lrrc30	10.4758	9.02791		Dok1	9.73095	9.94797		chr6	87509885	87510027	Arhgap25		chr16	10754484	10754626	Socs1
													5.37417		5.60689			5.31252	5.36001													Mafa	9.39377	9.58726		Plod3	9.45166	8.40837		chr18	61609579	61609721	Bvht		chr7	109559822	109559964	Snora3
													2.37434		5.4451			5.44824	1.89918													Zfp383	9.66857	8.29747		Ifitm1	9.72608	8.79196		chr9	104089078	104089220	Acad11		chr1	65246245	65246387	Pikfyve
													3.0197		6.28808			5.49985	2.98732													Xk	8.00172	6.48647		Hes6	9.8756	9.75243		chr11	43426609	43426751	Pttg1		chr2	118822984	118823126	Knstrn
													4.849		6.33369			4.97499	3.90111													Pdzd3	8.99509	7.98726		Cemip	6.19288	9.20021		chrX	10152848	10152990	Srpx		chr17	84584941	84585083	Dync2li1
													2.02326		6.3637			5.5472	3.98823													Prkg1	8.17048	7.65725		F930015N05Rik	6.90527	7.26786		chr7	51955081	51955223	Svip		chr4	46486037	46486179	Nans
													0.443607		6.2971			5.47314	2.07039													Col11a2	9.55561	8.56341		Praf2	8.472	8.4683		chr6	37847320	37847462	Trim24		chr1	185883909	185884051	Lyplal1
													0.531069		6.4187			4.96901	2.70708													Plbd1	8.22323	6.91516		Ptpn14	9.61637	8.91293		chr15	81294208	81294350	8430426J06Rik		chr17	25539978	25540120	Sox8
													5.00652		5.59634			5.40803	1.89918													Crybb1	9.30044	10.0342		Fads3	9.13163	9.82278		chr7	88310651	88310793	Ctsc		chr13	46629367	46629509	Fam8a1
													3.16591		5.79273			5.08958	2.90111													Cdc34	11.0499	9.71718		Lrrc29	10.4714	10.0656		chr9	77318419	77318561	Mlip		chr9	91364376	91364518	Zic1
													1.15056		5.87873			5.4545	1.70929													Apold1	7.94205	8.37743		Zfp334	7.87903	8.42108		chr17	71783213	71783355	Clip4		chr11	95125693	95125835	Dlx3
													4.95443		5.58752			4.93687	2.70708													Gnb3	8.78241	8.7344		Bcl3	9.1657	9.33646		chr5	115279737	115279879	Coq5		chr8	122848811	122848953	Cdh15
													3.37434		5.73823			5.50176	1.22033													Nhsl2	6.2737	6.99215		Parn	8.73897	8.64794		chr17	66505032	66505174	Rab12		chr2	119288340	119288482	Vps18
													2.24945		5.5694			5.36001	2.48543													Ndufb2	9.01903	8.44301		Srsf9	9.26571	8.97666		chr3	152192409	152192551	Dnajb4		chr15	81585456	81585598	Ep300
													2.11103		6.06781			5.05137	2.90111													Entpd2	8.65666	8.50056		Haspin	8.87311	8.80319		chr4	76318063	76318205	Tmem261		chr6	15789479	15789621	Mdfic
													4.06824		6.23467			5.61235	4.22265													Ptpn18	8.50462	7.96003		Arf3	7.7705	9.76178		chr11	51584485	51584627	Phykpl		chr14	75005736	75005878	Rubcnl
													4.79286		6.50653			4.89772	2.35896													Nkx6-2	7.23089	7.7862		Frk	6.65521	7.82502		chr1	133069067	133069209	Pik3c2b		chr11	105668152	105668294	Tanc2
													0.786596		6.17901			5.3733	2.48543													Jazf1	6.57122	6.91648		Mapk3	9.49448	8.5498		chr13	29549960	29550102	Cdkal1		chr7	65346850	65346992	Tjp1
													4.08916		6.02835			4.98368	1.22033													Zfp120	6.6268	6.49466		Cbx2	7.69296	8.09953		chr8	41004806	41004948	B430010I23Rik		chr1	45315911	45316053	Col3a1
													4.12639		6.10978			5.12102	3.14893													Cnst	10.3048	9.13362		St13	9.15029	8.73917		chr11	67198891	67199033	Myh1		chr17	56424581	56424723	Mir6977
													4.70377		6.29857			4.78921	3.14893													Cd209d	5.13237	5.60214		A230103J11Rik	9.64084	9.83883		chr19	43512336	43512478	Got1		chr16	14736233	14736375	Snai2
													3.40054		6.16822			4.73227	2.90111													Pgpep1l	8.82042	9.10963		Tspan32	8.9036	9.40118		chr16	20725937	20726079	Thpo		chr13	52250362	52250504	4921525O09Rik
													3.36947		5.8189			5.23228	2.22342													Prorsd1	8.13848	8.15482		Sapcd2	8.33539	9.46922		chr9	75254106	75254248	Myo5c		chr13	52138516	52138658	4921525O09Rik
													2.98641		6.05181			5.52388	3.22188													Bcl6b	10.2472	9.30652		Gsdmd	7.87067	8.77622		chr19	36451064	36451206	Pcgf5		chr14	63306750	63306892	Gata4
													3.72247		6.03749			5.45055	5.02989													Ppid	8.51043	8.13229		Aprt	8.90031	9.16572		chr11	70668278	70668420	Spag7		chr15	62664416	62664558	H2afy3
													5.05072		5.14221			5.4165	2.07039													Neto2	6.95431	7.385		E2f1	8.42204	8.43141		chr6	82845270	82845412	2310069B03Rik		chr1	45304048	45304190	Col3a1
													3.31615		6.45319			5.0036	2.48543													Oas1c	6.33744	6.33664		Morc3	9.31064	9.16848		chr8	56342626	56342768	Hpgd		chr9	124423403	124423545	4930526I15Rik
													0.565597		5.94498			5.47314	1.48543													Uaca	9.69291	8.66903		Maml2	8.33876	8.27668		chr17	7197090	7197232	Rps6ka2		chr4	64595228	64595370	Pappa
													-0.68966		5.59842			5.17273	3.70819													Kcnc1	11.6488	9.3649		Tram1l1	5.5691	6.46377		chr3	138495956	138496098	Metap1		chr16	34214281	34214423	Umps
													1.85599		5.49809			5.20516	2.6017													Ddit4l	9.71374	7.21048		Rap1b	8.83197	8.6011		chr13	55371944	55372086	Rgs14		chr8	126603474	126603616	Irf2bp2
													3.97085		5.48494			4.65821	2.70708													Homer2	8.65498	6.66867		Klrg2	6.98931	8.07879		chr12	34528323	34528465	Hdac9		chr12	112693867	112694009	Zbtb42
													4.34163		5.76261			5.8301	2.80735													Dgkb	6.24079	5.56727		Cdc45	8.73993	9.38526		chr13	91906894	91907036	Ckmt2		chr2	75763659	75763801	Nfe2l2
													2.43962		5.94287			5.20789	2.07039													1810044D09Rik	6.9935	7.63517		Sesn3	7.91316	7.88987		chr3	80005082	80005224	Fam198b		chr9	56417426	56417568	Peak1
													-0.277534		5.33271			5.0009	0.903038													Mir8114	10.3145	8.56312		Myo1b	8.47102	7.3903		chr7	45435484	45435626	Gys1		chr5	64580387	64580529	Gm3716
													3.60051		5.76765			5.39094	0.903038													Cnksr2	4.749	4.90111		Eppk1	7.63902	9.32507		chr3	136930006	136930148	Ppp3ca		chr5	28037002	28037144	Insig1
													4.60437		5.86071			5.49761	3.75916													2310002L09Rik	9.20607	5.84762		Pcdhgb7	6.65421	6.7866		chr15	68992367	68992509	Khdrbs3		chr15	102414414	102414556	Sp1
													0.948601		6.23812			5.27277	2.35896													Mir7652	8.88998	8.89454		Tubb2b	8.22788	10.0003		chr9	31432619	31432761	Tmem45b		chr16	30396999	30397141	Atp13a3
													2.65191		5.9644			6.01502	4.51538													Zfp652os	8.92134	7.72407		Vcam1	8.12438	8.39354		chr14	61889772	61889914	Dleu2		chr14	67941088	67941230	Dock5
													2.55459		5.8786			5.43162	2.98732													Plp1	6.42828	6.90803		Pnma1	8.84624	10.0547		chr2	75660004	75660146	Gm6793		chr12	69402088	69402230	Arf6
													4.74631		5.8885			4.82528	3.07039													Il12a	8.9344	9.71378		Myrf	6.57667	8.20046		chr4	99627307	99627449	Foxd3		chr12	8743757	8743899	Sdc1
													4.75836		6.22062			4.73552	1.22033													Slfn5os	9.42655	7.50934		Acta2	8.64762	9.39982		chr10	53421415	53421557	Cep85l		chr17	30446277	30446419	Gm6402
													4.779		5.27034			5.31252	3.54473													Kcna5	9.08212	6.98482		Tcf19	6.13996	7.78355		chr18	37649232	37649374	Taf7		chr9	60692621	60692763	Lrrc49
													3.59216		6.04308			5.02901	0.485427													Gm2176	10.1986	9.18486		Cyp3a13	5.59051	7.03034		chr1	42878446	42878588	Mrps9		chr8	57486713	57486855	Sap30
													1.66448		5.80877			5.32409	2.35896													Fam151a	6.58135	7.43484		Mcm7	9.5692	9.04028		chr11	80428215	80428357	Psmd11		chr10	44080397	44080539	Aim1
													2.47249		6.0217			5.15987	0.903038													Gbp5	8.22125	6.5306		Slc38a10	9.37649	8.73049		chr4	123284057	123284199	Pabpc4		chr4	59190071	59190213	Ugcg
													3.95		5.4441			5.32625	2.90111													Snx13	9.24378	8.73191		Caps2	4.46041	4.58676		chr16	85808374	85808516	Adamts1		chr7	36265328	36265470	Tshz3
													5.45582		5.88789			5.04308	1.22033													Gstm7	7.74809	7.64035		Mir27a	11.0844	10.8178		chr9	122805233	122805375	Tcaim		chr10	17697622	17697764	Cited2
													4.25701		5.76341			5.33307	2.07039													Foxo4	7.93558	8.14631		4933416M07Rik	7.18597	8.59036		chr4	134186839	134186981	Cep85		chr14	24253444	24253586	Dlg5
													1.27798		5.81737			5.57046	3.65535													Hmgn5	6.50247	6.56544		Rerg	7.63514	7.90983		chr1	164628551	164628693	Dpt		chr12	59218165	59218307	Fbxo33
													1.20789		5.61338			4.97774	2.80735													Ddx60	9.02477	9.17788		Marcksl1	7.87612	7.95913		chr3	7422692	7422834	Pkia		chrX	95026791	95026933	Spin4
													3.12102		6.48736			5.57046	0.903038													Rcan1	8.98294	8.79235		Kctd11	9.65296	8.88046		chr12	44269558	44269700	Pnpla8		chr4	55517456	55517598	Klf4
													1.17313		5.44361			5.0321	1.22033													Ogfrl1	7.15269	6.78398		Sulf2	8.84018	8.64643		chr8	56278465	56278607	Hpgd		chr11	62034535	62034677	Specc1
													4.77584		5.78306			4.87283	3.94486													E030003E18Rik	9.59241	5.82464		Topbp1	7.14389	7.62198		chr4	98857179	98857321	Kank4		chr7	84532866	84533008	Gm2115
													0.0496308		6.01201			4.9514	2.07039													Trim54	9.89017	8.66738		Id3	10.6029	9.26681		chr13	60428101	60428243	Dapk1		chr16	86304137	86304279	Adamts5
													2.19061		5.21257			5.06221	2.22342													Cipc	11.3165	9.4087		Zfp142	8.69525	8.9314		chr15	79277726	79277868	Baiap2l2		chr17	7634888	7635030	Fndc1
													2.17951		5.74322			5.28466	2.90111													Fam124b	9.77127	8.51418		Zc3h12c	8.47673	8.02359		chr13	45460199	45460341	Gmpr		chr2	164497571	164497713	Pigt
													0.786596		5.73931			4.68313	0.903038													Snapin	9.67108	9.09687		Lgals3	8.39635	10.1658		chr10	127501736	127501878	Stac3		chr15	56497365	56497507	Has2os
													2.55827		5.53138			4.89142	1.48543													Mrpl48	9.66076	8.70901		Pygo2	10.5306	9.91133		chr3	104945771	104945913	Wnt2b		chr10	108092654	108092796	Ppp1r12a
													1.98003		6.05268			5.33521	1.70929													Atp5g3	9.35662	8.1979		Slc39a9	7.97223	8.27736		chr2	119593778	119593920	1700020I14Rik		chr15	32503397	32503539	Sema5a
													2.32048		5.25984			5.60674	2.35896													Coa4	8.68928	8.3328		Pacsin2	9.76719	11.0621		chr4	138323788	138323930	Pink1		chr10	126298427	126298569	Lrig3
													0.350497		5.58451			5.07596	2.90111													Iscu	8.85418	9.27182		Pla2g4a	7.14369	8.30259		chrX	157490304	157490446	Sms		chr11	86652818	86652960	Mir8115
													2.06523		5.8947			5.05137	1.89918													Calr3	8.61813	8.9672		Pde5a	7.6969	8.7143		chr17	15259807	15259949	Gm5091		chr7	127685598	127685740	Mir762
													0.851999		5.95257			5.43162	4.18587													Shank3	9.06084	7.62571		Sec16a	9.39982	9.66445		chr10	82763167	82763309	Nfyb		chr2	125866564	125866706	Galk2
													2.22805		5.21839			5.73552	5.45516													Thrsp	9.72321	8.41697		Stxbp1	8.99291	9.25408		chr7	90456196	90456338	Tmem126a		chr6	52006116	52006258	Skap2
													0.948601		6.13945			4.96901	3.36036													Golga7b	8.40523	8.49827		Siah2	9.09916	9.23944		chr1	155504734	155504876	Gm5532		chr3	122247150	122247292	Gclm
													3.46074		5.97131			4.99232	2.98732													Rab11fip3	10.4724	9.23467		Furin	9.32097	8.80937		chr8	85373838	85373980	Mylk3		chr3	122393909	122394051	Bcar3
													2.95791		6.2948			5.14445	3.54473													Fam217b	7.54133	6.14384		Pik3r2	10.7829	9.87743		chr4	82196319	82196461	Gm5860		chr7	143829717	143829859	Dhcr7
													1.50589		6.02337			5.15987	0.903038													Dmtn	8.46389	8.05224		Sox9	7.40693	8.36717		chr17	67641737	67641879	Lrrc30		chr15	24012433	24012575	Cdh18
													-0.0291463		5.90292			5.52982	3.6017													Tpi1	10.1146	9.78768		Upp2	8.88339	9.50721		chr13	36282046	36282188	Fars2		chr5	97016655	97016797	Bmp2k
													4.54813		5.80941			5.14445	2.22342													Pank4	9.79572	7.78996		Cxcl10	9.57728	8.40484		chr2	131103606	131103748	Siglec1		chr7	19131150	19131292	Fbxo46
													3.83441		5.69752			5.44824	3.75916													Icosl	7.65127	7.10486		Traf4	9.41117	10.0957		chr17	79614827	79614969	Rmdn2		chr15	31293700	31293842	Dap
													2.62059		5.85412			5.13175	-0.104697													Rmnd1	8.45475	8.95408		Gfra1	7.22173	7.89239		chr15	59680641	59680783	Trib1		chr19	37689224	37689366	Cyp26c1
													4.71425		6.17053			5.7271	4.73335													Nmrk2	11.1485	9.97269		Ust	7.82311	8.42817		chr11	94653841	94653983	Mrpl27		chr17	80128371	80128513	Galm
													-1.26882		5.66434			5.30086	2.80735													Npc1l1	5.96174	7.30488		Strip2	8.1373	8.77548		chr7	41499539	41499681	AW146154		chr7	58388112	58388254	Atp10a
													2.80632		5.83213			5.08958	2.22342													Tmco4	10.0794	8.25368		Prelid3a	8.32571	8.94465		chr2	127723228	127723370	Mall		chr7	16948368	16948510	Pnmal2
													4.79286		5.99661			5.13422	3.42358													Akap1	10.2741	9.71467		Simc1	6.89518	7.34891		chr8	15072731	15072873	Myom2		chr2	51015906	51016048	Gm13498
													3.03562		5.80916			5.83162	4.90063													Podxl2	9.51073	8.71843		Utp14b	8.57794	9.37107		chr18	69944583	69944725	Ccdc68		chr16	15948622	15948764	Cebpd
													5.7658		5.42509			5.75435	3.42358													Tmem26	7.16002	7.92659		Orc6	8.40216	8.75732		chr5	122166787	122166929	Ppp1cc		chr17	12062941	12063083	Agpat4
													1.62293		5.81762			5.3147	3.36036													Nqo2	8.75552	8.93158		Khdrbs1	8.86033	8.15858		chr13	23530693	23530835	Hist1h4h		chr3	101141803	101141945	Ptgfrn
													1.17313		5.51916			5.16752	4.54473													Hccs	7.73508	7.24265		Far1	7.42761	7.80652		chr8	111145980	111146122	9430091E24Rik		chr8	105552556	105552698	Atp6v0d1
													0.531069		5.79649			4.98368	2.22342													Usp47	10.1984	9.4377		Itga7	10.4845	10.7589		chr3	153935899	153936041	Acadm		chr11	121687952	121688094	Metrnl
													3.95931		6.05961			5.06221	0.903038													Akap5	8.47919	8.87263		Kctd10	9.45702	9.58614		chr1	164736299	164736441	Dpt		chr2	77182846	77182988	Ccdc141
													4.44427		6.03958			5.43796	4.1102													Pank1	8.62978	8.60733		Lpin2	8.53529	8.95735		chr2	119594913	119595055	1700020I14Rik		chr15	91703431	91703573	Lrrk2
													1.64847		5.85487			5.64184	3.14893													BC006965	5.45927	7.32193		Nckap5l	9.47386	10.0945		chr15	43283395	43283537	Eif3e		chr17	34960131	34960273	Hspa1b
													2.42626		5.47881			5.47541	3.54473													Txlng	7.56784	7.359		Pkn1	9.17306	9.65647		chr3	89988841	89988983	Hax1		chr11	79305926	79306068	Nf1
													0.350497		4.926			5.09212	2.90111													Mir29b-2	10.2382	8.28225		Ttc8	7.63387	7.26472		chr10	107568463	107568605	Myf6		chr7	84211726	84211868	Abhd17c
													1.3978		6.09318			5.11061	1.70929													Ppp3cb	8.78557	8.25354		Pkmyt1	8.1259	8.20821		chr13	43531060	43531202	Mcur1		chr5	34368752	34368894	Fam193a
													2.38405		5.83693			5.13175	1.22033													Uap1	9.69375	8.23979		Eno2	8.89902	8.93319		chr1	172431187	172431329	Slamf9		chr7	113571865	113572007	Far1os
													4.81404		5.97613			4.97774	3.85499													Hoxb6	9.43799	6.75108		Ift57	6.95396	7.10156		chr3	152210130	152210272	Dnajb4		chr6	34781160	34781302	Agbl3
													2.04089		5.23515			5.36212	2.22342													Zfp770	7.21922	7.01156		Nubp2	9.37775	8.9348		chr1	51514870	51515012	Nabp1		chr12	76404418	76404560	Hspa2
													0.0496308		5.72356			4.98368	0.903038													Satb1	8.51663	6.74517		Tvp23b	7.82871	7.89461		chr13	114288788	114288930	Ndufs4		chr8	126550857	126550999	Irf2bp2
													3.08066		6.03661			5.16752	2.98732													Scn3b	7.7827	6.9431		Tmem41a	6.83403	8.19545		chr7	89717777	89717919	Me3		chr18	74910683	74910825	Lipg
													0.565597		6.09898			5.25852	2.35896													Lingo3	9.68658	9.41249		Plpp5	7.81327	8.76025		chr10	51975919	51976061	Vgll2		chr16	45946182	45946324	Plcxd2
													3.60466		5.53107			5.08661	2.22342													Cerkl	5.51696	6.33485		Rnf41	8.56272	9.31689		chr8	85134537	85134679	Zfp791		chr12	103657361	103657503	Serpina6
													2.76341		5.4099			5.6401	1.22033													Spryd4	8.50434	8.27317		Rnf225	8.81679	8.01739		chr1	165432613	165432755	Dcaf6		chr9	57287756	57287898	1700017B05Rik
													3.01167		6.07178			5.22497	2.90111													Pard3b	7.31429	7.04723		Nfatc4	8.57873	7.82598		chr12	16006295	16006437	Trib2		chr16	23224903	23225045	St6gal1
													1.86987		5.02923			5.66903	2.98732													2610005L07Rik	1.96717	1.32769		Ilvbl	8.53187	8.90337		chr9	16282896	16283038	Fat3		chr7	47022719	47022861	Spty2d1
													-0.217591		6.17513			5.36212	2.70708													Idh2	10.4272	9.10297		Capg	10.1288	9.51595		chr3	132038032	132038174	Dkk2		chr3	122705294	122705436	Pde5a
													2.21257		5.89033			4.67976	2.70708													Fra10ac1	7.28656	7.64321		Aif1l	8.3947	10.0405		chr9	98296653	98296795	Nmnat3		chr4	53490982	53491124	Slc44a1
													1.22959		6.28374			5.62907														Lrrc28	9.15136	8.61974		Dclk2	6.31188	7.4884		chr2	109959857	109959999	Lgr4		chr5	74260910	74261052	Rasl11b
													4.74819		5.99515			5.46695	1.89918													Sarnp	9.1574	9.00561		Coasy	10.5749	9.8395		chr2	119662942	119663084	Ndufaf1		chr8	61247827	61247969	Sh3rf1
													4.13093		5.75328			4.88215	0.903038													Vcp	9.3416	8.52444		Mgat4b	10.461	9.70299		chr1	180210618	180210760	Coq8a		chr15	3909493	3909635	Fbxo4
													2.59574		5.34767			5.55704	5.20438													Clec11a	7.28031	7.05023		Asap1	9.53828	9.85323		chr13	29680303	29680445	Cdkal1		chr17	5813802	5813944	3300005D01Rik
													1.09424		5.84787			5.05961	0.485427													Fxyd1	10.0824	7.64771		Nnmt	8.92951	6.66007		chr4	14843330	14843472	Otud6b		chr6	34796844	34796986	Agbl3
													1.46205		6.17752			5.00944	1.89918													Mccc2	7.63514	8.09429		Btla	7.01675	6.64796		chr6	24586219	24586361	Lmod2		chrX	36597926	36598068	Pgrmc1
													4.15218		6.09592			5.99526	4.98823													Zfp385b	7.51684	7.02614		Ncaph	8.93951	7.83001		chr6	115232212	115232354	Timp4		chr15	56975409	56975551	Has2
													3.21801		5.65507			5.05702	3.65535													Atp5c1	9.32903	8.85664		Pls3	7.8108	8.01416		chr2	76982293	76982435	Ttn		chr12	21503619	21503761	Ywhaq
													2.14568		5.61442			4.8885	2.90111													Ntf5	10.9838	8.86454		Blnk	8.02314	8.4879		chr14	58192552	58192694	Fgf9		chr4	106571484	106571626	Dhcr24
													-2.2863		4.83289			5.46695	3.29278													Gm14023	7.31587	8.30504		Pianp	8.25925	8.15881		chr11	113032818	113032960	2610035D17Rik		chr14	121165451	121165593	Farp1
													3.7666		5.5627			5.10014	1.70929													Fv1	8.60975	8.69017		Mir675	11.7791	10.2033		chr19	38433728	38433870	Slc35g1		chr16	10699095	10699237	Socs1
													0.851999		5.25984			5.15987	2.48543													S1pr1	9.70947	8.00565		Smo	7.47391	8.0778		chr19	61266607	61266749	Csf2ra		chr11	68707006	68707148	Myh10
													2.87873		5.20535			5.03474	2.90111													Tpsb2	5.67751	7.15046		Tnip3	7.72325	7.25725		chr9	77352801	77352943	Mlip		chr2	27889558	27889700	Col5a1
													3.46271		5.93522			5.142	2.22342													Rpl14	8.27326	8.87701		Mirlet7b	9.96501	10.1677		chr5	88674803	88674945	Grsf1		chr13	34234864	34235006	Psmg4
													4.01391		6.03507			5.58976	2.22342													Phyh	8.5042	7.52838		Cap1	9.41897	9.24941		chr2	115606197	115606339	BC052040		chr10	37081468	37081610	Marcks
													0.0976108		5.8334			5.01792	0.485427													Ciart	10.5204	8.60604		Sema4c	11.5445	10.3013		chr12	45467607	45467749	Stxbp6		chr4	46507851	46507993	Nans
													2.86493		5.66519			5.66704	3.07039													Tap1	8.59867	7.18785		Sh3gl3	5.72751	6.45689		chr9	75194316	75194458	Myo5c		chr8	109565429	109565571	Dhx38
													3.62059		6.11936			5.17273	3.65535													Pkm	10.7317	9.6298		Btg3	7.28937	6.98959		chr8	15181428	15181570	Myom2		chr4	119966545	119966687	Hivep3
													2.37016		6.13668			4.91265	3.14893													Lamc3	8.50835	8.59548		Usb1	9.23282	9.70788		chr11	101881422	101881564	Meox1		chr12	108489013	108489155	Evl
													2.49313		5.80774			5.5435	3.29278													Surf1	9.57641	9.57624		Nptxr	6.53683	8.58146		chr1	134803629	134803771	Ppp1r12b		chr2	51148208	51148350	Rnd3
													4.64847		5.34092			4.74578	2.07039													Pear1	8.81386	7.44969		Ctnna1	9.24124	9.30379		chrX	73774077	73774219	Srpk3		chr15	31453805	31453947	Ropn1l
													1.7761		6.32229			4.90977	2.07039													E130307A14Rik	9.55962	7.66334		Frrs1	6.85549	8.37136		chr18	61881989	61882131	Ablim3		chr10	39322517	39322659	Fyn
													2.47508		6.29177			5.12391	2.90111													Kdr	9.13996	7.1251		Wiz	8.11348	7.67009		chr17	24426894	24427036	Eci1		chr3	102490729	102490871	Ngf
													4.21101		6.17433			4.79286	3.48543													Cfap70	9.448	8.99732		Ifitm1	9.79498	8.83665		chr3	116380569	116380711	Cdc14a		chr9	103899407	103899549	Nphp3
													5.48623		6.11207			5.11603	1.22033													B430010I23Rik	10.8464	8.74374		F7	6.33119	7.98803		chr6	91076518	91076660	Nup210		chr10	59932769	59932911	Ddit4
													-1.26882		6.28374			5.02901	1.70929													1700086O06Rik	9.89882	8.73929		Camp	7.59287	7.62961		chr19	32242548	32242690	Sgms1		chr2	24684940	24685082	Cacna1b
													-0.277534		5.12619			5.28244	2.90111													Nmnat1	8.39966	9.16278		Mib1	8.64445	8.43819		chr11	98385034	98385176	Tcap		chr2	113449813	113449955	Fmn1
													3.98003		5.88277			5.99095	4.68201													Txlnb	9.7827	9.00972		Pik3c2a	8.82193	8.46007		chr7	30169910	30170052	Gm5113		chr15	23822521	23822663	Cdh18
													-2.2863		5.81481			5.50589	4.42425													Elf3	7.98191	9.05408		Ccdc8	8.8427	9.11193		chr3	132233092	132233234	Dkk2		chr18	75829811	75829953	Zbtb7c
													2.14078		5.62439			5.21023	2.22342													Gm17753	9.06211	9.177		Ccdc93	7.65234	8.23319		chr3	8885339	8885481	Mrps28		chr14	63262116	63262258	Gata4
													2.52482		5.78934			5.36667	4.03034													Myl3	7.95936	8.53947		Degs2	7.15076	8.32159		chr19	21273118	21273260	Zfand5		chr14	73401672	73401814	Itm2b
													0.757023		5.92529			6.00944	5.1102													Gng11	9.01053	7.25162		Eyelinc18	7.24422	8.94653		chr6	115284815	115284957	Timp4		chr1	50935125	50935267	Tmeff2
													1.27798		5.9644			5.06523	1.22033													Angptl7	9.63091	9.44323		Papss1	7.47253	8.14098		chr1	79932815	79932957	Serpine2		chr12	116468732	116468874	Ptprn2
													3.06005		5.03496			4.78293	2.80735													Gpr146	11.5042	9.90941		Stk3	7.27598	7.50148		chr4	149295092	149295234	Kif1b		chr18	74870235	74870377	Lipg
													2.78764		6.21684			4.72846	2.90111													Phf11d	7.15967	6.18834		Mmp28	8.98903	8.86731		chr15	61327730	61327872	A1bg		chr6	29315632	29315774	Fam71f1
													3.08321		6.02614			5.0036	1.89918													Cycs	9.17425	7.92846		Tnpo2	9.75986	9.90374		chr11	31529633	31529775	Bod1		chr6	15728598	15728740	Mdfic
													2.79909		6.06264			5.00944	2.48543													Itgbl1	7.54778	6.77716		Prelid2	6.77893	8.16977		chr7	29907993	29908135	Zfp383		chr17	3326653	3326795	Tiam2
													1.87381		5.93817			5.05398	2.48543													Lrtm2	8.06805	7.74308		Srxn1	8.36028	7.62958		chr1	184146841	184146983	Dusp10		chr14	120477997	120478139	Rap2a
													1.62293		5.71452			5.66363	2.35896													Synm	10.5795	8.05899		Fam189b	8.88728	9.11301		chr4	129335682	129335824	Zbtb8os		chr3	89202687	89202829	Gba
													3.97223		5.76301			4.95466	2.90111													Rpl23	9.93605	9.31531		Nipbl	9.34038	8.46997		chr14	31994299	31994441	Galnt15		chr12	118806097	118806239	Sp8
													1.72465		5.76487			5.60288	2.35896													Gabarapl2	8.15092	8.88861		Pml	8.85604	9.57766		chr10	42478445	42478587	Lace1		chr15	32297373	32297515	Sema5a
													0.922198		5.98288			5.03474	1.48543													Psma6	9.33492	8.72091		Rps15a-ps6	8.33434	9.41239		chr5	115187465	115187607	Cabp1		chr1	71556822	71556964	Atic
													0.948601		6.16078			4.84147	1.89918													C1qtnf9	9.73633	7.85203		Gria1	5.4353	7.52313		chr13	60417744	60417886	Dapk1		chr5	103376692	103376834	Ptpn13
													2.75596		6.30634			5.02901	2.35896													Nr1d1	12.155	10.3112		Npcd	7.69982	8.45677		chr7	102266288	102266430	Stim1		chr11	6160650	6160792	Rps15a-ps6
													3.26228		5.6886			4.98641	3.07039													Slc25a4	10.5385	8.26435		Pitpnm1	9.03105	9.80954		chr12	100576288	100576430	Ttc7b		chr7	36913741	36913883	Tshz3
													4.91719		5.76408			5.33521	0.903038													Zbtb16	11.6269	6.73491		Ccnb1	6.96446	8.12265		chr11	30789093	30789235	Psme4		chr1	153129687	153129829	Lamc2
													2.3505		5.95035			4.90977	2.80735													Angel1	7.60925	7.63554		Nup210l	8.42557	8.88993		chr16	57166574	57166716	Nit2		chr19	34445557	34445699	Ch25h
													4.29793		5.98459			4.90977	1.48543													Grk3	8.56119	6.93623		Znfx1	9.15788	9.89357		chr1	51525907	51526049	Nabp1		chr9	36716908	36717050	Chek1
													4.34908		6.15997			5.16269	1.89918													Trim67	7.75872	7.11103		2810474O19Rik	8.72685	9.23867		chr15	61173176	61173318	A1bg		chr5	36723310	36723452	Bloc1s4
													3.27053		6.29435			4.67243	0.903038													Cyba	9.54478	8.749		Nup205	7.52908	7.62578		chr6	17562905	17563047	Capza2		chr1	161551273	161551415	Tnfsf18
													3.80787		5.97579			5.18269	2.48543													C1qa	8.73293	6.68454		Prdx4	6.10685	6.98658		chr7	89979925	89980067	Eed		chr14	99500353	99500495	Klf5
													2.97361		6.06296			4.96347	3.22188													Selenow	10.0962	8.25847		Ddit4	11.5163	8.78147		chr14	99038272	99038414	Mzt1		chr5	144355957	144356099	Dmrt1i
													1.27798		5.4446			5.24184	2.90111													Adal	8.73912	7.96777		Sigmar1	9.73252	8.36875		chr12	100421298	100421440	Ttc7b		chr6	127920570	127920712	Tspan11
													4.23764		5.82731			5.49761	3.80735													Emc9	10.6396	8.97503		Lmnb2	10.4809	9.90146		chr7	81063614	81063756	Alpk3		chr7	66834135	66834277	Adamts17
													1.33056		5.47476			5.47541	1.89918													Echdc2	6.61235	6.94515		Gm6524	8.93219	10.0771		chr8	68156551	68156693	Sh2d4a		chr14	48452490	48452632	Tmem260
													3.02591		5.74268			5.21257	2.90111													Gm20544	10.3344	9.42797		Scamp4	9.89757	9.88352		chr1	7044937	7045079	Pcmtd1		chr15	64234762	64234904	Asap1
													3.94673		5.29939			5.35332	3.29278													Herc3	7.84928	8.28478		Doc2g	9.41778	9.25545		chr10	128504293	128504435	A430046D13Rik		chr13	41358816	41358958	Nedd9
													2.71809		5.60333			4.67243	2.48543													Crym	6.34837	6.60207		Ctdspl2	8.09948	7.90857		chr10	128657873	128658015	Ikzf4		chr5	57803450	57803592	Pcdh7
													4.06264		5.95431			4.79597	3.07039													Nap1l4	8.65365	9.07086		Grk6	9.1796	8.99305		chr7	51477845	51477987	Ano5		chr1	135659752	135659894	Csrp1
													1.74846		5.94357			4.92172	3.14893													Rnf152	6.37191	6.94193		Slc9a9	7.74655	9.68349		chr9	14568371	14568513	Amotl1		chr9	96135389	96135531	Gk5
													2.33056		5.67864			5.70099	0.903038													Nkiras1	9.36614	8.08215		Atp13a3	8.44373	9.69579		chr13	37142635	37142777	F13a1		chr3	86057061	86057203	Sh3d19
													0.350497		5.72506			5.63256	4.83137													Rcan2	7.70349	8.18611		Ankrd54	8.26901	9.36395		chr9	50521330	50521472	Pts		chr4	141506709	141506851	Spen
													1.81967		6.54982			5.08958	1.22033													Hspa8	10.4059	8.55148		Lrrc73	9.82997	10.0981		chr11	20896469	20896611	Lgalsl		chrX	7841820	7841962	Otud5
													4.94251		5.53419			5.14975	1.89918													Rnf11	9.61235	9.59628		Adcy6	9.97472	9.73789		chr15	41920535	41920677	Abra		chr12	113210581	113210723	Tmem121
													2.50208		5.67101			4.81558	3.48543													Nlrx1	8.25668	7.83589		Cd63	10.2357	10.5153		chr6	34582905	34583047	Bpgm		chr5	57757026	57757168	Pcdh7
													3.38405		6.04056			5.27761	2.70708													Myh15	5.25248	6.1645		1700037H04Rik	9.41886	8.76668		chr13	36309382	36309524	Fars2		chr4	55642531	55642673	Klf4
													2.79494		6.27659			5.25399	2.80735													Timmdc1	8.47456	8.6109		Cdkn3	6.8382	7.80426		chr1	138541873	138542015	Nek7		chr14	99624500	99624642	Klf5
													1.66448		6.34056			5.4165	-0.104697													Snhg6	7.34988	7.50847		Kirrel3	6.262	7.50263		chr10	88599737	88599879	Mybpc1		chr5	113945587	113945729	Coro1c
													1.93546		4.62615			5.20281	2.90111													Tekt1	10.4553	8.03356		Mis18a	7.9892	7.9046		chr4	19708611	19708753	Wwp1		chr2	60914642	60914784	Rbms1
													3.30816		6.04418			5.31723	1.22033													Ntsr2	11.2645	8.06267		Mxd4	9.97237	9.35998		chr10	61661835	61661977	Ppa1		chr4	58546368	58546510	Lpar1
													2.47508		5.53013			5.10811	3.48543													Chl1	5.52763	6.1178		Sgsm1	6.0492	6.53496		chr3	79972774	79972916	Fam198b		chr5	138171068	138171210	Mcm7
													3.46728		5.20594			5.10266	3.54473													Arap2	7.93496	6.67617		Pakap	8.26697	10.2059		chr16	57671913	57672055	Cmss1		chr10	110931645	110931787	Csrp2
													-0.68966		5.38698			5.43162	1.48543													Il15ra	9.41737	7.04171		2019-09-09	9.70047	10.2405		chr11	120353983	120354125	0610009L18Rik		chr15	12203856	12203998	Mtmr12
													0.922198		5.74967			4.76288	2.22342													Rai2	7.89151	6.27724		Slc36a1	7.68499	8.47431		chr13	49206116	49206258	Card19		chr9	119577316	119577458	Scn5a
													2.04089		5.28114			4.96625	3.07039													Katnal2	9.40953	8.82306		Stambpl1	7.70242	9.29407		chr12	65073734	65073876	Fkbp3		chr4	55586171	55586313	Klf4
													0.0496308		5.94287			5.02636	1.48543													Cited4	7.93531	7.26294		Rbms3	8.59915	8.41916		chr2	79146663	79146805	Itga4		chr16	93850201	93850343	Morc3
													3.80271		6.18755			5.62147	3.48543													Ppm1l	9.89194	8.18606		Tpgs1	10.8373	9.19516		chr3	32833855	32833997	Usp13		chr4	133159158	133159300	Wasf2
													2.32481		6.39874			5.21994	1.70929													Cd84	7.2057	6.11853		Pmepa1	8.0305	10.8946		chr8	120039284	120039426	Crispld2		chr1	62826272	62826414	4930487H11Rik
													4.15218		5.77742			5.04876	1.22033													Higd1a	8.96282	7.98368		Areg	5.76009	7.98522		chr8	79294503	79294645	Mmaa		chr15	28081851	28081993	Trio
													1.99277		6.16682			5.14975	2.22342													Il1r2	8.68515	7.6359		Rce1	8.58415	8.72523		chr11	47377153	47377295	Sgcd		chr19	24166848	24166990	Tjp2
													2.58736		5.75769			5.5097	2.07039													Mrm3	8.606	9.28538		Plekha8	8.36717	8.19214		chr9	79977056	79977198	Filip1		chr18	5619720	5619862	Gm10125
													3.23036		5.83352			5.90063	2.6017													Atp8a2	5.65191	6.69223		Susd1	6.79604	7.68177		chr7	128083549	128083691	Itgam		chr15	9111565	9111707	Skp2
													2.50716		6.41346			4.9486	1.89918													Pgm2	11.1267	8.90014		Mir7038	9.02503	9.30163		chr16	29388248	29388390	Atp13a5		chr16	30453369	30453511	Atp13a3
													4.3565		5.79299			5.17792	1.48543													Mir1839	8.65181	7.63463		Kcnn4	8.38161	9.24005		chr9	87049343	87049485	Cyb5r4		chr6	59365276	59365418	Gprin3
													2.43962		5.39266			5.44195	5.00899													Nudt6	9.37958	9.05798		Rnd3	8.78712	8.71788		chrX	75514379	75514521	Vbp1		chr8	111237496	111237638	Glg1
													4.15462		5.97568			4.87922	1.22033													Rps6ka1	8.51294	7.79591		Azin2	7.20242	9.14935		chr6	97409525	97409667	Lmod3		chr19	5787807	5787949	Malat1
													1.25096		6.03573			5.21023	2.22342													Abhd11	9.29385	8.37754		Gpc1	10.2367	10.0912		chr3	60542448	60542590	Mbnl1		chrX	100716992	100717134	Gdpd2
													-0.68966		5.9197			4.749	1.48543													Dgkz	10.4203	10.0536		Tmem53	7.35116	8.55884		chr13	30718519	30718661	Irf4		chr2	168955371	168955513	Zfp64
													1.98003		5.89881			4.94579	2.70708													Pgm5	8.03238	9.20765		Pxdc1	8.51899	8.60435		chr4	82163870	82164012	Gm5860		chr5	98950946	98951088	Prkg2
													3.85549		6.47037			5.24184	3.90111													Fkrp	8.58918	8.53883		Plekhg5	9.27895	10.4711		chr1	182983311	182983453	Tlr5		chr9	70679019	70679161	Adam10
													2.65191		5.79546			5.17033	2.48543													D830026I12Rik	9.24445	8.15982		Stoml1	9.10871	9.70451		chr6	6955531	6955673	Sdhaf3		chr3	148896427	148896569	Adgrl2
													1.27798		4.60733			4.95466	1.89918													Mknk1	9.08823	9.07296		Rybp	7.38711	7.60629		chr12	54833973	54834115	Cfl2		chr11	76343641	76343783	Nxn
													0.726831		5.94251			5.41886	1.48543													Slco5a1	9.31064	8.147		D16Ertd472e	7.83857	8.07229		chr1	69277158	69277300	Erbb4		chr4	57550558	57550700	Pakap
													2.78031		5.98641			5.10811	2.90111													Faf1	9.68229	8.6315		Htra2	9.178	9.13545		chr4	63316314	63316456	Orm1		chr3	109362164	109362306	Vav3
													3.65707		6.08725			4.73552	1.70929													Zfp654	9.12463	7.85468		Lrfn4	8.67204	8.75495		chr17	56256340	56256482	Fem1a		chr13	64349374	64349516	Ctsl
													3.63691		5.76301			5.27053	2.48543													Tfcp2l1	9.53925	7.19923		Zfp810	7.30925	8.19795		chr6	17195562	17195704	D830026I12Rik		chr1	155884113	155884255	Qsox1
													0.599318		5.95873			5.28466	4.18587													Dtwd2	7.84021	7.79461		Ywhaq	8.49149	8.68252		chr2	44926346	44926488	Gtdc1		chr17	64600410	64600552	Man2a1
													3.69933		6.12949			5.50589	3.85499													AW551984	6.29747	5.87541		Adgrg2	5.99095	6.88185		chr1	86632098	86632240	Nppc		chr4	141501002	141501144	Spen
													0.350497		6.26097			5.21257	1.70929													Rapgef5	7.06286	6.65048		Rbm15b	8.54765	8.42499		chr14	77932581	77932723	Epsti1		chr17	35517560	35517702	Cchcr1
													1.46205		6.01926			5.37539	4.14893													Cdadc1	8.12629	8.91446		Fbxl6	7.39137	8.28767		chr8	64686451	64686593	Cpe		chr10	80003659	80003801	Abca7
													0.9855		5.72533			5.44195	4.96671													Actr6	9.53808	8.48512		Lrig2	8.21354	8.45224		chr1	174759845	174759987	Grem2		chr15	25985979	25986121	Zfp622
													0.9855		5.6343			5.10811	3.22188													Snap23	9.40201	8.81141		Gk5	8.02387	7.90406		chr16	92399844	92399986	Rcan1		chr7	68021716	68021858	Igf1r
													2.92884		5.49905			4.93357	3.07039													Ppip5k1	8.61447	7.8544		Cxcr4	8.2635	8.38141		chr3	107401941	107402083	Kcnc4		chr2	167539278	167539420	Snai1
													3.06264		5.45072			4.95745	0.485427													Cd209b	5.06134	5.76115		Srsf9	9.26571	8.97666		chr11	68973488	68973630	Rangrf		chr15	56692886	56693028	Has2
													0.646163		5.51349			5.66164	1.70929													Mlycd	9.02926	8.51444		Nelfe	7.80474	8.43246		chr1	75025184	75025326	Nhej1		chr9	59723386	59723528	Gramd2
													1.54102		5.71946			5.25399	3.29278													Nap1l5	8.01987	7.52595		Mir6931	8.59072	10.3313		chr7	133793443	133793585	Dhx32		chr11	35770268	35770410	Pank3
													3.2149		6.0691			5.21762	1.89918													Halr1	8.43477	8.31771		Tctn3	8.54084	8.33809		chr16	49288736	49288878	Myh15		chrX	7727903	7728045	Praf2
													3.98322		5.86071			5.22728	1.22033													Sstr3	9.80639	9.00571		Pola1	6.33646	6.62702		chr1	16916749	16916891	Jph1		chr1	45495490	45495632	Col5a2
													1.22959		6.19692			5.03474	2.70708													Sfxn5	8.60099	8.72071		Gm8801	7.94901	8.15451		chr5	119467361	119467503	AW549542		chr1	189215358	189215500	Kcnk2
													4.17592		5.81941			4.9982	3.54473													4833439L19Rik	9.77983	9.09389		Nr2f1	7.54442	7.61993		chr1	7263799	7263941	Pcmtd1		chr2	143915590	143915732	Dstn
													4.35262		5.90869			4.62176	2.70708													H2afz	8.75335	8.23381		Adgrg2	5.99571	6.88185		chr1	143622464	143622606	B3galt2		chr14	51986189	51986331	Arhgef40
													2.22805		5.65835			4.7148	0.903038													Rad23a	9.73504	9.64721		Scaf4	9.0031	8.32384		chr4	138973710	138973852	Tmco4		chr8	122181179	122181321	Zfpm1
													3.2854		5.43946			4.75916	3.85499													Papln	7.91355	7.72171		Ttc3	9.36894	9.69897		chr15	75678531	75678673	Top1mt		chr12	111020906	111021048	Rcor1
													2.53356		5.75141			5.11312	1.48543													Map3k7cl	8.19061	9.63585		Gm2115	5.64313	8.39185		chr4	147868875	147869017	Fv1		chr5	76140333	76140475	Srd5a3
													5.18785		5.81019			5.55305	2.6017													Ovgp1	8.74106	8.37667		Lfng	8.86612	8.54873		chr8	111185893	111186035	9430091E24Rik		chr1	165634319	165634461	Mpzl1
													3.54164		5.5472			5.26341	3.36036													Cbfa2t3	9.41976	7.77528		Spire2	6.30779	9.00876		chr7	132654431	132654573	Lhpp		chr17	50724454	50724596	Btg3
													2.80632		6.03155			5.75087	3.90111													Fndc5	7.79077	9.41943		Dzip1l	7.20163	8.12404		chr3	19628056	19628198	Trim55		chr10	96806597	96806739	Btg1
													5.25323		6.02791			4.82528	0.903038													Tnfrsf19	8.22648	8.08948		C4a	6.92285	7.51215		chr1	150488076	150488218	Prg4		chr6	100127308	100127450	Rybp
													2.72901		5.89639			5.30779	1.22033													Gda	8.58367	6.93074		Kif2c	8.8379	8.24885		chr2	57238124	57238266	Gpd2		chr5	137103240	137103382	Trim56
													4.69042		5.86666			5.22265	1.48543													Cdpf1	9.46241	8.12892		Hsd3b7	9.67331	8.92812		chr17	50600707	50600849	Plcl2		chr13	92657058	92657200	Serinc5
													4.40735		5.84674			5.25626	2.6017													Atl2	10.317	8.27249		Fam102b	9.19037	8.53811		chr4	76305789	76305931	Tmem261		chr3	101528184	101528326	Atp1a1
													2.64386		5.76726			5.69209	1.48543													Dusp26	9.09226	8.17305		Ralgps2	6.44659	8.51544		chr4	8205136	8205278	Car8		chr13	31764795	31764937	Foxc1
													3.01167		5.26547			5.34873	3.80735													H2-DMb1	7.66555	7.00534		Cdk5r1	7.76348	10.2287		chr13	36309732	36309874	Fars2		chr8	49043736	49043878	Tenm3
													1.81967		5.48752			5.15745	2.6017													Trim12a	6.6872	0.691534		Afap1	9.44462	9.6894		chr19	29062494	29062636	Gm9895		chr17	29152952	29153094	Rab44
													4.52576		6.08651			5.36877	2.48543													Pdha1	8.69173	8.13566		Prdm10	6.7414	7.90192		chr12	31599042	31599184	Bcap29		chr9	58274571	58274713	Stoml1
													2.4489		5.96197			5.3844	3.29278													Setmar	7.2266	6.46475		Platr14	7.4614	8.35786		chr3	129725147	129725289	Egf		chr9	90831209	90831351	Zic1
													1.33056		5.35262			4.92172	2.35896													Gtf3c6	8.73858	8.90399		Slc23a2	9.02231	9.03784		chr3	104945433	104945575	Wnt2b		chr3	51986699	51986841	Maml3
													2.99548		5.89506			5.21762	2.90111													Hikeshi	8.58342	7.84351		Alms1	6.2502	7.25215		chr19	8798164	8798306	Polr2g		chr9	79680559	79680701	Col12a1
													4.88996		5.81941			5.09212	2.35896													Rasd1	7.81195	8.48752		Pml	8.85604	9.57766		chr13	92095609	92095751	Rasgrf2		chr1	60293605	60293747	Cyp20a1
													1.84197		5.57516			4.94251	0.903038													Hnrnpa3	10.0589	9.29182		Xpnpep3	9.15218	8.73123		chr12	73416334	73416476	D830013O20Rik		chr4	136450469	136450611	Luzp1
													2.59574		6.0993			5.36877	-1.08927													Sema4a	8.42694	8.75		Zc3hav1	8.30515	8.42236		chr10	61475884	61476026	Lrrc20		chr7	66209889	66210031	Chsy1
													1.62293		6.04789			5.3733	5.14853													Tbx2	9.24637	7.80394		Gls2	9.34399	8.70046		chr3	7394264	7394406	Pkia		chr13	69595105	69595247	Srd5a1
													2.1635		6.30879			5.21257	2.07039													Epb41	9.403	7.50867		Fam114a1	8.47952	8.91097		chr1	167588336	167588478	Rxrg		chr10	96618117	96618259	Btg1
													-0.0816138		6.33682			5.87431	1.48543													Dusp10	10.8662	10.0672		Rad51	7.50287	8.01945		chr9	65381563	65381705	Kbtbd13		chr1	172305936	172306078	Igsf8
													1.46205		5.92612			4.92457	2.07039													Fbxo27	7.20232	7.47241		Macc1	5.89554	7.21844		chr1	184090874	184091016	Dusp10		chr8	104350358	104350500	Cmtm3
													2.71039		5.76911			5.34199	1.48543													5730420D15Rik	9.3027	9.38263		Pax7	8.18802	8.03609		chr5	44190480	44190622	Tapt1		chr17	14703665	14703807	Thbs2
													3.43763		6.09001			5.43996	2.48543													Csf2ra	6.2829	5.61132		Lpar2	7.32809	8.46954		chr8	69750114	69750256	Zfp963		chr15	102350921	102351063	Aaas
													4.13093		5.83946			5.05137	2.70708													Amot	9.57747	8.45152		Hnrnpf	9.54821	8.75709		chr19	10881879	10882021	Tmem109		chr18	33905635	33905777	Epb41l4a
													4.67582		5.35896			5.11603	2.70708													Cox7a1	10.1091	9.06966		Dchs2	7.21912	6.83188		chr9	51987966	51988108	Fdx1		chr4	64083652	64083794	Tnc
													3.56316		5.82043			5.27538	2.80735													Sp140	6.23295	6.3557		Med23	7.05431	7.89172		chr6	87851249	87851391	Cnbp		chr12	110797866	110798008	Mok
													3.92884		5.8382			5.39094	2.22342													Vtn	8.74451	8.54514		Pwwp2b	9.37923	8.77243		chr3	53650345	53650487	Frem2		chr13	30234986	30235128	Mboat1
													3.06867		5.86839			5.23955	3.98823													Stard7	11.0856	9.6391		Phf19	8.92613	9.13691		chr9	51774115	51774257	Arhgap20		chr17	73962822	73962964	Xdh
													2.48414		6.14333			4.99232	2.98732													Calm3	9.91497	9.06167		Fbxo33	7.76325	7.89506		chr19	8927205	8927347	Rom1		chr13	107891513	107891655	Zswim6
													2.86493		5.92125			5.92029	3.36036													Fyco1	10.353	9.12962		Bcl2l11	8.83942	8.25519		chr5	45443908	45444050	Qdpr		chr15	6404058	6404200	Dab2
													4.19219		5.75929			4.88215	2.22342													Mas1	8.3565	7.77413		Patz1	9.13855	9.24246		chr3	105001403	105001545	Wnt2b		chr1	155122462	155122604	Ier5
													-0.277534		6.2589			5.05137	1.70929													Kera	8.83158	7.02115		Atad5	8.57499	8.88649		chr9	79977510	79977652	Filip1		chr15	98568042	98568184	Ccnt1
													0.786596		5.95965			4.76288	1.22033													Lrrtm3	7.71894	7.12013		Impact	9.34322	8.4873		chr4	150902386	150902528	Park7		chr7	130923148	130923290	Htra1
													4.00809		5.5529			5.0237	0.903038													Myocos	8.89597	7.32405		Helz	7.26308	7.48937		chr18	80603850	80603992	Gm2176		chr6	28474655	28474797	Snd1
													1.37016		6.02115			4.851	2.80735													Ripor2	9.44513	9.14601		Tmsb10	8.27782	9.8157		chr8	46869037	46869179	Enpp6		chr13	85506938	85507080	Rasa1
													3.02591		5.85125			4.96625	3.07039													BC025920	9.38958	8.80319		Tdrkh	6.67285	7.61567		chr2	57269808	57269950	Gpd2		chr1	170853822	170853964	Atf6
													3.70099		5.51885			4.79597	2.80735													S100b	7.94831	9.41668		Irx2	5.2948	7.1814		chr17	57060459	57060601	Slc25a23		chr13	6030413	6030555	Klf6
													4.01391		5.98846			5.31034	-0.104697													Atp6v0c	9.57827	9.28834		Wdr54	9.92346	9.3641		chr7	138885633	138885775	Bnip3		chr14	32268201	32268343	Ogdhl
													4.62439		6.06264			4.87283	2.70708													Slc1a1	6.20281	6.73166		Itga2b	9.48267	9.17148		chr11	101984567	101984709	Dusp3		chr7	83565336	83565478	Tmc3
													2.54597		5.92148			5.32157	3.14893													Fbxo45	9.09599	7.7343		Tlcd1	9.29622	9.88994		chr6	73242607	73242749	Suclg1		chr1	87492837	87492979	Ngef
													1.66448		5.77268			5.33092	2.80735													Hibadh	8.36678	7.72533		Sdc4	10.546	9.83719		chr4	41502387	41502529	AI464131		chr8	71445061	71445203	Abhd8
													3.54411		5.90809			4.83491	2.80735													Slco2b1	9.39785	6.58165		Pidd1	10.9452	9.19932		chr17	44365404	44365546	Clic5		chr9	87463688	87463830	Cep162
													2.13422		6.4746			4.96625	2.07039													Foxred1	10.9616	8.54433		Mad2l1	6.95379	7.02486		chr8	68902860	68903002	Lpl		chr6	83326117	83326259	Mob1a
													2.78764		5.89918			5.08406	1.89918													Kcnj8	8.80029	6.85437		Dgat1	8.00756	9.16242		chr7	44405457	44405599	Syt3		chr15	23367125	23367267	Cdh18
													3.38612		6.26782			4.8089	1.70929													Cntd1	8.01516	8.46726		Gm27021	9.01866	8.55132		chr6	116192554	116192696	Tmcc1		chr13	108304082	108304224	Depdc1b
													1.37016		5.94146			5.41007	-1.08927													Pccb	8.55813	8.61191		Tor2a	9.15299	8.43527		chr9	118513130	118513272	Golga4		chr5	27790816	27790958	Paxip1
													0.646163		6.17353			5.3579	2.90111													Ms4a2	6.26144	6.51602		Trnp1	8.54183	8.8226		chr8	71922530	71922672	Zfp617		chrX	7319543	7319685	Clcn5
													1.3978		5.40344			4.8885	3.14893													Rbfa	9.01659	8.30551		Meis3	6.71032	7.76818		chr11	101628200	101628342	Rdm1		chr10	119219689	119219831	Cand1
													4.30561		5.84612			5.11061	0.485427													Psmb7	8.26494	8.55357		Psd	9.32019	8.95439		chr2	148546972	148547114	Cd93		chr10	61855029	61855171	H2afy2
													3.73715		5.72574			5.53947	4.18587													Dennd1c	8.33644	7.67133		B3gnt2	9.51831	8.79905		chr10	11343114	11343256	Epm2a		chr17	17406261	17406403	Lix1
													2.87578		6.03122			4.854	2.6017													Col19a1	7.21883	6.82413		Pigs	8.90136	8.59197		chr19	37131674	37131816	A330032B11Rik		chr4	25661588	25661730	Fut9
													1.96717		5.76792			4.95745	2.98732													Itga8	8.53599	7.76427		Gatad2a	9.57154	9.00804		chr11	68961471	68961613	Arhgef15		chr13	33560260	33560402	Gm6093
													2.50208		5.70072			5.25172	2.22342													Naa16	9.53606	7.89491		Btla	7.01675	6.64796		chr5	145191001	145191143	Atp5j2		chr9	21031509	21031651	Icam5
													0.0496308		5.64688			5.21762	2.70708													Tnnt1	9.69004	9.3436		Aacs	8.43066	8.60539		chr15	81466969	81467111	Rbx1		chr1	87191098	87191240	Chrnd
													4.04789		5.53574			4.9514	3.42358													Selenok	8.52675	8.44863		Tnn	5.34713	7.34345		chr6	32657713	32657855	Plxna4		chr13	97337509	97337651	Enc1
													1.27798		5.35262			5.0321	1.48543													Slc16a7	7.22188	6.72744		Rab43	8.54498	8.88893		chr10	51981038	51981180	Vgll2		chr12	90792372	90792514	Dio2
													1.70266		5.51349			5.6761	4.54473													Ak1	11.0234	9.74518		Lig1	7.28716	8.48515		chr12	3422787	3422929	1110002L01Rik		chr3	101670684	101670826	Atp1a1
													3.28762		6.04461			4.98641	2.22342													Acsl1	10.174	8.607		Tspo	9.07068	10.5366		chr16	20746571	20746713	Thpo		chr3	104440543	104440685	Lrig2
													3.42626		5.79338			5.22728	2.48543													Tmem30b	7.55344	8.27216		Espl1	8.5195	8.66334		chr4	150088982	150089124	Gpr157		chr13	34596540	34596682	Pxdc1
													3.82883		5.80993			5.63807	3.07039													1700086O06Rik	9.89726	8.73747		Mbtps1	8.53475	8.57696		chr11	70748106	70748248	Zfp3		chr9	76503910	76504052	Fam83b
													1.33056		5.98334			5.11603	1.48543													Pllp	8.51737	8.79167		Chst14	7.82091	8.28228		chr4	109475747	109475889	Rnf11		chr4	155281179	155281321	Faap20
													-1.26882		6.02326			5.24679	3.36036													Csde1	9.50347	9.13191		Syn1	5.72192	7.99752		chr3	131212821	131212963	Hadh		chr4	133757079	133757221	Arid1a
													1.76977		5.64429			5.22997	2.07039													Lrp2bp	8.73444	8.52955		Nemp1	9.57986	9.62684		chr16	5113995	5114137	Ppl		chr4	141345590	141345732	Fam131c
													0.879706		5.95268			4.8475	2.22342													Fn3k	9.1838	10.1376		Zswim4	9.53952	10.1829		chr19	27364570	27364712	Kcnv2		chr6	34796288	34796430	Agbl3
													2.3147		5.58481			4.83491	2.35896													Tceal7	8.2334	8.49161		Fgfr4	9.16807	9.6281		chr7	113688344	113688486	Spon1		chr9	96365421	96365563	Atp1b3
													5.12453		5.76739			5.01792	2.35896													Afg1l	10.0542	8.84445		Tmem119	8.03785	9.16902		chr3	53636178	53636320	Frem2		chr11	102937455	102937597	C1ql1
													2.67582		6.02226			5.33521	4.42425													Cnga3	9.33009	7.04674		Unkl	9.39253	9.14596		chr3	7366383	7366525	Pkia		chr5	16354134	16354276	Hgf
													5.25588		6.19889			5.09466	1.70929													Acadsb	7.89597	7.67923		Rbl1	7.70099	7.80413		chr2	148477436	148477578	Cd93		chr4	70542668	70542810	Megf9
													2.87873		4.88484			5.05137	1.70929													Sos2	9.08188	8.26256		Tmem9	8.76865	9.68289		chr1	163707886	163708028	Mettl11b		chr1	175691873	175692015	Opn3
													2.23266		5.77004			5.3844	0.485427													C630043F03Rik	8.91574	7.51739		Sptbn1	8.77699	9.52495		chr5	76962574	76962716	Ppat		chr6	108836482	108836624	Edem1
													4.47281		5.86307			4.95466	1.89918													Tstd3	7.20716	7.84034		Ubash3b	8.07556	8.94715		chr3	136725530	136725672	Ppp3ca		chr19	57015092	57015234	Afap1l2
													2.01078		6.23055			5.6401	3.65535													Camk2g	10.9109	10.3909		Prpsap1	8.93235	8.98318		chr3	60311560	60311702	Mbnl1		chr5	34520781	34520923	Sh3bp2
													3.60881		5.05572			5.59544	3.07039													Myrip	5.62454	7.21713		Man2a1	9.82396	8.67758		chr12	100724947	100725089	Rps6ka5		chr16	34067113	34067255	Umps
													4.87455		6.01981			5.393	2.22342													Fam96a	8.92	9.38484		Ckap2	8.87641	8.25314		chr2	91237211	91237353	A330069E16Rik		chr14	67946646	67946788	Dock5
													5.51096		6.27882			5.05702	1.89918													Nkx6-2	7.23089	7.7862		Zfp503	9.35197	7.67525		chr9	115930342	115930484	Gadl1		chr16	34088333	34088475	Umps
													2.1635		5.88826			5.59723	4.75862													Calm1	10.5982	9.10071		Cstf3	8.5168	8.3999		chr13	113263583	113263725	Esm1		chr9	58283512	58283654	Loxl1
													0.646163		5.38491			5.36212	3.22188													Bbip1	8.87172	8.31104		Jade3	5.8993	6.94556		chr12	16643823	16643965	Ntsr2		chr15	96708525	96708667	Slc38a2
													-0.610433		5.98652			4.80271	2.35896													Lilr4b	6.3726	5.60733		Jade3	5.8993	6.94556		chr6	24543390	24543532	Asb15		chr15	100687029	100687171	Cela1
													2.46336		5.74456			5.57259	3.22188													Cidec	7.99115	8.41066		Nacad	8.76411	8.79233		chr3	89861086	89861228	She		chrX	16705964	16706106	Maoa
													4.20945		5.7939			4.9514	3.07039													Il1rl1	7.21072	7.89476		Dpp7	8.02031	9.73825		chr18	61882488	61882630	Ablim3		chr2	27436308	27436450	Vav2
													3.20398		5.85611			5.69905	2.90111													Rps27	9.04433	8.7753		Rn45s	8.40523	7.39665		chr11	109926898	109927040	Abca8b		chr1	85895322	85895464	Itm2c
													0.757023		5.47395			5.46074	2.35896													Isoc2b	9.26961	7.37317		Bhlhb9	6.07114	6.52089		chr2	131104077	131104219	Siglec1		chr11	83292269	83292411	AA465934
													4.37921		5.93345			4.98094	1.89918													Uba52	9.86632	9.32411		Slc39a8	5.7896	6.70556		chr15	37899082	37899224	Rrm2b		chr15	32322465	32322607	Sema5a
													1.27798		5.75328			4.90977	2.6017													Adcy9	11.201	9.15905		Cdk18	8.2996	10.245		chr13	5072314	5072456	Akr1e1		chr9	95349377	95349519	Chst2
													2.33485		6.08651			5.13422	-0.104697													E130114P18Rik	8.25368	6.50621		Dpysl3	7.6653	8.00135		chr1	138617906	138618048	Nek7		chr9	96350383	96350525	Atp1b3
													3.30305		6.32841			5.45681	1.48543													Immp2l	7.07125	7.58459		Mroh1	8.17388	8.98581		chr3	32865925	32866067	Usp13		chr2	80316074	80316216	Dnajc10
													1.3505		5.23974			4.94579	1.89918													Rps16	9.87954	9.04809		B930095G15Rik	8.98504	9.23211		chr15	58792728	58792870	Tmem65		chr10	60209613	60209755	Chst3
													3.7703		6.0433			4.88215	1.89918													Trf	7.67299	7.01575		P3h1	8.38061	8.77928		chr7	120835969	120836111	Eef2k		chr13	34651704	34651846	Pxdc1
													3.07468		5.68004			4.73552	2.22342													Prrg3	6.71816	7.18829		Gak	8.07331	8.70216		chr6	88764260	88764402	Mgll		chr15	75862361	75862503	Gsdmd
													1.1177		5.60288			5.35544	3.07039													Egflam	7.48579	7.09001		Pde3b	6.73897	6.42316		chr3	60528111	60528253	Mbnl1		chr10	108162448	108162590	Ppp1r12a
													3.06867		5.52042			4.57652	2.6017													Ccm2l	8.80431	7.03		Plekhn1	9.67573	8.28633		chr1	180422791	180422933	Stum		chr4	108579463	108579605	Orc1
													3.35544		5.46271			5.23955	2.48543													Eif3e	7.45179	7.75288		Pxylp1	7.95751	7.92202		chr12	100402845	100402987	Ttc7b		chr17	46593422	46593564	Ptk7
													3.08661		6.12825			4.75916	1.89918													Agtr1a	8.02954	6.43912		Actb	11.254	10.052		chr6	87856979	87857121	Cnbp		chr8	34907609	34907751	Tnks
													1.01078		5.87639			4.9982	2.70708													Lin52	8.71443	7.83147		Cachd1	7.69759	7.1501		chr1	58973841	58973983	Stradb		chr5	138085163	138085305	Zkscan1
													1.9855		5.93168			4.38405	1.70929													Ppp1r27	10.1914	9.31406		Ska1	7.4335	8.0945		chr7	100961091	100961233	P2ry6		chr4	122961517	122961659	Mfsd2a
													3.51791		5.96532			5.37539	3.48543													Klhl13	6.63059	5.95233		Ltbp1	9.13101	8.17343		chr3	105964047	105964189	Atp5f1		chr13	94073014	94073156	Lhfpl2
													2.83086		5.62278			4.96023	3.14893													Trpm1	8.53142	7.95681		Pycrl	9.48737	9.80875		chr3	132237295	132237437	Dkk2		chr7	110529495	110529637	Sbf2
													-0.434403		5.43246			5.40361	2.98732													C330018A13Rik	7.33154	6.75609		C1s2	5.91636	7.81356		chr1	40855187	40855329	Tmem182		chr11	102245095	102245237	BC030867
													1.3505		5.45483			4.98641	3.6017													Smpd3	7.61372	7.17218		Spc25	6.13021	7.40757		chr1	191470645	191470787	Ppp2r5a		chr15	54278798	54278940	Tnfrsf11b
													3.81147		5.60777			5.28466	1.89918													Pnck	8.73535	8.49765		Kif18b	6.87781	8.6329		chr3	79930380	79930522	Fam198b		chr13	75627435	75627577	Mir682
													3.59634		5.86146			5.39094	2.22342													Gid4	7.9987	8.72867		Pgrmc1	6.67186	7.27873		chr11	40694687	40694829	Mat2b		chr15	67039576	67039718	Ndrg1
													0.31034		6.0387			5.0237	2.22342													Dkk2	8.21878	7.30108		Ccnf	6.55697	8.09207		chr11	101646520	101646662	Rdm1		chr2	31524915	31525057	Fubp3
													2.3147		6.07553			5.10014	2.35896													Gm16548	7.21989	7.66324		Zic1	6.50152	6.92481		chr6	52584233	52584375	Hibadh		chr3	122586987	122587129	Fnbp1l
													4.73335		5.98334			5.5097	3.98823													Tom1	9.60377	10.2095		Adamts5	9.5813	8.45039		chr6	115292882	115293024	Timp4		chr18	31861569	31861711	Sft2d3
													0.786596		6.10381			5.48543	2.48543													Selenot	8.21854	8.04108		Rbp1	7.05642	7.55263		chr4	138976062	138976204	Tmco4		chr13	30217970	30218112	Mboat1
													1.84197		6.1808			5.22997	0.903038													Aqp4	8.04865	6.17652		S100a3	9.95345	10.3524		chr1	184922613	184922755	C130074G19Rik		chr15	94589218	94589360	Twf1
													0.823749		5.94486			5.36001	4.42425													Adamts1	10.2819	8.89898		Slc11a2	9.17777	9.65025		chr7	16817430	16817572	Fkrp		chr10	126142009	126142151	Lrig3
													0.201634		5.02503			5.47735	4.14893													Mrpl1	8.2412	8.35744		Gclm	7.40757	7.2031		chr19	27173759	27173901	Vldlr		chr11	75422691	75422833	Serpinf1
													0.531069		5.94743			5.0009	-0.104697													Gm36878	11.9367	10.6557		Ndrg1	8.54073	8.91456		chr3	89998158	89998300	Hax1		chr15	76639746	76639888	Tonsl
													3.01792		5.88362			5.08958	2.98732													Bcat2	10.1482	8.58182		Flrt2	9.16695	8.96204		chr13	23738548	23738690	Hist1h1c		chr3	79074679	79074821	Rapgef2
													0.851999		6.27109			4.99503	2.22342													Tdrp	7.42526	6.99033		Nagpa	9.5804	8.20801		chr15	97089464	97089606	Slc38a4		chr2	73585231	73585373	Chrna1
													2.47249		5.86802			5.44427	3.29278													Cyc1	9.70692	9.30294		Hspa13	7.01229	7.39832		chr4	148509854	148509996	Angptl7		chr9	76566458	76566600	Fam83b
													4.65363		5.61412			4.84449	1.70929													Ccpg1	8.42679	7.62234		Mthfd1l	7.79912	7.93887		chr6	126848899	126849041	Ndufa9		chr9	62712220	62712362	Itga11
													0.350497		6.05561			5.89142	4.87774													Tshz2	9.07976	6.34855		Gss	8.81879	9.63391		chr18	57488085	57488227	Ctxn3		chr1	62721849	62721991	Nrp2
															5.11811			5.12887	1.70929													Metap1	7.97968	8.33874		Phactr4	8.9966	8.978		chr9	50458539	50458681	Plet1		chr4	55578687	55578829	Klf4
													4.17832		5.55228			5.6761	4.03034													Ccr2	7.62848	6.01067		Csrp1	9.06009	9.41661		chr9	54701233	54701375	Dnaja4		chr15	23638158	23638300	Cdh18
													0.757023		5.73904			4.83794	2.48543													Lmo1	7.77264	6.71308		Zfa-ps	4.66534	5.53652		chr16	30008592	30008734	4632428C04Rik		chr2	125598727	125598869	Cep152
													3.78607		6.10528			5.39746	3.6017													Cacna1g	7.44087	7.52113		P2rx4	8.74559	8.58479		chr17	31541739	31541881	Ndufv3		chr6	22330667	22330809	Fam3c
													3.56499		5.38716			5.17033	3.07039													Tceal3	4.65564	6.4154		G0s2	9.50169	8.6489		chr4	57295457	57295599	Ptpn3		chr12	73337279	73337421	Slc38a6
													0.443607		5.01881			5.09719	2.35896													Tceal1	6.07071	7.20877		Spred2	9.22597	9.11123		chr8	13263583	13263725	Adprhl1		chr5	30232214	30232356	Selenoi
													-0.915936		5.85549			5.27538	2.07039													Mtmr1	7.45224	7.29338		Prkcsh	6.61338	8.15421		chr5	24973973	24974115	Prkag2		chr16	57690512	57690654	Col8a1
													-1.26882		5.65263			5.45253	3.36036													Npepl1	8.43192	8.55065		Mta3	7.81519	7.73359		chr8	111940358	111940500	Gabarapl2		chr12	86000489	86000631	Tgfb3
													2.05311		5.98254			4.97499	3.54473													Gpatch4	7.8747	7.72557		Slc25a1	8.22081	8.52435		chr17	46104793	46104935	Mrps18a		chr10	117174980	117175122	Frs2
													-1.26882		6.24764			5.11061	2.22342													Cd59b	7.63749	6.99322		Rttn	7.10003	8.1481		chr15	101164138	101164280	Acvr1b		chr2	50877906	50878048	Gm13498
													4.68678		5.83479			4.87922	1.48543													B230311B06Rik	9.00422	7.09138		1700093K21Rik	7.16912	8.55086		chr11	44469677	44469819	Ublcp1		chr8	123873460	123873602	Ccsap
													1.3505		6.25238			4.77294	-0.104697													Sez6l2	7.87357	7.83017		Tcaf1	7.39017	8.14512		chr11	31602746	31602888	Bod1		chr11	105289704	105289846	Mrc2
													3.27798		6.2148			5.01525	2.70708													Gm5532	8.69492	8.46828		Slc7a1	7.02337	8.73032		chr10	94183403	94183545	Ndufa12		chr3	51915666	51915808	Maml3
													2.29131		5.77268			4.89772	2.22342													Hras	9.13808	8.94991		9130024F11Rik	6.95559	7.96107		chr18	55939429	55939571	Gramd3		chr13	73604594	73604736	Clptm1l
													0.851999		5.3572			4.86987	0.903038													Akt2	10.4034	10.1931		Vax2	5.68145	7.1092		chr6	59102256	59102398	Fam13a		chr2	119112596	119112738	Rad51
													2.48414		6.07649			5.52388	2.35896													Tfeb	10.8687	8.69697		Ccdc141	9.00117	10.198		chr5	20620597	20620739	Phtf2		chr3	56270429	56270571	Nbea
													3.46728		5.99095			4.93357	2.35896													Stox2	7.05902	7.21354		Rorb	6.49753	7.45832		chr1	72711840	72711982	Rpl37a		chr1	161507629	161507771	Tnfsf18
													2.78031		5.85599			4.72846	2.48543													Akr1e1	6.80742	6.69314		Spaca6	9.28741	9.41432		chr8	114421551	114421693	Clec3a		chr8	122576175	122576317	Aprt
													1.3505		6.2213			5.36667	2.98732													Thap12	8.81245	8.15421		Wee1	9.86914	9.02517		chr7	140882105	140882247	Sirt3		chr17	26676514	26676656	Atp6v0e
													-0.277534		5.79168			4.81865	2.22342													Ccdc12	10.0138	9.29491		Trp53inp1	9.35473	8.69267		chr7	12787299	12787441	Zscan18		chr1	182506533	182506675	Capn2
													1.3978		5.90617			5.16752	2.80735													Fcgr2b	7.83204	7.09708		Klf13	11.14	9.43443		chr7	78846775	78846917	Det1		chr5	105642852	105642994	Lrrc8d
													3.54782		6.24717			5.33985	4.42425													Map3k15	5.41583	6.98601		Psd	9.32	8.9601		chr17	43077341	43077483	Tnfrsf21		chr17	80148416	80148558	Galm
													3.32769		5.74133			5.12639	3.07039													Tfdp2	9.00269	7.74769		Midn	11.1962	10.5861		chr4	87806180	87806322	Mllt3		chr16	44138840	44138982	Atp6v1a
													4.6837		5.30761			5.04876	1.22033													Dysf	9.82917	10.022		D030025P21Rik	7.1153	9.43857		chr7	15921688	15921830	Selenow		chr7	110297012	110297154	Swap70
													3.60466		5.99944			4.97774	1.48543													Rps6ka3	8.88532	7.21471		2310068J16Rik	9.21	8.25595		chr1	155493617	155493759	Gm5532		chr8	75093109	75093251	Hmox1
													1.09424		6.00405			4.393	2.07039													Slco2b1	9.37519	6.5131		Zfp444	10.4429	8.8584		chr12	104912976	104913118	Clmn		chr10	68234455	68234597	Arid5b
													3.48993		5.95722			5.08151	1.89918													Amhr2	9.17484	8.74416		Hmgcr	7.49382	9.12585		chr10	86772071	86772213	Nt5dc3		chr8	111338256	111338398	Mlkl
													2.93168		5.64803			4.95745	2.48543													Trdmt1	9.02956	9.09856		Cdk9	10.4619	9.13609		chr6	82909092	82909234	2310069B03Rik		chr4	11682665	11682807	Gem
													3.57289		5.94451			5.52168	2.80735													Ubr3	8.44466	7.98581		Itgb3	8.29228	9.70191		chr3	79627504	79627646	Etfdh		chr8	95184430	95184572	Kifc3
													2.15218		5.89688			5.09719	1.70929													Ikzf1	7.3171	6.79142		Vgll3	8.79609	8.9989		chr6	39189974	39190116	Kdm7a		chr2	76672907	76673049	Fkbp7
													3.83946		5.53621			4.82528	2.35896													Gm20743	9.71233	8.14109		Myo1e	9.26227	9.83489		chr7	29918027	29918169	Zfp383		chr2	167348315	167348457	B4galt5
													0.31034		6.10863			5.0321	1.89918													9930014A18Rik	7.90325	6.99152		Ctsz	9.1266	8.91115		chr11	5761876	5762018	Ube2d-ps		chr18	36726352	36726494	Cd14
													5.22033		5.86344			4.9982	2.90111													Isoc1	6.76918	6.88166		Srd5a3	8.34259	7.85978		chr7	27560962	27561104	2310022A10Rik		chr2	105399541	105399683	Rcn1
													4.76845		6.16772			5.08151	3.14893													Nkiras1	9.36614	8.08215		Lcorl	7.69272	6.63278		chr1	179588365	179588507	Cnst		chr9	21803657	21803799	Kank2
													3.65707		6.01246			5.35332	3.90111													Acss3	8.17443	5.68131		Erbb3	8.40871	9.18918		chr11	76244337	76244479	Rnmtl1		chr14	25459975	25460117	Zmiz1
													0.443607		6.12381			5.02901	2.6017													Abca1	9.27507	7.43879		Ube2l6	9.56645	8.89904		chr2	69077716	69077858	Nostrin		chr5	32051523	32051665	Fosl2
													3.66448		5.80142			5.33771	3.29278													Ank3	11.3894	9.95863		Anxa1	8.02578	8.88748		chrX	161877110	161877252	Rai2		chr15	38932366	38932508	Baalc
													3.88557		6.12298			5.05137	1.48543													Tmem141	7.99223	9.08305		Eme1	8.50936	8.79745		chr11	58223585	58223727	Irgm2		chrX	103796900	103797042	Slc16a2
													2.75596		6.13196			4.93357	-0.104697													Rnf130	8.55712	6.70203		Nrm	10.3672	9.52501		chr18	74780354	74780496	Acaa2		chr6	37440537	37440679	Creb3l2
													1.25096		5.89542			4.98959	-0.104697													Tmem8b	8.85362	8.04508		Hs2st1	10.502	9.59483		chr12	73387164	73387306	D830013O20Rik		chr3	38545869	38546011	Ankrd50
													1.85599		6.10182			5.09212	2.07039													Gm14827	5.24527	6.37582		Klk1b22	3.93546	5.63996		chr2	62326933	62327075	Dpp4		chr11	102637530	102637672	2810433D01Rik
													3.54597		5.04243			5.3512	3.54473													Rps6ka5	8.54104	7.47407		Ssh1	8.9085	8.51584		chr19	29362046	29362188	Plgrkt		chr16	44123054	44123196	Atp6v1a
													3.93357		5.74201			4.62176														Dhh	8.66455	8.9285		Myadm	9.62943	8.55273		chr17	10766904	10767046	Pacrg		chr6	115808059	115808201	Snora7a
													1.88753		6.00293			5.27761	1.22033													Pmp2	8.37905	6.7911		Ahrr	6.852	7.82327		chr6	24573387	24573529	Lmod2		chr5	4992647	4992789	Fzd1
													1.17313		5.50144			5.46499	1.89918													Zfp433	#NUM!	#NUM!		Gm3219	8.2814	8.94111		chr3	96227297	96227439	Hist2h2be		chr16	30304366	30304508	Gp5
													1.84197		6.10056			5.29168	3.80735													Cd83	8.38726	7.35112		Cd81	10.2225	10.3258		chr9	118520032	118520174	Golga4		chr11	8822208	8822350	Tns3
													1.86987		6.00473			4.9397	3.07039													Mir684-1	5.30561	6.06102		Sh3bp2	9.37213	10.2877		chr5	96331512	96331654	Fras1		chr16	30434244	30434386	Atp13a3
													3.41886		5.63909			4.83188	2.70708													Fsbp	7.70238	8.53113		Maml3	8.75409	9.24278		chr13	90922937	90923079	Rps23		chr14	75284768	75284910	Zc3h13
													2.78031		6.06102			5.09719	2.6017													Pts	9.25954	8.91842		Sft2d2	7.97691	9.11183		chr10	87015768	87015910	Stab2		chr1	128509488	128509630	Cxcr4
													-0.610433		5.67073			5.09719	2.70708													Fxr1	10.0932	8.67373		Pde1c	6.77169	6.56377		chr2	127587256	127587398	Mrps5		chr10	42170992	42171134	Foxo3
													0.922198		5.52607			4.82528	1.48543													2700046G09Rik	10.7456	8.10394		Ccdc24	8.28633	9.03621		chr13	3634136	3634278	Asb13		chr2	60902482	60902624	Rbms1
													0.201634		5.77729			5.06221	2.98732													Socs7	10.252	9.31396		Vegfc	7.0656	6.85929		chr12	35066542	35066684	Snx13		chr1	132291975	132292117	Klhdc8a
													3.58135		5.80503			5.50176	3.07039													Tmem150c	5.43663	6.40973		Tnk1	9.8535	9.05429		chr9	55377599	55377741	Tmem266		chr8	71610722	71610864	Colgalt1
													-2.2863		5.36737			4.94579	3.29278													Rarres1	6.13802	7.56533		Xpnpep3	9.15218	8.73123		chrX	101449336	101449478	Itgb1bp2		chr10	17575582	17575724	Cited2
													2.58376		5.64544			5.05961	3.07039													Ucn	10.0772	9.1293		Fzd3	5.9629	8.05707		chr2	32089158	32089300	Fam78a		chr15	25536899	25537041	Myo10
													4.49825		5.75435			4.86987	2.80735													Sult1a1	9.56738	8.04108		Bin3	9.23327	10.4037		chr11	107028821	107028963	1810010H24Rik		chr12	73324707	73324849	Slc38a6
													1.3505		6.1417			5.01792	2.22342													Clec2i	6.03221	4.89142		Eef1akmt4-ece2	7.75742	8.18418		chr13	113662028	113662170	Hspb3		chr1	155110143	155110285	Ier5
													1.46205		6.10266			4.69042	2.90111													Ecscr	9.7861	8.74687		Espl1	8.5195	8.66334		chr11	58193804	58193946	Igtp		chr3	37313925	37314067	Bbs12
													1.22959		5.49522			5.52388	2.35896													Laptm5	8.23168	7.75248		Prcp	8.59582	7.61291		chr10	116261631	116261773	Ptprb		chr11	95356552	95356694	Fam117a
													2.42089		5.50319			4.62176	2.07039													Ndufs4	8.56934	8.29048		Slc48a1	10.0439	8.62253		chr8	104022461	104022603	Cdh5		chr8	95012366	95012508	Adgrg3
													2.17951		6.16752			5.3512	2.90111													Gpx4	10.0373	10.4987		Zfp64	7.69178	8.025		chr2	48397283	48397425	Acvr2a		chr2	32775836	32775978	Ptrh1
													0.31034		5.01948			4.63633	2.07039													Herc3	7.74933	8.20102		Gdnf	6.32778	8.3758		chr17	29873904	29874046	Mdga1		chr2	122599902	122600044	Gatm
													3.76129		6.07082			5.61971	0.485427													Ntng2	8.75792	7.72748		Topors	8.99203	8.23431		chr15	98672850	98672992	Rnd1		chr6	51966592	51966734	Skap2
													2.47249		5.62322			5.77768	1.89918													Zcrb1	7.28077	8.22653		Dbh	6.86357	8.50641		chr8	108045112	108045254	Psmd7		chr2	6312123	6312265	Usp6nl
													4.94228		5.59291			4.84449	2.6017													2019-09-04	9.92596	9.23866		Klf3	10.5547	9.74594		chr8	111094189	111094331	Pdpr		chr5	3343281	3343423	Cdk6
													3.53356		6.04811			5.0237	1.48543													Atxn1	10.0945	8.54842		Nudt14	9.88379	10.01		chr3	65138535	65138677	Kcnab1		chr10	99124794	99124936	Galnt4
													4.02813		5.6858			5.11061	2.80735													Nadk2	7.48378	8.20215		Cdc6	8.98346	9.02873		chr11	100805324	100805466	Stat5b		chr4	122962127	122962269	Mfsd2a
													3.58796		5.20477			4.72192	2.48543													Iigp1	8.01218	5.36772		Cdc7	7.64713	7.42798		chr1	10142153	10142295	Arfgef1		chr7	127090798	127090940	AI467606
													1.46205		5.68412			5.07039	2.90111													Asb18	9.76453	8.2311		Actr3	8.9408	8.95292		chr2	21254807	21254949	Thnsl1		chr1	166254775	166254917	Ildr2
													5.23534		6.04734			4.96347	2.07039													3300002P13Rik	9.41762	7.54971		Aldh18a1	7.80203	8.25174		chr17	59054525	59054667	Nudt12		chr18	47242984	47243126	Sema6a
													2.19061		5.93263			5.10014	2.80735													Mrpl2	9.32579	9.08264		Alcam	7.05555	7.40616		chr12	16151409	16151551	Trib2		chr4	80941200	80941342	Lurap1l
													3.82018		5.64111			5.21762	3.07039													Stk26	5.49009	6.17712		Pgf	9.50339	9.22677		chr18	61871136	61871278	Ablim3		chr16	57730293	57730435	Col8a1
													4.13093		5.78175			5.56102	3.54473													4930429F24Rik	8.65571	7.82604		Prps2	5.93593	7.03974		chr7	34620339	34620481	Kctd15		chr2	132184160	132184302	Slc23a2
													5.55766		5.97487			4.7252	-0.104697													Ank3	9.78789	8.48039		Zc3h12b	4.68482	6.07264		chr14	18554415	18554557	Ube2e1		chr9	78520727	78520869	Eef1a1
													0.851999		6.14863			5.08406	2.6017													Riok3	9.07987	9.22923		Pcdhgc5	9.44838	10.03		chr4	83167408	83167550	Frem1		chr1	182068360	182068502	Enah
													2.60881		6.0935			4.93687														Etfbkmt	8.103	9.10219		Tmem175	8.07331	8.70153		chr13	29831815	29831957	Cdkal1		chr19	44248826	44248968	Scd2
													3.31107		5.97842			4.75916	-1.08927													Dnajc19	7.97679	7.82747		Bdh2	7.24684	7.88377		chr5	150915640	150915782	Kl		chr4	134157368	134157510	Sh3bgrl3
													2.89627		5.43313			5.06523	-0.104697													Msra	8.64113	7.59835		Pikfyve	9.73783	8.63911		chr2	155569531	155569673	Acss2os		chr15	33758913	33759055	Tspyl5
													1.80529		6.04494			5.27053	5.07082													Alx4	8.23127	7.90899		Mettl24	6.43513	7.68398		chrX	136212373	136212515	Bex1		chr15	62222636	62222778	H2afy3
													2.87184		5.69279			5.45253	4.29278													Fundc2	7.8219	7.05864		Trim11	9.88124	9.06706		chr13	24657034	24657176	Fam65b		chrX	12438302	12438444	Gm14635
													4.08619		5.57637			5.01525	3.70819													Mfng	9.5174	8.68804		Nuak2	8.96888	9.92157		chr4	40278814	40278956	Ndufb6		chr16	16217435	16217577	Pkp2
													4.95117		5.38474			5.46499	3.80735													Otud3	8.06552	8.05715		Birc5	9.00072	9.76001		chr18	60934095	60934237	Camk2a		chr12	90641606	90641748	Dio2
													4.82299		6.09466			5.18785	3.07039													Rgs14	8.52089	9.24486		Tnfsf18	8.58714	8.39566		chr7	46097585	46097727	Kcnj11		chr7	83852338	83852480	Mesdc1
													2.78764		5.83302			5.10811	1.22033													Ap1s2	7.91337	7.31687		Mydgf	8.88001	8.95781		chr12	69666718	69666860	Sos2		chr5	75028839	75028981	Chic2
													1.01078		5.74456			4.52982	1.70929													2010320M18Rik	10.7795	9.88536		Stk36	8.61351	8.95233		chr15	61310013	61310155	A1bg		chr15	99017557	99017699	Tuba1c
													3.01167		5.72942			4.87283	1.70929													Gnmt	8.80429	8.52017		Rab43	8.54145	8.88833		chr3	69446867	69447009	Ppm1l		chr5	105669809	105669951	Lrrc8d
													0.0496308		5.54458			5.26566	3.70819													Mkrn2os	8.94753	8.98657		3300005D01Rik	8.49931	9.19994		chr17	63500687	63500829	Fbxl17		chr4	129033075	129033217	Rnf19b
													2.19535		5.61809			4.82222	1.48543													Ssu2	8.37595	9.1162		E230016M11Rik	9.12127	9.52088		chr1	172228930	172229072	Casq1		chr7	116504446	116504588	Nucb2
													4.90063		5.34678			5.09719	2.80735													Pdrg1	6.53675	8.07828		Gsto2	7.81615	9.78764		chr11	58211585	58211727	Irgm2		chr7	125767880	125768022	D430042O09Rik
													3.68986		6.1126			5.35332	0.903038													Eif1	8.68249	8.05455		Tradd	9.07314	9.28329		chr3	90490558	90490700	Snapin		chr5	4016872	4017014	Cyp51
													2.85499		5.86925			4.94251	2.98732													Klhl31	11.1347	9.46528		2019-09-08	9.70115	9.51672		chr17	33812520	33812662	Kank3		chr9	23243703	23243845	Bmper
													-0.610433		5.65005			4.74255	2.22342													Zranb1	10.2576	8.16325		Csad	9.05226	8.95627		chr9	53836370	53836512	Sln		chr18	67986263	67986405	Ldlrad4
													3.30086		5.75876			5.04045	1.22033													Gpcpd1	10.317	8.16569		Ddx17	9.56891	9.04154		chr1	131110859	131111001	Mapkapk2		chr18	4635924	4636066	9430020K01Rik
															6.10528			5.36667	1.89918													Mapk8	7.72639	7.16496		Rad51ap1	8.1811	8.18822		chr16	94313703	94313845	Ripply3		chr5	149462417	149462559	Tex26
													2.61706		5.31524			4.90689	-0.104697													Sln	7.12748	6.94339		Cdk4	9.2363	8.90627		chr12	85319997	85320139	Nek9		chr14	27077023	27077165	Il17rd
													3.93829		5.97453			5.52388	3.85499													2410004B18Rik	8.65955	8.42553		Reep4	10.3667	8.4744		chr19	38593125	38593267	Plce1		chr15	24386093	24386235	Basp1
													5.07211		6.14333			4.71809	1.48543													Mettl21e	10.3125	6.01022		Rcc2	9.68926	9.56589		chr6	22280256	22280398	Wnt16		chr19	4793526	4793668	Rbm4
													1.3978		5.30652			5.14731	2.22342													Ush1c	6.85	7.4211		Ctsa	8.81889	9.22389		chr16	90885999	90886141	1110004E09Rik		chr12	69569942	69570084	Vcpkmt
													2.2854		5.9344			4.79597	-1.08927													Fxr2	9.06476	8.82345		Ncln	8.82777	8.49861		chr13	108715334	108715476	Pde4d		chr2	4355365	4355507	Frmd4a
													0.646163		5.82871			5.66363	3.80735													Apoo-ps	8.90247	6.88576		Ptpre	7.35663	8.15757		chr18	23804550	23804692	Mapre2		chr18	70355238	70355380	Dynap
													0.244887		5.94685			4.64731	2.98732													Tmed2	10.6116	8.92652		Zfp414	7.74893	8.35357		chr10	107491773	107491915	Myf6		chr17	44736522	44736664	Runx2
													4.08789		6.23917			5.39506	3.36036													Ndufc2	10.1352	8.13717		Optc	9.67074	8.36827		chr18	33378213	33378355	Nrep		chr7	143784377	143784519	Mrgpre
													2.1635		5.93793			4.88215	2.07039													Twf2	9.62751	8.70212		Tjp1	9.46302	9.01834		chr8	85380581	85380723	Mylk3		chr12	99884847	99884989	Tdp1
													0.480265		5.17612			5.23228	1.48543													Tmem35a	7.1069	7.46756		4930526I15Rik	9.39279	7.17518		chr6	38534556	38534698	Fmc1		chr14	52144520	52144662	Rpgrip1
													2.77821		5.86481			5.46303	3.75916													Hoxb3	8.45393	6.85792		Gprc5a	6.89421	9.33288		chr1	17120293	17120435	Jph1		chr4	101647338	101647480	Leprot
													4.58676		4.854			5.34447	4.29278													Psmc5	9.81934	8.90938		Gatm	7.53811	8.53693		chr12	31350839	31350981	Dld		chr15	24213143	24213285	Cdh18
													4.39472		5.88411			5.33771	4.94486													Gm36201	10.4768	9.05103		Chst3	9.94683	9.63708		chr1	24572537	24572679	Col19a1		chr17	68046215	68046357	Arhgap28
													2.36457		5.28891			5.29646	2.22342													Gm10432	9.40096	9.00307		Cdk15	7.57935	7.65875		chr18	37643972	37644114	Taf7		chr8	117224834	117224976	Cmip
													0.9855		5.28114			5.15218	4.22265													2310022A10Rik	9.56181	9.53112		Lemd2	8.87217	8.69556		chr1	87674369	87674511	Inpp5d		chr5	4758829	4758971	Fzd1
													1.85599		5.46826			4.70099	3.07039													Trim14	7.20804	7.15391		Pmaip1	6.88136	9.7382		chr6	49097258	49097400	Malsu1		chr14	77011998	77012140	Lacc1
													3.22497		6.0621			4.97774	2.48543													Dok2	8.93186	8.07194		Ppp1r9b	10.8149	9.48161		chr17	53597079	53597221	Kat2b		chr2	50687573	50687715	Gm13498
													-1.26882		5.93334			4.83491	2.22342													Zbtb18	8.112	8.59184		Zfp862-ps	7.59092	8.62077		chr11	6944190	6944332	Adcy1		chr2	102212045	102212187	Ldlrad3
													4.10936		5.87307			4.78293	2.22342													Acot13	8.88119	8.27006		Rcc1	9.44288	9.31753		chr3	19663422	19663564	Trim55		chr6	120964479	120964621	Bid
													1.43563		6.53908			4.87922	1.22033													Tie1	8.11351	6.69467		Dlk2	9.47023	9.40677		chr13	67081720	67081862	Zfp708		chr7	88735688	88735830	Rab38
													5.39866		5.27482			5.23228	4.22265													Icam2	10.2541	9.39195		B3glct	7.1643	7.26941		chr6	56704834	56704976	Lsm5		chr15	25269475	25269617	Basp1
													2.01078		6.10947			5.08958	2.22342													Cttnbp2	5.83466	6.29278		Gnb1	10.591	8.62735		chr15	55287644	55287786	Col14a1		chr10	85481385	85481527	Btbd11
													4.01881		5.82375			5.54936	4.96671													Phykpl	9.33285	9.02145		Camk2n2	7.80232	8.32387		chr1	184131222	184131364	Dusp10		chr8	45001885	45002027	Fat1
													1.56803		5.84987			5.84925	4.80735													Uqcc1	8.69674	9.37975		Gbp2b	7.15477	6.89936		chr1	155388727	155388869	Xpr1		chr19	46471389	46471531	Trim8
													2.96717		5.72942			5.11853	2.07039													Klhl6	8.2551	6.75702		Nsmce2	8.36497	9.28575		chr7	138907276	138907418	Bnip3		chr19	30031312	30031454	Uhrf2
													-0.68966		5.73917			5.0321	0.485427													Slc2a4	10.2594	8.21347		Ccdc74a	6.69467	8.71877		chr8	46941487	46941629	Enpp6		chr11	6476240	6476382	Purb
													1.50589		5.33378			4.94251	1.48543													Tnnc2	10.8244	9.89492		Cebpa	8.85585	8.24248		chr2	155265953	155266095	Map1lc3a		chr11	19849832	19849974	Spred2
													2.44493		6.42425			4.63633	2.48543													Dcun1d1	8.9466	8.20643		Erlin2	9.32225	9.36408		chr5	107515968	107516110	A830010M20Rik		chr5	136171901	136172043	Orai2
													0.9855		5.54859			5.24184	2.70708													Chrna2	7.11046	7.28683		Ttll3	9.37201	8.79466		chr6	52091433	52091575	Halr1		chr6	89327852	89327994	Plxna1
													4.70293		5.91767			4.96347	3.07039													Tst	10.1468	8.57535		Mir5132	8.32971	8.44838		chr15	96968644	96968786	Slc38a4		chr13	75514849	75514991	Mir682
													-0.217591		5.5549			5.26566	-0.104697													Rfk	7.17712	7.56316		Gm15708	9.03965	10.3815		chr1	155343986	155344128	Xpr1		chr15	96858132	96858274	Slc38a2
													2.89627		5.60199			5.35544	4.48543													Hoxb3os	8.1384	6.7879		Rpl37rt	8.19704	9.0077		chr16	92399499	92399641	Rcan1		chr9	108144851	108144993	4930447F24Rik
													5.33414		5.9197			5.35544	2.22342													Kit	6.69105	6.45549		Susd6	9.89543	9.14249		chr13	32611733	32611875	Mylk4		chr16	50363924	50364066	Bbx
													4.48414		5.52607			5.07852	2.70708													St3gal6	10.5804	7.03452		Chchd6	7.45438	7.25866		chr7	81344468	81344610	Rps17		chr9	67840035	67840177	Vps13c
													3.25172		5.90244			5.25399	2.07039													Slc37a1	8.34919	8.02017		H2afy3	8.08749	8.99026		chr15	84512627	84512769	Ldoc1l		chr11	75813396	75813538	Doc2b
													5.94579		5.17233			4.64731	2.98732													Gm20498	6.75208	7.03045		Oraov1	8.47308	8.37738		chr1	69211411	69211553	Erbb4		chr12	8805261	8805403	Sdc1
													0.709291		5.49841			4.64731	1.22033													Enpp6	8.06829	6.89415		Mir6915	11.0325	9.65014		chr14	16243446	16243588	Ngly1		chr9	36715989	36716131	Chek1
													1.17313		6.04669			4.86344	2.70708													Arhgef9	7.65446	7.22352		Afap1l2	9.23754	9.05102		chr4	134320018	134320160	Trim63		chr7	134110033	134110175	Adam12
													-1.62149		5.88606			5.13175	1.70929													Gm16062	9.95762	9.17515		Nme4	8.16015	8.26372		chr18	44339072	44339214	Myot		chr6	135362499	135362641	Emp1
													-0.0291463		6.33967			5.20516	4.36036													Psma1	8.98174	7.69784		Mdc1	10.1295	9.46981		chr8	94714805	94714947	Pllp		chr14	19709416	19709558	Nid2
													3.14323		5.26247			4.98094	2.07039													Uqcrc2	8.52335	7.72236		Rgs19	9.73841	8.06547		chr2	35563671	35563813	Gm13446		chr6	120914822	120914964	Bid
													3.3505		6.01302			4.91265	0.903038													Pkhd1l1	6.43513	6.59268		Gpr161	7.36028	8.26824		chr4	139622889	139623031	Aldh4a1		chr2	90612064	90612206	Ptprj
													2.07211		5.34572			5.28947	4.70819													Mknk1	9.08823	9.07296		Plekhh2	8.3203	9.00827		chr2	58155540	58155682	Cytip		chr3	135691742	135691884	Nfkb1
													3.63285		5.28244			5.26566	2.48543													9530020I12Rik	9.27949	7.67387		Macf1	8.15916	8.41335		chr10	88615389	88615531	Mybpc1		chr3	148316060	148316202	Adgrl2
													1.68032		5.56894			5.19535	1.70929													Fbp2	8.58519	7.2932		Ahr	7.97593	8.71639		chr4	87933955	87934097	Mllt3		chr3	51891979	51892121	Maml3
													3.0321		5.81301			5.3733	2.22342													Cpeb3	9.53289	8.28191		Adat3	9.89757	9.88352		chr8	70213052	70213194	Slc25a42		chr2	28836254	28836396	Gtf3c4
													3.20945		5.83036			4.87922	2.48543													Gucy2g	7.63546	9.17004		Fndc3b	9.04547	9.24556		chr11	100298622	100298764	Eif1		chr11	69759156	69759298	Polr2a
													2.50716		5.53699			4.81865	3.14893													Ovol1	8.38269	8.03362		E230025N22Rik	8.72378	8.43417		chr2	152758204	152758346	Cox4i2		chr4	119932924	119933066	Hivep3
													2.36457		5.76261			4.87578	-0.104697													Ebag9	8.43334	7.87274		Rrm2	7.25734	8.94663		chr11	11973269	11973411	Grb10		chr8	123332107	123332249	Spire2
													4.11811		5.57577			5.42089	5.40837													Tango2	10.1985	8.69089		Mtch1	10.0782	9.79588		chr19	41455298	41455440	Pik3ap1		chr5	104508774	104508916	BC005561
													5.1206		5.73782			5.24907	3.80735													Dnajb2	10.2128	9.93985		Cage1	7.33887	8.17939		chr12	3330053	3330195	Rab10		chr5	4496713	4496855	Fzd1
													1.7845		5.35984			5.14731	2.07039													Lrrc3b	6.57198	6.31976		Bahcc1	10.8311	9.72096		chr15	58823772	58823914	Tmem65		chr11	57694750	57694892	Galnt10
													2.05311		6.0676			4.45681	3.07039													Pln	9.93781	7.87163		Fkbp9	7.69787	7.75138		chr10	15058618	15058760	Nmbr		chr8	106929553	106929695	Sntb2
													3.48543		5.90183			4.96347	2.6017													St8sia1	6.19061	6.79818		Scpep1	8.02976	8.18987		chr12	41023741	41023883	Immp2l		chr4	24537416	24537558	Mms22l
													2.02326		5.64962			5.12391	0.903038													2019-03-02	7.49005	7.83517		C1qtnf1	9.98343	9.44437		chr13	96011020	96011162	Iqgap2		chr16	30981372	30981514	Xxylt1
													4.00809		6.25437			5.14445	2.6017													Abhd11	9.2946	8.38223		Manea	7.68524	7.30323		chr14	78936041	78936183	Vwa8		chr15	96604559	96604701	Slc38a1
													0.350497		6.20369			4.46532	2.6017													Fam166a	10.0562	9.31858		Magi3	7.84862	8.43235		chr6	142485253	142485395	Gys2		chr17	24550785	24550927	Pkd1
													2.20163		6.17203			5.37539	1.22033													Naaladl2	5.65349	5.84474		Bub1	7.57905	7.99853		chr5	115220750	115220892	Pop5		chr7	110753588	110753730	Ampd3
													1.86987		5.54288			5.06523	2.80735													Fbxo8	8.66409	8.05262		Spata6	8.5445	7.35782		chr3	96524828	96524970	Hfe2		chr4	114601515	114601657	Trabd2b
													3.92029		5.82769			5.98071	5.32697													Ncf1	8.06353	9.53026		Nlrp4e	1.73985	1.61117		chr17	7151782	7151924	Rps6ka2		chr13	17000459	17000601	Sugct
													3.22882		6.01246			5.29646	4.29278													Cops2	7.45701	8.14883		Gdf15	9.87862	9.40087		chr11	109995045	109995187	Abca8b		chr16	72706683	72706825	Robo1
													1.46205		5.14486			5.26115	2.22342													Tmem126b	8.68543	7.44394		Tmprss11b	4.81865	6.42366		chr2	84772374	84772516	Serping1		chr19	3958832	3958974	Aldh3b3
													1.9982		5.65678			4.98094	2.6017													Notch4	9.16044	7.31601		Foxp4	7.76693	8.16335		chr11	120648273	120648415	Myadml2		chr19	35126621	35126763	Kif20b
													0.948601		6.06749			4.76607	1.48543													B3galt1	6.52309	6.65785		Irf2bp2	11.5639	9.94305		chr10	122409044	122409186	Avpr1a		chr16	38785396	38785538	Upk1b
													5.22959		6.18834			4.79286	1.89918													Hadha	10.0749	8.70625		Tjp1	9.46302	9.01834		chr19	32291867	32292009	Sgms1		chr5	31984320	31984462	Fosl2
													-0.277534		5.54195			5.09466	2.07039													Spryd7	9.07631	7.35328		Wdr54	9.92346	9.3641		chr6	91107615	91107757	Nup210		chr9	21616691	21616833	Smarca4
													4.11686		6.075			4.83794	2.90111													Hoxb5	9.44119	6.7866		Epb41l2	9.18052	9.26099		chr1	143858553	143858695	Uchl5		chr2	59613273	59613415	Tanc1
													5.16651		5.83681			4.97774	-0.104697													Pon1	6.10287	6.57682		Cox8a	9.48293	9.20758		chr13	37109507	37109649	F13a1		chr2	30048995	30049137	Wdr34
													2.46336		6.18408			4.70432	1.22033													C330020E22Rik	8.1896	8.05566		Pcdhb19	5.86753	7.23984		chr3	108839990	108840132	Stxbp3		chr16	86212157	86212299	Adamts5
													2.15218		5.63952			5.21762	2.07039													Cox16	8.15697	7.41316		Asns	6.07007	7.51747		chr2	156131088	156131230	Romo1		chr2	4372903	4373045	Frmd4a
													4.17672		5.69391			5.42089	4.94486													Synpo2l	11.4701	10.1008		Erbb2	9.16318	9.72227		chr7	27166925	27167067	Egln2		chr1	125739256	125739398	Gpr39
													2.52857		6.08979			4.86344	1.89918													Sorbs2	5.93074	8.86853		Prl2c5	3.39094	4.39883		chr4	139601991	139602133	Aldh4a1		chr5	143604556	143604698	Cyth3
													0.0976108		5.50351			4.82528	1.70929													Relt	9.97471	9.08619		Zwilch	8.49281	8.52806		chr10	61473920	61474062	Lrrc20		chr11	116476359	116476501	Prpsap1
													5.3386		5.92184			5.17273	0.485427													8430408G22Rik	10.3492	10.0547		Sfxn3	10.734	9.58661		chr1	60735409	60735551	Cd28		chrX	93535127	93535269	Pola1
													2.68032		4.76288			5.19771	3.14893													Slc41a3	11.4767	8.29322		Asic1	7.17812	8.83224		chr12	4784390	4784532	Pfn4		chr5	21493517	21493659	Lrrc17
													4.40973		5.88996			5.26341	2.35896													Stac	6.23429	6.83029		Rnf207	8.30731	8.50287		chr11	67198445	67198587	Myh1		chr7	35754611	35754753	Dpy19l3
													5.18804		5.84925			4.78921	2.70708													Lnx1	9.86429	8.06552		Mgat3	7.50084	9.77253		chr1	78181787	78181929	Pax3		chr4	88476360	88476502	Hacd4
													5.31633		4.80426			5.22497	2.70708													Casr	8.26959	6.55766		Gmip	8.079	8.5816		chr12	54861571	54861713	Cfl2		chr4	149417922	149418064	Ube4b
													3.65821		5.98709			5.09466	2.6017													Slc39a2	10.3939	7.89379		Prr14l	8.21357	8.36944		chr18	73735143	73735285	Elac1		chr17	23726033	23726175	Pkmyt1
													0.823749		5.99073			5.36877	2.98732													Cpm	8.2559	6.8346		Serpinb2	7.09814	7.24741		chr13	46858599	46858741	Kif13a		chr10	42934558	42934700	Scml4
													4.89651		5.46923			4.82222	3.22188													Gm10814	9.20657	9.01219		Myo9b	8.6248	9.17145		chr2	44526588	44526730	Gtdc1		chr10	7146363	7146505	Cnksr3
													5.3361		5.61574			4.86047	1.70929													Selenbp1	8.11972	7.09987		Chd3	8.61108	9.96843		chr13	3670395	3670537	Asb13		chr1	63369625	63369767	Adam23
													-1.26882		5.99741			5.39094	2.07039													Crtac1	4.96809	6.75569		Pcdh19	7.83958	7.27696		chr4	119292965	119293107	Ybx1		chr18	40055055	40055197	Yipf5
													3.59216		5.87885			4.9982	1.48543													0610040B10Rik	7.78839	8.2275		Cenpi	6.11478	7.18334		chr1	72724621	72724763	Rpl37a		chr11	32349253	32349395	Sh3pxd2b
													3.16591		5.65105			5.48543														Itga8	8.53599	7.76427		Yeats2	7.91821	7.79724		chr10	70287907	70288049	Slc16a9		chr18	34860255	34860397	Egr1
													0.851999		5.97166			4.78607	2.90111													Bfsp1	8.12091	7.45413		H2afy2	7.04876	8.36357		chrX	109012764	109012906	Hmgn5		chr7	27232146	27232288	Coq8b
													1.3978		5.81916			5.17033	3.22188													Fgf14	3.92362	4.72574		Ptpra	8.17178	8.98756		chr1	138579239	138579381	Nek7		chr1	131120804	131120946	Dyrk3
													1.56803		5.51349			5.50779	1.89918													Mreg	10.07	8.99739		Gng10	7.73183	7.9909		chr10	53435590	53435732	Cep85l		chr13	98925412	98925554	Tnpo1
													-0.915936		6.28882			4.92457	2.07039													Hba-a2	7.90533	8.63038		Ctu1	7.82369	7.67168		chr2	164833558	164833700	Neurl2		chr4	136164920	136165062	E2f2
													1.81967		5.12619			5.04571	2.35896													Trp53inp2	10.3338	8.79146		Gdpd2	6.53099	8.1179		chr12	73462000	73462142	D830013O20Rik		chr9	21135409	21135551	Tyk2
													1.88753		5.80051			5.22497	1.89918													Fscn2	11.2071	9.27133		Tcf7	7.42874	9.76295		chr15	4020655	4020797	Oxct1		chr15	33759696	33759838	Tspyl5
													1.58496		5.57486			4.77294	2.70708													St6galnac3	7.16917	6.6642		Fancd2	9.10351	8.98115		chr2	32654123	32654265	Eng		chr16	86011870	86012012	Adamts5
													2.98277		6.19535			4.95745	2.07039													Apoc1	9.11377	7.89242		Dock5	6.44054	8.95539		chr3	8893578	8893720	Mrps28		chr9	52167673	52167815	Zc3h12c
													2.59574		5.95849			4.91552	1.70929													Mif4gd	9.75212	8.85985		Stx1a	9.23316	8.57758		chr13	36325548	36325690	Fars2		chr17	47170053	47170195	Trerf1
													4.09043		5.50176			4.75275	2.07039													Zfp2	6.97344	7.09798		Trib3	9.14444	8.66612		chr12	35267564	35267706	Snx13		chr3	145876628	145876770	Bcl10
													2.3505		5.67934			5.04876	2.90111													Eqtn	6.03782	6.74194		Ephx1	9.29114	8.33172		chr4	11967303	11967445	1700123M08Rik		chr6	100670937	100671079	Shq1
													1.84197		6.09677			5.14975	2.6017													Cldn1	5.77834	6.93852		Dab2	8.66853	9.02116		chr3	8933469	8933611	Mrps28		chr9	58681349	58681491	Rec114
													2.05311		5.85711			5.39746	3.98823													Mrm2	8.27726	9.01806		Sgpl1	8.7238	8.8566		chr9	25583310	25583452	Eepd1		chr9	58542266	58542408	Cd276
													2.69488		5.50351			5.03738	4.54473													AI854703	8.07647	7.87141		Hsd11b1	8.72451	8.50776		chr11	106612284	106612426	Tex2		chr14	70381861	70382003	Slc39a14
													3.06264		5.4632			5.01792	0.903038													Ppat	9.78266	8.80665		Hsd11b2	9.60574	9.12623		chr10	95618521	95618663	Nudt4		chr10	99124201	99124343	Galnt4
													2.21723		5.97166			4.59156	2.70708													Impdh2	9.47535	8.84161		Sorcs2	8.14924	9.91408		chr11	6410417	6410559	Ppia		chr19	41543977	41544119	Lcor
													2.23879		5.81019			4.89433	3.14893													Mss51	9.75863	9.37296		Bptf	8.40452	8.55177		chr5	20817822	20817964	Phtf2		chr18	78064753	78064895	Siglec15
													0.0976108		5.83782			4.59515	3.07039													Slc6a1	6.09824	7.07527		Hyou1	10.25	8.72089		chr12	85519492	85519634	Fos		chr7	47012763	47012905	Spty2d1
													0.786596		5.25701			5.01525	0.903038													Mrpl21	7.24926	8.56995		Psmd5	8.19847	8.75297		chr11	54845724	54845866	Lyrm7		chr16	45057995	45058137	Ccdc80
													2.55459		5.51491			5.06781	2.80735													2010107E04Rik	8.65505	8.51357		Ldb1	9.64685	9.08639		chr12	100636900	100637042	Rps6ka5		chr14	63535748	63535890	Mtmr9
													3.3427		5.7866			5.36667	2.70708													Des	11.8981	10.4408		Zbed6	9.8898	9.2247		chr15	81247821	81247963	8430426J06Rik		chr4	135079788	135079930	Runx3
															5.40871			5.32409	3.36036													Bmp5	8.92766	6.44659		Ctns	8.92526	9.17481		chr6	115284436	115284578	Timp4		chr5	148399629	148399771	Slc7a1
													4.39712		5.39849			5.07852	3.07039													Cytl1	7.05045	7.01335		Gm16861	8.42746	9.40509		chr3	123158844	123158986	Synpo2		chr7	101953842	101953984	Numa1
													1.80529		5.6178			5.14445	5.20438													C130021I20Rik	6.20526	6.86487		Nono	8.5575	8.62114		chr14	78848746	78848888	Vwa8		chr5	72559938	72560080	Nfxl1
													1.56803		5.54319			4.7252	2.07039													Olfml1	7.70788	5.97166		Ccdc116	7.03023	8.24741		chr11	52333606	52333748	Vdac1		chr8	104370389	104370531	Cmtm4
													4.51791		6.02547			5.18031	0.485427													Thap3	10.8703	9.5139		Enpp2	7.42097	7.30008		chr7	88306682	88306824	Ctsc		chr12	27374702	27374844	Sox11
													2.71809		5.24146			4.86047	2.80735													Ndn	6.61736	5.09592		Nab1	8.07569	7.61342		chr10	7942496	7942638	Tab2		chr5	5420509	5420651	Cdk14
													4.18785		6.28522			4.97223	0.485427													Gm7607	10.6488	9.31018		Tshz1	9.96918	8.26101		chr1	131072665	131072807	Mapkapk2		chr11	94908240	94908382	Col1a1
													3.64501		5.74927			4.86641														Ppa1	9.32277	9.51229		Lypd1	5.6476	6.82464		chr9	118731986	118732128	Itga9		chr2	105398473	105398615	Rcn1
													3.75916		6.03991			5.16752	4.39232													Lrrc57	8.71223	9.00179		Gpm6b	6.9197	7.10512		chr2	155062665	155062807	Ahcy		chr16	43655503	43655645	Tigit
													4.12516		6.15391			5.27761	3.70819													Dcun1d1	8.94181	8.24213		Ddx51	7.51495	9.3109		chr14	61438143	61438285	Kpna3		chr7	125762256	125762398	D430042O09Rik
													-0.434403		5.66434			5.29866	4.14893													Dpm1	8.91334	8.43598		Lamp3	4.71232	5.7126		chr4	76350655	76350797	Tmem261		chr9	78623481	78623623	Cd109
													2.42089		5.28077			5.16511	3.14893													Nr4a1	11.9625	10.3337		Actr5	7.04002	7.779		chr9	120027490	120027632	Xirp1		chr2	92659941	92660083	Chst1
													2.17951		5.82896			4.99503	2.80735													Trap1	8.11309	8.82531		Lrp11	6.04308	7.14634		chr19	12795906	12796048	Zfp91		chr4	133370208	133370350	Mir5122
													2.43962		5.19712			4.76607	2.48543													Morc2b	4.6837	6.03254		Htr7	6.55735	6.53193		chr19	40612512	40612654	Entpd1		chr18	63463430	63463572	Piezo2
													1.85599		6.28522			5.19771	1.48543													Gpr37l1	8.33078	8.93673		Lrch2	5.54535	6.88405		chr11	94973096	94973238	Sgca		chr6	125492177	125492319	Cd9
													2.58376		5.96798			5.21529	2.6017													Myf6	10.8886	9.27625		Slc5a7	4.76553	6.57743		chr9	21073655	21073797	Fdx1l		chr12	102223702	102223844	Rin3
													2.21257		5.33985			5.31723	3.6017													Lsm7	9.20193	9.20035		Mpp2	7.28397	7.69091		chr1	159255075	159255217	Rfwd2		chr16	24238167	24238309	Lpp
													1.56803		5.3565			4.78921	1.48543													Ergic2	7.90605	8.58577		Htra1	8.93634	8.45992		chr6	8259440	8259582	Umad1		chr3	52029467	52029609	Maml3
													1.01078		6.09371			4.80581	-0.104697													Ccl27a	9.49059	6.67835		Zfhx3	10.5429	9.23485		chrX	135743100	135743242	Gprasp1		chr12	104951343	104951485	Syne3
													1.98003		6.30104			5.29866	3.36036													Sbsn	7.49877	7.94354		Tgm5	5.72901	7.32166		chr15	31561357	31561499	Cmbl		chr10	127211760	127211902	Pip4k2c
													3.50335		5.81019			5.05961	3.36036													Hoxb7	9.12228	6.66292		Anxa9	10.1425	9.8818		chr2	69083169	69083311	Nostrin		chr14	73442176	73442318	Itm2b
													3.28762		5.21839			5.17033	2.98732													Tnni2	11.241	10.4192		Cyp26a1	5.78947	9.04579		chr8	46869942	46870084	Enpp6		chr2	27858263	27858405	Col5a1
													2.64386		6.0492			5.21762	1.48543													Cdo1	8.2878	8.03028		Slc16a11	10.0888	9.92147		chr13	111555537	111555679	Gpbp1		chr8	8335452	8335594	Efnb2
													4.75542		5.8134			5.21762	1.89918													Pfn2	9.71414	6.84015		Otx1	6.01992	7.16646		chr19	21254094	21254236	Zfand5		chr10	45004054	45004196	Prep
													3.71205		6.19584			4.74578	2.90111													Zfp637	7.75409	7.8205		Dmrta2	5.69195	7.5832		chr15	81294671	81294813	8430426J06Rik		chr3	145729848	145729990	Ddah1
													3.49442		5.24298			5.63807	4.14893													Aamdc	9.15688	8.41119		Cox6a1	9.07204	8.46836		chr1	180467978	180468120	Stum		chr6	54540532	54540674	Scrn1
													3.75916		5.9607			5.07339	2.98732													Prex2	8.79557	6.03639		Cavin3	9.211	8.43175		chr13	12348926	12349068	Actn2		chr1	161463973	161464115	Tnfsf18
													4.30961		5.49281			5.72	2.07039													Ksr1	8.72513	7.65123		Naglu	10.5537	9.78501		chr6	85304959	85305101	Sfxn5		chr10	76668666	76668808	Col6a2
													0.948601		5.80645			4.92172	1.48543													Zfp963	8.88327	8.07972		Map3k14	9.91043	9.98795		chr9	96438866	96439008	Rnf7		chr3	89549489	89549631	Kcnn3
													0.480265		6.25162			5.09212	1.70929													Icam4	8.24391	7.78352		Xkr8	8.17108	9.0401		chr6	83108848	83108990	Mrpl53		chr9	56994611	56994753	Ptpn9
													4.80168		5.94872			4.97774	2.70708													Mme	7.3486	6.61102		Wdr1	9.42111	9.77978		chr9	3403796	3403938	Cwf19l2		chr4	84434372	84434514	Bnc2
													1.70266		6.1335			4.54535	2.22342													Tmem242	8.13481	8.24062		Phc3	7.92466	8.52785		chr12	35089634	35089776	Snx13		chr2	180240651	180240793	Lama5
													3.86888		5.63836			5.52763	4.03034													Srgn	9.35211	8.42158		Ift122	8.09761	8.10389		chr2	181187583	181187725	Ppdpf		chr3	52070167	52070309	Maml3
													1.8953		5.60422			4.69377	4.42425													Nt5c1a	8.05452	7.95329		Erg28	8.28635	8.66498		chr7	89199364	89199506	Tmem135		chr3	49700054	49700196	Pcdh18
													1.18587		5.23592			5.33985	3.90111													Mapk8	7.72639	7.16496		Tcf7l1	8.24448	8.18609		chr5	88657538	88657680	Grsf1		chr10	28361117	28361259	Ptprk
													-0.277534		5.85972			5.44427	4.29278													Hoxd4	8.51964	6.3557		Apobec3	9.20431	8.2521		chr4	119294786	119294928	Ybx1		chr2	155592450	155592592	Gss
													1.73985		5.65992			4.90689	2.80735													Blzf1	7.91943	8.05539		Zfp873	5.82426	6.62249		chr5	121609241	121609383	Acad12		chr1	170690647	170690789	Olfml2b
													3.74846		5.66448			5.21257	2.6017													Fam210a	9.53104	8.65966		Tmem184b	10.7331	10.2438		chr9	112308292	112308434	2900079G21Rik		chr15	76378036	76378178	Mroh1
													1.37016		5.58105			5.02636	2.70708													Timm29	9.99076	8.87337		Gstcd	7.67955	8.24482		chr12	73461593	73461735	D830013O20Rik		chr18	53417247	53417389	Ppic
													4.51033		4.95652			4.94251	-0.104697													Ivd	7.82858	9.32327		Depdc1a	6.32679	6.77222		chr5	122314871	122315013	Pptc7		chr9	14061015	14061157	Sesn3
													3.29278		6.09128			4.86344	2.70708													Satb1	8.1406	6.62051		Eml4	8.37988	8.55647		chr12	41090771	41090913	Immp2l		chr14	19737932	19738074	Nid2
													2.78764		5.71795			4.68313	2.6017													Mipep	9.8901	8.10706		Pcdhb14	5.24546	5.82311		chr11	5819789	5819931	Pgam2		chr15	89373326	89373468	Sco2
													1.71809		5.88007			4.95745	3.29278													Pfkfb4	10.7199	9.03301		Adamts2	8.23093	7.82324		chr10	80407106	80407248	Uqcr11		chr10	20952831	20952973	Ahi1
													1.15056		5.91886			5.58406	3.65535													Pnpla2	11.2029	9.63408		Ptpre	7.35663	8.15757		chr17	50525891	50526033	Plcl2		chr8	35001252	35001394	Tnks
													2.63575		4.88191			5.05702	2.48543													Neu2	9.03448	9.278		Renbp	8.52144	8.85941		chr7	137410838	137410980	9430038I01Rik		chr6	112949277	112949419	Srgap3
													1.7845		5.78175			5.06523	2.35896													1810022K09Rik	7.23007	7.31347		5830411N06Rik	4.46172	6.54326		chr17	32891433	32891575	Zfp870		chr6	72809891	72810033	Tcf7l1
													3.08916		5.87836			5.05961	3.29278													Gm7367	9.93388	8.7116		Crip2	10.4634	10.321		chr13	45212865	45213007	Mylip		chr17	74960180	74960322	Ltbp1
													3.19613		5.86925			5.29646	4.03034													Pcsk5	7.41996	6.33414		AU018091	4.09803	7.46246		chr19	56368594	56368736	Nrap		chr15	23564468	23564610	Cdh18
													1.46205		5.60006			5.19298	2.6017													Cds1	6.57879	6.60755		Cyr61	10.1321	9.57331		chr5	129731019	129731161	Gbas		chr5	102576437	102576579	Arhgap24
													3.58796		5.69669			4.854	2.6017													Gpr34	9.54129	7.3875		Ocel1	9.93848	9.54808		chr1	63114784	63114926	Ino80dos		chr13	54346345	54346487	Cplx2
													4.63052		5.63474			5.0321	2.98732													Hpn	10.5675	7.62691		Anxa3	9.25804	9.36705		chr15	55391496	55391638	Col14a1		chr12	98005979	98006121	Galc
													1.60644		6.12805			4.66562	3.07039													Fign	8.1165	6.35984		Mfsd12	8.88134	9.5597		chr9	41950374	41950516	Sorl1		chr4	136754640	136754782	Ephb2
													-0.68966		5.82947			5.63081	2.07039													Fhod3	8.97049	8.80054		Ptprd	7.84216	8.91573		chr11	11966264	11966406	Grb10		chr5	35577069	35577211	Trmt44
													3.10685		5.23898			5.81558	5.39266													Pip4k2b	9.47048	10.0424		Sdc2	7.81461	7.99546		chr1	164462053	164462195	Atp1b1		chr3	123266952	123267094	Sec24d
													1.37851		5.39695			4.91552	2.70708													Coq7	9.31478	8.06313		Smurf1	8.26814	9.24468		chr5	33628828	33628970	Fam53a		chr10	28184807	28184949	Ptprk
													2.70266		5.50319			5.00675	2.6017													Casz1	9.83192	8.50797		Bcl9l	11.2944	9.71745		chr10	107540373	107540515	Myf6		chr16	43690039	43690181	Tigit
													5.23668		5.50954			5.44824	2.6017													Plet1os	9.18566	9.41623		Sco2	8.85992	8.9367		chr16	70329743	70329885	Gbe1		chr3	49666408	49666550	Pcdh18
													3.53543		5.31415			4.8475	4.36036													Fuom	8.83006	8.20606		Soga3	5.29682	6.58752		chr17	71019576	71019718	Myom1		chr11	116167555	116167697	Fbf1
													4.1811		5.54272			4.87283	1.70929													Taz	9.89711	8.95222		4930592A05Rik	7.09339	8.48496		chr6	34475568	34475710	Bpgm		chr4	134796832	134796974	Ldlrap1
													1.80529		6.08576			5.61794														Pik3ip1	10.3134	9.3815		Evl	7.67493	8.2702		chr7	92440030	92440172	Ccdc90b		chr17	15365701	15365843	Dll1
													0.350497		5.14282			4.7148	3.07039													Arhgef3	7.9963	9.54656		Tbx3	9.07249	7.99475		chr8	124870058	124870200	Gnpat		chr19	58979183	58979325	Eno4
													0.646163		5.2149			4.9486	0.485427													Kif19a	6.8226	8.13443		Limd2	8.65218	8.974		chr6	24628209	24628351	Lmod2		chr19	34382906	34383048	Ch25h
													0.350497		5.53107			4.9486	2.80735													Mir7225	7.96898	8.7774		Nsg1	6.00461	7.95658		chr18	65339290	65339432	Alpk2		chr11	19617049	19617191	Spred2
													2.20163		5.97888			4.94579	1.70929													Cdkl1	7.18987	8.00158		Itgb5	8.99094	8.27724		chr13	29637594	29637736	Cdkal1		chr12	110703174	110703316	Hsp90aa1
													3.54597		5.88777			4.90063	2.35896													Klhl8	9.12272	8.18302		Pcdhga2	7.56875	8.15005		chr11	61648219	61648361	Grap		chr16	94086762	94086904	Sim2
													4.4489		5.20006			4.90977	3.14893													Ldhb	8.59109	7.85318		Mcm2	9.42804	8.85139		chr15	55256491	55256633	Col14a1		chr13	17511383	17511525	Sugct
													3.32121		6.02092			5.16269	5.80761													Micu3	9.59327	7.65696		Rab3d	7.75889	8.27717		chr7	132627463	132627605	Lhpp		chr16	34136110	34136252	Umps
													3.91217		5.59679			4.53356	2.90111													Abcd3	8.50385	7.78297		Eif6	8.82404	9.68502		chr4	83172194	83172336	Frem1		chr1	88658589	88658731	Arl4c
													0.948601		5.39043			4.8475	1.22033													Glrx2	6.99033	7.49881		9430015G10Rik	7.5815	8.01123		chr17	27820918	27821060	D17Wsu92e		chr2	92947761	92947903	Syt13
													1.76977		6.08969			4.59932	0.485427													Hectd2	8.52393	7.51798		Nup155	7.56586	8.42666		chr15	100304245	100304387	Mettl7a1		chr15	39908019	39908161	Lrp12
													4.13381		5.61692			4.9486	2.07039													Cfl2	9.78387	9.24263		Tcirg1	9.89127	10.5577		chr8	41138262	41138404	Mtus1		chr9	49664278	49664420	Ncam1
													2.88947		5.91181			5.06781	3.48543													Mn1	10.3543	7.15836		1700034H15Rik	8.31608	7.6388		chr1	164572048	164572190	Atp1b1		chr15	79892042	79892184	Apobec3
													1.70266		5.53465			4.77926	2.35896													Camkv	8.31004	8.38154		Trerf1	7.98302	7.85353		chr14	99037686	99037828	Mzt1		chr18	35156938	35157080	Ctnna1
													4.1807		6.15188			5.19771	3.80735													4933432I09Rik	9.62899	9.11668		Kif20a	7.67359	8.51515		chr3	96759689	96759831	Rnf115		chr8	120216085	120216227	A330074K22Rik
													2.36036		5.82769			4.78607	1.89918													Ccdc25	8.14512	8.12761		Mir7116	7.81372	8.50076		chr15	76695832	76695974	Gpt		chr5	14250581	14250723	Sema3e
													4.07895		6.07093			5.25172	0.485427													Mst1r	9.01748	8.19567		Lims1	9.41752	9.88482		chr2	16471817	16471959	Plxdc2		chr5	21518959	21519101	Lrrc17
													3.50462		5.52356			5.03738	3.75916													Fign	8.1165	6.35984		Fuk	8.98944	8.64276		chr12	16190715	16190857	Trib2		chr4	136466054	136466196	Luzp1
													2.30159		5.88215			5.53169	4.73335													D10Jhu81e	8.77344	9.42167		Irx3	8.98325	9.06801		chr10	107519306	107519448	Myf6		chr13	38960011	38960153	Slc35b3
													1.43563		6.2149			4.72192	1.70929													Apoo	8.90247	6.88576		Col3a1	9.83464	8.27724		chr18	69749341	69749483	Ccdc68		chr16	32003315	32003457	Senp5
													3.19849		6.18021			5.142	3.29278													Mrpl47	8.90495	8.44456		Prkar1a	9.43154	9.87294		chr1	51585142	51585284	Nabp1		chr4	125211175	125211317	Zc3h12a
													5.10077		5.74012			5.18269	2.6017													Nudt4	10.1417	9.54189		Crlf3	8.72002	9.00557		chr8	24376753	24376895	1810011O10Rik		chr12	80292037	80292179	Actn1
													1.07039		5.40122			5.15987	1.22033													Uqcr10	8.90618	9.01304		Wdr31	6.9046	8.09677		chr11	94260072	94260214	Wfikkn2		chr11	98394634	98394776	Pgap3
													4.05528		6.28605			5.69377	3.22188													Tmub1	10.0004	9.59081		Clca1	5.52873	7.50934		chr2	170436431	170436573	Bcas1		chr1	20623549	20623691	Pkhd1
													1.66448		5.64775			5.45681	5.2407													Rsad2	9.37588	6.73911		Kdsr	8.45771	8.38187		chr12	59130306	59130448	Mia2		chr4	70510158	70510300	Megf9
													3.20945		5.36492			5.36212	3.07039													Taco1	9.1001	8.52386		Lacc1	7.21087	7.59234		chr1	60946057	60946199	Icos		chr6	86885983	86886125	Aak1
													2.9991		5.59768			5.32841	2.90111													Tmem65	10.8107	9.06455		Kdm5c	7.77419	8.25269		chr4	155396810	155396952	Gabrd		chr8	117493295	117493437	Plcg2
													3.65821		6.3213			5.15218	2.6017													Zfp874a	7.62267	6.9025		Gdf5	9.02894	9.02905		chr3	94443393	94443535	Mrpl9		chr11	120216448	120216590	Bahcc1
													-0.68966		6.07221			5.0321	2.22342													Zyg11a	7.99325	7.27561		Copb1	8.69857	7.79279		chr2	145904087	145904229	Naa20		chr12	69597448	69597590	Vcpkmt
													0.974529		5.3386			4.97499	2.22342													Bpgm	10.1352	8.73252		Ttpal	9.8749	9.79841		chr3	32571385	32571527	Mfn1		chr8	91615602	91615744	Irx3
													1.17313		5.28429			4.54164	1.89918													Tph1	7.67433	7.54817		Plscr2	7.65385	8.13368		chr17	44215311	44215453	Clic5		chr1	160741022	160741164	Rabgap1l
													1.70266		5.9991			4.96901	2.6017													Sumo1	8.70964	8.40759		Faxc	6.02337	7.52486		chr3	105768031	105768173	Rap1a		chr15	99705121	99705263	Smarcd1
													4.02989		5.12557			4.9279	1.22033													Plce1	7.60855	6.64126		Snx1	8.93921	9.40136		chr15	61294950	61295092	A1bg		chr13	52250701	52250843	4921525O09Rik
													-0.434403		5.50526			4.74255	0.903038													Narf	9.82283	9.23959		Zfp658	8.15626	8.30367		chr6	97278181	97278323	Lmod3		chr11	11808699	11808841	Fignl1
													4.26641		5.9578			4.55336	2.22342													Oaz2	9.78577	8.9798		Sh3d19	7.29117	8.46436		chr7	100465446	100465588	Ucp3		chr7	127745548	127745690	Fbxl19
													1.01078		5.57607			5.6011	3.80735													Dusp22	9.12417	9.18995		Nbl1	9.18854	9.00474		chr6	4009555	4009697	Gng11		chr17	6827453	6827595	Ezr
													1.09424		6.1535			4.77294	2.6017													Zfp983	5.84474	5.43413		Kif3b	7.61291	8.57624		chr13	111490334	111490476	Gpbp1		chr14	72807196	72807338	Fndc3a
													1.5509		5.89081			4.89772	3.70819													Oxsm	9.07468	8.15679		Mthfr	9.47702	9.20171		chr6	52076742	52076884	Halr1		chr10	8456659	8456801	Ust
													2.73335		5.75836			4.96901	2.35896													Tfrc	8.91522	7.79289		Agpat4	7.76251	8.83439		chr13	4608975	4609117	Akr1e1		chr5	37880044	37880186	Msx1
													-1.26882		5.62877			4.71809	2.6017													Zfp467	8.73183	7.24788		Cep164	9.42742	9.45652		chr8	46469126	46469268	Acsl1		chr2	80315458	80315600	Dnajc10
													2.83794		5.48623			4.71149	1.70929													Gpbp1	8.95163	8.01134		Casp6	7.77551	8.01084		chr8	56342161	56342303	Hpgd		chr16	65869195	65869337	Vgll3
													3.63459		6.21451			5.42727	2.35896													Glmn	7.55842	7.9174		Plekha8	8.35555	8.20972		chrX	145504969	145505111	Amot		chr16	21339621	21339763	Magef1
													2.74416		5.7097			5.12639	1.22033													Cacna1h	7.46414	7.59805		2700099C18Rik	7.38483	7.39575		chr11	58194290	58194432	Igtp		chr17	50623599	50623741	Btg3
													-0.68966		5.66832			4.77926	2.6017													Plekhg1	8.27617	6.99294		Ch25h	6.86034	7.65112		chr5	147778929	147779071	Flt1		chr9	65637429	65637571	Rbpms2
													2.32481		5.61456			4.69377	1.70929													Snca	5.78816	6.14934		Mxd3	7.96878	8.94622		chr13	113661543	113661685	Hspb3		chr12	27477883	27478025	Sox11
													2.1635		6.14231			5.21257	3.42358													Ppp3cc	8.32611	8.90423		Dsel	7.50096	6.2034		chr3	123158510	123158652	Synpo2		chr11	79253372	79253514	Wsb1
													1.44361		6.42114			5.10266	2.48543													Zfp366	10.648	9.10997		Col6a2	9.18049	8.12138		chr18	69689831	69689973	Ccdc68		chr11	95166318	95166460	Dlx4
													4.07767		5.35332			4.91265	2.80735													Igf2bp3	6.35103	6.60333		Gale	9.73813	9.10121		chr11	102268449	102268591	Asb16		chr15	100495403	100495545	Csrnp2
													0.646163		6.03595			4.86987	1.89918													Gjb2	5.8759	7.61383		P2rx7	8.48339	9.03919		chr16	49290234	49290376	Myh15		chr4	55478407	55478549	Klf4
													1.07039		5.62892			4.8125	2.35896													Gm5523	5.75582	6.29214		Kcnn3	7.39369	8.78766		chr11	94212354	94212496	Tob1		chr8	116921525	116921667	Cenpn
													2.54967		5.65421			5.56468	2.98732													Fastkd2	6.65206	7.95105		Gna13	10.3853	9.13616		chr2	115556224	115556366	BC052040		chr9	120529437	120529579	Entpd3
													3.36527		6.02702			4.8125	1.22033													Ghitm	7.77327	8.05289		Fgfr1	10.3619	9.00065		chr14	47638856	47638998	Ktn1		chr18	35311500	35311642	Lrrtm2
													4.73958		5.53138			5.04571	3.22188													Ptpro	7.05306	6.92979		Ccdc34	7.56499	7.74248		chr1	143941421	143941563	Rgs2		chr11	88889169	88889311	Scpep1os
													1.84197		5.78999			4.84449	2.22342													Gm48909	4.96878	6.62454		Sall2	7.80887	7.53594		chr9	57805071	57805213	Arid3b		chr7	51797475	51797617	Fancf
													5.62454		5.99266			5.39951	2.35896													Pfkfb3	10.7795	8.12125		Spp1	7.72219	8.22569		chr8	56341418	56341560	Hpgd		chr7	110732958	110733100	Ampd3
													2.848		5.93334			5.01525	3.22188													Slc2a12	9.26828	6.81686		Dbn1	9.74082	9.46865		chr1	6214161	6214303	Rb1cc1		chr5	74069065	74069207	Usp46
													2.40735		5.5809			5.20046	3.07039													Dlst	9.01225	9.53283		Ddc	9.87093	9.25794		chr4	63310784	63310926	Orm1		chr19	56602141	56602283	Nhlrc2
													1.07039		5.54643			4.84147														Tspan7	8.5298	7.3137		Itm2b	10.1281	9.64542		chr3	137855159	137855301	H2afz		chr5	64557211	64557353	Gm3716
													-2.2863		6.13802			4.82528	2.48543													Gpx7	8.57586	7.40263		Nek2	7.31148	8.77503		chr14	78850168	78850310	Vwa8		chr9	66116767	66116909	Snx1
													4.45352		5.90905			5.27538	5.37643													Szrd1	10.0339	9.09266		Dennd2a	9.19245	8.5154		chr18	61929145	61929287	Ablim3		chr10	42178533	42178675	Foxo3
													2.50716		5.77123			5.23228	2.22342													Glrx3	8.57964	8.01979		Adgrl1	7.39609	8.71316		chr17	24644203	24644345	Slc9a3r2		chr3	145705232	145705374	Ddah1
													1.70266		5.5694			4.94251	2.35896													Adamts20	9.42591	8.02567		Vasn	10.0729	10.1513		chrX	168648345	168648487	Msl3		chr15	58454377	58454519	Fam91a1
													4.89215		5.42223			5.40361	2.70708													Pdlim3	10.3618	9.91901		F3	8.74465	8.11601		chr1	63730893	63731035	Fastkd2		chr5	137613525	137613667	Pcolce
													0.0496308		5.72942			4.70099	2.6017													Sod2	9.40434	7.69227		Ptgs2	7.11317	8.39588		chr1	80230832	80230974	Fam124b		chr5	64701954	64702096	Gm3716
													2.64386		5.52403			4.64386	2.22342													Slc27a5	8.93946	8.03595		Pom121	8.09513	8.43711		chr18	56477427	56477569	Gramd3		chr13	52025944	52026086	4921525O09Rik
													0.565597		6.01134			4.98959	3.14893													Smoc2	8.91746	7.30328		Gjc1	9.69872	8.08627		chr12	3309014	3309156	Rab10		chr9	104263267	104263409	Dnajc13
													3.24108		6.12236			4.7761	2.6017													Slc25a42	9.7602	9.06925		Zbtb5	8.36142	8.67329		chr18	69899201	69899343	Ccdc68		chr16	86208397	86208539	Adamts5
													-0.277534		5.72724			5.05702	2.80735													Piwil2	8.16797	8.05561		Abca7	10.1588	9.50778		chr19	6014974	6015116	Capn1		chr10	14539931	14540073	Adgrg6
													5.70736		4.79727			5.0321	1.70929													Cma1	6.51609	8.8586		Kcnk2	6.58631	7.00377		chr19	41829778	41829920	Frat1		chr13	52080239	52080381	4921525O09Rik
													1.66448		5.77518			4.83188	2.07039													Hacd1	9.73988	9.02822		Gns	8.57306	8.97134		chr6	29066396	29066538	Lep		chr13	64370498	64370640	Ctsl
													0.678072		5.73471			5.13422	2.98732													Rasl11a	8.93489	8.49346		Col16a1	8.01959	8.04775		chr2	48479967	48480109	Acvr2a		chr4	83332735	83332877	Ttc39b
													0.480265		5.69014			4.95745	1.48543													Cyb5rl	8.11249	8.84858		Pcyt1b	6.39403	6.78411		chr8	115855930	115856072	Maf		chrX	103796118	103796260	Slc16a2
															5.68482			4.76924	2.48543													Slc4a4	6.2318	6.44526		Slc7a2	9.8383	7.45664		chr7	101905498	101905640	Lamtor1		chr16	92654937	92655079	Runx1
													3.50016		5.66092			5.23955	2.48543													Ccdc73	5.61692	7.39064		1700034P13Rik	7.61644	7.75956		chr4	87461764	87461906	Slc24a2		chr19	23687528	23687670	Ptar1
													0.480265		5.81622			4.98641	2.48543													Unc5a	6.29554	6.9514		Slc25a37	#NUM!	#NUM!		chr7	119895961	119896103	Lyrm1		chr4	129513355	129513497	Marcksl1
													0.678072		6.00225			4.96347	3.22188													Bmp7	6.7241	6.75876		Gm12500	8.54201	8.79076		chr13	46840441	46840583	Kif13a		chr12	102832503	102832645	Btbd7
													2.07211		5.66491			4.9397	2.48543													Gm15674	6.27352	5.29168		Pqlc3	7.52486	8.67719		chr18	68286594	68286736	Fam210a		chr2	92052737	92052879	Creb3l1
													-0.915936		5.80284			4.88215	3.36036													Shisa4	10.1316	9.61206		Pygo2	10.5249	9.90409		chr11	47378047	47378189	Sgcd		chr11	98907405	98907547	Cdc6
													5.76607		5.14812			4.90689	1.48543													Tex38	8.89709	8.15015		Ckb	9.65658	9.97474		chr14	73599234	73599376	Sucla2		chr5	118154884	118155026	Fbxw8
													0.565597		5.84574			5.35332	2.6017													Vrk3	7.88047	8.14718		Plxdc1	9.52755	9.54071		chr1	79823180	79823322	Serpine2		chr2	97467066	97467208	Lrrc4c
													1.90111		5.54195			5.17033	2.70708													Ephx2	7.1058	7.35997		Stam	9.71579	8.86199		chr19	56388966	56389108	Nrap		chr4	143288862	143289004	Pdpn
													1.98003		5.24755			5.24907	4.03034													Dnmt3a	9.49546	8.12376		Ftl1	11.0466	9.4624		chr7	130420515	130420657	Ate1		chr1	92751847	92751989	Gpc1
													2.95791		6.12743			4.97499	4.68201													Got1	10.8673	9.22202		Zfp219	9.42716	8.54707		chr13	29663081	29663223	Cdkal1		chr9	116383927	116384069	Tgfbr2
													4.70874		5.63793			5.04571	-0.104697													Tmem201	8.8337	8.3781		Serp2	7.12003	8.6991		chr6	24551591	24551733	Asb15		chr15	8401252	8401394	Nipbl
													1.03562		5.72042			5.44427	2.48543													Clca3a1	5.06113	5.7447		Kcnmb4os2	6.37408	7.58778		chr15	59703589	59703731	Trib1		chr2	167014958	167015100	Ddx27
													3.66221		6.13924			5.10266	2.22342													Klhl3	7.41659	7.30829		Ankrd10	9.18675	9.43707		chr2	84820199	84820341	Smtnl1		chr5	35575203	35575345	Trmt44
													1.17313		5.74066			5.07852	2.35896													8430426J06Rik	9.69792	9.67812		D3Ertd254e	6.34101	7.56098		chr2	25003904	25004046	Pnpla7		chr7	95914594	95914736	Tenm4
													4.09508		5.80954			4.81865	2.07039													Atp8a1	9.27374	6.38033		Irx5	8.7962	9.76387		chr3	95980518	95980660	Gm9054		chr15	99024902	99025044	Tuba1c
													2.6837		5.92267			5.43363	3.70819													Map3k5	9.36563	7.0713		Olfm1	7.52184	9.41167		chr6	39243797	39243939	Kdm7a		chr3	121697431	121697573	F3
													4.56621		5.85312			4.69377	2.98732													Ccdc58	9.50326	8.47464		Isyna1	10.2429	9.55252		chr4	32799984	32800126	Lyrm2		chr3	32396058	32396200	Zmat3
													3.62059		5.71905			4.89142	2.22342													Gm4814	9.42981	7.36256		Ckap4	8.9062	8.8446		chr16	4395430	4395572	Adcy9		chr16	24313862	24314004	Lpp
													4.48414		5.66334			4.86987	5.09043													Fgd4	7.79097	7.30597		Nid2	9.08376	9.27237		chr5	124483831	124483973	Snrnp35		chr14	72681841	72681983	Fndc3a
													3.55213		5.93121			4.86344	-0.104697													Dgkg	6.38215	7.97934		Efna2	10.0986	10.1016		chr12	73394419	73394561	D830013O20Rik		chr12	70657357	70657499	Frmd6
													0.480265		5.47962			5.10518	2.98732													Zfp773	6.50898	7.33101		Gdpd5	9.05538	8.7319		chr3	132227587	132227729	Dkk2		chr3	138218168	138218310	Adh7
													-0.68966		5.86938			4.66562	1.48543													Bend7	6.16511	6.38016		Rec114	5.87762	7.45644		chr15	37960370	37960512	Rrm2b		chr15	100089986	100090128	Dip2b
													2.42089		5.67511			4.8475	2.22342													Taf7	7.84806	8.21529		2019-09-11	10.0498	9.22476		chr9	53666371	53666513	Cul5		chr3	45297760	45297902	2610316D01Rik
													4.39815		5.66206			5.02059	0.903038													Ano4	5.44857	6.74745		Ttc9	6.64328	9.06726		chr17	10717827	10717969	Pacrg		chr18	61705077	61705219	Pcyox1l
													3.1035		5.96359			5.21023	2.07039													Runx1t1	9.27333	7.15618		Sphk1	8.73523	9.5742		chr12	69682419	69682561	Sos2		chr1	166304624	166304766	Ildr2
													2.30159		6.19623			5.10014	1.22033													Cd300lg	10.4606	7.82155		Rprl3	4.10643	4.17871		chr16	91527862	91528004	Ifngr2		chr3	69525158	69525300	B3galnt1
													1.64847		5.77597			5.22997	2.80735													Msrb1	11.0216	8.80365		Slit2	5.64458	7.13175		chr18	4987436	4987578	Svil		chr15	7691305	7691447	Gdnf
													2.29131		5.78542			5.25852	2.98732													2310010J17Rik	11.153	8.54117		Cenpm	6.5775	8.6933		chr17	15259427	15259569	Gm5091		chr7	80787286	80787428	Iqgap1
													1.96717		5.68944			5.14731	4.90063													Themis2	8.7418	7.92594		Ano8	9.8838	9.31793		chr19	7066821	7066963	Macrod1		chr14	78458353	78458495	Akap11
													3.07724		6.08969			4.54164	2.48543													Ear12	3.21801	2.77294		Gm10421	5.07746	7.86882		chr4	76127297	76127439	Tmem261		chr4	141330310	141330452	Epha2
													3.62059		5.36072			4.4019	2.07039													Cacnb4	6.17991	6.97269		Gata3	6.39994	7.99831		chr16	14316917	14317059	Fopnl		chr8	106972624	106972766	Sntb2
													1.54102		5.67398			5.01525	1.22033													Gm4841	8.99625	5.72342		Clspn	7.35187	7.94313		chr14	73600391	73600533	Sucla2		chr2	58589548	58589690	Upp2
													3.87234		5.77123			5.27984	3.85499													Jchain	6.03782	5.98094		Cdca2	8.62883	8.82094		chr9	53667297	53667439	Cul5		chr16	43654981	43655123	Tigit
													2.43962		5.89239			4.87922	1.22033													Rpf2	8.75949	8.89612		Arfgap3	8.2996	10.2552		chr13	19590797	19590939	Epdr1		chr4	64576816	64576958	Tnc
													3.56071		5.35896			4.9279	3.85499													Galnt15	9.98152	8.7499		Gorab	8.18898	8.69775		chr17	28477686	28477828	Fkbp5		chr15	94564838	94564980	Irak4
													2.57894		5.43146			5.11312	2.98732													Syt9	5.74591	6.10769		Tmem67	7.08778	7.51712		chr4	108277352	108277494	Zyg11b		chr9	94618137	94618279	Slc9a9
													3.67016		5.77043			4.89142	3.85499													Mettl21c	8.63283	8.03799		Kcnmb4os1	5.88191	7.72024		chr19	47090236	47090378	Usmg5		chr18	56878616	56878758	2019-03-03
													2.08746		5.97636			5.21529	2.22342													Lypla1	8.52419	7.67151		Lamp2	8.79455	8.20721		chr11	110537839	110537981	Map2k6		chr4	132428119	132428261	Phactr4
													4.40293		5.74725			4.78921	2.90111													Cd209f	5.34784	5.93003		Ston1	8.84372	8.94806		chr4	129782848	129782990	Ptp4a2		chr9	44233131	44233273	Cbl
													3.71864		5.86938			4.97499	2.6017													Acss1	9.952	7.38995		Zc3h13	7.62921	7.59305		chr2	127275203	127275345	Stard7		chr13	85359670	85359812	Rasa1
													2.76341		5.94638			5.31034	3.22188													Vdac3	10.0175	8.6527		Unc5c	5.35279	6.66569		chr2	48846782	48846924	Acvr2a		chr16	10992333	10992475	Litaf
													3.65306		5.40293			5.12887	1.70929													Susd2	9.23223	8.76416		Nup214	8.19182	9.93528		chr13	99210089	99210231	Zfp366		chr9	58249881	58250023	Pml
													2.45418		6.16108			4.94251	-0.104697													Nt5c3	9.90745	7.84128		Baz1a	7.59783	8.45026		chr8	70234242	70234384	Sugp2		chr1	92752187	92752329	Gpc1
													4.13791		5.5744			5.09212	1.89918													Otub2	11.0403	8.71963		Tulp3	8.62033	8.82579		chr13	74494121	74494263	Zfp825		chr11	87126443	87126585	Trim37
													1.73985		5.33074			4.71149	1.22033													Slc7a10	7.09729	7.11301		Fbn1	9.26391	8.52501		chr19	55232074	55232216	Gucy2g		chr1	130734702	130734844	AA986860
													5.28151		5.84336			5.11061	4.57289													Fam213a	7.05154	7.40135		Hspa5	8.77749	8.49741		chr18	61816090	61816232	Afap1l1		chr5	27791491	27791633	Paxip1
													4.31542		5.83289			4.77294	3.07039													Mrps22	6.89063	7.80845		Nefm	5.26622	7.32463		chr1	143904273	143904415	Rgs2		chr12	53302857	53302999	Npas3
													2.42626		5.62585			4.98368	2.70708													B3gnt3	7.97828	7.08444		Dmrt1i	6.37669	9.65615		chr9	118532978	118533120	Golga4		chr1	130717078	130717220	Yod1
													5.14914		6.21053			5.13175	2.6017													Nrxn2	9.10574	7.44178		Zcchc14	9.5302	8.9129		chr6	5486356	5486498	Pdk4		chr9	64115137	64115279	Lctl
													4.36597		6.00439			4.81865	0.903038													Ccdc170	6.44543	6.99531		Rabgap1l	7.38871	7.49326		chr15	42107318	42107460	Abra		chr13	32085602	32085744	Gmds
													3.85		5.85387			5.07039	2.22342													Nfatc2	9.35167	9.28666		Mfsd7a	9.5491	10.0577		chr8	126413278	126413420	Coa6		chr7	35802413	35802555	E130304I02Rik
													4.79805		5.4614			5.05702	-1.08927													Gpr157	10.0136	9.00132		Sat1	8.26987	7.59511		chr4	108327274	108327416	Coa7		chr18	67978943	67979085	Ldlrad4
													2.88947		5.95082			5.05961	0.485427													Rnft1	9.40839	8.49821		Cgnl1	7.33154	7.6157		chr9	25485333	25485475	Eepd1		chr2	32503500	32503642	Fam102a
													5.59664		4.85997			4.82528	1.89918													Rbm48	7.578	8.06237		4921536K21Rik	10.7205	10.229		chr19	26604717	26604859	Smarca2		chr6	72405179	72405321	Ggcx
													2.70708		5.14792			4.87283	2.80735													Cox20	10.9459	9.03355		Rcor2	8.01458	8.86095		chr7	81058036	81058178	Alpk3		chr7	58842646	58842788	Atp10a
													-0.915936		5.56423			5.27984	0.903038													Asxl3	5.8495	5.99175		Evi2a	9.38887	8.95938		chr11	72619986	72620128	Ube2g1		chr12	84614468	84614610	Abcd4
													2.41684		6.33378			5.08406	1.70929													Fam198b	9.6194	8.12052		Enah	8.21786	9.41482		chr16	4405378	4405520	Adcy9		chr6	87256390	87256532	Antxr1
													2.67243		5.42038			5.18031	1.70929													Lmx1a	7.42181	6.62615		Sgo1	8.08491	7.62837		chr18	76943871	76944013	Hdhd2		chr1	50963604	50963746	Tmeff2
													0.480265		6.00495			4.851	1.89918													Gck	8.57705	8.16784		Rundc3a	9.39305	9.16925		chr12	108555438	108555580	Gm16596		chr15	77336689	77336831	Rbfox2
													3.47184		5.78594			5.13175	2.70708													Galnt16	9.01403	7.44869		Pi4k2b	6.74093	7.53395		chr5	146867624	146867766	Rasl11a		chr9	96134879	96135021	Gk5
													4.26866		6.18577			4.90977	2.48543													Mut	7.86071	7.58278		Rab44	8.33767	9.96448		chr12	91745932	91746074	Ston2		chr12	95329484	95329626	Flrt2
													3.37921		6.25758			4.97499	1.22033													Nat9	9.11439	8.55123		Pank3	8.51751	7.92455		chr14	122584908	122585050	Pcca		chrX	129750941	129751083	Diaph2
													1.90111		4.849			4.91552	-0.104697													Rps27a	8.55169	8.37513		Isl2	6.06296	7.34983		chr13	13992376	13992518	B3galnt2		chr2	4445572	4445714	Frmd4a
													0.0496308		5.33985			4.96901	4.36036													Dysf	9.89533	10.0652		Fam46a	8.36916	7.49937		chr19	24638359	24638501	Tmem252		chr16	11008492	11008634	Gm4262
													3.77716		5.70888			4.61058	3.14893													Spa17	7.74581	7.12841		Fblim1	8.43277	8.8833		chr19	7054595	7054737	Macrod1		chr10	108085166	108085308	Ppp1r12a
													3.78607		5.91325			4.73227	2.6017													Btf3	7.6685	8.01427		Raet1e	6.39051	5.68061		chr16	77024178	77024320	Usp25		chr6	50254843	50254985	Dfna5
													1.56803		5.45648			4.69766	2.48543													Arhgef28	7.51428	7.09919		Ift81	8.41388	9.42769		chr6	29492642	29492784	Kcp		chr16	72925416	72925558	Robo1
													1.7761		5.30834			4.87922	1.89918													Zfp72	9.28294	7.97894		Dync1i1	5.6575	8.61622		chr5	98943458	98943600	Bmp3		chr12	98259554	98259696	Galc
													0.565597		5.76301			4.95466	2.6017													Myl10	8.20389	8.10169		LOC102632231	5.4451	7.30843		chrX	12762606	12762748	Gm14634		chr19	56601474	56601616	Nhlrc2
													1.79077		5.92955			4.57652	3.14893													Zfp654	7.62509	7.25295		Acd	8.29423	8.31356		chr15	55213941	55214083	Deptor		chr9	43874587	43874729	Nectin1
													2.39369		5.95942			4.90689	2.35896													Pdlim7	9.8253	9.2976		Kif9	8.17075	8.00338		chr13	43184844	43184986	Tbc1d7		chr13	89889056	89889198	Vcan
													1.75489		5.28225			4.86047	-1.08927													Tmcc2	9.85992	9.30509		Nuf2	8.02998	7.65535		chr4	76328997	76329139	Tmem261		chr5	47323180	47323322	Slit2
													1.52356		5.60689			5.12639	2.07039													4732491K20Rik	9.22327	9.60824		Lonrf3	6.25993	6.6388		chr7	46111729	46111871	Kcnj11		chr7	145000139	145000281	Ccnd1
													3.61648		6.02425			4.84147	2.22342													Oas2	6.84687	6.74416		Ins2	7.27398	7.62593		chr6	87510942	87511084	Arhgap25		chr6	67057248	67057390	Gadd45a
													3.44493		5.95466			4.79286	2.07039													Aoc3	8.54158	8.26329		Pdia5	6.84925	7.76825		chr6	31385523	31385665	Mkln1os		chr6	135048914	135049056	Gprc5a
													3.765		5.92077			5.05398	2.6017													Rtn4rl1	8.82439	8.62593		Sorcs1	5.62395	6.46271		chr1	164493424	164493566	Atp1b1		chr6	42381987	42382129	Epha1
													0.565597		5.90617			5.12102	2.07039													Gys1	11.0158	9.16797		Ptms	10.2693	9.10943		chr4	41134980	41135122	Ube2r2		chr11	80780298	80780440	Myo1d
													4.14486		5.12164			4.71809	-1.08927													Wnt16	6.47703	8.38909		Pttg1ip	9.23097	9.81682		chr9	100440105	100440247	Il20rb		chr11	22781709	22781851	B3gnt2
													2.07211		5.69502			5.52982	2.35896													2410004B18Rik	8.65955	8.42553		Dusp9	6.8535	8.05748		chr13	23585121	23585263	Hist1h2be		chr12	69556399	69556541	Vcpkmt
													3.05398		5.6872			4.83491	2.48543													Magix	10.4209	8.50684		Nagk	8.85206	8.79149		chr13	4772445	4772587	Akr1e1		chr7	110698533	110698675	Ampd3
													2.27053		6.07564			5.02636	4.48543													Rpl26	8.06792	7.84687		Unc13a	8.05991	8.23685		chr1	60755537	60755679	Cd28		chr5	21527492	21527634	Lrrc17
													-0.0291463		5.95338			5.06221	2.80735													Frg2f1	8.9631	8.81994		Adgrg6	6.28355	8.5809		chr10	57487407	57487549	Hsf2		chr1	158764219	158764361	Pappa2
													1.50589		6.05886			5.3194	2.6017													Colq	7.53559	9.31713		Fndc4	8.03318	8.36405		chr9	121815168	121815310	Hhatl		chr8	95789137	95789279	4930513N10Rik
													0.389567		5.67356			4.90352	1.22033													Ebf2	9.14286	6.83738		Rin3	9.80678	10.4176		chr2	27785716	27785858	Rxra		chr17	80127872	80128014	Galm
													2.79909		6.10003			4.851	3.14893													Oma1	8.01173	7.2949		Tax1bp3	9.61021	9.47481		chr14	77881182	77881324	Dnajc15		chr18	20809341	20809483	B4galt6
													2.3147		5.3535			4.87283	3.36036													Ackr2	9.01567	7.49785		Ranbp1	9.42651	9.20499		chr5	123694367	123694509	Clip1		chr15	58534292	58534434	Fam91a1
													3.82375		5.76368			4.90352	1.89918													Kpna2	9.58027	8.67606		Cfh	7.29205	6.3185		chr4	108118656	108118798	Scp2		chr1	45314473	45314615	Col3a1
													1.96717		6.02414			5.01212	1.48543													Kcnb1	9.24422	8.75273		Trrap	7.83709	8.2255		chr13	29715537	29715679	Cdkal1		chr17	79746346	79746488	Cyp1b1
													2.75596		6.21442			4.77294	1.89918													U2af1l4	10.319	9.18942		Lrrc14	9.99677	9.58985		chr19	32292258	32292400	Sgms1		chr12	86092140	86092282	Ift43
													4.3572		6.1235			5.16269	2.6017													Adal	8.74643	7.9863		Col8a2	9.0844	9.05713		chr16	13505343	13505485	2310015D24Rik		chr1	150208581	150208723	Ptgs2os2
													0.531069		5.92172			5.28244	3.14893													Smim19	9.90149	9.37388		Ddb1	8.35667	9.6414		chr5	107470922	107471064	A830010M20Rik		chr15	85336327	85336469	Atxn10
													3.41886		6.26922			4.77294	3.22188													Zfp85	7.21907	6.94656		Atxn7l3	10.7491	9.31573		chr14	65838247	65838389	Ccdc25		chr19	44951446	44951588	Fam178a
													-0.915936		5.6359			4.71809	2.80735													Ablim3	10.1963	9.33784		Adam5	5.61794	6.92398		chr14	20651342	20651484	Myoz1		chr17	84188680	84188822	Zfp36l2
													0.851999		5.15198			4.82528	3.75916													Acvr2a	8.86169	7.86357		Nab2	10.2288	9.5941		chr5	146832623	146832765	Rpl21		chr15	24418674	24418816	Basp1
													2.15218		5.58976			4.99503	1.22033													Cebpzos	7.92873	8.14315		Rgl1	8.10766	7.80487		chr3	60516235	60516377	Mbnl1		chr17	6154679	6154821	Tulp4
													2.36457		5.93782			4.73227	2.70708													Ubxn1	9.89941	8.25637		Gm1943	5.539	6.24165		chr17	55878423	55878565	Zfp119a		chr8	104376094	104376236	Cmtm4
													3.71973		6.13535			4.77926	1.48543													Rab3a	11.0391	9.43039		Mfap3l	7.24954	9.04441		chr1	66976016	66976158	Myl1		chr5	74316241	74316383	Rasl11b
													5.39506		5.33289			5.30342	2.48543													Pfkm	11.9855	10.1202		Adam19	9.92842	10.1727		chr9	115866761	115866903	Gadl1		chr6	108843986	108844128	Edem1
													5.27445		5.76447			5.36212	3.6017													Rinl	10.9278	9.4516		Tfpi	7.1266	7.38457		chr8	13472233	13472375	Gas6		chr14	99548261	99548403	Klf5
													2.33056		5.61206			4.52982	2.07039													Tbx21	7.78751	7.44869		Zbtb20	10.2469	8.35636		chr6	71804389	71804531	Mrpl35		chr1	193243848	193243990	Hsd11b1
													4.11395		5.55873			4.76607	2.35896													Tmem94	10.4558	8.54292		Man1b1	7.59954	8.96594		chr7	25658793	25658935	Bckdha		chr12	116394873	116395015	D430020J02Rik
													1.3505		6.00876			5.08661	1.70929													Slc38a4	8.27689	8.11689		Add1	8.86446	9.45799		chr6	32659958	32660100	Plxna4		chr2	27813308	27813450	Col5a1
													3.1035		6.06005			4.88509	2.6017													Atp6v0c-ps2	9.57484	9.28794		Patj	8.14876	9.1436		chr3	53637643	53637785	Frem2		chr15	76925800	76925942	Zfp647
													2.05311		5.37104			5.07039	2.48543													Gm14403	4.14364	2.64962		Ankib1	7.79191	8.20046		chr6	38533462	38533604	Fmc1		chr2	65227607	65227749	Cobll1
													1.62293		5.87946			5.50589	3.6017													2610507I01Rik	9.50332	9.10276		Nyap1	9.19779	8.75806		chr14	31970205	31970347	Galnt15		chr7	139273709	139273851	Pwwp2b
													3.29572		5.7761			5.3733	3.6017													Stx17	7.26936	7.34722		Nisch	9.76084	10.057		chr4	118103448	118103590	St3gal3		chr11	102430061	102430203	Grn
													3.10098		6.0677			4.92172	2.98732													Dlk1	7.10029	6.78731		Casp2	10.3728	8.42555		chr4	149445196	149445338	Rbp7		chr2	80337310	80337452	Dnajc10
													2.14078		5.61721			5.5097	5.0505													Efr3b	9.82098	7.13807		Prrt3	9.9483	9.62425		chr1	60665685	60665827	Cd28		chr14	64665744	64665886	Kif13b
													-0.217591		5.25304			4.41481	2.6017													Cdnf	7.57758	8.08624		Zfp142	8.69525	8.9314		chr15	10470724	10470866	Dnajc21		chr4	88412503	88412645	Hacd4
													2.77083		5.69585			5.0237	1.70929													Rnf125	8.6566	7.03848		Col4a5	6.14221	6.60748		chr1	157439568	157439710	BC026585		chr13	72714678	72714820	Irx2
													3.74093		5.96717			4.67243	2.70708													Rsph1	9.06011	6.98891		Cpz	6.20848	7.45146		chr19	24280026	24280168	Fxn		chr9	94669944	94670086	Slc9a9
													1.79077		5.47314			4.64386	2.80735													Gprc5c	10.7658	10.3842		Hhipl1	8.81333	8.13088		chr9	103061622	103061764	Rab6b		chr14	21988685	21988827	Zfp503
													1.8339		5.84109			4.9514	2.6017													Bbof1	8.25129	7.73904		Il17rc	9.33338	9.31745		chr13	46849373	46849515	Kif13a		chr11	119976360	119976502	Baiap2
													3.09761		5.33002			5.07852	4.32697													Cbfb	9.69986	9.73772		Setd5	9.99891	9.08604		chr1	177441330	177441472	Zbtb18		chr14	21988173	21988315	Zfp503
													4.80142		5.20535			4.83491	1.89918													Plek	8.48349	7.44497		Tm9sf1	9.04911	9.03218		chr2	77020954	77021096	Ttn		chr17	27204632	27204774	Lemd2
													3.54782		5.8431			4.65821	3.42358													Xpr1	9.2274	7.92961		Nol9	8.9534	9.23342		chr13	90922597	90922739	Rps23		chr5	90758170	90758312	Cxcl5
													-0.915936		6.24136			4.76288	2.22342													Sec23a	8.9855	8.21551		Zfp408	8.37918	9.94479		chr5	24612223	24612365	Smarcd3		chr7	127014405	127014547	Mvp
													-0.915936		5.25437			5.16752	0.485427													Krt222	8.70651	8.38191		Socs3	10.4229	10.1455		chr19	38455427	38455569	Slc35g1		chr6	47813803	47813945	Pdia4
													1.41684		5.2867			4.70432	1.48543													Fgf13	8.2695	6.89306		Lincmd1	8.53871	10.3918		chr11	82945606	82945748	Slfn5		chr15	33196942	33197084	Cpq
													4.1534		5.78228			4.58376	3.07039													Chchd2	10.7225	7.92413		Lpin2	8.5345	8.95325		chr14	77850784	77850926	Dnajc15		chr8	95607470	95607612	Gins3
													2.43029		5.10999			5.21762	0.485427													Zfp106	9.79282	9.00534		Plscr1	7.7649	7.92434		chr1	9630563	9630705	2610203C22Rik		chr1	20635175	20635317	Pkhd1
													1.62293		5.09592			5.36212	3.42358													Pnmt	10.9032	9.50433		Chst15	9.07983	8.83518		chr13	10637128	10637270	Chrm3		chr7	82822980	82823122	Mex3b
													3.38612		5.29499			4.78607	1.22033													Golga4	10.2724	9.01507		Htr2b	7.09982	9.06821		chr19	16386109	16386251	Gna14		chr5	4530543	4530685	Fzd1
													1.46205		5.85636			5.02636	2.98732													Nudt3	10.3567	9.27317		Aaas	8.81328	9.32535		chr16	43080498	43080640	BC002163		chr3	122408970	122409112	Bcar3
													3.1152		5.56544			4.52544	3.29278													Cox5a	9.58193	8.72741		Ier5l	9.87668	9.73719		chr1	95313331	95313473	Fam174a		chr5	90706251	90706393	Cxcl5
													-0.277534		5.51759			4.63633														Psme2	10.4656	8.8031		Grm7	5.35209	6.40523		chr7	44645136	44645278	Myh14		chr15	56651448	56651590	Has2os
													3.97499		5.89748			4.9982	2.07039													Itih5	8.58001	6.90659		Dclk1	7.35067	10.1373		chr7	55961989	55962131	Nipa2		chr4	136504174	136504316	Luzp1
													4.17393		5.90977			4.69042	2.70708													Myh1	9.60373	8.7937		Appbp2	8.58152	8.24541		chr1	132918613	132918755	Lrrn2		chr10	83359845	83359987	D10Wsu102e
													3.47768		5.86034			5.25172	2.80735													Mylk3	6.46123	9.09991		Nelfe	7.80474	8.43246		chr8	46020500	46020642	Lrp2bp		chr4	132339283	132339425	Rcc1
													3.19613		5.59515			5.24679	3.75916													Camsap3	6.13514	7.32026		4933427D14Rik	8.50247	8.65844		chr8	68965242	68965384	Lpl		chr9	35467730	35467872	Cdon
													1.91456		5.98459			4.63981	1.70929													Gm826	9.66361	7.09276		Rcn3	9.91129	9.089		chr4	117071034	117071176	Ptch2		chr1	89069379	89069521	Sh3bp4
													2.77083		5.4224			4.87922	0.903038													Fat4	7.988	7.12567		Ccl2	8.90031	8.71567		chr11	113103410	113103552	2610035D17Rik		chr12	86872654	86872796	Irf2bpl
													0.948601		6.26125			5.41007	2.98732													Abhd16a	8.98988	8.23069		Aunip	9.39274	8.97575		chr3	88177270	88177412	1700113A16Rik		chr2	77220938	77221080	Ccdc141
													2.83794		6.11385			4.67638	2.6017													Rwdd1	7.96269	8.43379		Gm11110	7.34563	8.51538		chr8	54548767	54548909	Asb5		chr9	70761111	70761253	Adam10
													4.34163		5.59305			4.98959	2.07039													Fam184b	5.37487	6.09381		Tcaf2	6.74994	7.95858		chr19	16386767	16386909	Gna14		chr15	8230627	8230769	2410089E03Rik
													2.78555		6.16148			4.62527	2.70708													Egf	8.52193	7.00848		Pxdn	9.42938	8.86101		chr7	45718502	45718644	Rpl18		chr11	5855756	5855898	Aebp1
													1.37016		5.75756			4.78607	2.22342													Slc25a25	9.72068	9.56383		Tcf12	9.55415	8.93889		chr16	36071815	36071957	Ccdc58		chr6	71610477	71610619	Kdm3a
													2.9644		5.97659			4.75916	3.70819													Rnls	7.29494	6.46033		Cd14	9.13402	8.75477		chr1	164854643	164854785	Gm20743		chr6	28479629	28479771	Snd1
													1.48027		5.69544			4.70432	1.89918													Stim1	10.4511	8.53508		Abi2	8.19232	7.76679		chr17	50583105	50583247	Plcl2		chr10	12948189	12948331	Stx11
													3.66448		5.66477			4.93687	3.14893													Rims4	7.50756	7.08337		Arhgef2	10.2703	10.9329		chr8	82968455	82968597	Rnf150		chr5	77253626	77253768	Rest
													3.0321		5.98311			5.28466	3.14893													Cox11	10.5012	8.03447		Myf5	10.7981	9.22795		chr8	116993105	116993247	Gcsh		chr7	110156829	110156971	Wee1
															5.42744			5.45878	2.90111													Ksr1	11.0502	9.47288		Ttll12	8.02253	10.0334		chr2	80617498	80617640	Dusp19		chr3	14701039	14701181	Car13
													3.28762		5.87848			5.04571	3.75916													5430425K12Rik	10.4012	8.95683		Adamts14	9.70021	10.6291		chr9	3404493	3404635	Cwf19l2		chr16	31234941	31235083	Acap2
													3.98003		5.75435			5.21762	-0.104697													Sox17	8.6021	6.40489		Ercc6l	6.77446	7.15649		chr1	163671036	163671178	Mettl11b		chr15	8169611	8169753	2410089E03Rik
													3.01346		5.62848			5.10014	-0.104697													Sall4	7.52658	6.52654		Dph6	7.95172	7.66605		chr13	37509667	37509809	Ly86		chr2	83799340	83799482	Fam171b
													5.01592		5.4949			4.76288	3.07039													Ntng2	8.75792	7.72748		Adh7	8.35773	7.90331		chr13	102726722	102726864	Cd180		chr5	124043735	124043877	Vps37b
													5.79948		4.23266			4.88215	2.07039													Rfesd	8.71449	7.09782		Rgs19	9.74636	8.06644		chr13	29746478	29746620	Cdkal1		chrX	7292495	7292637	Clcn5
													4.88069		5.90388			4.77294	2.35896													Pomgnt2	8.81031	7.3366		Fkbp7	8.96913	8.569		chr1	164475580	164475722	Atp1b1		chr3	109286918	109287060	Vav3
													3.23036		5.43263			5.40156	2.80735													Mkln1os	9.55937	9.03381		Nfya	10.4652	9.39117		chr13	80936447	80936589	5430425K12Rik		chr5	142463593	142463735	Ap5z1
													2.6837		5.97945			4.52168	2.22342													Pgm2l1	8.75774	6.53037		Kirrel	9.58108	9.52388		chr9	4283877	4284019	Aasdhppt		chr8	108755003	108755145	Zfhx3
													-0.277534		5.60807			4.84449	3.22188													Clec7a	8.05096	6.55228		Fyn	8.16875	9.55269		chr4	76289875	76290017	Tmem261		chr15	56975762	56975904	Has2
													2.01078		5.80954			5.02059	3.14893													Foxp2	7.54894	5.91253		Slbp	10.5145	9.38824		chr3	8923631	8923773	Mrps28		chr7	16980043	16980185	Ccdc8
													3.18031		5.92469			4.90977	-0.104697													Tango2	10.1891	8.65535		Gnb2	9.56925	8.6109		chr15	59567797	59567939	Trib1		chr5	13460498	13460640	Sema3a
													0.922198		6.15218			5.07596	1.48543													Zranb3	9.56381	7.82975		Parva	8.10465	8.62511		chr4	105133386	105133528	Prkaa2		chr10	75859926	75860068	Mif
													3.28762		5.7301			4.90689	-0.104697													Elac1	8.13527	7.79214		Top2a	9.0099	8.04718		chr11	4087023	4087165	Mtfp1		chr2	157279050	157279192	Rpn2
													2.56682		5.43763			4.9279	1.70929													Nmb	8.92101	8.30387		Sart3	8.84444	9.26181		chr19	10879889	10880031	Tmem109		chr15	62321697	62321839	H2afy3
													4.40293		6.24508			5.16269	3.65535													Mir6338	11.5936	7.57073		Mrgprf	8.18249	9.41114		chr2	16361776	16361918	Plxdc2		chr14	7808639	7808781	Flnb
													3.20398		5.6605			4.64731	0.903038													Zfp879	7.29985	7.21582		Blvrb	7.2538	7.3802		chr4	105111756	105111898	Prkaa2		chr4	122955334	122955476	Mfsd2a
													3.21801		5.65621			4.81558	1.48543													Tusc2	10.6942	9.57916		Rftn2	8.82284	9.71267		chr10	95630932	95631074	Nudt4		chr13	17420893	17421035	Sugct
													0.0496308		5.99684			4.854	3.07039													Cox8b	9.8354	8.73973		Nfkbie	9.7073	8.74046		chr5	123407064	123407206	Mlxip		chr8	105484286	105484428	Zdhhc1
													3.51159		5.64573			5.19535	0.903038													Dmtn	8.64708	7.7763		Myo1d	7.92754	7.81263		chr7	34246876	34247018	Gpi1		chr19	27782017	27782159	Rfx3
													1.90881		5.60659			5.30779	3.07039													Hbb-b2	4.40973	4.58316		Arl6ip1	8.35946	8.71337		chr2	6267523	6267665	Echdc3		chr8	126603848	126603990	Irf2bp2
													3.92029		5.6886			5.3512	3.22188													Arhgef37	10.7139	9.11541		Slc35b4	7.18676	8.20979		chr7	127711148	127711290	Ctf1		chr3	101366191	101366333	Igsf3
													2.1635		5.75862			4.93687	2.70708													Rnps1	9.75348	8.83148		Myl9	8.55855	8.95053		chr11	55061126	55061268	Ccdc69		chr14	50870054	50870196	Tep1
													1.46205		5.31958			5.20281	2.70708													Pnck	8.73535	8.49765		Ago3	8.39365	8.15848		chr1	134878647	134878789	Ppp1r12b		chr18	50062614	50062756	Tnfaip8
													0.0976108		5.98334			5.11312	3.94486													Gzmm	11.1547	9.8357		Capn15	8.21162	8.89523		chr5	44260902	44261044	Tapt1		chr3	88913541	88913683	Msto1
													0.678072		5.88044			4.99232	1.22033													Phf7	9.27048	8.70757		Rack1	9.62566	9.23224		chr7	133756434	133756576	Dhx32		chr9	45955380	45955522	Sidt2
													4.53699		6.10999			5.01792	2.98732													P2ry12	7.31148	6.93198		Tulp4	8.58508	9.66408		chr18	57466898	57467040	Ctxn3		chr7	25026245	25026387	Atp1a3
													3.42358		5.90328			4.78293	1.70929													Aldoa	11.5414	9.62358		Smarcd1	10.4508	9.25206		chr1	131828589	131828731	Slc41a1		chr10	88032295	88032437	Pmch
													2.06523		5.90881			4.83794	2.07039													Tnnt3	11.8614	10.3145		Mir8097	6.63081	8.70522		chr16	4368072	4368214	Adcy9		chr5	65454646	65454788	Ugdh
													4.2817		5.19279			5.65277	3.48543													E130215H24Rik	9.95346	7.37782		Slc22a15	7.4683	8.73186		chr3	60638889	60639031	Mbnl1		chr1	189716691	189716833	Ptpn14
													1.42492		5.82896			5.19535	2.22342													Mhrt	5.4116	7.51968		H2-Q7	4.10936	0.333424		chr13	64154740	64154882	Zfp367		chr13	6027309	6027451	Klf6
													0.948601		5.63241			4.65478	1.22033													Lair1	6.96515	6.11904		Kif21b	8.36573	9.3339		chr18	69919022	69919164	Ccdc68		chr5	105637284	105637426	Lrrc8d
													4.0343		6.03474			5.0321	2.6017													Gpatch4	7.8747	7.72557		Slc1a4	7.41574	8.67444		chr12	55384214	55384356	Psma6		chr13	101753684	101753826	Pik3r1
													4.80245		5.34003			5.02059	0.903038													Ino80c	9.05364	9.88176		Smc4	8.23451	8.19977		chr1	16997166	16997308	Jph1		chr2	104572903	104573045	Platr14
													3.97407		5.15056			5.38853														Ctcflos	5.92541	7.19106		Cenpa	8.92788	8.80202		chr4	105469562	105469704	Plpp3		chr13	110570348	110570490	Plk2
													3.43563		5.40071			5.24679	2.07039													Ciita	7.01876	7.38262		Trp53	10.335	9.01903		chr12	100210894	100211036	Calm1		chr19	3344988	3345130	Cpt1a
													3.20711		5.9822			4.98959	2.98732													Lgi4	10.5081	7.99735		4930447F24Rik	7.73789	9.80941		chr14	47650047	47650189	Ktn1		chr18	16740655	16740797	Cdh2
													1.56803		5.21315			4.66903	2.22342													Mfn2	10.606	9.32433		Gxylt2	7.22771	8.03906		chr18	31935518	31935660	Lims2		chr9	40600916	40601058	Clmp
													0.565597		6.03606			4.854	2.35896													Vamp1	9.67059	8.90126		Senp1	11.4146	9.69723		chr19	32224952	32225094	Sgms1		chr10	68240888	68241030	Arid5b
													1.93546		5.90026			4.87578	1.70929													Tsc22d3	11.0301	8.95415		Clcnka	8.87024	9.47939		chr15	102451237	102451379	Amhr2		chr3	104600618	104600760	Slc16a1
													6.1818		5.18249			4.8125	2.80735													Ncf1	8.06353	9.53026		Gm12602	7.50231	9.11641		chr14	88429196	88429338	Pcdh20		chr9	62665811	62665953	Itga11
													2.05311		5.44725			5.46303	5.25814													Commd1	9.3083	8.96407		Cenpn	8.45668	8.58173		chr17	67629155	67629297	Lrrc30		chr17	17625623	17625765	Lnpep
													0.201634		5.67948			4.87922	0.903038													Fam83g	6.86437	8.23988		Stxbp3-ps	1.71809	0.350497		chr3	151323303	151323445	Adgrl4		chr14	72728060	72728202	Fndc3a
													-0.277534		5.90737			5.26828	3.75916													Rora	8.4643	6.35966		Itgb5	8.99094	8.27724		chr5	92324410	92324552	Cxcl9		chr9	102688242	102688384	Amotl2
													3.32769		5.89215			4.41886	1.22033													Slc25a15	8.67262	8.17075		9230116L04Rik	6.56171	7.46127		chr8	76971986	76972128	Nr3c2		chr17	25727797	25727939	Rpusd1
													2.38405		5.33789			4.87578	1.89918													Acat1	8.5194	8.15805		Fcgr4	8.02453	8.74083		chr16	37676210	37676352	Ndufb4		chr6	12748616	12748758	Thsd7a
													3.40939		5.94111			5.17792	1.22033													Sash3	6.95501	7.43087		Arl14ep	7.16556	7.87394		chr1	184261558	184261700	Dusp10		chr10	109818372	109818514	Nav3
													2.87184		5.43329			4.61765	2.70708													Rab3a	11.0391	9.43039		Fam110a	9.44534	9.60054		chr3	38828367	38828509	Fat4		chr13	6042625	6042767	Klf6
													4.89045		5.95849			5.37782	2.6017													Mcts1	7.17587	7.76265		Atp1a1	9.30803	9.51289		chr2	6256542	6256684	Echdc3		chr13	54101631	54101773	Sfxn1
													3.24108		5.43062			4.97774	4.80735													Ppp3r1	8.68282	8.15312		Man1a2	8.60737	7.87021		chr4	8552446	8552588	Rab2a		chr3	79536935	79537077	Fnip2
													4.3565		5.17233			5.21257	2.70708													Stau2	6.79513	7.76464		Atp1b3	9.08128	8.85866		chr6	97349578	97349720	Lmod3		chr15	31207812	31207954	Dap
													1.03562		5.13709			4.86641	2.48543													Nctc1	11.5297	10.3522		Tmem176a	8.54377	6.74153		chr14	18462668	18462810	Ube2e1		chr6	38263068	38263210	D630045J12Rik
													1.56803		5.83264			4.7252	1.48543													Siglech	7.02492	6.31606		Iqce	8.39611	8.57858		chr1	180510706	180510848	Stum		chr7	99141784	99141926	Uvrag
													-0.0816138		5.69919			4.80581	2.70708													Arrdc4	8.23728	6.16511		Sfmbt2	5.68566	6.76514		chr18	80240418	80240560	Hsbp1l1		chr13	34086984	34087126	Tubb2a
													2.3147		5.8392			4.92457	3.14893													Rcsd1	11.2393	7.33024		Stn1	8.79544	9.3184		chr5	135063884	135064026	Dnajc30		chr10	118944754	118944896	Gm38403
													4.47508		5.21859			4.63285	2.80735													Eif2ak1	7.10936	7.5404		Nhlrc4	8.8664	9.21222		chr5	145191343	145191485	Atp5j2		chr9	76566173	76566315	Fam83b
													4.21994		6.31768			5.10811	1.70929													Ppm1n	10.3678	9.11693		App	9.03389	9.04644		chr4	89486733	89486875	Cdkn2b		chr18	64382116	64382258	Onecut2
													4.29939		6.20447			5.02901	1.22033													Drap1	11.2479	9.37082		Chic1	5.48736	6.54651		chr5	104128752	104128894	Sparcl1		chr7	105482436	105482578	Prkcdbp
													2.04089		6.13309			4.78921	1.89918													Klhl12	7.7321	7.9993		Mmp11	9.87127	9.67047		chr11	107042240	107042382	1810010H24Rik		chr6	149409529	149409671	Bicd1
													3.06867		5.56346			4.66903	2.6017													Klhl23	7.85835	7.30848		Slc6a17	6.77979	8.52258		chr11	97302161	97302303	Mrpl45		chr2	49583645	49583787	Kif5c
													2.02326		4.77162			5.11853	0.903038													Dusp15	8.1502	8.61099		Kcnh1	5.40531	6.96682		chr19	47163430	47163572	Neurl1a		chr6	4489662	4489804	Col1a2
													2.70708		5.60199			4.41007	2.48543													Fam240a	8.71949	7.51724		Eno4	6.5112	7.49221		chr5	122070845	122070987	Cux2		chr12	24650749	24650891	Klf11
													2.83794		6.15198			4.79909	2.70708													Samd10	10.2797	9.16975		Wdr13	8.18351	8.29685		chr10	76257480	76257622	S100b		chr3	126384608	126384750	Arsj
													5.29939		5.27463			4.78293	1.89918													Hist1h4i	7.95123	8.10641		Psme2b	5.09845	5.12039		chr1	172633328	172633470	Dusp23		chr3	53110739	53110881	Lhfp
													2.1635		5.77742			5.45055	2.98732													Klhl33	9.84805	8.49396		Atp1a3	5.82985	7.94588		chr15	75758350	75758492	Mafa		chr11	93852864	93853006	Utp18
													1.56803		5.58586			5.10518	2.07039													Eif4a2	9.78978	8.31651		Aldh3a1	7.65349	8.36247		chr17	24427340	24427482	Eci1		chr15	66968953	66969095	Ndrg1
													4.08619		5.69988			5.77452	3.65535													Hipk3	10.3691	8.22682		Mcm6	7.62571	8.40621		chr14	73553443	73553585	Sucla2		chr6	124497814	124497956	C1rl
													4.87799		6.23544			5.16269	2.6017													Npl	7.54187	8.10743		Chn1	5.81352	7.59701		chr16	87553304	87553446	Map3k7cl		chr7	98572824	98572966	Lrrc32
													3.34554		4.58886			4.51349	1.48543													Mpp6	8.40778	7.81022		Prrx2	8.3823	9.7854		chr10	128083560	128083702	Atp5b		chr17	84616503	84616645	Dync2li1
													1.09424		5.71149			5.23726	3.48543													Mir6925	10.4261	9.06601		Clptm1l	7.36247	8.62331		chr15	61247506	61247648	A1bg		chr15	56474589	56474731	Has2os
													2.76341		5.58105			5.4957	3.65535													Tm2d1	8.14331	9.15731		Chml	6.97636	8.50904		chr5	123423871	123424013	Mlxip		chr4	141239895	141240037	Arhgef19
													4.2854		5.72942			4.9514	1.48543													Pde4a	9.57172	7.92544		Rnf38	7.94641	8.41886		chrX	10395776	10395918	Tspan7		chr17	17609975	17610117	Lnpep
													2.55459		6.16561			5.46303	5.53013													Plcd4	9.32343	8.2659		Klhl26	9.4324	9.75722		chr4	108301494	108301636	Zyg11b		chr13	85311104	85311246	Rasa1
													2.71039		5.3918			5.19298														Sox18	10.2376	8.45707		Klf16	9.71182	9.38589		chr2	130283685	130283827	Idh3b		chr4	155596533	155596675	Slc35e2
													1.49825		4.98003			4.57228														Ube3b	9.4588	9.58845		Gm7102	6.56178	5.51128		chr11	97703487	97703629	Psmb3		chr17	12146585	12146727	Agpat4
													2.89627		6.05181			5.3147	3.07039													Trdn	10.715	7.93773		Rhbdl2	5.91433	9.1525		chr7	89981018	89981160	Eed		chr18	50018644	50018786	Tnfaip8
													1.58496		5.90773			4.74578	3.36036													Ceacam1	6.23487	4.91241		Ndrg4	7.17847	9.33075		chr11	70764815	70764957	Zfp3		chr15	33703101	33703243	Tspyl5
													4.8334		5.83264			4.74578	2.90111													Aimp2	10.1693	8.81641		Itga11	8.48033	7.84759		chr14	54997639	54997781	Myh7		chr3	49641551	49641693	Pcdh18
													5.62921		5.37921			4.9279	1.22033													Ssbp1	7.64793	7.68201		Nectin3	7.39403	6.97751		chr10	53379078	53379220	Cep85l		chrX	104482490	104482632	Uprt
													1.17313		5.7241			5.23458	4.22265													B230118H07Rik	7.74611	7.296		Spryd3	9.28223	9.37887		chr10	94212649	94212791	Ndufa12		chr10	118039016	118039158	Mdm1
													1.56803		5.78764			5.70099	1.22033													Chrdl2	9.27701	6.71081		Plin2	9.39797	9.22747		chr3	136852477	136852619	Ppp3ca		chr15	95370955	95371097	Nell2
													3.22033		5.85972			5.46303	1.70929													Zfp691	8.44133	8.36146		Nsdhl	6.07959	7.36028		chr14	59597363	59597505	Cdadc1		chr12	29934327	29934469	Pxdn
													0.895303		5.68061			4.8475	3.48543													Cbr4	7.83156	8.05262		Lgals9	8.69504	7.99732		chr16	57666414	57666556	Cmss1		chr18	34860930	34861072	Egr1
													3.7666		5.75916			4.86987	2.80735													Ctxn3	10.9918	9.10714		Diaph2	7.16626	7.30757		chr4	7972899	7973041	Car8		chr14	67946176	67946318	Dock5
													3.38128		5.49761			4.20242	-1.08927													Snta1	11.1375	9.46734		Tbc1d5	8.3906	7.62863		chr18	77055654	77055796	Katnal2		chr11	102984948	102985090	Mir6931
													1.76977		5.45746			5.12391	1.70929													Ccdc13	9.22972	8.3411		Cacnb3	8.62726	9.52938		chr13	29746806	29746948	Cdkal1		chr8	92420914	92421056	Irx5
													3.70487		5.52935			4.98094	1.22033													Nit1	9.98635	9.25259		Numbl	8.14323	8.82703		chr2	120460404	120460546	Capn3		chr18	70252721	70252863	Dynap
													3.63052		5.63154			4.75596	2.35896													Mrps36	9.09159	8.45652		Sgtb	7.50954	8.52881		chr6	32729337	32729479	Plxna4		chr16	94536508	94536650	Dscr3
													2.89239		5.89639			4.74255	0.903038													Adhfe1	9.58806	7.48386		4930487H11Rik	8.12771	9.19454		chr12	72731946	72732088	Ppm1a		chrX	36096180	36096322	Il13ra1
													1.01078		5.72042			5.11853	0.903038													Cxcl14	7.38306	6.97246		Kif3a	6.78973	8.27789		chr3	104968278	104968420	Wnt2b		chr3	93579602	93579744	S100a10
													1.73985		5.44012			5.26566	3.90111													Col6a6	8.73828	6.5659		Fmn1	5.37121	7.11749		chr4	129783437	129783579	Ptp4a2		chr14	78548749	78548891	Akap11
													4.08491		5.52372			4.98094	1.89918													Retn	7.74079	7.81973		Snhg15	9.04811	8.81186		chr6	29088408	29088550	Lep		chr13	93772263	93772405	Arsb
													-1.26882		5.65363			4.48929	2.48543													Ace2	6.57357	6.39806		Mgarp	10.2918	8.34521		chr9	50478739	50478881	Plet1		chr3	14694308	14694450	Car13
													4.12681		4.69905			4.8125	2.07039													Mpp3	10.2641	7.84652		4930503E24Rik	5.74913	5.80748		chr9	77295193	77295335	Mlip		chr1	128571093	128571235	Cxcr4
													1.37016		5.77307			5.01212														Larp1b	8.43336	7.53656		D11Wsu47e	9.02091	9.1193		chr3	57950703	57950845	Pfn2		chr11	69280976	69281118	Cntrob
													2.36036		5.86481			5.17273	2.07039													Slc46a3	7.7661	7.62494		Mast3	9.57247	9.58489		chr1	174844961	174845103	Grem2		chrX	162348239	162348381	Nhs
													2.89821		5.61618			5.03738	3.14893													Ccpg1os	8.42717	7.62363		C1qtnf1	10.2027	9.39781		chr6	97441510	97441652	Frmd4b		chr6	15728073	15728215	Mdfic
													3.49442		5.83719			5.19771	2.22342													Apln	6.67433	7.53896		Serpinb9b	8.17033	8.99198		chr7	133731148	133731290	Bccip		chr4	128925237	128925379	Azin2
													3.58015		5.54551			4.854	-0.104697													Khdrbs3	6.8824	7.39159		Dlg4	9.97984	9.29981		chr9	58914133	58914275	Hcn4		chr3	14701561	14701703	Car13
													0.786596		5.28021			4.7761	1.22033													Pik3r6	7.95204	7.27654		Szt2	8.15846	8.85312		chr13	43362389	43362531	Sirt5		chr8	94163378	94163520	Mt2
													3.79233		5.95965			4.7252	2.98732													Kcne4	8.34345	8.15596		Slpi	5.42794	7.11863		chr12	15970530	15970672	Trib2		chr5	57722110	57722252	Pcdh7
													3.7447		5.50573			5.0237	1.48543													Zfp119a	7.56967	6.55712		Kpnb1	8.87027	8.99145		chr3	85812374	85812516	Fam160a1		chr15	8335423	8335565	Nipbl
													1.60644		5.2926			5.3147	4.03034													Dpy30	8.83371	8.28526		Tnfrsf11b	6.43396	7.75729		chr8	115536480	115536622	Maf		chr14	63544163	63544305	Mtmr9
													2.5373		5.75542			4.80271	1.89918													Ube3a	8.92441	7.69091		Fbxo46	8.45234	8.53158		chr6	5256063	5256205	Pon3		chr13	74317508	74317650	Pdcd6
													2.7366		5.43996			5.36667	1.70929													Rmdn2	7.66099	8.0373		Acot7	8.65046	9.26893		chr16	59583706	59583848	Crybg3		chr5	135393579	135393721	Pom121
													2.57046		5.44112			4.93357	1.48543													Ccdc91	9.80494	8.85309		Spred3	8.87922	8.59569		chr8	45877551	45877693	Pdlim3		chr2	59554640	59554782	Tanc1
													2.21257		5.34038			5.18785	2.22342													Psd3	8.55207	8.29085		Pcyox1l	8.17123	8.92238		chr8	46925399	46925541	Enpp6		chr10	17549461	17549603	Cited2
													0.531069		5.66874			5.20789	3.36036													Rab11fip3	9.12015	9.08907		Rabl2	6.70612	7.43012		chr10	7942992	7943134	Tab2		chr19	6975806	6975948	Ppp1r14b
													5.71644		5.40939			5.02901	2.90111													Ndufv3	8.59418	8.7469		Mcm10	9.32835	8.07719		chr5	130169123	130169265	Rabgef1		chr18	47193257	47193399	Sema6a
													-0.277534		6.03067			5.02901	2.22342													Spata1	9.48997	8.49929		Cerk	10.0377	9.68923		chr12	83534155	83534297	Dcaf4		chr4	80882365	80882507	Lurap1l
													2.76341		5.90485			5.49761	0.903038													Nat8f1	8.33789	8.0194		Ulbp1	5.39832	5.81083		chr14	101653808	101653950	Uchl3		chr4	156110145	156110287	9430015G10Rik
													3.32265		6.29205			4.67638	2.70708													Dusp23	9.09573	7.23012		Gm4262	9.35487	9.82688		chr7	3446976	3447118	Cacng6		chr18	69273001	69273143	Tcf4
													3.1127		5.79688			4.77294	2.6017													Tmem87a	10.6755	8.59001		Tpst2	10.2511	10.4191		chr1	12979286	12979428	Slco5a1		chr11	79297145	79297287	Wsb1
													4.90569		5.972			4.56499														Dexi	9.44619	8.85278		Ccdc166	7.68138	8.54487		chr2	5205107	5205249	Ccdc3		chr14	52279645	52279787	Rab2b
													0.565597		5.61338			4.82833	3.42358													Acr	7.13935	7.56266		Pea15a	10.8356	9.89232		chr2	130350351	130350493	Cpxm1		chr2	147046311	147046453	Xrn2
													2.852		6.14965			5.07039	2.6017													Mtif2	8.80266	8.57733		Lztr1	8.7864	9.09704		chr9	79965227	79965369	Filip1		chr9	116242145	116242287	Tgfbr2
													0.0976108		5.78175			5.15502	4.07039													Ndufa5	10.9452	8.13883		Eva1c	7.87507	8.57473		chr2	114071503	114071645	C130080G10Rik		chr16	93787349	93787491	Morc3
													3.45352		5.62088			4.61412	1.48543													Nlrx1	8.26463	7.83134		Fbxo4	9.37238	8.69195		chr15	59533684	59533826	Trib1		chr19	36228549	36228691	Ankrd1
													3.0018		5.32876			5.42089	2.22342													Syt6	6.34287	8.15305		Gnaq	8.86773	7.95158		chr12	16021772	16021914	Trib2		chr15	62261787	62261929	H2afy3
													2.67582		6.12402			4.42291	2.35896													Minos1	9.73519	8.90961		Lrrc8e	8.656	8.58598		chr15	97004111	97004253	Slc38a4		chr17	47184141	47184283	Trerf1
													1.22959		5.53185			4.98094	3.14893													Ybx3	10.9981	9.52465		Trim28	9.49638	9.00224		chr8	108011041	108011183	Psmd7		chr7	130960044	130960186	Htra1
													4.39575		5.44211			4.8475	3.6017													Lefty1	9.16411	8.84566		Mir1893	10.4574	8.91515		chr11	86484882	86485024	Rnft1		chr10	14521544	14521686	Adgrg6
													3.30305		5.40837			4.78293	2.22342													Kdm5d	6.55995	-2.47393		Clta	9.2031	9.36572		chr12	85462792	85462934	Fos		chr12	80259116	80259258	Actn1
													1.66448		5.71053			5.0009	0.903038													Tmem255b	9.80507	7.44004		Xdh	10.4572	9.4289		chr5	92043170	92043312	Cdkl2		chr8	44934971	44935113	Fat1
													1.84197		5.78188			4.68313	2.90111													Lsamp	6.64487	6.29352		Sf3b3	8.87247	9.19822		chr14	47663486	47663628	Ktn1		chr15	8967534	8967676	Ranbp3l
													0.823749		5.36159			4.52544	1.48543													Lpin1	11.0501	7.90213		Akap11	8.56921	9.24837		chrX	104413598	104413740	Abcb7		chr13	33090230	33090372	Serpinb1b
													4.52857		4.97842			5.25399	1.48543													5730409E04Rik	7.06194	7.28397		Rpgrip1	8.99513	7.80858		chr14	25674082	25674224	Ppif		chr9	56901193	56901335	Snx33
													2.19061		5.95849			5.6851	4.80735													Gdf1	9.83179	9.40178		Pi4kb	9.073	9.28882		chr16	38522820	38522962	Timmdc1		chr18	36688197	36688339	E230025N22Rik
													4.39335		5.81468			5.3579	3.07039													Cwf19l2	7.59134	7.09524		Pisd	7.20516	8.25144		chr6	55282007	55282149	Aqp1		chr17	14611139	14611281	Thbs2
													3.14078		5.84059			5.29646	2.6017													Ky	11.1274	8.37626		Gm4737	6.82668	6.57667		chr7	25237947	25238089	Gsk3a		chr5	136908196	136908338	Ift22
													3.80993		5.86109			4.71149	2.6017													Rasgrp4	9.9902	8.57179		Gsta4	8.87866	8.56482		chr3	151294756	151294898	Adgrl4		chr12	98215726	98215868	Galc
													3.95931		5.77558			5.24907	2.90111													Kcnu1	7.62607	7.73193		Haus4	8.65973	8.87092		chr16	56037903	56038045	Trmt10c		chr8	48822053	48822195	Tenm3
													0.480265		5.72982			4.7148	1.89918													Art1	10.1351	8.73405		Cks1b	10.9625	10.006		chr12	100276085	100276227	Gm10432		chr1	44585578	44585720	Gulp1
													1.33056		5.69766			4.86344	0.903038													Rasgrf2	5.4446	7.21868		Wdr89	8.52001	8.49735		chr9	50604001	50604143	Timm8b		chr3	84022388	84022530	D930015E06Rik
													3.96763		5.59723			4.76924	2.07039													Oat	10.0228	7.56003		Tmem231	8.08691	8.91117		chr1	138594926	138595068	Nek7		chr4	70518867	70519009	Megf9
													6.05094		5.62293			4.95466	3.22188													Insl3	8.54286	8.13407		Gins2	7.8896	8.19313		chr16	20158718	20158860	Mir684-1		chr11	102644133	102644275	2810433D01Rik
													3.59395		6.09054			5.05961	2.48543													Rpl7a	9.55761	9.56047		Mtcl1	7.24959	8.55616		chr13	36326862	36327004	Fars2		chr6	43286788	43286930	Arhgef5
													2.1635		5.59783			5.25852	1.70929													Gpt	9.80376	9.78438		Magea8	1.56803	2.88069		chr16	19911972	19912114	A930003A15Rik		chr15	94574668	94574810	Twf1
													5.86493		6.23506			4.79909	2.07039													Plxna4	6.64285	7.27146		Rbm12	8.23946	8.42234		chr17	24724214	24724356	Ndufb10		chr14	76931415	76931557	Lacc1
													4.48639		5.36265			4.86987	-0.104697													Gatb	8.02464	8.91323		Patz1	9.13855	9.24246		chr14	65837400	65837542	Ccdc25		chr11	117949117	117949259	Socs3
													2.34056		5.61368			4.7761	2.90111													Atp5c1	9.32903	8.85664		Zfpl1	8.84638	8.94677		chr3	79906747	79906889	Fam198b		chr7	36265957	36266099	Tshz3
													0.646163		6.29848			5.11061	2.48543													Fbxo27	7.17058	7.44588		Zfp646	9.36096	9.47188		chr18	36328905	36329047	Cystm1		chr11	113733562	113733704	Cdc42ep4
													3.23955		5.78018			4.91265	1.89918													Cfap52	7.26959	8.36363		Rin1	9.38086	9.54012		chr12	45333191	45333333	Stxbp6		chr13	62964937	62965079	2010111I01Rik
													1.9222		5.77808			5.03738	2.35896													Eif2b4	9.49867	9.08178		Ccdc82	7.18398	7.14959		chr4	40279201	40279343	Ndufb6		chr19	42089995	42090137	Pi4k2a
													1.20789		5.74012			5.41447	4.22265													Mir1902	9.14162	8.3306		Bri3bp	7.86301	8.66069		chr17	87025666	87025808	Cript		chr13	52279050	52279192	4921525O09Rik
													2.7366		5.926			5.47541	2.98732													Slc28a1	10.5763	8.27917		Myl4	9.66319	10.1342		chr3	7367092	7367234	Pkia		chr15	98780409	98780551	Wnt10b
													1.9542		5.55612			4.87283	2.90111													Msh3	7.43454	7.92487		Slc24a5	5.78333	7.94008		chr5	150290598	150290740	Fry		chr17	80145067	80145209	Galm
													1.98003		5.40599			4.96901	1.70929													Actc1	8.97888	9.88447		Tep1	8.28988	8.39219		chr6	120275664	120275806	B4galnt3		chr1	150218384	150218526	Ptgs2os2
													3.73715		5.91624			5.14445	2.07039													Fcho1	7.02242	6.72042		Ptprf	7.40246	8.11338		chr1	58602734	58602876	Ndufb3		chr2	31496708	31496850	Gm5424
													0.0976108		5.95338			5.53356	4.51538													Gca	7.81144	7.0082		Mtmr9	7.43996	7.94489		chr12	80123740	80123882	2310015A10Rik		chr8	121152651	121152793	Foxl1
													5.32823		4.91313			4.61765	2.90111													Eci1	9.78875	8.92804		Slc44a4	9.3297	9.22464		chr1	134903154	134903296	Ppp1r12b		chr16	44875710	44875852	Cd200r2
													4.6792		5.53745			4.57228	2.07039													Fam53b	10.6306	9.05091		Mmp8	7.9657	6.26679		chr1	7155055	7155197	Pcmtd1		chr3	52047139	52047281	Maml3
													3.37643		6.03287			4.70432	1.48543													2900009J06Rik	8.78955	8.64749		Ugt1a1	6.74873	8.36484		chr11	103698030	103698172	C130046K22Rik		chr6	149101781	149101923	Dennd5b
													2.63575		5.82413			5.33307	3.80735													St6galnac2	8.88879	8.66732		Anpep	8.07532	8.7212		chr2	52372293	52372435	Neb		chr8	15019950	15020092	Kbtbd11
													2.98914		5.66931			4.84449	2.07039													Rsph3b	6.94257	4.16229		Zfp90	8.65575	8.77739		chr11	101278760	101278902	Coa3		chr6	149410085	149410227	Bicd1
													1.09424		5.48688			5.01212	1.70929													Sqor	8.04319	7.30305		H19	11.7126	10.1431		chr17	15196127	15196269	Gm5091		chr12	35569047	35569189	Ahr
													2.99548		5.40242			4.74578	2.07039													Gpx3	10.6893	9.75111		9530068E07Rik	9.86249	8.64176		chr2	79138061	79138203	Itga4		chr13	73803735	73803877	Slc12a7
													1.07039		5.66647			4.9514	-0.104697													Trap1	8.11309	8.82531		Slc4a11	6.7866	8.39144		chr7	28824994	28825136	Ech1		chr2	14108092	14108234	Stam
													2.32481		5.65478			5.32157	3.80735													Ccl28	7.91764	7.85549		Csl	7.42291	7.05593		chr17	71791320	71791462	Clip4		chr10	78465105	78465247	Pdxk
													0.646163		5.12102			5.37539	3.29278													Thsd1	7.65428	7.35376		Cdc25b	9.97424	10.1126		chrX	104413963	104414105	Abcb7		chr17	74993842	74993984	Ltbp1
													4.80271		5.87603			4.96347	1.22033													2310015A10Rik	10.9642	9.68683		Fam83b	5.29554	7.99444		chr10	18147158	18147300	Ect2l		chr9	70197671	70197813	Myo1e
													1.60644		5.44576			4.87578	2.90111													St3gal3	9.88202	9.06175		A730081D07Rik	8.94347	9.0534		chr4	87433770	87433912	Slc24a2		chr12	112693371	112693513	Zbtb42
													1.9222		5.44989			4.74255	2.07039													Unc5a	6.29554	6.9514		Crip2	10.4632	10.3157		chr18	24151766	24151908	Ino80c		chr12	110844983	110845125	Mok
													4.53854		5.72615			4.86047	1.89918													Frat1	10.6095	7.55938		Gdpd3	9.50765	8.7912		chr18	34330814	34330956	Srp19		chr11	86623295	86623437	Mir8115
													3.35544		5.14466			5.37539	4.14893													Ccdc85a	9.00638	6.24241		Pdgfrl	8.16176	8		chr6	122759273	122759415	Slc2a3		chr13	6015672	6015814	Klf6
													1.20789		5.2034			4.82528	2.6017													Kcna6	5.23419	6.81654		Armc9	7.24403	8.56253		chr12	9039690	9039832	Ttc32		chr18	75901719	75901861	Zbtb7c
													1.52356		5.43129			4.86641	3.75916													Ttc32	8.65666	8.74152		Rtn4r	6.31225	7.38509		chr1	37900193	37900335	Mrpl30		chr4	93879459	93879601	Tusc1
													1.27798		5.21004			5.05398	3.07039													Fam136a	8.03149	8.14183		Rhod	7.77831	9.94196		chr11	98783197	98783339	Nr1d1		chr6	17051420	17051562	Tes
													1.90111		6.09159			4.8475	1.22033													Aqp7	9.50273	8.11767		Myg1	8.80399	9.14055		chr8	86012768	86012910	Phkb		chr13	69480848	69480990	Papd7
													4.55029		5.39746			5.0009	3.36036													Hmga1b	8.97857	8.46377		Hps1	7.25842	8.11234		chr7	18948415	18948557	Nova2		chr13	17604579	17604721	Sugct
													3.78293		6.23802			4.8475	-0.104697													Dmac1	7.30405	6.60518		Maged2	7.68548	7.01625		chr6	31385850	31385992	Mkln1os		chr5	21139348	21139490	Gsap
													4.25172		5.89954			4.89142	2.35896													Cass4	8.48192	8.45646		Kntc1	8.86572	8.14027		chr4	134164957	134165099	Cep85		chr2	118353719	118353861	Gpr176
													0.565597		6.12205			4.70432	0.485427													Tifab	8.27202	7.02741		Gdpd5	9.05538	8.7319		chr11	110053603	110053745	Abca8a		chrX	13071052	13071194	Usp9x
													4.16148		6.07457			5.51791	4.78346													Nudt12os	6.82197	6.71679		Bdkrb2	7.76338	8.45059		chr10	95605368	95605510	Nudt4		chr3	101112104	101112246	Ptgfrn
													0.709291		5.39541			5.04876	4.1102													Sdhaf1	8.58564	7.93422		H1fx	6.60489	8.35694		chr15	96883387	96883529	Slc38a4		chr12	21481896	21482038	Ywhaq
													3.04177		5.76408			4.74578	3.6017													Svil	10.5444	9.59849		Dtd2	9.04311	8.30586		chr14	47634793	47634935	Ktn1		chr11	62669651	62669793	Mmgt2
													2.20163		5.6125			4.73877	2.6017													Gng7	8.5504	9.04087		Serpinb1a	8.08207	8.70707		chr7	78782828	78782970	Mrpl46		chr15	55897933	55898075	Sntb1
													1.74846		6.01123			4.83188	2.48543													Uqcrc1	9.06203	7.99645		Pi4kb	9.073	9.28882		chr7	99182845	99182987	Dgat2		chr13	6127660	6127802	Klf6
													3.0917		5.69321			5.20281	0.485427													Dock10	6.72042	6.53978		Acly	8.6072	8.7105		chr11	67390975	67391117	Myh13		chr9	58275355	58275497	Stoml1
													0.244887		5.74093			4.61412	1.48543													1700113H08Rik	5.24717	6.78986		Dpy19l3	8.54452	8.89438		chr10	51955850	51955992	Vgll2		chr19	4928481	4928623	Dpp3
													1.17313		5.76871			5.41886	2.22342													Cdh19	5.45878	5.19377		Rcor2	7.91955	8.7651		chr13	96537891	96538033	Polk		chr17	84332483	84332625	Thada
													5.34359		6.19052			5.27538	2.90111													Mrln	9.50885	8.81083		Ccna2	7.24194	8.34096		chr10	84997872	84998014	Ric8b		chr13	114525666	114525808	Fst
													2.56316		6.29948			4.70432	1.70929													Cnga3	9.33304	7.05474		Klhl15	8.0273	7.40875		chr9	120566296	120566438	Rpl14		chr10	39321848	39321990	Fyn
													4.08619		5.62176			4.63633	2.07039													Lyl1	10.571	10.4414		Trp53inp1	9.35473	8.69267		chr6	24597388	24597530	Lmod2		chr6	146410154	146410296	Itpr2
													1.9855		5.42727			5.4545	1.70929													Uqcrq	9.14107	8.49619		Runx3	5.63909	8.69451		chr4	105168865	105169007	Plpp3		chr7	132253494	132253636	Gm10584
													4.00675		5.30743			5.3579	3.6017													Apoo	8.90247	6.88795		Nemp1	9.57986	9.62684		chr11	70701113	70701255	Kif1c		chr9	49537752	49537894	Gm11149
													3.89385		5.92955			4.70819	2.48543													Gprasp2	5.12516	5.8495		Gucy2d	7.91459	7.81689		chr4	34778095	34778237	Smim8		chr4	141345184	141345326	Fam131c
													4.48864		5.72629			4.70819	0.485427													Scara3	8.62525	7.26364		Acat2	7.22222	8.09017		chr6	24599306	24599448	Lmod2		chr19	37820957	37821099	Cyp26a1
													2.74093		5.76593			4.8475	3.94486													Lgi1	7.8376	6.84919		Prps2	5.93593	7.03974		chr9	77636727	77636869	Klhl31		chr1	45341110	45341252	Col3a1
													3.88557		5.59201			4.67638	2.35896													Atl2	10.317	8.27249		Cdc42bpb	9.32534	9.07671		chr14	73733424	73733566	Sucla2		chr13	32479408	32479550	Gmds
													1.84197		5.98743			4.83188	-0.104697													Gfm2	7.88347	7.83624		Mical1	8.75196	9.33444		chr10	85127474	85127616	Mterf2		chr10	69321522	69321664	Cdk1
													2.63343		5.61324			5.0321	2.6017													Tnmd	6.48059	6.31759		Pprc1	9.81439	9.22775		chr19	7066528	7066670	Macrod1		chr13	32964592	32964734	Serpinb6b
													2.01078		5.71039			4.78293	2.70708													Smox	10.7399	8.74133		Mapk13	7.59354	8.18311		chr10	43115944	43116086	Sobp		chr15	99164136	99164278	Spats2
													1.96717		5.72887			4.8125	2.48543													Bend7	6.16511	6.38016		Tfr2	6.3336	7.3262		chr6	32963674	32963816	Chchd3		chr2	94178734	94178876	Hsd17b12
													4.25852		6.10549			4.9982	-1.08927													Lrrc20	10.6039	9.37443		Mapk8ip1	9.55475	8.95641		chr1	66951839	66951981	Myl1		chr4	63718568	63718710	Tnfsf15
													2.22805		5.70722			5.09466	1.22033													Capn7	9.0533	7.78565		Dcaf15	7.40625	9.4724		chr14	21720616	21720758	Dupd1		chrX	12319339	12319481	Gm14635
													3.63865		6.09286			4.83491	3.36036													Zfp870	7.75662	7.23328		Fat1	7.57065	8.63038		chr4	81900110	81900252	Gm5860		chr11	57129966	57130108	Gria1
													4.79805		5.51444			5.43996	2.6017													Lrrc55	8.00602	6.67716		Nt5dc2	8.58727	8.78006		chrX	71215443	71215585	Mtm1		chr7	80753973	80754115	Iqgap1
													3.87578		5.50271			5.06221	2.35896													Flrt3	6.8327	6.61736		Masp1	8.37437	9.64109		chr16	20702457	20702599	Fam131a		chr13	52002223	52002365	4921525O09Rik
													6.05821		5.15056			5.29866	2.70708													Pkm	10.7317	9.6298		Shc1	10.954	10.0025		chr8	124953252	124953394	Egln1		chr5	35636085	35636227	Htra3
													2.79494		5.25493			5.04308	3.36036													Padi2	10.0748	8.65127		Acot1	8.168	7.70193		chr10	93357461	93357603	Gm17745		chr3	109369018	109369160	Vav3
													2.36457		5.42105			5.18785	1.70929													Tuba4a	10.2739	9.79422		Tpx2	10.3019	9.12204		chr4	133814433	133814575	Rps6ka1		chr3	100684252	100684394	Man1a2
													0.31034		5.42626			4.96625	1.48543													Gm4951	7.19918	5.13237		Tmem131l	8.82356	8.92078		chr6	32799147	32799289	Plxna4		chr15	25555387	25555529	Myo10
													2.66448		5.54736			4.79909	2.98732													E330013P04Rik	8.24082	6.96457		Wdr34	9.27261	8.75554		chr9	3456745	3456887	Cwf19l2		chr2	92945276	92945418	Syt13
													4.75649		5.76739			5.25172	2.07039													Atg4a	7.50875	7.53831		Grem1	5.24203	8.01981		chr18	24779234	24779376	Fhod3		chr18	78938553	78938695	Setbp1
													1.66448		6.30551			5.18269	3.42358													Fignl2	7.88883	7.18448		Cep55	8.21602	9.57667		chr11	115766071	115766213	Tmem94		chr10	68290648	68290790	Arid5b
													3.57168		5.80155			4.69377	1.70929													Grb10	8.9195	6.88972		Knl1	8.17685	8.19663		chr3	20133153	20133295	Gyg		chr15	83233495	83233637	A4galt
													1.29866		5.92208			5.22497	3.36036													Adig	8.15441	7.87667		Npm3-ps1	7.34105	8.09851		chr12	28675702	28675844	Adi1		chr5	13417322	13417464	Sema3a
													-0.434403		5.86406			5.17513	1.48543													Tpd52	8.51065	8.72649		Tes	7.61206	8.55486		chr10	84917358	84917500	Ric8b		chr4	64235910	64236052	Tnc
													3.37226		6.01915			5.45878	1.89918													Myl2	7.57728	8.08781		Pgls	9.90191	9.26125		chr12	31634201	31634343	Bcap29		chr7	58626436	58626578	Atp10a
													4.62234		5.47703			4.54535	2.90111													1600014C10Rik	8.41068	7.45865		Fancc	7.86805	7.68815		chr18	36794310	36794452	Zmat2		chr17	14753577	14753719	Thbs2
													2.37434		5.35843			4.77294	1.22033													Otub2	8.33409	8.45816		Hmces	7.53865	8.87955		chr4	133963499	133963641	Hmgn2		chr7	113513143	113513285	Far1
													1.64847		5.73904			4.44029	2.35896													Hcls1	10.1417	8.72035		Fbxl19	8.81654	8.44489		chr12	100588401	100588543	Ttc7b		chr11	121647155	121647297	B3gntl1
													1.50589		5.82871			5.10518	1.70929													Gm21949	5.0663	6.50367		Ccdc65	7.95166	8.85821		chr9	102650308	102650450	Anapc13		chr6	29316199	29316341	Fam71f1
													3.13011		5.54751			4.61412	2.22342													Lsm7	9.20353	9.20254		Slc39a8	5.81186	6.72274		chr1	144902989	144903131	Rgs18		chr10	12887923	12888065	Utrn
													2.91839		6.17213			5.04876	2.6017													Mycn	7.73023	6.52105		Lox	7.14517	8.32118		chr9	102498072	102498214	Ky		chr11	72848723	72848865	Zzef1
													2.17951		5.49442			5.3799	1.89918													BC002163	7.82343	6.46181		Msln	7.7701	10.0841		chr6	83109369	83109511	Mrpl53		chr7	51818467	51818609	Fancf
													-1.26882		5.73376			5.04876	2.07039													Rab15	8.375	7.85739		Shq1	6.90189	7.93493		chr8	107890470	107890612	Psmd7		chr5	96616956	96617098	Anxa3
													1.71809		5.57486			4.9486	-1.08927													Rps27l	9.49409	7.88938		Ikbkg	8.19451	8.6811		chr10	29211966	29212108	9330159F19Rik		chr7	144982650	144982792	Ccnd1
															4.75995			5.25172	4.36036													Fgl2	8.53241	7.50076		S1pr2	8.79177	8.32977		chr8	83566796	83566938	Ndufb7		chr2	119992575	119992717	Mapkbp1
													2.82375		5.53013			4.80581	2.22342													Lingo3	9.68527	9.41172		Cgref1	9.48396	9.87184		chr11	23008539	23008681	Fam161a		chr8	121197404	121197546	Foxl1
													4.41583		5.71452			5.02901	2.6017													Capn7	9.0533	7.78565		Zbtb11os1	9.18003	8.77675		chr16	37653788	37653930	Ndufb4		chr3	89522372	89522514	Kcnn3
													2.71809		5.416			5.04045	2.07039													Nhlrc1	7.33691	7.51724		Gm3716	8.40218	8.44894		chr11	17257821	17257963	C1d		chr7	127422213	127422355	Zfp688
													1.15056		5.7412			5.0321	2.80735													Ubac1	9.29686	8.87186		B4galt7	8.84125	8.66966		chr17	67625725	67625867	Lrrc30		chr3	84508944	84509086	Fhdc1
													4.44593		5.59021			4.48543	2.35896													Il11ra1	9.75394	7.73335		Sema5a	8.36486	8.54446		chr2	131096217	131096359	Siglec1		chr13	5899912	5900054	Klf6
													2.50716		5.96012			4.70819	0.485427													Gm15417	10.811	9.22802		Akt1	9.32783	9.86576		chr6	34583683	34583825	Bpgm		chr10	88008775	88008917	Tyms-ps
													3.85649		5.68257			5.34873	3.90111													Scube2	7.44799	7.16219		Wdr90	10.5563	9.38726		chr4	87472309	87472451	Slc24a2		chr3	101494129	101494271	Atp1a1
													3.90929		5.86901			4.49378	2.35896													Iqsec3	5.40922	6.81288		Asb6	8.58265	9.77698		chr8	122461499	122461641	Snai3		chr11	78550190	78550332	Tmem97
													3.12598		5.78044			4.92172	0.485427													Zfp263	7.81493	7.07028		Tcf3	8.68034	9.00567		chr5	123682534	123682676	Clip1		chr15	3985326	3985468	Fbxo4
													0.922198		5.32121			4.71149	2.07039													Cd300a	9.21415	9.81319		Cald1	9.44234	9.71872		chr13	102652548	102652690	Cd180		chr13	85431143	85431285	Rasa1
													1.93546		5.7097			4.90977	3.14893													Ttc4	8.41893	8.26075		Dck	7.64079	7.91639		chr4	132274120	132274262	Taf12		chr12	110602409	110602551	Dync1h1
													2.52857		5.69738			4.60288	2.70708													Usp18	9.40163	7.07772		Nsl1	9.58068	8.30358		chr2	155523748	155523890	Acss2		chr9	58175743	58175885	Islr
													3.9222		5.33985			4.7761	2.90111													Ppm1a	8.95392	8.86202		C1s1	6.24213	5.76739		chr13	24581061	24581203	Fam65b		chr1	136462765	136462907	Kif14
													2.12267		5.45845			5.01525	1.48543													Gm6712	5.75916	4.25814		Nmnat2	6.53115	7.72284		chr17	71012311	71012453	Myom1		chr3	96001698	96001840	Plekho1
													0.757023		5.43513			4.63633	1.89918													Lipo3	4.60822	1.97636		Dram1	8.41576	8.07596		chr10	94545497	94545639	Tmcc3		chr9	106892216	106892358	Manf
													4.81224		5.90881			4.67243	1.70929													Tmem74b	5.95093	7.38828		Ralgps2	6.44659	8.51544		chr6	129236065	129236207	2310001H17Rik		chr4	56070886	56071028	Klf4
													3.85649		5.57471			5.14731	3.07039													Rpl9	8.04786	8.40491		G2e3	7.93937	7.77288		chr5	129887602	129887744	Chchd2		chr12	24734798	24734940	Rrm2
													4.6907		5.28021			4.91265	2.48543													Podn	8.82192	8.48679		Purb	8.55107	9.33273		chr8	41099140	41099282	Mtus1		chr4	118437889	118438031	Cdc20
													-0.610433		5.36859			5.08406	2.48543													Sema4d	8.77882	8.41183		Zmynd8	11.4916	10.297		chr17	8282930	8283072	Mpc1		chr15	23046267	23046409	Cdh18
													3.39094		5.97694			4.63285	1.22033													Mir133a-1	10.9258	9.36291		Tmem185b	8.74771	8.94943		chr19	43675189	43675331	BC037704		chr10	31572926	31573068	Rnf217
													4.68173		5.99152			5.07039	2.22342													Npr3	7.61128	7.3236		Tram1	7.49661	8.09653		chr3	57951101	57951243	Pfn2		chr13	85273912	85274054	Rasa1
													3.15785		5.51901			5.10518	5.09043													Fbxo32	10.8082	10.1818		Rai14	8.00282	9.18207		chr14	32085851	32085993	Oxnad1		chr6	124512667	124512809	C1ra
													3.55888		5.92588			5.25172	1.48543													Tpbgl	10.145	6.50192		Cdk5rap2	8.18592	8.50267		chr6	8259719	8259861	Umad1		chrX	153497790	153497932	Ubqln2
													1.79077		5.60244			4.47314	2.48543													Prkcz	6.44849	7.23386		Nt5c2	8.90692	9.83236		chr13	46404397	46404539	Rbm24		chr15	54335297	54335439	Tnfrsf11b
													2.39369		5.55505			4.71809	1.89918													Rps27rt	9.04433	8.7753		Ccdc34	7.56499	7.74126		chr17	44151596	44151738	Clic5		chr16	34209292	34209434	Umps
													1.9486		6.04023			5.10811	4.32697													Clec2e	9.42365	6.41726		Itprip	7.83838	9.91035		chr19	4045926	4046068	Gstp2		chr17	7448868	7449010	Gm9992
													3.85997		5.66945			5.38647	1.89918													Tspan18	8.00624	7.21028		Tsku	8.09154	7.72833		chr8	106231820	106231962	Prmt7		chr19	12518061	12518203	Dtx4
													2.17951		6.06361			4.64731	1.70929													Ndufs3	10.1861	8.97015		Bbs12	7.70964	7.91394		chr7	28350189	28350331	Rps16		chr10	68248724	68248866	Arid5b
													0.922198		5.84273			5.42928	1.89918													Cited1	5.38388	6.50454		Srbd1	9.1796	8.52186		chr12	100455992	100456134	Ttc7b		chr1	153040449	153040591	Nmnat2
													1.07039		5.60659			4.88509	2.07039													Ttyh1	8.72494	8.31184		Fam193a	8.35515	8.43269		chr11	89856788	89856930	Pctp		chr7	134033553	134033695	Adam12
													2.74846		5.43062			4.80271	2.22342													Amigo1	10.2075	9.02717		Smc2	7.34336	7.40233		chr9	122349049	122349191	Abhd5		chr12	111021387	111021529	Rcor1
													2.48156		6.00135			5.29866	3.14893													Inpp5e	8.58588	9.28682		Prr3	9.07394	9.42294		chr12	34452841	34452983	Hdac9		chr18	75342063	75342205	Smad7
													2.05311		5.88667			4.89142	2.6017													Cabp1	9.11554	7.38832		Wdfy3	8.70724	8.2968		chr8	46210446	46210588	Slc25a4		chr15	74709407	74709549	Jrk
													3.73877		5.72683			4.58796	2.80735													P2ry1	7.99127	6.54071		Saal1	7.96275	8.31895		chr14	64265388	64265530	Msra		chr1	135650093	135650235	Nav1
													4.48156		5.95117			4.44427	1.48543													Dennd2c	8.45397	8.44228		Unc93a	2.29131	1.33628		chr5	121618717	121618859	Acad12		chr16	39669275	39669417	Igsf11
													3.60644		6.00764			4.83188	2.22342													Rnf170	10.5277	8.42842		Ttyh2	9.83864	9.1536		chr8	84501608	84501750	Cacna1a		chr1	51031979	51032121	Tmeff2
													2.82069		5.58015			4.87578	1.70929													Ndufv2	9.59969	9.02083		Nagk	8.85513	8.78973		chr15	78790731	78790873	Card10		chr7	143661532	143661674	Tnfrsf22
													2.38405		5.89942			5.43563	3.14893													Eln	8.8566	7.75842		Nol4	5.74066	8.24643		chr16	37654619	37654761	Ndufb4		chr15	42506754	42506896	Angpt1
													1.3505		5.28225			4.89772	1.89918													Lamtor1	10.0085	8.47925		Pcdhga1	8.03323	8.31191		chr14	79366664	79366806	Naa16		chr8	48810657	48810799	Tenm3
													3.41886		5.52372			5.12391	0.903038													Grrp1	10.0073	8.60164		Pdcd11	8.98331	8.90784		chr19	36264641	36264783	Pcgf5		chr12	27576433	27576575	Sox11
													0.948601		5.57077			4.46074	2.98732													Cib2	8.64023	7.46826		Gga2	8.30535	9.04189		chr19	16513923	16514065	Gna14		chr1	178540535	178540677	Kif26b
													4.85773		5.42291			4.69042	2.80735													Tox	5.75995	5.91707		Elk4	9.92245	8.93344		chr7	144747657	144747799	Ano1		chr9	14172146	14172288	Sesn3
													3.1035		5.65935			5.06523	4.14893													Wnk2	10.5292	7.61324		Ctns	8.92526	9.17571		chr18	23706281	23706423	Gm15972		chr6	147091175	147091317	Klhl42
													2.67243		5.65148			5.33985	4.07039													Slc25a47	9.26359	9.49199		Cgn	6.69794	7.25328		chr11	61675198	61675340	Fam83g		chr4	117202020	117202162	Kif2c
													0.757023		5.39386			4.98368	2.70708													Klhl4	6.72758	5.14384		B3gnt9	9.39641	9.06402		chr2	173738146	173738288	Vapb		chr7	82828586	82828728	Mex3b
													2.78031		5.3572			5.08958	3.22188													Dnaja2	9.93256	9.39334		Ccdc80	9.16198	9.35404		chr6	147507000	147507142	Ccdc91		chr11	93597207	93597349	Utp18
													4.24527		5.3906			4.851	2.07039													2700097O09Rik	8.03183	7.1502		Foxc2	7.69645	9.21799		chr13	46497298	46497440	Cap2		chr2	27802482	27802624	Col5a1
													2.48929		5.17273			4.93357	2.22342													Sema6d	9.95675	7.39		Spty2d1	8.95063	9.28785		chr16	35870874	35871016	Parp14		chrX	16619927	16620069	Maoa
													2.57046		5.82909			4.62877	-1.08927													Chrdl2	9.22944	6.81115		Ntn1	8.08584	8.17732		chr3	97657799	97657941	Prkab2		chr1	53798044	53798186	Stk17b
													4.59395		5.24698			4.89142	1.22033													Kcnj3	5.97051	7.90165		Hsp90aa1	8.90898	9.2822		chr11	40755474	40755616	Ccng1		chr3	52180231	52180373	Maml3
													2.6837		5.47395			4.87578	2.22342													Msrb3	9.07505	8.03568		Mms22l	6.21461	6.93581		chr13	49213941	49214083	Card19		chr7	82432080	82432222	Adamtsl3
													2.86196		5.72492			5.01212	2.22342													Prkag3	10.8152	9.63005		Tssk4	9.50138	9.22118		chr2	73328116	73328258	Scrn3		chr10	93051216	93051358	Cdk17
													2.15218		5.56423			4.83794	2.80735													Myl1	11.5199	10.104		Evpl	7.42614	9.32285		chr3	32818571	32818713	Usp13		chr2	80315050	80315192	Dnajc10
													4.19889		5.6575			4.65076	2.48543													Eng	10.9266	9.60217		Ywhab	8.3262	8.47486		chr13	36987751	36987893	F13a1		chr14	20903651	20903793	Vcl
													3.29572		5.47476			4.87922	2.70708													Cebpg	9.99411	8.27531		Mir3102	9.5959	8.6627		chr1	163614748	163614890	Mettl11b		chr5	12508077	12508219	Sema3d
													3.95931		6.07028			4.69042	2.07039													Asb11	9.6329	7.70363		Rgs17	5.4446	6.46499		chr15	75679015	75679157	Top1mt		chr7	66389142	66389284	Lrrk1
													3.0321		5.8382			4.88215	1.22033													Klhl29	7.64746	6.57977		Klf11	8.644	8.68313		chr14	79587040	79587182	Sugt1		chr18	56837997	56838139	2019-03-03
													3.67807		5.32805			5.15987	2.70708													Etfdh	7.45253	7.30656		Kctd5	7.41979	9.7011		chr7	45897290	45897432	Tmem143		chr1	160766097	160766239	Rabgap1l
													3.99277		5.6295			4.44427	1.48543													Ppargc1a	10.6781	8.09307		Pole2	8.6525	8.3311		chr11	100319504	100319646	Eif1		chr15	56678863	56679005	Has2os
													1.31034		4.84122			4.5373	4.6011													Ccdc38	6.27733	7.75097		Plcg2	6.78097	7.65112		chr9	40821528	40821670	Hspa8		chr13	94064807	94064949	Lhfpl2
													2.42089		5.58586			4.74578	2.48543													Higd1b	9.16856	8.18254		Raet1e	5.79636	4.7866		chr12	54875084	54875226	Cfl2		chr19	23373811	23373953	Mamdc2
													2.61706		5.66945			4.78607														5430427O19Rik	6.39815	7.20511		Ror1	7.95893	7.07098		chr12	9121031	9121173	Ttc32		chr11	57719553	57719695	Galnt10
													1.25096		5.82209			4.8475	3.07039													Fam35a	9.54575	9.09495		Cntnap4	4.72356	6.54867		chr5	138255361	138255503	Lamtor4		chr17	62504679	62504821	Efna5
													3.26228		6.10203			5.23458	2.22342													Reps2	6.72526	6.40846		Ctsa	8.90269	9.27237		chr6	134641837	134641979	Borcs5		chr15	59373963	59374105	Washc5
													2.1635		5.60288			4.69766	1.48543													Asb18	9.76453	8.2311		9430069I07Rik	7.86134	9.97246		chr7	46130986	46131128	Kcnj11		chr4	132462983	132463125	Med18
													2.15218		5.77228			4.96901	1.89918													Il12rb2	5.27705	6.52638		Cep128	6.48091	7.13514		chr12	3283160	3283302	Rab10		chr1	152767229	152767371	Arpc5
													5.2538		5.0751			5.0321	0.485427													Ccdc181	8.2113	7.79854		Snord33	10.2921	9.07958		chr5	43232892	43233034	Cpeb2		chr4	141287838	141287980	Epha2
													4.94743		6.10549			4.68313	-0.104697													Gm13363	8.75561	7.53169		Mir5125	9.34948	8.88353		chr10	63525972	63526114	Ctnna3		chr4	41461569	41461711	Kif24
													0.0976108		6.00798			5.41244	3.42358													Mfn1	9.64756	8.61117		4930526I15Rik	9.39395	7.16239		chr4	81996454	81996596	Gm5860		chr3	135517187	135517329	Manba
													3.61648		6.05615			4.9397	2.48543													Lrrc2	10.1687	7.96795		Myl12b	11.0646	9.91977		chr10	68875944	68876086	Tmem26		chr6	71617863	71618005	Kdm3a
													-0.277534		6.11614			5.12391	1.89918													Fbln7	7.24864	8.43177		Runx1	8.44309	9.74973		chr13	86046153	86046295	Cox7c		chr1	57995678	57995820	Sgol2a
													4.2891		5.98003			4.96347	1.89918													Irgm2	9.1656	8.76009		Ptpn9	8.60731	8.18688		chr5	143818033	143818175	Eif2ak1		chrX	104487988	104488130	Uprt
													2.848		5.33038			5.31723	2.80735													Acad12	8.98392	9.00717		Vps13c	9.49885	8.11061		chr1	180312815	180312957	Itpkb		chr17	69276764	69276906	2410021H03Rik
													-0.0816138		5.79727			4.851	2.98732													St8sia4	8.13191	6.08789		Antxr2	8.55687	7.91055		chr10	95583261	95583403	Nudt4		chr5	115852789	115852931	Cit
													0.0496308		5.50192			4.69377	2.48543													Prpf19	10.7686	9.98455		Cpne1	8.23946	8.42234		chr11	90638185	90638327	Cox11		chr3	83694764	83694906	Sfrp2
													1.73985		5.7389			5.12391	3.65535													Grik3	4.84197	6.68762		Bdnf	6.25654	7.91133		chr7	127912261	127912403	Kat8		chr17	56717077	56717219	Vmac
													0.678072		5.58706			5.36667	1.89918													Nadk2	7.48378	8.20215		Brwd3	7.74012	7.08762		chr1	7045370	7045512	Pcmtd1		chr13	34178234	34178376	Psmg4
													4.30561		5.76408			4.58376	2.70708													Lmod3	10.0789	9.88722		Slc9a1	10.0233	9.74891		chr4	149458098	149458240	Rbp7		chr1	82348097	82348239	Rhbdd1
													2.36457		5.78188			5.13668														Calcr	6.77722	6.12122		Acvr1	8.91051	9.51535		chr6	83831139	83831281	Paip2b		chr8	92388029	92388171	Irx5
													1.60644		5.85835			4.61765	3.29278													E2f6	9.25346	9.09212		Ifi202b	6.01848	6.55213		chr16	18757461	18757603	Cldn5		chr7	110532673	110532815	Sbf2
													1.09424		6.13114			4.83491	2.6017													Ank2	7.60555	7.41464		Pfn1	11.3305	10.0063		chr7	64392038	64392180	Mphosph10		chr14	64653073	64653215	Kif13b
													4.07895		5.12247			5.40803	5.2407													Mmgt1	7.234	7.54411		Vash2	7.7666	9.05479		chr1	183043786	183043928	Tlr5		chr16	31234372	31234514	Acap2
													2.68032		5.34287			4.61412	1.70929													Pik3cd	10.1132	7.71836		Poglut1	8.18428	8.33613		chr7	120835178	120835320	Eef2k		chr8	25521650	25521792	Fgfr1
													2.41684		5.62965			4.96625	-0.104697													Hsf2	9.65558	8.55284		Tmem55b	9.09795	8.33271		chr4	129461144	129461286	Bsdc1		chr16	65816119	65816261	Vgll3
													4.42391		5.8947			4.73877	2.35896													Pck1	6.46858	7.32143		Il1f9	4.95768	5.89821		chr5	32416857	32416999	Ppp1cb		chr2	4445952	4446094	Frmd4a
															5.06824			4.35755	-1.08927													Pamr1	7.39575	6.82464		Enox1	7.11676	8.27291		chr1	58615077	58615219	Ndufb3		chr17	74881203	74881345	Ltbp1
													-0.915936		5.57107			5.11603	0.903038													Ybx2	10.8909	8.88069		Exo1	7.26908	7.59809		chr14	18238721	18238863	Nr1d2		chr10	17576014	17576156	Cited2
													4.07468		5.44444			5.04876	3.70819													Coro1a	8.48742	7.63887		Faap24	6.74369	7.9034		chr6	17564036	17564178	Capza2		chr10	5805737	5805879	Fbxo5
													1.9486		5.37521			5.33307	5.69516													Ndufs1	9.36574	9.10508		Ipo9	8.57522	9.37605		chr8	46868541	46868683	Enpp6		chr10	83301659	83301801	Slc41a2
													2.08406		5.37869			4.94579	0.903038													Nek3	9.60893	7.64079		Ndst2	8.86771	9.55584		chr10	57486489	57486631	Hsf2		chr9	110849511	110849653	Prss46
													2.60407		5.76885			5.10811	2.6017													Hs6st2	6.22632	6.29774		Fads2	7.59141	8.54411		chr17	15214081	15214223	Gm5091		chr5	12295011	12295153	Sema3d
													2.85499		5.44394			4.42291	2.22342													Ttc38	9.2583	8.11941		Eif2ak4	7.76583	8.23943		chr8	22192920	22193062	Vps36		chr8	104375349	104375491	Cmtm4
													3.45154		5.99073			4.97223	3.22188													Hk2	11.8321	9.59012		Bgn	9.10973	8.97391		chr1	78925033	78925175	Kcne4		chr4	92981858	92982000	Tusc1
													0.599318		5.17413			5.08406	2.6017													Gm5420	9.73195	8.34365		Rdh11	8.45222	8.25845		chr6	126575313	126575455	Kcna5		chr17	69227767	69227909	2410021H03Rik
													2.48414		5.50048			5.48961	4.98823													Rab15	8.37215	7.85203		Csgalnact1	7.71349	7.71932		chr14	29968794	29968936	Selenok		chr19	42098976	42099118	Pi4k2a
													1.6017		5.6744			5.16269	2.6017													Polr2k	7.10654	8.6065		Mnd1-ps	5.86146	5.95942		chr3	90490239	90490381	Snapin		chr18	12973563	12973705	Impact
													-0.0816138		5.7385			5.36212	3.14893													Cox10	8.40024	8.29579		Usp46	8.74059	8.26573		chr4	99953566	99953708	Pgm2		chr18	15080991	15081133	Kctd1
													6.4192		5.53356			5.26115	3.98823													Pag1	8.52376	7.27952		Tmco3	8.41764	8.44216		chr1	178406110	178406252	Efcab2		chr15	24419741	24419883	Basp1
[truncated: 69,464 more rows]
[truncated: 5 more columns]

## Sheet: Fig5
Data underlying Fig5A																																																Data underlying Fig5B
EDL-Quad differential H3K4me2 peaks				EDL-Sol differential H3K4me2 peaks				EDL-Dia differential H3K4me2 peaks				Quad-Sol differential H3K4me2 peaks				Quad-Dia differential H3K4me2 peaks				Sol-Dia differential H3K4me2peaks				EDL-Quad differential H3K27ac peaks				EDL-Sol differential H3K27ac peaks				EDL-Dia differential H3K27ac peaks				Quad-Sol differential H3K27ac peaks				Quad-Dia differential H3K27ac peaks				Sol-Dia differential H3K27ac peaks				Data can be found in S10 Data.
Chr	Start	End		Chr	Start	End		Chr	Start	End		Chr	Start	End		Chr	Start	End		Chr	Start	End		Chr	Start	End		Chr	Start	End		Chr	Start	End		Chr	Start	End		Chr	Start	End		Chr	Start	End
chr9	91360203	91367202		chr5	16092368	16093570		chr14	48246432	48247796		chr19	4833463	4834098		chr12	71867020	71868620		chr6	52252358	52254359		chr6	52258936	52261398		chr15	34257847	34260054		chr7	76233082	76234101		chr2	91816924	91817551		chr6	37522438	37523601		chr15	102975739	102979541
chr8	57319468	57324199		chr3	95264949	95266203		chr6	119240523	119241614		chr7	34643426	34647451		chr9	66952356	66953610		chr6	11593233	11594554		chr6	134582139	134583812		chr10	70223727	70227708		chr1	105188035	105189617		chr11	81940942	81943720		chr6	52215537	52235128		chr10	61308265	61309546
chr2	74690684	74693378		chr4	59652543	59653700		chr10	71262207	71270489		chr2	142877836	142882096		chr13	49153354	49154448		chr19	16997400	16998706		chr2	69687136	69688842		chr10	93930749	93934267		chr10	115811232	115812904		chr15	103008085	103013293		chr11	97333594	97334795		chr8	26794022	26796629
chr6	52251610	52254449		chr1	24285693	24287123		chr16	86012932	86016245		chr12	85523577	85524354		chr5	136090532	136093029		chr15	102944830	102985339		chr17	80021755	80023169		chr14	121098985	121102107		chr4	22142867	22144312		chr17	83101666	83104055		chr12	110791366	110792669		chr11	16663042	16664036
chr6	52243201	52251094		chr11	50718212	50720102		chr18	60438498	60440968		chr2	180410554	180412253		chr7	29262178	29263313		chr17	10550383	10551413		chr4	32946558	32949047		chr10	43440377	43441712		chr12	70981763	70986854		chr8	122502716	122504714		chr8	121954176	121959159		chr11	44625926	44626863
chr2	74681890	74683901		chr15	6786879	6788269		chr14	99893919	99895141		chr11	79229439	79231027		chr7	100245269	100245769		chr15	102942339	102943904		chr18	3893215	3894579		chr3	19661744	19664243		chr14	121164711	121166343		chr2	91241207	91243672		chr18	80234537	80235345		chr9	114815946	114819913
chr9	91377178	91382330		chr2	77526988	77529268		chr3	151801441	151802193		chr2	57875617	57876691		chr1	97627550	97628896		chr11	44623981	44629652		chr10	88658099	88660492		chr1	130514348	130518820		chr7	46284349	46286376		chr9	52137280	52138607		chr19	4517375	4518672		chr11	106932538	106934289
chr13	59875072	59882526		chr4	99940114	99945629		chr3	138587103	138589178		chr19	55761454	55762215		chr11	12473252	12474193		chr9	110762676	110768946		chr4	135763196	135769153		chr14	23665658	23667927		chr19	56785221	56790771		chr8	40517608	40520232		chr10	13371854	13372615		chr13	46625892	46626981
chr2	179779066	179782027		chr3	69341242	69344002		chr9	50887384	50894069		chr14	76334561	76335312		chr11	90632004	90634116		chr2	57999396	58002000		chr18	38851108	38858709		chr3	65337342	65341874		chr15	26968708	26970058		chr16	87068269	87070314		chr1	174905468	174906097		chr4	105426797	105432471
chr15	102989928	102993377		chr3	121255330	121256236		chr16	31630765	31633272		chr8	122234187	122235628		chr5	54087732	54090094		chr19	36704460	36706699		chr4	57235606	57243116		chr12	103281233	103285766		chr1	132945154	132947427		chr3	94480963	94482288		chr7	112142601	112150794		chr8	26843237	26846482
chr14	79320796	79323168		chr5	64166487	64168202		chr3	127818216	127819807		chr14	65077486	65079253		chr13	32599913	32601448		chr6	51128787	51130331		chr7	48839681	48843896		chr12	81235051	81236569		chr2	152859731	152863648		chr13	75771421	75773448		chr12	3498006	3504023		chr1	163250504	163253351
chr10	21973130	21975026		chr14	17874048	17875026		chr5	54087514	54090161		chr8	91389814	91393067		chr5	112900651	112901414		chr14	54984772	54988541		chr14	101848608	101855974		chr7	116011987	116013560		chr1	51553171	51554880		chr8	45763637	45765157		chr5	73337814	73339110		chr18	49944428	49945423
chr19	5413880	5415426		chr17	7532752	7535262		chr7	115505750	115506877		chr12	29796194	29797041		chr7	112185905	112186607		chr3	5202811	5204559		chr9	91380653	91382141		chrX	145494956	145501489		chr11	32699749	32704073		chr6	48618131	48619193		chr2	148592507	148593007		chr11	110398552	110404586
chr2	158125926	158128639		chr2	76805293	76810577		chr11	108311659	108312452		chr4	49559424	49559924		chr8	68194643	68196364		chr15	8065202	8066372		chr3	129213047	129223092		chr11	47249260	47251766		chr3	136818508	136820050		chr6	147606781	147608087		chr12	70123074	70123851		chr5	75856948	75858396
chr15	103003740	103013063		chr11	94177734	94178937		chr15	102973856	102984595		chr11	115829034	115829935		chr7	116015218	116016007		chr11	54351187	54353672		chr2	74704061	74706408		chr11	8597047	8598882		chr8	120693915	120694665		chr10	3406464	3409885		chr1	155424045	155425785		chr8	123631900	123636068
chr19	4185307	4188128		chr12	16635329	16637346		chr5	64169155	64171560		chr19	36263674	36264754		chr11	54311241	54313238		chr16	94083327	94089773		chr7	35715424	35717114		chr7	115567233	115571388		chr3	148640882	148643099		chr11	79770482	79773709		chr18	64437721	64439881		chr1	125573833	125579212
chr14	46225990	46227784		chr10	61897746	61899287		chr3	6107610	6113490		chr5	16092379	16093402		chr3	32856306	32857581		chr6	52244676	52247123		chr1	64608674	64611658		chr8	114956377	114965874		chr14	23873717	23887489		chr1	142894172	142896676		chr8	70821783	70827075		chrX	12771081	12774073
chr5	119835547	119840498		chr12	75502812	75504581		chr13	35793694	35795624		chr8	78810434	78813824		chr3	35318087	35319011		chr10	50893721	50904480		chr6	52243621	52249969		chr18	25684490	25685290		chr1	23117866	23122485		chr2	119363158	119368236		chr6	51129150	51130378		chr7	35715357	35716321
chr2	180375790	180381315		chr2	131504340	131516313		chr7	46179163	46180601		chr11	53441671	53442573		chr1	24514600	24515232		chr10	71381434	71383020		chr1	187670423	187673842		chr9	26623688	26627541		chr13	46775948	46777977		chr9	68735242	68737343		chr9	122250359	122251270		chr13	46445508	46446806
				chr1	74541738	74546026		chr16	18193233	18195119		chr14	59676702	59678814		chr15	78238842	78248382		chr6	52220569	52235483		chr9	83968292	83970823		chr10	43147658	43149593		chr3	99501682	99503048		chr11	12473054	12475663		chr4	47274936	47278346		chr1	163707580	163708468
				chr14	70654097	70655544		chr1	72175869	72176992		chr14	31085733	31087190		chr11	106331632	106334256		chr3	99247846	99250142		chr18	77690281	77692407		chr10	36904954	36906381		chr17	8233165	8235402		chr13	75784847	75787399		chr1	92713355	92716646		chr10	22746266	22746967
				chr7	46420887	46424143		chr1	24285693	24287123		chr6	94636494	94637272		chr11	85640032	85642132		chr14	54989163	54993038		chr17	15423191	15435310		chr11	31729529	31740340		chr2	164884056	164885658		chr6	100801983	100804045		chr5	90329123	90332852		chr18	62210045	62212087
				chr2	158781040	158782949		chr14	17874048	17875026		chr3	8823187	8823687		chr5	102491499	102492997		chr5	122101171	122105177		chr9	112222352	112230028		chr3	127816371	127820921		chr15	12762962	12764042		chr13	93057482	93058476		chr12	76377844	76379707		chr2	102111467	102112833
				chr9	48880482	48881526		chr19	27147998	27149899		chr11	106327772	106330432		chr6	85047521	85048278		chr16	94078003	94081000		chr10	76495967	76500909		chr13	52161475	52163818		chr14	23951752	23954319		chr11	117799523	117802799		chr2	31262645	31264828		chr19	42067721	42070352
				chr5	149236686	149239281		chr2	74690684	74693378		chr9	105515702	105517035		chr16	96221448	96224118		chr6	52236928	52241096		chr13	109985302	109986811		chr11	50476571	50478962		chr16	27683269	27685547		chr18	24871348	24874710		chr5	31111329	31113054		chr10	84054969	84061740
				chr4	99949505	99960707		chr11	100594997	100596649		chr2	148724213	148725592		chr11	107712453	107712953		chr1	44015681	44021113		chr19	27146525	27149149		chr10	43739522	43747649		chr16	18228713	18232638		chr7	89991988	89994173		chr7	141059256	141060895		chr18	86763168	86765259
				chr1	53014293	53015376		chr15	102942183	102944176		chr15	84443048	84444592		chrX	162426871	162427970		chr10	93965681	93967829		chr10	88639842	88641032		chr4	45457565	45459623		chrX	11195072	11196766		chr9	67813159	67819444		chr5	139820968	139822075		chr3	51508214	51508873
				chr8	68128444	68129329		chr3	99749233	99750195		chr7	46285257	46286101		chr12	33241972	33242726		chr19	57153035	57156682		chr9	21736170	21738499		chr1	189958889	189966025		chr4	148915017	148915517		chr10	39664135	39666171		chr14	46193170	46194725		chr7	4509419	4517718
				chr6	67194620	67195698		chr5	103209456	103211883		chr2	70842634	70843134		chr6	49020969	49021962		chr1	16813996	16816130		chr4	15593759	15596941		chr6	89428149	89430032		chr5	139215145	139217710		chr11	79841822	79845301		chr5	31931378	31935472		chr12	45331059	45334727
				chr14	122875035	122876412		chr5	53170009	53173414		chr8	105178412	105180988		chr2	151963624	151964835		chr11	111604720	111606048		chr13	31806597	31808978		chr11	90071020	90077319		chr1	139172655	139173825		chr5	107960523	107964551		chr10	36582944	36584231		chr15	51795294	51796067
				chr12	17173242	17177075		chr13	51261268	51262563		chr14	100464723	100465374		chr5	113009132	113010317		chr11	100141807	100144405		chr8	46151579	46152861		chr9	102420637	102426815		chr10	119961956	119963258		chr4	47619736	47624021		chr2	160975563	160976328		chr13	33929511	33932422
				chr17	14371437	14372812		chr19	52998229	52999586		chr2	128066703	128067840		chr4	126778673	126780246		chr11	67201517	67211594		chr1	132945154	132947427		chr14	31854237	31856760		chr12	17237791	17242517		chr8	119269846	119271828		chr6	49155717	49160138		chr3	123024758	123037623
				chr9	108963665	108964741		chr7	81367407	81368860		chr13	83342008	83342508		chr3	132938726	132939933		chr4	82701970	82705811		chr7	48844208	48849128		chr6	34492778	34499366		chr12	86245421	86246458		chrX	107411715	107412364		chr2	130173592	130175567		chr19	10784356	10788336
				chr2	11130688	11131349		chr11	121160256	121161856		chr16	22116404	22117679		chr6	56075896	56077155		chr6	52004219	52007266		chr10	88576886	88594265		chr18	65378970	65383962		chr12	99015094	99017191		chr2	157807248	157809580		chr8	94296521	94298594		chr1	185773161	185774103
				chr7	114873584	114874833		chrX	7410524	7413295		chr14	32241781	32242545		chrX	42217910	42219410		chr1	44216174	44218762		chr6	147335386	147337211		chr9	59463605	59465565		chr7	67733553	67734924		chr10	82895015	82896484		chr14	54739985	54744706		chr11	65364597	65367433
				chr7	73521076	73522559		chr1	172650434	172653007		chr9	72689078	72704431		chr17	27582409	27583633		chr18	65390219	65393389		chr2	74690846	74693124		chr3	21494974	21496644		chr16	10548217	10549869		chr8	61680581	61683090		chr11	84481345	84481845		chr3	129220467	129221508
				chr5	114964087	114965357		chr9	107317082	107320959		chr11	103238703	103241596		chr19	10287088	10288960		chr14	61147251	61151136		chr13	110626375	110628984		chr13	46775948	46777977		chr11	100607358	100613287		chr3	126585947	126588713		chr4	139265538	139270858		chr8	93723978	93725421
				chr10	118946844	118948559		chr2	131500632	131503803		chr3	69341035	69344192		chr18	36360193	36364039		chr5	118873451	118879402		chr4	32931565	32933323		chr14	20582824	20586447		chr14	23861734	23862849		chr4	85436687	85437634		chr13	102947323	102950883		chr5	105262688	105265715
				chr7	127908140	127909741		chr10	71271721	71278627		chr3	144505228	144508722		chr15	98050500	98051125		chr1	78147643	78149391		chr19	46961140	46962682		chr9	88518574	88520028		chr7	46395437	46424183		chr15	75794884	75796440		chr18	4422120	4422949		chr1	138594852	138596815
				chr18	12220078	12221120		chr2	167484311	167487269		chr2	151963624	151964835		chr9	64226242	64227498		chr2	105122675	105125592		chr6	71989577	71992661		chr15	39770184	39772269		chr8	40974983	40977251		chr9	88518005	88520260		chr4	58866852	58868030		chr2	166398077	166401005
				chr7	115505750	115506877		chr8	13226754	13230658		chr3	138587368	138589429		chr10	93943958	93945900		chr11	96350756	96355339		chr14	55337855	55339753		chr12	116366990	116368749		chr8	13356545	13357452		chr7	46476264	46477213		chr1	38248981	38250754		chr10	71381558	71382973
				chr3	146892581	146894879		chr15	78193935	78207371		chr8	94686015	94686782		chr5	67706341	67707560		chr2	116056480	116072654		chr8	13224515	13235345		chr2	168457380	168460276		chr2	102290787	102292565		chr3	116824816	116828645		chr2	172472920	172478293		chr1	4549105	4550443
				chr9	68880444	68881620		chr8	119270630	119271260		chr9	47544868	47546500		chr8	107090036	107091868		chr15	103058131	103062529		chr4	135758942	135761971		chr4	49584079	49588945		chr2	77607520	77610508		chr11	54330054	54333353		chr8	73060543	73062456		chr2	161794590	161796207
				chr9	54593142	54595910		chr19	46914946	46916343		chr16	77076105	77078973		chr9	115186397	115186897		chr11	18870371	18873227		chr7	44675892	44677619		chr15	12133914	12135690		chr18	80682827	80687575		chr5	107535851	107536351		chr11	50716204	50721276		chr12	90606936	90608897
				chr8	40296371	40297868		chr6	147496288	147498207		chr8	107946915	107951355		chr3	125678432	125679127		chr11	96331768	96334655		chr16	76956713	76959483		chr11	98392215	98396535		chr3	121262037	121263748		chr7	130978172	130981224		chr15	75805342	75806627		chr3	131908732	131921400
				chr8	107090311	107091324		chr2	104408586	104414499		chr15	11988902	11990117		chr8	82964011	82965651		chr17	57224025	57228160		chr12	54240813	54247812		chr15	62570915	62572818		chr14	18398057	18399939		chr12	76898727	76901102		chr12	17221715	17222215		chr1	44772407	44774488
				chr8	11806678	11808774		chr1	97649285	97653061		chr1	182817704	182818332		chr10	84926091	84927193		chr12	49373894	49388639		chr1	24194571	24196472		chr5	89844505	89845132		chr4	105132302	105133685		chr11	121345668	121348309		chr1	87269242	87274588		chr2	156241434	156242515
				chr13	32761802	32783231		chr4	131487786	131489308		chr1	118407639	118409559		chr2	57292089	57293856		chr6	52157527	52173577		chr4	57245164	57251770		chr16	13602847	13603795		chr18	73988436	73990559		chr4	120666328	120668293		chr15	7080462	7083378		chr10	14195533	14196931
				chr13	32752158	32754339		chr6	83942016	83944788		chr8	94296732	94298119		chr2	179779066	179782027		chr3	113572648	113574541		chr9	91360291	91366061		chr13	83512430	83516700		chr19	4898872	4901110		chr2	59959451	59960596		chr3	109765460	109768048		chr14	99590608	99592054
				chr15	12420025	12420923		chr1	155510561	155512751		chr15	78547828	78548949		chr8	108764906	108766285		chr11	96297874	96305826		chr10	88644438	88647786		chr1	152040426	152043515		chr7	6136396	6138499		chr10	41747485	41748566		chr4	130753782	130755099		chr3	63483148	63483801
				chr7	115568071	115570141		chr10	63229453	63231036		chr1	17050949	17055970		chr10	22282681	22285103		chr9	62663242	62666788		chr13	109501950	109504013		chr18	42578221	42580047		chr14	17673185	17676279		chr5	122324587	122327717		chr8	33602493	33603663		chr17	14741901	14743012
				chr15	7878828	7881196		chr19	15996825	15998239		chr15	38269000	38269750		chr16	7269752	7272931		chr8	93195011	93198025		chr6	52251609	52254203		chr6	88231173	88232668		chr4	98598241	98601897		chr8	78576104	78576880		chr5	118170769	118171269		chr4	106597009	106598569
				chr2	172361856	172364378		chr6	52251610	52254449		chr8	72497611	72500610		chr11	121160241	121161889		chr5	115666935	115669675		chr9	72225929	72227910		chr18	80774759	80777087		chr18	77015329	77017312		chr17	28929311	28932595		chr15	36679759	36684493		chr7	77011969	77012599
				chrX	161843506	161844925		chr2	77551302	77552201		chr7	46408584	46413909		chr15	12513060	12514718		chr11	96313451	96321129		chr15	102945949	102947083		chr2	32038156	32040255		chr2	26107955	26110887		chr7	19241017	19241517		chr12	100475712	100482419		chr6	72057308	72058808
				chr2	163347077	163350680		chr1	154688161	154689864		chr16	24071782	24073209		chr4	106655200	106656127		chr6	52174099	52186049		chr19	16996378	16998804		chr3	84651798	84655057		chr4	53863072	53864348		chr4	117282857	117284801		chrX	133695655	133696540		chr3	98367533	98370950
				chr9	50887384	50894069		chr13	29824175	29825873		chr5	112776981	112777827		chr15	78194180	78206287		chr11	96348051	96349857		chr9	91355375	91356551		chr11	114828328	114831443		chr6	50381030	50383186		chr1	61228401	61229301		chr3	84651834	84655742		chr18	79455136	79456938
				chr10	43147881	43149343		chr11	54349719	54353938		chr11	75760660	75761513		chr13	104645344	104646708		chr1	78181631	78183325		chr9	112186425	112188983		chr11	76825101	76825879		chr6	134526877	134528642		chr8	94296521	94298594		chr12	70011426	70013228		chr13	69558052	69560258
				chr19	21139878	21141624		chr11	94177734	94178937		chr4	101226181	101226820		chr2	131395011	131395819		chr15	103021215	103022218		chr4	119108439	119109582		chr11	97427335	97429744		chr8	22578189	22578966		chr10	39670632	39673325		chr1	190870350	190872101		chr19	59408355	59409009
				chr7	100244959	100245725		chr6	94663220	94665023		chr10	69890739	69891239		chr12	17253132	17254682		chr2	116074552	116076665		chr11	102530282	102533601		chr11	90254842	90256890		chr10	108482608	108485202		chr13	29970532	29972168		chr13	64234695	64239122		chr16	37591145	37592479
				chr10	63092957	63095177		chrX	102630863	102634203		chr8	86733558	86735153		chr5	122071005	122072060		chr1	78186823	78197669		chr15	69089468	69093455		chrX	145480296	145481714		chr4	32946558	32949047		chr7	118953007	118955147		chr8	80003479	80005078		chr10	24383449	24385013
				chr5	54087514	54090161		chr18	65765681	65768798		chr3	51520199	51521120		chr1	54900570	54903833		chr14	63237792	63248729		chr15	93335138	93337780		chr18	67695047	67695807		chr15	9206501	9207126		chr4	134011643	134014104		chr2	53056642	53057597		chr11	11950796	11956101
				chr2	164178129	164179143		chr2	57254759	57257234		chr3	70324380	70325293		chr16	58478997	58481277		chr2	115855400	115856986		chr1	167465003	167467822		chr15	100189133	100190999		chr15	99017077	99020515		chr5	64158959	64164560		chr4	80972255	80973035		chr4	56927520	56928925
				chr3	85676574	85678265		chr2	104266602	104267618		chr14	25835348	25835974		chr2	29885609	29886660		chr11	96339914	96346933		chr1	40324479	40326808		chr1	38239584	38243653		chr12	76430143	76432209		chr3	107443194	107444648		chr6	89308136	89310091		chr15	7123206	7124301
				chr5	66780411	66781486		chr9	47754429	47755784		chr7	81355842	81357790		chr11	94177750	94178715		chr3	129254098	129255122		chr13	59873780	59878992		chr7	30276822	30277747		chr4	43348447	43350594		chr7	44833867	44837617		chr15	102650667	102652390		chr16	76785755	76788182
				chr11	5912553	5917100		chr9	91355133	91356840		chr16	7131905	7132533		chr5	118467685	118469270		chr1	53061150	53064387		chr3	102146505	102148021		chr3	109931579	109934282		chr8	5428501	5429151		chr8	78567352	78571566		chr13	102944422	102946538		chr13	69500931	69502706
				chr15	80757699	80761510		chr5	107035423	107036768		chr11	53842798	53843749		chr7	99638963	99640268		chr2	105126118	105131583		chr1	78575741	78578022		chr16	31604425	31607525		chr2	76806203	76810571		chr14	56501788	56502927		chr15	6785100	6789701		chr12	71580271	71581063
				chr5	67706386	67707679		chr7	46202841	46206654		chr2	155884965	155886436		chr12	33287768	33288654		chr2	170638241	170639464		chr1	30997075	30998359		chr10	86804952	86812460		chr6	62920021	62921766		chr5	65085516	65087511		chr4	32000531	32001161		chr13	43129991	43133104
				chr11	88449232	88451204		chr16	86044269	86048600		chr18	77979749	77980803		chr14	22627977	22628736		chr11	67140442	67142289		chr2	92726450	92729269		chr1	154686397	154689996		chr5	54095599	54096983		chr7	132604632	132606865		chr18	8768395	8769614		chr10	117668992	117670730
				chr8	85498063	85499689		chr1	69591268	69592530		chr10	70085443	70086329		chr5	111200922	111201831		chr2	115890580	115891778		chr12	77867578	77870963		chr17	35724856	35728872		chr14	64904692	64906247		chr7	112124877	112130957		chr2	102972166	102973327		chr5	135279782	135281515
				chr1	74744197	74749973		chr15	6786879	6788269		chr16	7098532	7101754		chr17	25839126	25840457		chr6	63538265	63540361		chr5	119830962	119839420		chr18	57406103	57409216		chr17	79879119	79885228		chr15	41840084	41840979		chr2	57300128	57302942		chr18	57468321	57473466
				chr9	35203197	35204900		chr15	102944724	102973298		chr1	176726195	176727001		chr7	143267870	143269478		chr12	49389259	49395877		chr1	174042676	174046923		chr4	56263940	56265489		chr3	129223637	129225818		chr2	3316906	3317817		chr1	191087549	191088183		chr19	54087525	54088431
				chr6	70785339	70786667		chrX	143086859	143089308		chr7	46414935	46415435		chr2	28966745	28967581		chr15	103032127	103037127		chr11	96341000	96342932		chr15	31436385	31437913		chrX	157176658	157178768		chr19	41885571	41887259		chr11	17083123	17084458		chr7	75957804	75958434
				chr5	138761420	138763232		chr15	78238382	78247111		chr17	29625944	29629008		chr11	79886220	79887143		chr17	4833713	4835003		chr6	37522438	37523601		chr11	94225033	94234886		chr1	180603300	180608287		chr7	83964573	83966847		chr17	80661378	80662861		chr9	84176712	84180867
				chr5	116111403	116112596		chr6	14608274	14610839		chr1	92032770	92033764		chr1	163723259	163726006		chr2	116048936	116050650		chrX	49272791	49276435		chr1	155424059	155428935		chr1	54899473	54903570		chr8	86967983	86969224		chr14	57315611	57321379		chr11	100838660	100841341
				chr11	5110579	5113141		chr5	64178447	64182099		chr11	72471792	72472564		chr6	37554428	37555104		chr11	96322117	96327103		chr4	81726986	81728985		chr9	75231488	75237665		chr3	144536945	144538111		chr2	120006721	120009135		chr8	87655253	87657281		chr8	91800742	91802399
				chr11	5828846	5831214		chr7	81370731	81373544		chr6	89498298	89499442		chr8	22880378	22881936		chr12	49399620	49402297		chr16	4038455	4043184		chr3	126586081	126588355		chr11	102549038	102551649		chr11	54421726	54428082		chr18	77865474	77866525		chr2	71899519	71901689
				chr6	83942016	83944788		chr9	22785354	22787172		chr15	55128704	55129723		chr9	68587251	68587890		chr4	95494044	95495845		chr7	89855668	89857848		chr1	97648134	97653986		chr9	66204857	66208007		chr9	35227618	35229631		chr15	31594965	31596990		chr8	46991460	46992271
				chr19	6375769	6378969		chr8	45687885	45689986		chr12	58947523	58948376		chr3	85676383	85678212		chr1	78185600	78186231		chr9	51660434	51663449		chr13	32755891	32773109		chr8	4242256	4243600		chr12	70123074	70123851		chr18	77139677	77140443		chr11	65069244	65070059
				chr6	47281146	47282936		chr7	46409422	46410536		chr12	103498557	103499874		chr3	107447051	107448478		chr5	73952632	73954840		chr5	107127688	107134923		chr2	90873266	90874523		chr19	32311812	32314595		chr4	99964194	99965108		chr4	47662610	47664023		chr11	18982550	18983937
				chr14	20649101	20657663		chr8	120247773	120253485		chr4	82289814	82290314		chr1	17105064	17105863		chr2	115938979	115940034		chr4	143058136	143061623		chr6	90407577	90409044		chr12	103209665	103219391		chr18	13064127	13065646		chr6	39052382	39053947		chr15	62663350	62665452
				chr16	86044269	86048600		chr17	15615606	15616763		chr10	83208121	83208752		chr3	116814016	116816904		chr5	47982517	47986975		chr5	142491334	142492837		chr1	136074731	136078212		chr4	141015807	141017842		chr1	191036296	191038007		chr6	67075430	67078453		chr6	55233091	55234407
				chr2	104408586	104414499		chr4	99949505	99960707		chr12	76703051	76703965		chr8	118370030	118370822						chr16	22723754	22726471		chr9	63311904	63314944		chr17	32344760	32345849		chr17	84291550	84295329		chr10	36905043	36905971		chr17	12529287	12531076
				chr9	58842051	58843028		chr7	46411442	46414264		chr13	51865519	51867369		chr14	79320827	79323168						chr2	125289344	125292214		chr8	12987136	12988516		chr18	82837041	82838355		chr16	86379863	86380363		chr17	65316553	65318197		chr18	11469196	11473643
				chr1	172650434	172653007		chr8	85514948	85519289		chr8	40296198	40297932		chr11	121407478	121407978						chr14	46226570	46228559		chr19	55111619	55123090		chr1	62785401	62786249		chr15	79416465	79418810		chr17	15326576	15328045		chr1	64844816	64846600
				chr5	102491496	102492978		chr6	42268982	42270350		chr10	109768926	109769891		chr12	100405974	100407049						chr1	78173140	78174334		chr5	130183509	130186775		chr8	120432364	120433389		chr11	58115795	58117186		chr9	40245094	40246314		chr7	40696934	40699611
				chr14	59969204	59970556		chr2	164150167	164151242		chr1	155511820	155512320		chr8	25074750	25075555						chr15	102989401	102993221		chr14	20505262	20507331		chr16	89885128	89886802		chr3	136720934	136723520		chr16	94086128	94088192		chr5	97846890	97849653
				chr8	45687885	45689986		chr14	61817515	61819147		chr8	115660700	115661736		chr17	49733568	49735182						chr5	125554501	125558211		chr5	136539619	136542263		chr16	76643562	76645480		chr10	36905043	36905971		chr14	70549774	70556908		chr3	85281626	85284626
				chr16	86012932	86016245		chr9	69362102	69363569		chr15	101304265	101304765		chr5	111006094	111009001						chr17	4912884	4914442		chr1	133187638	133190090		chr11	5828276	5832019		chr15	7992647	7995008		chr18	37939051	37939689		chr18	80444890	80448586
				chr14	21728554	21730461		chr2	77526988	77529268		chr3	55777567	55778411		chr4	108629348	108630649						chr2	125576799	125580545		chr7	30571526	30574150		chrX	15065184	15066759		chr10	69294295	69295765		chr18	12285302	12285952		chr13	109388533	109389899
				chr4	96772565	96773983		chr17	48056991	48058286		chr11	90632004	90634116		chr17	63328584	63329744						chr11	19012847	19017129		chr19	29284945	29288624		chr6	138128072	138130105		chr12	33241278	33241778		chr5	65507547	65508741		chr3	103712710	103714184
				chr5	115142135	115148605		chr4	59666896	59668819		chr6	37713658	37717181		chr16	31625370	31627204						chr2	179778148	179781975		chr14	61394508	61395522		chr4	130692519	130694153		chr10	71279869	71286839		chr2	84272319	84274328		chr5	135274032	135275774
				chr19	55116876	55121326		chr16	96220689	96224150		chr19	10827308	10827808		chr12	76898942	76900139						chr14	18346950	18349301		chr9	103442965	103444610		chr5	129864137	129865592		chr12	85415129	85417002		chr4	46462015	46464293		chr8	8735722	8739010
				chr1	133083127	133087803		chr7	44476594	44485164		chr16	96209465	96213114		chr3	127816739	127817371						chr9	23253968	23255871		chr1	90422786	90426869		chr12	3499064	3502905		chr8	78812329	78814093		chr17	74579638	74580688		chr11	68684970	68687947
				chr12	103498566	103499823		chr6	47244031	47246011		chr11	121177236	121178224		chr12	29796194	29797041						chr13	29618553	29620714		chr15	57644859	57646036		chr10	79657570	79658988		chr10	21361339	21363065		chr1	73782655	73784358		chr16	62634302	62635101
				chr14	105300107	105301389		chr6	119337555	119339274		chr7	99902539	99903360		chr17	15672198	15673231						chr4	96725001	96727478		chr11	32679679	32692641		chr4	99966305	99980860		chr1	61006648	61007862		chr4	46071624	46074944		chr9	9102380	9104438
				chr11	114682053	114683962		chr11	5110579	5113141		chr12	108213817	108215745		chr2	93709441	93710697						chr1	134189358	134197345		chr1	86607495	86609432		chr1	16791828	16797870		chr11	111214496	111215888		chr9	115765065	115767679		chr11	61365758	61367302
				chr4	140910016	140912435		chr6	31454840	31456176		chr9	66665547	66668439		chr14	61333612	61334339						chr1	136006380	136009129		chr11	17075053	17075837		chr7	67701074	67705645		chr5	53865050	53868216		chr2	23119177	23120516		chr9	61639198	61641925
				chr2	181390323	181393412		chr6	33360917	33362718		chr14	22609096	22610262		chr2	52360923	52361423						chr14	106393126	106394380		chr14	21728175	21730616		chr1	182454309	182454957		chr9	42090032	42099351		chr10	86890216	86891689		chr19	17009725	17012778
				chr2	38782094	38785137		chr6	52605703	52607050		chr13	75737556	75739716		chr18	62210594	62211598						chr2	38970436	38975043		chr5	124073968	124074595		chr17	28291945	28295581		chr4	46071624	46074944		chr14	22807506	22810665		chr17	75050043	75051993
				chr11	102531404	102533323		chr5	16092368	16093570		chr4	8729922	8730422		chr13	99366483	99367737						chr12	47162754	47165798		chr8	94231266	94234119		chr5	30972755	30976412		chr8	11440586	11442479		chr18	54125927	54127385		chr7	141518356	141520237
				chrX	102630863	102634203		chr18	60292382	60295410		chr5	114136277	114137384		chr11	119314199	119315540						chr7	89852332	89853819		chr11	114822286	114824502		chr16	4190471	4191506		chrX	139027732	139028571		chr3	108278289	108280643		chr10	95664654	95668257
				chr1	155510561	155512751		chr2	5038903	5040599		chr2	114051267	114054434		chr19	3545464	3546829						chr9	67158875	67163235		chr4	132897902	132899663		chr14	23816836	23818143		chr12	108238369	108240637		chr9	66422658	66423286		chr9	51379466	51379966
				chr9	66952332	66953716		chr5	53563864	53565107		chr11	60884393	60885492		chr6	33820045	33821393						chr7	74656708	74658224		chr7	117411742	117415904		chr14	21837786	21839520		chr5	103828373	103832637		chr17	16238014	16238970		chr12	17483329	17485835
				chr1	14292620	14294855		chr6	139764069	139765105		chr2	57255927	57258353		chr16	36530256	36533393						chr19	4185364	4190100		chr7	112599381	112601680		chr7	81354991	81358001		chr10	40084590	40085230		chr8	107180290	107181051		chr18	67170275	67172123
				chr7	132439757	132442022		chr11	61365586	61367400		chrX	166386602	166388197		chr16	97912944	97915767						chr7	19245475	19248478		chr5	116072917	116076394		chr18	65779876	65782270		chr16	31588458	31590495		chr16	78101040	78103028		chr9	91588653	91589545
				chr3	104905549	104906931		chr1	44016518	44021449		chr11	51971213	51971713		chr3	144577654	144580776						chr2	45275464	45277522		chr5	107960871	107964024		chr13	72133327	72135443		chr3	64963888	64968680		chr4	99205858	99208002		chr14	76121932	76124076
				chr4	138019461	138021559		chr4	138034790	138038308		chr16	7078650	7079683		chr8	15056160	15066050						chr5	82727192	82729079		chr17	27361248	27363736		chr11	65769725	65771290		chr6	83844764	83848330		chr8	85872185	85872966		chr12	79023771	79024617
				chr6	88558264	88560058		chr11	67227913	67244478		chr9	117907826	117908850		chr11	5828981	5831162						chr14	46193170	46194725		chr7	76221774	76224911		chr4	105162197	105164925		chr4	48687399	48689638		chr8	121942747	121944966		chr13	47893631	47894560
				chr16	7270911	7272247		chr5	54014160	54015419		chr2	6909379	6910945		chr8	22876583	22878391						chr12	49472601	49474768		chr8	12798515	12801519		chr14	25560237	25564014		chr13	32605396	32606315		chr3	107312836	107313336		chr5	105300485	105302685
				chr5	31902566	31903851		chr7	34206939	34209588		chr1	38240481	38241983		chr13	9318312	9320095						chr15	103008085	103013293		chr10	17931143	17934115		chr17	6144873	6148090		chr11	90254762	90257360		chr1	97654926	97662855		chr11	68664639	68666514
				chr1	177011676	177012965		chr8	109483821	109485246		chr9	68743676	68744485		chr2	152899452	152900087						chr16	94086128	94088192		chr14	118680045	118682735		chr15	25706209	25708283		chr4	116300105	116302756		chr16	58537286	58539814		chr14	120165352	120166907
				chr4	43531143	43533669		chr18	39234024	39236423		chrX	42427438	42428692		chr18	67650383	67652282						chr16	4030277	4037495		chrX	11946494	11947951		chr17	44162022	44163564		chr6	73252861	73255848		chr15	34062293	34064567		chr16	76815210	76818105
[truncated: 6,668 more rows]

## Sheet: Fig6
Data underlying Fig6B												Data underlying Fig6C										Data underlying Fig6D									Data underlying Fig6E			Data underlying Fig6F							Data underlying Fig6G						Data underlying Fig6H
[truncated: 55,876 more rows]
[truncated: 5 more columns]

## Sheet: Fig7
Data underlying Fig7A and Fig7B					Data underlying Fig7C										Data underlying Fig7D and Fig7E						Data underlying Fig7F
[truncated: 8 more rows]

[truncated: 2 more sheets: Fig8, Fig9]
