# Supplementary material for: Dynamic enhancers control skeletal muscle identity and reprogramming
Source: PLoS Biol. 2019 Oct 7;17(10):e3000467. doi: 10.1371/journal.pbio.3000467 (PMC6799888; doi:10.1371/journal.pbio.3000467)
Supplement: S2 Data — H3K4me2, histone 3 lysine 4 dimethylation. (ZIP) [file pbio.3000467.s013.zip]

Archive with 3 entries (2 files):
- S2_Data.txt
- __MACOSX/
- __MACOSX/._S2_Data.txt
