# Supplementary material for: Dynamic enhancers control skeletal muscle identity and reprogramming
Source: PLoS Biol. 2019 Oct 7;17(10):e3000467. doi: 10.1371/journal.pbio.3000467 (PMC6799888; doi:10.1371/journal.pbio.3000467)
Supplement: S4 Data — H3K27ac, histone 3 lysine 27 acetylation. (ZIP) [file pbio.3000467.s015.zip]

Archive with 3 entries (2 files):
- S4_Data.txt
- __MACOSX/
- __MACOSX/._S4_Data.txt
