# Supplementary material for: Dynamic enhancers control skeletal muscle identity and reprogramming
Source: PLoS Biol. 2019 Oct 7;17(10):e3000467. doi: 10.1371/journal.pbio.3000467 (PMC6799888; doi:10.1371/journal.pbio.3000467)
Supplement: S8 Data — Dia, diaphragm. (ZIP) [file pbio.3000467.s019.zip]

Archive with 3 entries (2 files):
- S8_Data.txt
- __MACOSX/
- __MACOSX/._S8_Data.txt
