# Supplementary material for: Dynamic enhancers control skeletal muscle identity and reprogramming
Source: PLoS Biol. 2019 Oct 7;17(10):e3000467. doi: 10.1371/journal.pbio.3000467 (PMC6799888; doi:10.1371/journal.pbio.3000467)
Supplement: S9 Data — (XLSX) [file pbio.3000467.s020.xlsx]

## Sheet: EDL
EDL-H3K27ac-SE peaks					EDL-Med1-SE peaks					EDL-ATAC-SE peaks					EDL-HighConfidnce-SE peaks*					*HighConfidence Super enhancers defines as
																				those identified by at least 2 out of the 3 methods
Chr	Start	End	Gene Name		Chr	Start	End	Gene Name		Chr	Start	End	Gene Name		Chr	Start	End	Gene Name
chr7	73557569	73619248	1810026B05Rik		chr3	5860471	5860875	Pex2		chr9	107533712	107635783	Ifrd2		chr7	73557569	73619248	1810026B05Rik
chr17	79977276	80022880	Hnrnpll		chr13	23431353	23453654	C230035I16Rik		chr2	98662246	98667389	Lrrc4c		chr17	79977276	80022880	Hnrnpll
chr12	85435336	85497933	Fos		chr19	5794115	5802673	Mascrna		chr9	3000001	3038230	Mir101c		chr15	101240823	101266948	Nr4a1
chr15	101241214	101261412	Nr4a1		chr5	146260869	146261432	Cdk8		chr9	44066749	44113859	Usp2		chr9	107533712	107635783	Ifrd2
chr17	87334924	87378009	Stpg4		chr1	153900023	153910562	Glul		chr9	48707226	48760714	Zbtb16		chr17	87315027	87378009	Ttc7
chr1	134078414	134099866	Btg2		chr18	68692029	68692295	Mir6356		chr15	81831451	81872565	Tob2		chr1	134078414	134099866	Btg2
chr14	25480903	25508716	Zmiz1		chr11	87422675	87427078	Tex14		chr10	80141403	80173311	Midn		chr14	25480903	25517483	Mir3075
chr2	155276471	155321197	Map1lc3a		chr4	43513426	43523391	Tpm2		chr17	27556425	27635573	Nudt3		chr14	20640727	20707934	Sec24c
chr15	101278446	101321517	6030408B16Rik		chr13	21160714	21172514	Trim27		chr9	121314070	121371918	Trak1		chr15	101278446	101339817	6030408B16Rik
chr14	75786699	75845902	Gm4285		chr5	125404131	125409619	Ubc		chr5	142895140	142945583	Actb		chr2	155276256	155321197	Map1lc3a
chr14	20655986	20707934	Sec24c		chr11	109011635	109012023	Axin2		chr1	73963079	74014987	6030407O03Rik		chr5	142879692	142945583	Actb
chr7	138863652	138920324	Bnip3		chr1	171033770	171045137	Fcgr3		chr19	5912642	5965558	Cdc42ep2		chr14	75786699	75845902	Gm4285
chr7	141413504	141476339	Pidd1		chr19	12005894	12012066	Olfr1423		chr8	120250052	120308853	A330074K22Rik		chr11	98357930	98413031	Pnmt
chr5	142879692	142929720	Actb		chr2	122375417	122378161	Shf		chr15	98108259	98149509	Asb8		chr8	123858948	123925953	Acta1
chr9	107534118	107597090	Tusc2		chr11	69124050	69125465	Aloxe3		chr12	111668409	111732836	Bag5		chr7	141413504	141476339	Pidd1
chr10	95268230	95324109	Cradd		chr16	11143993	11144313	Txndc11		chr19	23125708	23162923	Klf9		chr17	45555507	45630601	Slc29a1
chr11	98357930	98413031	Pnmt		chr5	30888008	30888723	Agbl5		chr7	19308432	19361319	Ercc1		chr7	138863652	138920324	Bnip3
chr8	123858948	123895345	Ccsap		chr8	46204284	46211007	Slc25a4		chr17	27133837	27182044	Ip6k3		chr12	85430524	85498146	Fos
chr17	45555718	45630601	Slc29a1		chr14	51063632	51065427	Olfr750		chr8	123872064	123925953	Acta1		chr10	95258534	95324109	Cradd
chr3	116785131	116833342	Agl		chr7	120917289	120918941	Polr3e		chr8	70523002	70571490	Ell		chr10	126927750	126990674	Ctdsp2
chr2	30677172	30719058	Gm14486		chr16	57391465	57391735	Filip1l		chr11	98358136	98412625	Pnmt		chr19	5912148	5965558	Cdc42ep2
chr1	135752789	135795368	Phlda3		chr3	19627934	19629150	Trim55		chr7	63879613	63925598	E030018B13Rik		chr3	116785131	116836284	Agl
chr10	53379170	53398772	Cep85l		chr11	87443349	87449059	Tex14		chr15	88819196	88864251	Pim3		chr4	141537948	141575706	B330016D10Rik
chr6	90450277	90472110	Klf15		chr13	22015723	22029365	Prss16		chr5	139364227	139409789	Gpr146		chr1	135752789	135795368	Phlda3
chr7	19282707	19359788	Fosb		chr5	123133233	123141305	Rhof		chr19	5786439	5822523	Malat1		chr10	80133457	80173311	Midn
chr4	141537948	141566075	B330016D10Rik		chr17	23546398	23550469	6330415G19Rik		chr10	126941053	126990674	Ctdsp2		chr2	30677172	30719058	Gm14486
chr9	72628088	72662932	Nedd4		chr7	98815238	98815907	Wnt11		chr11	88148995	88187962	Cuedc1		chr6	86472053	86497927	2310040G24Rik
chr10	126927750	126979462	Ctdsp2		chr6	128838308	128843527	Klrb1b		chr16	4624786	4684200	Vasn		chr9	72628088	72662932	Nedd4
chr6	86472725	86497927	2310040G24Rik		chr12	54696576	54697175	Eapp		chr10	80656444	80688202	Mknk2		chr17	27556202	27635573	Nudt3
chr13	37826159	37866496	Rreb1		chr2	152905264	152911611	Mylk2		chr11	69059429	69095290	Snord118		chr6	90450277	90477415	Klf15
chr19	5912148	5964721	Cdc42ep2		chr14	51082803	51089671	Ang		chr7	25210515	25250908	9130221H12Rik		chr8	70506403	70571490	Ell
chr5	139775175	139797529	Mafk		chr6	128760637	128764340	Klrb1c		chr7	15921831	15967702	Nop53		chr11	69395393	69419206	Kdm6b
chr17	71705385	71736681	BC027072		chr13	21710409	21711133	Hist1h2bl		chrX	140491870	140558568	Tsc22d3		chr17	71698179	71736681	BC027072
chr19	45005864	45028153	Lzts2		chr3	30601040	30601584	Mynn		chr8	70673054	70710670	Jund		chr4	137913244	137968515	Eif4g3
chr2	11501496	11536272	Pfkfb3		chr8	94703516	94704225	Pllp		chr11	69662235	69707237	Tnfsf13		chr13	37826159	37866496	Rreb1
chr1	17084714	17105979	Jph1		chr2	5379142	5379355	Mir466d		chr9	106405245	106448998	Rpl29		chr7	27473004	27508877	Sertad1
chr17	31892553	31931626	Sik1		chr11	69110194	69111071	Hes7		chr7	100967973	101028594	P2ry2		chr17	31892553	31941014	Sik1
chr10	80797847	80874537	Mir1982		chr13	44869506	44869773	Dtnbp1		chr7	27473178	27508877	Sertad1		chr15	88818893	88864251	Pim3
chr4	134914683	134938483	Rsrp1		chr11	69040878	69041452	Aurkb		chr17	24696003	24745900	Snora64		chr10	59942807	59979524	Ddit4
chr7	90023463	90060460	E230029C05Rik		chr11	69758339	69758782	Polr2a		chr3	123116205	123169064	Synpo2		chr16	24149128	24206037	Gm46545
chr10	59942807	59970415	Ddit4		chr4	132270024	132274374	Rnu11		chr3	88492865	88536915	Lmna		chr7	90016545	90060460	E230029C05Rik
chr15	27466106	27494290	Ank		chr10	63429442	63429816	Ctnna3		chr4	133025042	133070794	Ahdc1		chr11	74822749	74848329	Mnt
chr11	74822749	74839134	Mnt		chr11	87462420	87471708	Tex14		chr11	100939333	100983757	Cavin1		chr2	11501496	11554147	Pfkfb3
chr4	137913558	137964192	Eif4g3		chr6	47739828	47748643	Rn4.5s		chr2	152899018	152925847	Mylk2		chr11	102267555	102318912	Atxn7l3
chr8	70743706	70777288	Mpv17l2		chr1	165641507	165642508	Mpzl1		chr8	85025395	85083467	Fbxw9		chr1	17084714	17106391	Jph1
chr4	47572232	47604585	Sec61b		chr1	102628069	102628393	Gm20268		chr15	38244894	38301235	Klf10		chr12	111668409	111733085	Bag5
chr2	164878733	164912294	Pcif1		chr7	120835353	120835743	Eef2k		chr1	66923140	66985725	Myl1		chr8	70743706	70777288	Mpv17l2
chr11	69408905	69418779	Kdm6b		chr19	3576110	3576508	Ppp6r3		chr14	20640727	20674783	Myoz1		chr4	47572232	47604585	Sec61b
chr2	127251747	127276463	Stard7		chr9	123461833	123462170	Limd1		chr11	96937631	96978198	D030028A08Rik		chr8	121921790	121978954	Banp
chr16	24149128	24178373	Gm46545		chr11	58302407	58302785	Zfp692		chr11	98773796	98795308	Nr1d1		chr4	134914683	134938483	Rsrp1
chr4	150889535	150915202	Park7		chr11	94210455	94243825	Wfikkn2		chr15	77003178	77045926	Mb		chr2	164867257	164912294	Pcif1
chr1	75210802	75251766	A630095N17Rik		chr10	91156627	91183052	Tmpo		chr11	69395393	69419206	Kdm6b		chr2	127247609	127276463	Stard7
chr17	28419721	28448358	Fkbp5		chr17	56103787	56134764	Plin5		chr17	47736848	47769261	Tfeb		chr1	74284224	74315345	Tmbim1
chr11	102268238	102318912	Atxn7l3		chr11	97970901	98036603	Arl5c		chr1	182483942	182539673	Capn2		chr11	69662041	69707237	Tnfsf13
chr10	80133457	80149324	Atp5d		chr11	69058940	69089207	Snord118		chr5	115119106	115163708	Unc119b		chr8	70820117	70840132	Arrdc2
chr11	98907237	98952017	Rara		chr3	96487157	96526199	Hfe2		chr14	19415723	19418997	Gm5458		chr9	66179766	66241183	Dapk2
chr10	75510034	75529592	Snrpd3		chr11	48816669	48856782	Trim7		chr13	32763204	32802282	Mylk4		chr19	56361122	56426097	Casp7
chr8	72492115	72513401	Slc35e1		chr11	115403371	115420517	Atp5h		chr15	101240823	101266948	Nr4a1		chr3	95855328	95904592	Ciart
chr8	70831906	70839500	Arrdc2		chr13	23518926	23585684	Hist1h4f		chr19	8966702	8997922	Ahnak		chr10	75510034	75529592	Snrpd3
chr7	73366193	73421794	A730056A06Rik							chr6	90588119	90625168	Slc41a3		chr15	25904112	25966726	Retreg1
chr8	70506403	70552262	Fkbp8							chr8	84965945	84998232	Junb		chr12	79879643	79906667	9430078K24Rik
chr7	27473004	27508223	Sertad1							chr4	137913244	137968515	Eif4g3		chr7	63879398	63925598	E030018B13Rik
chr9	66184123	66241183	Dapk2							chr10	80561477	80603397	Klf16		chr12	112897250	112962051	Jag2
chr11	93987225	93996746	Spag9							chr17	79977577	80019418	Hnrnpll		chr4	43381508	43406592	Rusc2
chr14	66297032	66323147	1700001G11Rik							chr4	137468403	137498558	Hspg2		chr17	47736848	47769261	Tfeb
chr2	31741914	31771325	Abl1							chr15	78913586	78963161	Nol12		chr7	19271594	19361319	Fosb
chr2	167689329	167696754	A530013C23Rik							chr2	118510352	118554911	Bmf		chr5	124518955	124553319	Tmed2
chr1	74284224	74315345	Tmbim1							chr11	101052844	101095672	Hsd17b1		chr5	112886721	112925643	Myo18b
chr8	121921790	121978954	Banp							chr11	117523360	117575130	2900041M22Rik		chr1	184033361	184064619	Dusp10
chr12	79879749	79906667	9430078K24Rik							chr17	57247571	57277156	Trip10		chr3	123116205	123169064	Synpo2
chr17	27556202	27604260	AI413582							chr15	59648370	59685628	Trib1		chr11	88131530	88187962	Cuedc1
chr5	115475554	115508884	Sirt4							chr9	14623330	14666528	Gm7607		chr12	86800900	86843312	Irf2bpl
chr16	38669065	38744335	Arhgap31							chr8	121551487	121585798	Fbxo31		chr17	70990593	71004603	Myl12a
chr5	124518955	124553319	Tmed2							chr8	71570006	71620119	Fam129c		chr7	44835746	44870086	Akt1s1
chr17	70990593	71002493	Myl12a							chr14	25481191	25517483	Mir3075		chr11	94210189	94243825	Tob1
chr5	112886906	112925643	Myo18b							chr9	44305479	44344405	Dpagt1		chr7	45426628	45444970	Gys1
chr15	88818893	88862522	Creld2							chr15	25915849	25966726	Retreg1		chr17	26576777	26596628	Ergic1
chr3	51268208	51278032	4930577N17Rik							chr8	121936544	121978252	Banp		chr17	10319247	10343297	1700110C19Rik
chr19	56378514	56426097	Casp7							chr4	82505679	82548658	Gm11266		chr15	77003178	77045926	Mb
chr2	158121363	158146518	Tgm2							chr10	39630902	39691789	Gm16364		chr11	117779480	117819492	6030468B19Rik
chr3	108200143	108233184	Atxn7l2							chr2	84799237	84851617	Timm10		chr3	108200143	108233184	Atxn7l2
chr4	8938453	8970168	Chd7							chr10	80826074	80874321	Lsm7		chr19	41796333	41858426	Frat1
chr12	112897250	112962051	Jag2							chr17	45555507	45592018	Hsp90ab1		chr9	107279073	107308976	Cish
chr3	95855328	95904592	Ciart							chr11	67104790	67125894	2310065F04Rik		chr14	51913231	51942208	Rnase13
chr17	10319374	10343297	1700110C19Rik							chr3	95855637	95901837	Ciart		chr9	121314070	121371918	Trak1
chr7	44835746	44870086	Akt1s1							chr13	23530835	23586194	Hist1h1d		chr6	72512481	72599220	Capg
chr17	26577147	26596129	Ergic1							chr7	112741762	112785591	Tead1		chr10	80225862	80265589	Ndufs7
chr1	75393451	75413809	Speg							chr4	124686218	124714973	Fhl3		chr1	136051564	136090255	Cacna1s
chr15	25904112	25930118	Retreg1							chr7	127869227	127912624	Prss53		chr7	46827415	46847052	Ldha
chr7	45426811	45444970	Gys1							chr18	61746886	61794066	Afap1l1		chr2	84762316	84851957	Ube2l6
chr6	72512607	72599220	Capg							chr4	155215877	155250171	Ski		chr4	155469121	155491748	Gnb1
chr6	72235231	72254877	Atoh8							chr5	142412771	142448502	Foxk1		chr6	72235231	72261496	Atoh8
chr4	43394865	43406045	Rusc2							chr2	152143351	152197564	Tcf15		chr17	12718408	12792214	Airn
chr11	69662041	69707010	Tnfsf13							chr7	126792365	126809460	Aldoa		chr9	35155859	35239288	Tirap
chr1	184033361	184051946	Dusp10							chr7	45704744	45718178	Sphk2		chr17	57247571	57277156	Trip10
chr4	135819821	135840248	Srsf10							chr17	87315027	87351944	Ttc7		chr12	55446396	55499320	Nfkbia
chr8	72294885	72331843	Klf2							chr11	106328523	106365176	Scn4a		chr1	171260135	171329829	Ufc1
chr12	86800900	86825106	Irf2bpl							chr8	85492312	85524485	Gpt2		chr19	6969412	6996708	Fkbp2
chr1	172297424	172310375	Atp1a2							chr19	3980358	4019550	Nudt8		chr5	115119106	115163708	Unc119b
chr4	155469121	155491748	Gnb1							chr17	56255822	56277191	Fem1a		chr15	59648370	59692993	Trib1
chr7	28795521	28811220	Hnrnpl							chr16	31276515	31327031	Apod		chr17	56103787	56134764	Plin5
chr12	111668492	111733085	Bag5							chr4	141538555	141575706	B330016D10Rik		chr17	25823130	25845088	Stub1
chr19	32157373	32181798	Sgms1							chr2	33173751	33216205	Angptl2		chr7	15921831	15967702	Nop53
chr10	77605613	77635068	Ube2g2							chr11	102267555	102309400	Tmub2		chr4	126085969	126114034	Lsm10
chr7	46827654	46846623	Ldha							chr17	34627449	34661489	Fkbpl		chr7	30551870	30573747	Psenen
chr10	14009450	14033218	Hivep2							chr12	86918697	86956254	Cipc		chr8	121551012	121591048	Fbxo31
chr10	80225862	80265589	Ndufs7							chr11	96824068	96862309	Copz2		chr11	96937631	96978198	D030028A08Rik
chr14	51913578	51942208	Rnase13							chr11	75454529	75468233	Mir22hg		chr4	155831090	155849283	Mxra8
chr19	41796333	41858426	Frat1							chr16	32638574	32683719	Tnk2os		chr4	155760254	155784508	Vwa1
chr3	123143834	123159322	Synpo2							chr17	12718408	12760030	Airn		chr11	88841085	88864969	4930556N13Rik
chr9	107279073	107308762	Cish							chr11	94210189	94243610	Tob1		chr17	79875848	79896370	Atl2
chr11	117800349	117819125	Syngr2							chr17	28223991	28257284	Ppard		chr1	86433996	86448627	Tex44
chr9	96695678	96720315	Zbtb38							chr16	24156636	24206037	Gm46545		chr10	80797847	80874537	Mir1982
chr13	52880296	52892822	Auh							chr16	5130871	5172999	Sec14l5		chr6	48537438	48572899	Lrrc61
chr1	136051972	136090070	Cacna1s							chr19	56361122	56407012	Nrap		chr18	61746886	61794066	Afap1l1
chr6	86515238	86527478	Pcbp1							chr11	117072262	117101930	Mir6516		chr4	133095471	133132390	Wasf2
chr16	7049834	7076787	Rbfox1							chr17	31905708	31941014	Sik1		chr11	69980472	69997356	Gabarap
chr17	79882833	79896073	Atl2							chr1	74284562	74313637	Tmbim1		chr2	32342221	32405261	1110008P14Rik
chr12	55446396	55492681	Nfkbia							chr19	6046359	6085127	Tm7sf2		chr8	85025128	85083629	Fbxw9
chr17	47737081	47749797	Tfeb							chr10	59951670	59979524	Ddit4		chr2	164769508	164805503	Snx21
chr9	35155859	35239288	Tirap							chr3	89411730	89441000	Pygo2		chr15	82338490	82362003	Ndufa6
chr1	131090054	131097790	Mapkapk2							chr4	43381508	43406592	Rusc2		chr6	108448073	108477802	Mir7661
chr8	126909467	126957281	Tomm20							chr6	83101326	83137840	Wbp1		chr10	39630376	39692208	Gm16364
chr19	6969412	6996708	Fkbp2							chr5	123973454	124019589	Mir7032		chr8	108692512	108723509	Zfhx3
chr11	88841085	88864571	4930556N13Rik							chr13	109899705	109925177	Mir1904		chr4	11955130	11987100	1700123M08Rik
chr15	58889261	58918787	Rnf139							chr11	117779480	117819492	6030468B19Rik		chr11	114814641	114851906	Gprc5c
chr1	171260135	171329829	Ufc1							chr2	180240973	180276239	Mir3091		chr1	91435712	91465502	Per2
chr1	86433996	86448627	Tex44							chr1	134078968	134099643	Btg2		chr7	100967973	101028594	P2ry2
chr16	96070820	96128719	Brwd1							chr18	44311359	44344276	Myot		chr14	30855124	30889253	Mustn1
chr17	28001163	28021001	Tcp11							chr1	74726077	74760162	Prkag3		chr15	81802349	81811811	Tef
chr18	60951711	60972235	Camk2a							chr8	110919283	110950648	St3gal2		chr2	30387189	30416496	Dolpp1
chr6	82853903	82872602	2310069B03Rik							chr19	8702534	8741927	Slc3a2		chr10	80928801	80971887	Gadd45b
chr11	52088699	52099352	Ppp2ca							chr7	99132668	99168391	Uvrag		chr11	6267207	6292560	Tmed4
chr15	77027391	77045690	Apol6							chr14	55575275	55604318	Psme2		chr3	95124208	95142942	Scnm1
chr7	6136930	6155651	Zfp787							chr2	25518723	25558094	Traf2		chr12	86918697	86974932	Cipc
chr11	84818673	84828871	Mrm1							chr9	65551008	65587205	Plekho2		chr5	123008821	123024661	Orai1
chr4	155760254	155784444	Vwa1							chr15	76695512	76724045	Recql4		chr2	92423399	92434807	Cry2
chr17	12740850	12792214	Igf2r							chr11	73006460	73048015	Camkk1		chr17	34951947	34982262	Hspa1a
chr2	84762316	84851957	Ube2l6							chr6	72616579	72663350	Gm15401		chr9	106405245	106449428	Rpl29
chr7	30551870	30573747	Psenen							chr9	21131158	21168511	Cdc37		chr11	3894821	3914122	Dusp18
chr4	155831090	155849283	Mxra8							chr7	19227921	19257660	Opa3		chr11	68852513	68872496	Ndel1
chr17	25823130	25845088	Stub1							chr1	136051564	136090255	Cacna1s		chr17	45680628	45708580	Mrpl14
chr11	86748318	86758855	Cltc							chr2	180362552	180385644	Mir1a-1hg		chr9	120001637	120027843	Xirp1
chr1	40713666	40775535	Mfsd9							chr11	117912806	117950131	Socs3		chr5	129870800	129895942	Chchd2
chr6	108448073	108477802	Mir7661							chr6	21984980	22020109	Cped1		chr7	126791821	126809460	Aldoa
chr11	114814641	114851906	Gprc5c							chr16	4489077	4522096	Srl		chr4	155109219	155151479	Morn1
chr11	88131530	88149487	Cuedc1							chr4	126086037	126114034	Lsm10		chr17	35896571	35919203	Atat1
chr16	4879441	4920649	Mgrn1							chr11	95777874	95824604	Phospho1		chr14	55574951	55604769	Psme2
chr14	23923311	23952519	Kcnma1							chr4	57239205	57281311	Ptpn3		chr6	72345060	72363183	Tmem150a
chr17	29330450	29357102	Mtch1							chr6	48537438	48572899	Lrrc61		chr4	150537083	150570248	Slc45a1
chr4	126085969	126110904	Lsm10							chr11	74830185	74848329	Mnt		chr3	95263471	95283438	Prune1
chr7	63879398	63897895	E030018B13Rik							chr7	99625784	99665205	Tpbgl		chr9	60813501	60849535	Uaca
chr6	24526953	24542998	Asb15							chr8	94363187	94397631	Herpud1		chr8	45871743	45897217	Pdlim3
chr19	41606229	41629385	Mir8091							chr15	101302168	101339817	6030408B16Rik		chr3	90247667	90266822	Crtc2
chr5	123039113	123076882	Morn3							chr8	72561356	72584686	Tmem38a		chr6	88061828	88102976	Rpn1
chr6	91573241	91607342	Lsm3							chr18	75494869	75528820	Gm10532		chr11	115765134	115779537	Tmem94
chr2	32342221	32405261	1110008P14Rik							chr1	91436261	91465502	Per2		chr9	102492963	102518775	Ky
chr1	164879279	164899872	Gm20743							chr19	32346311	32388672	Sgms1		chr10	91156371	91183689	Tmpo
chr1	86464770	86488299	Ptma							chr19	41817013	41858235	Frat1		chr7	127869227	127912624	Prss53
chr11	69983111	69997356	Gabarap							chr9	107279545	107308976	Cish		chr5	124425182	124453631	Kmt5a
chr3	95644749	95659449	Mcl1							chr2	30392017	30416227	Crat		chr7	25210515	25251242	9130221H12Rik
chr10	80928801	80971887	Gadd45b							chr8	70820117	70840132	Arrdc2		chr11	109608751	109651458	Wipi1
chr4	133095471	133131053	Wasf2							chr7	13023873	13054981	Ube2m		chr3	89411137	89441000	Pygo2
chr3	152304777	152315655	Miga1							chr10	80732821	80758154	Ap3d1		chr16	30171598	30188351	Cpn2
chr14	30855124	30889253	Mustn1							chr2	155357267	155399656	Trp53inp2		chr6	21984980	22020349	Cped1
chr4	117905893	117915328	Ipo13							chr4	149988876	150012330	H6pd		chr5	114127765	114156039	Ung
chr8	108692512	108723283	Zfhx3							chr7	90016545	90050324	E230029C05Rik		chr1	73962535	74014987	6030407O03Rik
chr4	11955130	11975823	Pdp1							chr11	4258831	4302648	Lif		chr7	45626992	45650385	A030001D20Rik
chr17	57248108	57260540	Trip10							chr1	91052808	91084677	Lrrfip1		chr4	150221075	150257849	Eno1b
chr2	92423399	92434807	Cry2							chr8	120363619	120394326	Gse1		chr11	62538600	62583919	Ubb
chr14	23882479	23903780	Kcnma1							chr1	184033769	184064619	Dusp10		chr16	94518722	94545476	Dscr3
chr5	88960891	88982502	Slc4a4							chr11	52350955	52377915	Vdac1		chr2	18046762	18075023	Mir7655
chr5	123008821	123024444	Orai1							chr16	25050084	25087910	A230028O05Rik		chr7	45395125	45413631	Kcna7
chr3	142410715	142422857	Pdlim5							chr9	48817358	48836644	Zbtb16		chr13	83504004	83532281	Mef2c
chr3	95124507	95134014	Tmod4							chr9	66179766	66219263	Dapk2		chr13	46501889	46534641	Cap2
chr6	48541049	48555316	Lrrc61							chr17	25823515	25844745	Stub1		chr2	167757412	167778040	A530013C23Rik
chr2	164779177	164805503	Snx21							chr7	73589411	73618866	1810026B05Rik		chr2	25518723	25558420	Traf2
chr11	6267207	6292560	Tmed4							chr12	111430845	111458041	Tnfaip2		chr11	52350955	52377915	Vdac1
chr11	3894821	3911678	Dusp18							chr5	125134843	125159707	Ncor2		chr7	99625784	99665205	Tpbgl
chr7	100461961	100473491	Ucp3							chr8	83566478	83594842	Tecr		chr9	44305051	44344426	Dpagt1
chr17	35896571	35919001	Atat1							chr17	29371044	29423446	Fgd2		chr11	97279859	97316386	Npepps
chr15	82338490	82362003	Ndufa6							chr11	117114483	117139461	Sec14l1		chr11	69900882	69922365	Gps2
chr15	59664968	59692993	Trib1							chr9	119313802	119341527	Oxsr1		chr6	37705122	37735925	Trim24
chr1	171239654	171247709	Ndufs2							chr4	155122640	155150857	Morn1		chr12	70968108	70985659	Psma3
chr11	59138882	59164187	Iba57							chr12	86816250	86843312	Irf2bpl		chr10	80732821	80758154	Ap3d1
chr11	88704349	88729938	Msi2							chr17	71698179	71731046	BC027072		chr12	80112933	80133028	2310015A10Rik
chr11	50210370	50225900	Mgat4b							chr4	151981473	152009033	Phf13		chr11	77763199	77814434	Myo18a
chr19	23056319	23066268	Klf9							chr11	3514523	3539555	Smtn		chr2	166597490	166616354	Gm29679
chr15	81802703	81811811	Tef							chr11	100391089	100414953	Gm12348		chr10	80561165	80603792	Klf16
chr4	150537083	150570248	Slc45a1							chr4	150230743	150257849	Eno1b		chr9	108048910	108079722	Amigo3
chr2	72382736	72398306	Cdca7							chr7	30552224	30573378	Psenen		chr19	8919775	8997922	Tut1
chr5	115134297	115158886	Mlec							chr11	120617858	120648419	Mafg		chr9	14623330	14666528	Gm7607
chr4	149306886	149323947	Kif1b							chr12	112916993	112950750	Jag2		chr5	121564476	121619561	Aldh2
chr11	68852513	68872496	Ndel1							chr12	73381555	73408966	D830013O20Rik		chr3	89266357	89289301	Efna1
chr1	152168724	152176870	1700025G04Rik							chr2	163379310	163398310	Jph2		chr16	31589334	31642412	Gm536
chr11	53299921	53309561	Hspa4							chr3	105687318	105714518	Fam212b		chr7	19227502	19257660	Opa3
chr15	79347480	79381226	Mir1943							chr2	148851394	148885080	Cst3		chr5	124194181	124221773	Pitpnm2
chr17	34951947	34982262	Hspa1a							chr17	64600400	64630984	Man2a1		chr11	95384297	95415078	Spop
chr17	45685545	45701790	Mrpl14							chr15	76327194	76351861	Cyc1		chr11	117072262	117101930	Mir6516
chr3	95265636	95283438	Prune1							chr10	13964463	13991045	Hivep2		chr2	167465566	167516041	Rnf114
chr6	88061828	88102976	Rpn1							chr1	135752873	135777417	Phlda3		chr15	102393564	102406795	Sp1
chr9	120001637	120024208	Xirp1							chr11	121204060	121237438	BC017643		chr4	155215877	155250171	Ski
chr11	115765467	115776677	Tmem94							chr7	16273258	16295820	Ccdc9		chr7	112180203	112226402	Mical2
chr19	47222256	47230761	Neurl1a							chr14	51913231	51941499	Rnase13		chr15	99717358	99726058	Gm16537
chr5	129870800	129887962	Phkg1							chr11	83440355	83473358	Mmp28		chr11	69058940	69095290	Snord118
chr18	32530946	32559971	Gypc							chr2	152820067	152848164	Bcl2l1		chr13	92989934	93022451	Gm4814
chr1	91435712	91459414	Per2							chr19	8920113	8953982	Mta2		chr11	116842668	116853911	Mettl23
chr6	72345238	72363183	Tmem150a							chr15	75909120	75941246	Pycrl		chr7	127008460	127028094	Pagr1a
chr11	79703945	79739790	Mir365-2							chr1	72212185	72255325	D230017M19Rik		chr1	191454208	191507121	Gm32200
chr2	131204054	131234975	Ap5s1							chr1	180172965	180196318	Coq8a		chr5	111506525	111536299	C130026L21Rik
chr9	110920935	110962873	Tdgf1							chr11	60913636	60939866	Map2k3os		chr4	140910687	140929129	Padi2
chr18	61758404	61786740	Afap1l1							chr1	120245648	120274868	Steap3		chr3	138016577	138071906	Gm5105
chr19	8919775	8976747	Tut1							chr15	78771737	78804676	Mfng		chr3	96487157	96526199	Hfe2
chr13	5860703	5870053	Klf6							chr18	31910601	31937393	Lims2		chr3	103790930	103810453	Gm15471
chr8	45871743	45897217	Pdlim3							chr7	45459705	45493310	Bax		chr11	97970901	98036603	Arl5c
chr5	124425182	124453631	Kmt5a							chr5	115531591	115559711	Rplp0		chr8	25584996	25602277	Letm2
chr2	30387189	30416496	Dolpp1							chr15	97812167	97840388	Hdac7		chr11	106778927	106796277	Ddx5
chr1	151963339	152000236	1700025G04Rik							chr14	54863973	54894260	Ppp1r3e		chr11	30267676	30292013	Sptbn1
chr11	96969503	96977738	Sp2							chr12	101008158	101038927	Mir1190		chr4	134286818	134319299	Trim63
chr9	121314406	121322157	Trak1							chr4	43025303	43046407	Fam214b		chr1	180172965	180210838	Coq8a
chr5	135933947	135963338	Ywhag							chr1	176814028	176847412	Hmga2-ps1		chr11	120617254	120648419	Mafg
chr9	60813839	60849535	Uaca							chr14	32683504	32708283	3425401B19Rik		chr18	39230140	39249342	Arhgap26
chr11	62538600	62583919	Ubb							chr7	127232904	127261138	Zfp771		chr4	130299246	130323655	Fabp3
chr13	49134307	49154236	Wnk2							chr1	171262850	171295184	Ppox		chr1	74352253	74398258	Slc11a1
chr11	109608751	109651458	Wipi1							chr1	75360176	75380369	Gm15179		chr11	54100458	54123146	P4ha2
chr8	41069062	41082831	Mtus1							chr11	94973404	95001386	Ppp1r9b		chr11	3504429	3539555	Selenom
chr5	129715372	129731088	Nipsnap2							chr17	33890465	33916262	Platr17		chr10	61451863	61476841	Lrrc20
chr3	87898176	87930879	Mrpl24							chr1	34005590	34036447	Dst		chr7	80642172	80667137	Gm15880
chr16	30171598	30187998	Cpn2							chr6	86472053	86497732	2310040G24Rik		chr19	32345836	32388672	Sgms1
chr8	71366780	71405962	Nr2f6							chr9	102493148	102518775	Ky		chr8	46470607	46491581	Acsl1
chr2	77312996	77323899	Sestd1							chr8	83955080	83981119	Prkaca		chr11	74638030	74653792	Cluh
chr12	103205267	103224636	Prima1							chr11	94133455	94145613	Tob1		chr11	96824068	96874516	Copz2
chr17	29985105	30023062	Zfand3							chr4	155831126	155849010	Mxra8		chr17	35807778	35823585	Ier3
chr15	80024550	80054177	Pdgfb							chr15	102393564	102406388	Sp1		chr5	72868596	72915010	Slain2
chr16	94518722	94545476	Dscr3							chr3	90508975	90541282	S100a14		chr3	79178766	79203500	4921511C10Rik
chr2	72285704	72309038	Map3k20							chr2	155276256	155309603	Map1lc3a		chr16	18325184	18348315	Tango2
chr7	31109495	31126968	Hpn							chr18	32377036	32398842	A830052D11Rik		chr6	72379608	72414494	Vamp8
chr3	90247667	90266822	Crtc2							chr11	100790775	100822686	Stat5b		chr12	100186773	100202199	Calm1
chr7	15945691	15967485	Nop53							chr11	70213000	70238135	Bcl6b		chr19	6046053	6085127	Tm7sf2
chr10	53421195	53435550	Gm36229							chr7	112180203	112213240	Mical2		chr11	117912806	117950131	Socs3
chr18	80707683	80724345	Nfatc1							chr9	35199784	35229055	Srpr		chr2	155356951	155399656	Trp53inp2
chr15	27565615	27581472	Mir7117							chr10	80248937	80264954	Gamt		chr11	116004678	116041362	H3f3b
chr7	118230730	118253120	Smg1							chr2	164769508	164786013	Tnnc2		chr19	8701583	8742238	Slc3a2
chr7	45395125	45413631	Kcna7							chr16	4541715	4571177	Tfap4		chr8	94363187	94397631	Herpud1
chr5	148953290	149007724	5930430L01Rik							chr12	110976052	110992587	Ankrd9		chr11	75565636	75596672	Pitpna
chr10	39630376	39692208	Gm16364							chr1	132333673	132367916	Tmcc2		chr4	117120001	117139521	Tctex1d4
chr5	114127765	114156039	Ung							chr7	46396026	46414732	Kcnc1		chr19	18648246	18671811	Carnmt1
chr19	6376979	6384966	Pygm							chr10	88580719	88605360	Mybpc1		chr7	127470427	127479277	Prr14
chr4	155109219	155151479	Morn1							chr10	91156371	91183689	Tmpo		chr11	103050540	103068572	Plcd3
chr11	72369747	72388796	Mir6338							chr9	43253245	43293438	D630033O11Rik		chr10	127481469	127513110	Stac3
chr2	18047458	18075023	Mllt10							chr3	116801694	116836284	Agl		chr15	76326805	76351861	Cyc1
chr13	83504262	83524600	Mef2c							chr1	191462176	191507121	Gm32200		chr7	3268077	3303159	Myadm
chr12	51810219	51830672	Hectd1							chr19	6979770	6996309	Vegfb		chr6	83846166	83868250	Paip2b
chr19	27210741	27224437	Vldlr							chr4	136239726	136271090	Tcea3		chr12	91766384	91786801	Ston2
chr12	70968247	70985434	Psma3							chr15	82338685	82361995	Ndufa6		chr14	64124080	64159049	Prss52
chr12	51865472	51883511	Hectd1							chr7	45426628	45444601	Gys1		chr11	109347185	109369351	Gna13
chr12	86946481	86974932	Cipc							chr12	85430524	85455783	Fos		chr17	33890465	33940824	Zbtb22
chr7	132930708	132950785	Zranb1							chr7	80052310	80079310	Gm21057		chr11	60536895	60559601	Alkbh5
chr6	145951000	146010567	Sspn							chr11	69900882	69921890	Gps2		chr7	45459705	45493886	Tulp2
chr11	98741753	98755178	Thra							chr4	133107949	133132390	Wasf2		chr6	124917382	124937239	Mlf2
chr17	34120575	34122254	Brd2							chr11	75565815	75596163	Pitpna		chr9	78107868	78121681	Ick
chr8	121551012	121563813	1700030M09Rik							chr1	90490399	90522716	Cops8		chr6	122794960	122826971	Foxj2
chr14	55574951	55604769	Psme2							chr9	44396666	44418315	Trappc4		chr4	120276891	120291385	Foxo6
chr2	166597490	166616354	Gm29679							chr11	115202383	115241871	Tmem104		chr9	121704779	121720065	Ss18l2
chr7	45626992	45650385	A030001D20Rik							chr8	70744316	70761386	Rab3a		chr19	6909179	6922889	Mir6990
chr9	102492963	102506471	Ky							chr2	91944276	91971880	Dgkz		chr6	124805307	124814408	Spsb2
chr15	27616494	27631396	Otulin							chr7	27159901	27179282	Egln2		chr2	30456220	30474483	Ier5l
chr14	120336780	120348672	Mbnl2							chr8	84186534	84204303	Mir23a		chr15	85625534	85654148	Wnt7b
chr6	37705122	37733046	Trim24							chr11	95384297	95414974	Spop		chr19	53729665	53755370	Rbm20
chr3	33977295	33994733	Fxr1							chr8	126593973	126616152	Irf2bp2		chr15	89122663	89149637	Mapk12
chr17	87446182	87460188	Calm2							chr4	47578697	47604240	Sec61b		chr19	5710141	5726275	Ehbp1l1
chr5	111790918	111800805	E130006D01Rik							chr4	133369556	133400492	Mir5122		chr10	84559362	84577514	Tcp11l2
chr8	85025128	85083629	Fbxw9							chr11	115809354	115839233	Llgl2		chr15	78514674	78532455	C1qtnf6
chr13	46502200	46508901	Cap2							chr7	12949393	12978445	Zfp324		chr13	23697676	23763720	Hist1h1c
chr14	118674903	118719125	Abcc4							chr5	135522363	135545754	Hip1		chr8	111716628	111735672	Bcar1
chr11	51856763	51898362	Jade2							chr7	101896089	101918382	Tomt		chr7	132713725	132742960	Fam53b
chr3	89266535	89289301	Efna1							chr11	115403580	115428216	Atp5h		chr11	51583964	51620175	Hnrnpab
chr11	21369974	21399541	Ugp2							chr9	108048910	108073553	Amigo3		chr16	24232152	24248158	Lpp
chr12	80115390	80132981	2310015A10Rik							chr5	124194530	124221773	Pitpnm2		chr11	48816669	48856782	Trim7
chr9	111118060	111128502	Lrrfip2							chr7	127008579	127027718	Pagr1a		chr13	23518926	23586194	Hist1h4f
chr2	167765407	167778040	A530013C23Rik							chr12	55473680	55499320	Nfkbia		chr11	115403371	115428216	Atp5h
chr19	36749214	36776319	Ppp1r3c							chr11	116005003	116030728	Galk1		chr19	5786439	5822523	Malat1
chr11	97279859	97316386	Npepps							chr2	127247609	127270798	Stard7		chr2	152899018	152925847	Mylk2
chr2	77033893	77043663	Ttn							chr12	79879643	79906248	9430078K24Rik		chr13	23423804	23453654	C230035I16Rik
chr7	126791821	126800003	Aldoa							chr12	85472056	85498146	Fos		chr5	125382687	125409619	Ubc
chr2	26118790	26141028	Nacc2							chr10	128525754	128549459	Zc3h10		chr7	120834942	120852356	Eef2k
chr8	11171275	11184445	Col4a2							chr4	155760920	155784508	Vwa1		chr11	87420816	87449059	Tex14
chr11	77763199	77802052	Myo18a							chr2	167055448	167080072	Snord12
chr12	3349606	3398012	Kif3c							chr2	167844567	167861233	Ptpn1
chr15	85798739	85842626	Pkdrej							chr11	69980472	69995888	Gabarap
chr6	71240911	71272265	Smyd1							chr7	45629002	45649733	A030001D20Rik
chr5	121564476	121619561	Aldh2							chr9	21546057	21569237	Carm1
chr4	150221075	150246084	Eno1							chr9	59655990	59672633	Pkm
chr4	141641604	141670927	Plekhm2							chr8	84831568	84857191	Calr
chr11	101640760	101701384	Arl4d							chr2	30685327	30712379	Gm14486
chrX	74269525	74313653	Atp6ap1							chr8	122547121	122577071	Cdt1
chr13	46395086	46413654	Rbm24							chr2	11525999	11554147	Pfkfb3
chr2	173044312	173058393	Rbm38							chr19	5038650	5072259	Rin1
chr18	38909829	38930502	Fgf1							chr12	84147887	84176044	Pnma1
chr6	22001081	22020349	Cped1							chr15	99317312	99344903	Prpf40b
chr11	108920329	108936523	Axin2							chr6	72379848	72414494	Vamp8
chr11	69900978	69922365	Gps2							chr7	16387629	16406365	Zc3h4
chr7	101001880	101012475	P2ry2							chr2	167485490	167516041	Rnf114
chr15	99717575	99726058	Gm16537							chr15	81802349	81811610	Tef
chr14	101822672	101853821	Lmo7							chr10	128922978	128946093	Itga7
chr4	147897146	147904999	Mfn2							chr5	111521840	111536299	C130026L21Rik
chr11	86581482	86597802	Mir21a							chr12	16133373	16175094	Trib2
chr12	54850273	54875583	Cfl2							chr17	25773587	25808995	Fam173a
chr6	97204935	97223988	Arl6ip5							chr10	127481469	127513110	Stac3
chr4	134143939	134165657	Sh3bgrl3							chr8	105537236	105566507	Atp6v0d1
chr11	86670623	86684278	Vmp1							chr16	31589611	31626668	Gm536
chr15	75775030	75802135	Mafa							chr2	164867257	164892184	Pcif1
chr3	89411137	89437254	Shc1							chr7	19075862	19094376	Dmpk
chr6	87838234	87851515	Isy1							chr8	126514021	126540071	Tarbp1
chr17	24413700	24455407	Eci1							chr6	24571245	24607584	Lmod2
chr9	108049184	108079722	Amigo3							chr6	108659958	108678154	0610040F04Rik
chr7	63912136	63924754	E030018B13Rik							chr4	137357569	137388883	Cdc42
chr12	81836487	81861073	Pcnx							chr15	75085510	75087127	Ly6c2
chr11	69579628	69605752	Trp53							chr2	167757412	167777829	A530013C23Rik
chr11	52351081	52361438	Vdac1							chr9	65188704	65215523	Parp16
chr17	8282582	8291190	Mpc1							chr12	69474176	69502714	5830428M24Rik
chr12	32604902	32662630	Nampt							chr17	26576777	26596628	Ergic1
chr2	156179508	156203577	Phf20							chr13	23423804	23453651	C230035I16Rik
chr1	156028114	156047470	Tor1aip1							chr6	128338901	128375517	Tulp3
chr15	34045982	34083379	Mtdh							chr5	125382687	125405751	Ubc
chr3	103790930	103810453	Gm15471							chr19	45047549	45075370	Kazald1
chr5	92353129	92387436	Cxcl11							chr7	29155411	29180950	Spred3
chr16	13480502	13532815	2310015D24Rik							chr4	11966316	11987100	1700123M08Rik
chr10	81542104	81571771	Aes							chr13	46501889	46534641	Cap2
chr16	31589334	31642412	Gm536							chr11	55369150	55405913	Sparc
chr7	99626039	99641427	Tpbgl							chr2	32356305	32382225	Ciz1
chr2	25526296	25558420	Traf2							chr19	8774282	8802674	Taf6l
chr7	127869404	127912457	Prss53							chr8	108693898	108723509	Zfhx3
chr11	116842668	116853764	Mettl23							chr11	72411034	72441523	Ggt6
chr10	39535894	39558754	Traf3ip2							chr9	106367680	106386532	Dusp7
chr11	30267676	30292013	Sptbn1							chr14	18219484	18239589	Nr1d2
chr14	23830640	23855685	Kcnma1							chr15	78826683	78852109	Cdc42ep1
chr4	140910687	140929129	Padi2							chr17	72903980	72938473	Lbh
chr6	134143583	134211488	Etv6							chr15	102651147	102683909	Atp5g2
chr17	66507428	66520312	Rab12							chr5	30907554	30928227	Khk
chr15	84231862	84251935	Parvb							chr7	46827415	46847052	Ldha
chr9	54576193	54597835	Idh3a							chr11	48834243	48856440	Trim7
chr5	124194181	124206529	Pitpnm2							chr5	31179789	31202642	Eif2b4
chr10	80741451	80755534	Ap3d1							chr3	90247862	90266340	Crtc2
chr11	110448483	110471212	Map2k6							chr17	34952235	34982177	Hspa1a
chr2	167465566	167510668	Rnf114							chr5	129871265	129895942	Chchd2
chr9	53045434	53075192	Ddx10							chr14	120275431	120295701	Mbnl2
chr18	39230140	39241768	Arhgap26							chr13	37826537	37858016	Rreb1
chr13	45530352	45539064	Gmpr							chr10	61452656	61476841	Lrrc20
chr8	111624181	111659442	Zfp1							chr4	120277485	120291385	Foxo6
chr11	95384482	95415078	Spop							chr19	42017418	42045721	Ankrd2
chr10	45289299	45312483	Popdc3							chr4	116788145	116821801	Toe1
chr4	130299576	130323655	Fabp3							chr5	122145892	122176697	Ppp1cc
chr9	106428769	106449428	Acy1							chr9	63650873	63673154	Aagab
chr10	128082377	128093096	Mir677							chr2	32586831	32608883	St6galnac6
chr17	46139048	46167315	Mad2l1bp							chr19	46328038	46356983	Mir146b
chr4	134286818	134307479	Pdik1l							chr3	108134792	108167325	Gpr61
chr15	25761835	25775287	Myo10							chr17	26042945	26069750	Rab11fip3
chr13	92989934	93022447	Gm4814							chr11	106779100	106795945	Ddx5
chr1	58711332	58722974	Cflar							chr2	38986497	39011591	Wdr38
chr8	25586127	25602157	Letm2							chr6	94637122	94660340	Mir7041
chr15	98969664	98993993	4930578M01Rik							chr8	84066278	84084232	Rfx1
chr3	138016577	138054524	Gm5105							chr8	24419431	24450836	Tcim
chr11	60104996	60115822	Rai1							chr12	15983672	16021839	Trib2
chr10	76442278	76449221	Pcnt							chr10	95659495	95688110	Nudt4
chr15	102399184	102406795	Sp1							chr19	22905115	22940856	Mir204
chr11	74638030	74653496	Cluh							chr6	37419266	37442652	Creb3l2
chr3	51552501	51561318	5031434O11Rik							chr5	72882492	72914551	Slain2
chr8	95875464	95888361	Got2							chr19	5406535	5425205	4930481A15Rik
chr1	74352253	74398258	Slc11a1							chr8	90819467	90848261	Chd9
chr8	105254192	105327058	4931428F04Rik							chr6	88841814	88857622	Gm15612
chr16	18325184	18343675	Mir185							chr17	73942200	73970823	Xdh
chr7	112185622	112226402	Mical2							chr1	165655129	165677874	Mpzl1
chr18	65381509	65393817	Alpk2							chr7	127470791	127479004	Prr14
chr17	35807778	35823585	Ier3							chr17	47501808	47521838	Ccnd3
chr2	163459033	163472635	2310001K24Rik							chr4	132385772	132422794	Phactr4
chr11	106778927	106796277	Ddx5							chr1	75168447	75192307	Abcb6
chr7	4128426	4150315	Leng8							chr11	97280235	97316068	Mrpl45
chr11	5098366	5112940	Rhbdd3							chr7	110689314	110715892	Ampd3
chr8	121578391	121591048	Map1lc3b							chr2	35256097	35278039	Gsn
chr11	54100458	54123112	P4ha2							chr9	120002102	120027843	Xirp1
chr10	63223861	63244596	Herc4							chr13	92990208	93022451	Gm4814
chr5	116410415	116423559	Hspb8							chr19	9053107	9082904	Scgb1a1
chr11	57998429	58034383	Larp1							chr7	120834942	120852356	Eef2k
chr5	111506525	111523601	C130026L21Rik							chr4	43656313	43679913	Fam221b
chr4	149758683	149774131	Slc25a33							chr7	45040851	45062890	Prr12
chr10	33073461	33092350	Trdn							chr10	75510379	75528521	Snrpd3
chr7	80642172	80667137	Gm15880							chr9	108560166	108578936	Dalrd3
chr8	46471122	46491581	Acsl1							chr1	36235983	36273688	Uggt1
chr7	127008460	127028094	Pagr1a							chr4	117120324	117139521	Tctex1d4
chr12	100420616	100456847	Ttc7b							chr7	44836408	44850051	Tbc1d17
chr3	79181489	79203198	4921511C10Rik							chr8	104591134	104619706	Pdp2
chr9	123844736	123851945	Fyco1							chr18	38127101	38154029	Pcdh1
chr12	100186773	100199417	Gm10433							chr9	72639885	72662641	Nedd4
chr1	163312039	163346313	Prrx1							chr7	118470508	118500400	Itpripl2
chr15	80254503	80264843	Atf4							chr17	46662735	46681213	Rrp36
chr10	60200835	60229778	Chst3							chr6	72345060	72362841	Tmem150a
chr7	19227502	19239142	Opa3							chr5	114130607	114155633	Ung
chr19	18648352	18671811	Carnmt1							chrX	7648666	7680070	Prickle3
chr11	96896727	96917106	Cdk5rap3							chr4	132732334	132768517	Smpdl3b
chr2	75703544	75717079	Nfe2l2							chr18	35722275	35752430	Tmem173
chr15	41868808	41878553	Abra							chr19	46039466	46057080	Ldb1
chr1	191454208	191480852	Gm32200							chr4	141704612	141735301	Ddi2
chr5	35786035	35812170	Ablim2							chr12	111377409	111413670	Lbhd2
chr18	4342740	4376303	4833419F23Rik							chr15	79725206	79742751	Sun2
chr9	57552377	57569360	Scamp2							chr1	191299355	191326153	Nenf
chr9	44305051	44344426	Dpagt1							chr9	60813501	60849019	Uaca
chr17	24632604	24650231	Slc9a3r2							chr4	134914925	134931089	Rsrp1
chr10	61451863	61476610	Eif4ebp2							chr11	6267601	6292309	Tmed4
chr11	101225884	101254166	Ramp2							chr6	121017585	121051830	Gm4651
chr9	118506175	118513583	Golga4							chr19	57188632	57223990	Ablim1
chr13	37560805	37569820	Ly86							chr12	86888170	86899764	Irf2bpl
chrX	82948900	82967634	Dmd							chr1	17085080	17106391	Jph1
chr18	80255568	80288526	Pqlc1							chr1	73923217	73943973	6030407O03Rik
chr5	53202434	53213267	Sel1l3							chr11	77793246	77814434	Myo18a
chr16	8814038	8831135	1810013L24Rik							chr11	87420816	87448434	Tex14
chr5	135106999	135119165	Mlxipl							chr5	124073642	124096284	Abcb9
chr6	83849772	83868196	Paip2b							chr17	45680628	45708580	Mrpl14
chr11	103050540	103068572	Plcd3							chr7	3275869	3302312	Myadm
chr9	122083872	122117916	Snrk							chr11	109873852	109895916	1700023C21Rik
chr5	72868596	72915010	Slain2							chr4	150785039	150819462	Errfi1
chr15	96698884	96710590	Slc38a2							chr6	91467123	91489251	Tmem43
chr9	77629007	77637433	Klhl31							chr6	72512481	72539156	Capg
chr1	92342575	92349125	Mir6900							chr13	60400749	60428308	Dapk1
chr11	117076282	117083579	Mir6516							chr11	32518835	32546990	Stk10
chr11	60536895	60548829	Alkbh5							chr3	60501629	60528239	Mbnl1
chr2	19657073	19666606	Otud1							chr11	75486574	75511111	Rilp
chr9	78108084	78116732	Ick							chr14	30855418	30880166	Mustn1
chr11	120966053	120991940	Csnk1d							chr18	38570433	38601558	Spry4
chr18	61526244	61536407	Arhgef37							chr8	122611260	122637212	Pabpn1l
chr6	52189432	52221706	Hoxa5							chr17	24141344	24169922	Pdpk1
chr16	84824130	84835685	Atp5j							chr5	34187546	34210545	Mxd4
chr7	38217162	38227945	Plekhf1							chr8	54550117	54582021	Asb5
chr2	32151261	32160281	Prrc2b							chr9	25544476	25574101	Eepd1
chr1	180195592	180210838	Coq8a							chr3	138049535	138071906	Gm5105
chr14	54741920	54749945	Cebpe							chr3	95124208	95142942	Scnm1
chr2	30259069	30266566	Phyhd1							chr17	79332950	79356034	Cdc42ep3
chr16	70313524	70329573	Gbe1							chr10	79984776	80003671	Abca7
chr7	25237429	25251242	Erf							chr9	21782024	21804730	Kank2
chr11	109347185	109363489	Gna13							chr6	124919678	124937035	Mlf2
chr3	95217307	95238100	Cdc42se1							chr17	10319247	10342853	1700110C19Rik
chr15	85724282	85736041	Ppara							chr14	62837054	62858607	Mir8098
chr10	80561165	80603792	Klf16							chr17	35861165	35880001	Ppp1r18
chr11	69946815	69956567	Slc2a4							chr5	23418421	23433587	5031425E22Rik
chr5	31596832	31645659	Mrpl33							chr11	54100827	54123146	P4ha2
chr6	122794960	122826971	Foxj2							chr7	80642545	80666839	Gm15880
chr11	120617254	120633595	Sirt7							chr12	113119565	113142948	Crip2
chr13	12357377	12380341	Heatr1							chr8	11550587	11558494	Ing1
chr14	64124080	64147281	Prss52							chr14	30541588	30574517	Tkt
chr19	10895243	10914925	Prpf19							chr15	85634364	85654148	Lncppara
chr10	58371336	58402013	Lims1							chr9	102712305	102726665	Amotl2
chr6	72379608	72390873	Vamp5							chr12	91766384	91786801	Ston2
chr4	117120001	117136941	Tctex1d4							chr19	8871225	8898319	Lbhd1
chrX	73672636	73691027	Slc6a8							chr11	96760106	96789498	Snx11
chr6	124805307	124814165	Spsb2							chr12	8331535	8357871	Hs1bp3
chr9	14642972	14663685	Gm7607							chr14	70545059	70563540	Hr
chr6	91067327	91076903	Nup210							chr3	97783172	97810739	Pde4dip
chr4	155216111	155235900	Ski							chr10	68121924	68145788	Arid5b
chr18	12224230	12236307	Npc1							chr7	100927257	100950908	Arhgef17
chr15	36792706	36794461	Ywhaz							chr9	57073306	57076426	2700012I20Rik
chr7	127470427	127479277	Prr14							chr7	141437547	141455999	Rplp2
chr2	30456220	30472937	Ier5l							chr7	105726493	105752424	Rrp8
chr13	115077742	115130450	Itga1							chr4	139599004	139623233	Aldh4a1
chr2	90903957	90918343	Kbtbd4							chr8	114958438	114978585	Wwox
chr12	91766639	91786577	Ston2							chr8	25584996	25602277	Letm2
chr5	53267138	53281391	Smim20							chr10	95773565	95798355	Eea1
chr7	3268077	3303159	Myadm							chr11	69605805	69633034	Shbg
chr7	130646263	130658352	Tacc2							chr2	26561740	26583984	Egfl7
chr11	3504429	3536309	Selenom							chr19	41980835	42000729	Ubtd1
chr11	93954879	93969127	Nme2							chr11	5837661	5863120	Aebp1
chr9	43076886	43128322	Arhgef12							chr12	80112933	80133028	2310015A10Rik
chr19	6909179	6922889	Mir6990							chr4	133156451	133185630	Mir7017
chr18	77691041	77743254	4930465K10Rik							chr9	62828640	62858190	Cln6
chr17	10406682	10417115	A230009B12Rik							chr18	39137453	39165927	Arhgap26
chr9	121709757	121720065	Nktr							chr13	23739492	23763720	Hist1h2ab
chr1	134746022	134760623	Syt2							chr19	36677083	36698532	Hectd2os
chr11	116004678	116041362	H3f3b							chr17	43360257	43389514	Adgrf5
chr14	21823041	21852570	Vdac2							chr11	67139455	67163893	Myh2
chr10	61679612	61695920	1700022H01Rik							chr3	88133176	88142520	Mef2d
chr11	97362420	97373575	Socs7							chr4	45444957	45473416	Slc25a51
chr11	70687417	70701315	Inca1							chr19	4811163	4839643	Rbm14
chr11	105935871	105975221	Cyb561							chr16	95432715	95459594	Erg
chr7	128537864	128549725	Bag3							chr7	12897543	12922458	Zscan22
chr6	124917382	124937239	Mlf2							chr4	95082474	95117602	Jun
chr8	107132559	107151183	Cyb5b							chr9	122014238	122028701	Pomgnt2
chr6	90495887	90515215	Klf15							chr9	107963770	107986087	Uba7
chr11	75565636	75596672	Pitpna							chr6	37705553	37735925	Trim24
chr13	44301477	44306927	A330076C08Rik							chr1	86434353	86448589	Tex44
chr6	97252242	97278934	Lmod3							chr14	25353798	25378473	Zmiz1
chr17	46995790	47010533	Ubr2							chr14	66847547	66869149	Dpysl2
chr8	26795301	26829148	2310008N11Rik							chr11	68852521	68872109	Ndel1
chr7	89632334	89649673	Me3							chr14	50981834	51017544	Rnase10
chr17	9756434	9775866	4930452A19Rik							chr17	86753224	86770237	Epas1
chr8	126826659	126839873	A630001O12Rik							chr7	45124234	45136624	Rpl13a
chr10	127481708	127502503	Stac3							chr4	155469561	155491438	Gnb1
chr10	127282536	127290411	Mbd6							chr11	90249076	90276853	Mmd
chr11	94321416	94328677	Ankrd40							chr5	137062253	137087787	Serpine1
chr11	117962824	118000813	Pgs1							chr5	34513719	34535637	Sh3bp2
chr19	5713567	5726275	Ehbp1l1							chr2	18046762	18065539	Mllt10
chr5	33629924	33638498	Fam53a							chr3	89773022	89801782	Ube2q1
chr19	53313041	53329780	Mxi1							chr14	120368979	120398555	Mbnl2
chr19	29265137	29271683	Jak2							chr15	76069579	76091975	Puf60
chr19	53738777	53755370	Rbm20							chr6	82756252	82774750	Hk2
chr11	11836557	11863067	1700042O10Rik							chr17	28512689	28523326	Armc12
chr7	46605466	46640184	Sergef							chr5	64795773	64812354	Klf3
chr15	81061771	81074337	Mkl1							chr11	55015751	55033687	Anxa6
chr19	32345836	32367128	Sgms1							chr8	45872119	45897052	Pdlim3
chr15	89122663	89149637	Mapk12							chr4	152245388	152272752	Gpr153
chr9	50739617	50753596	2310030G06Rik							chr17	75435638	75465724	Rasgrp3
chr7	130546311	130553518	Nsmce4a							chr7	80103330	80129639	Idh2
chr10	84559362	84577402	Tcp11l2							chr9	108832344	108854665	Slc26a6
chr9	27097640	27133717	Jam3							chr1	184845684	184870446	2019-03-02
chr18	77767428	77795450	Haus1							chr11	55077266	55098248	Ccdc69
chr12	70597780	70629324	Tmx1							chr13	83504004	83532281	Mef2c
chr3	123116575	123131553	Myoz2							chr5	124528855	124553009	Tmed2
chr12	83466325	83495855	Dpf3							chr7	49245856	49268236	Nav2
chr9	37139189	37147194	Pknox2							chr5	112886721	112908516	Myo18b
chr19	4854630	4877822	Ctsf							chr14	11841715	11869079	Ptprg
chr15	78401070	78413468	Mpst							chr3	89835417	89863990	She
chr15	38440375	38483438	Mir6951							chr7	105628685	105651507	Arfip2
chr15	78514674	78532042	C1qtnf6							chr14	64138910	64159049	Prss52
chr2	120398091	120417298	Tmem87a							chr4	148139964	148160370	Fbxo6
chr4	120276891	120290281	Foxo6							chr13	99218084	99239108	Zfp366
chr6	31252968	31262284	2210408F21Rik							chr6	108448487	108468772	Mir7661
chr6	82885809	82909822	2310069B03Rik							chr19	46135367	46152686	Pitx3
chr19	7039366	7057770	Macrod1							chr17	33810218	33829273	Rps28
chr15	85625534	85653911	Wnt7b							chr7	30183847	30203204	Capns1
chr2	155356951	155383036	Trp53inp2							chr5	64159749	64180949	Tbc1d1
chr16	24476613	24484622	Lpp							chr7	138896878	138919829	Bnip3
chr6	121102478	121123258	Mical3							chr14	20861599	20894177	Plau
chr4	41755218	41774856	Il11ra1							chr6	30336857	30360539	Zc3hc1
chr4	154963672	154974894	Pank4							chr11	115276789	115297643	Fdxr
chr2	60712666	60721094	Itgb6							chr11	70015195	70029788	Dlg4
chr1	193261657	193279014	G0s2							chr1	180250092	180278019	Psen2
chr1	36064688	36099247	Hs6st1							chr6	120174615	120193467	Ninj2
chr7	45561598	45570282	Bcat2							chr8	46470607	46491147	Acsl1
chr1	73962535	73974760	6030407O03Rik							chr9	119088188	119110934	Dlec1
chr18	39489453	39491559	Nr3c1							chr4	108327002	108348786	Coa7
chr6	71707478	71757933	Reep1							chr3	95160154	95174507	Sema6c
chr2	104027778	104044743	4931422A03Rik							chr19	3669177	3691804	Lrp5
chr8	94171981	94189912	Mt1							chr6	128253096	128275892	Tead4
chr8	94377594	94387483	Herpud1							chr1	74386648	74397770	Ctdsp1
chr19	3906759	3936439	Aldh3b1							chr8	120204799	120228550	A330074K22Rik
chr11	117922920	117949999	Socs3							chr8	84236914	84257511	D8Ertd738e
chr12	70798580	70838577	Frmd6							chr16	30172805	30188351	Cpn2
chr5	111457782	111474426	Mn1							chr3	79178766	79203500	4921511C10Rik
chr11	51583964	51620175	Hnrnpab							chr7	142374739	142394881	Ctsd
chr2	121448561	121457441	Serinc4							chr4	123282601	123308716	Pabpc4
chr16	94559030	94570324	Dyrk1a							chr11	116843179	116853911	Srsf2
chr17	33890982	33940824	Zbtb22							chr11	97021934	97050990	Lrrc46
chr6	92849625	92875895	Adamts9							chr7	45395538	45412892	Kcna7
chr15	76326805	76351859	Cyc1							chr8	111716805	111735672	Bcar1
chr5	66745286	66781508	Limch1							chr11	88841451	88864969	4930556N13Rik
chr8	75033607	75046326	Tom1							chr6	94683680	94700574	Lrig1
chr3	51408200	51416485	Ndufc1							chr7	44986269	44997822	Gm15545
chr19	8701583	8742238	Slc3a2							chr19	47450443	47464270	Sh3pxd2a
chr11	104230760	104250167	Mapt							chr14	25750671	25769312	Zcchc24
chr5	143902553	143909854	Aimp2							chr1	36539237	36556896	Ankrd39
chr8	111716628	111727324	Bcar1							chr11	109611286	109629398	Wipi1
chr7	132713725	132742960	Fam53b							chr2	30429169	30447850	Ptpa
chr7	45459927	45493886	Tulp2							chr5	138977728	138996190	Pdgfa
chr5	150294753	150303550	Fry							chr5	121584030	121602207	Aldh2
chr11	118247726	118266942	Cyth1							chr8	71812485	71846992	Zfp709
chr5	145190595	145204456	Zkscan14							chr6	34863008	34878399	3110062M04Rik
chr15	102235174	102258081	Rarg							chr11	120713584	120732580	Rac3
chr8	124936971	124949940	Egln1							chr6	90716331	90737781	Iqsec1
chr5	150328074	150346023	Fry							chr8	122443292	122460858	Gm20735
chr9	40799787	40801756	Hspa8							chr6	131367190	131388639	Ybx3
chr11	96829631	96874516	Mir152							chr11	109347576	109369351	Gna13
chr12	76932452	76962931	Max							chr8	106140881	106169017	Pla2g15
chr7	45016612	45026097	Rras							chr14	75828971	75845459	Gm4285
chr11	111066254	111074157	Kcnj2							chr17	46104503	46130075	Mrps18a
chr8	22465357	22477446	Slc20a2							chr5	123009137	123024661	Orai1
chr1	133413157	133435000	Sox13							chr16	24424648	24450114	Lpp
chr13	23697676	23746703	Hfe							chr14	7842761	7873890	Flnb
chr7	90146015	90156647	Picalm							chr11	114829849	114851245	Gprc5c
chr11	51794225	51808039	Sar1b							chr18	75441809	75465265	Gm10532
chr9	63090924	63109452	Skor1							chr2	152686729	152708097	Mcts2
chr17	34024239	34040278	Rxrb							chr15	73423039	73447377	Ptk2
chr16	96192263	96201587	Sh3bgr							chr9	121704779	121719419	Ss18l2
chr19	6046053	6084933	Tm7sf2							chr2	148502356	148530802	Cd93
chr17	17592523	17610305	Lnpep							chr4	133650063	133672761	Pigv
chr8	13148813	13159628	Lamp1							chr14	20788185	20805666	Gm30108
chr16	24237160	24248158	Lpp							chr2	37422747	37452443	Zbtb26
chr7	4943400	4976267	Sbk2							chr11	59183817	59208564	Guk1
chr2	35544850	35564445	Dab2ip							chr11	120776096	120800625	Gps1
chr11	94210455	94243825	Wfikkn2							chr10	86302823	86321565	Timp3
chr10	91156627	91183052	Tmpo							chr14	69805490	69830937	Rhobtb2
chr17	56103787	56134764	Plin5							chr10	80929757	80941056	Gadd45b
chr11	97970901	98036603	Arl5c							chr7	113201694	113221069	Arntl
chr11	69058940	69089207	Snord118							chr15	95790663	95804705	Ano6
chr3	96487157	96526199	Hfe2							chr4	134300330	134319299	Trim63
chr11	48816669	48856782	Trim7							chr2	32120008	32138305	Prrc2b
chr11	115403371	115420517	Atp5h							chr18	61332629	61356351	Mir378a
chr13	23518926	23585684	Hist1h4f							chr16	42874918	42885803	4932412D23Rik
										chr1	182408733	182440110	Trp53bp2
										chr19	53729665	53754894	Rbm20
										chr11	103051241	103068178	Plcd3
										chr19	10279004	10305088	Dagla
										chr11	74981506	75014121	Mir684-1
										chr11	3895057	3914122	Dusp18
										chr11	103223453	103246766	Spata32
										chr6	90463403	90477415	Klf15
										chr4	140910932	140928841	Padi2
										chr18	61489651	61510343	A530050N04Rik
										chr14	55660309	55682207	Nedd8
										chr6	134556143	134582861	Lrp6
										chr2	52567490	52591451	Cacnb4
										chr15	38373988	38391773	Klf10
										chr6	91712894	91730282	Slc6a6
										chr10	81060097	81082546	Thop1
										chr15	99717358	99725833	Gm16537
										chr3	104780979	104794866	Rhoc
										chr12	100187286	100202199	Calm1
										chr19	6909571	6922317	Mir6990
										chr7	132714240	132736368	Fam53b
										chr8	122281223	122294432	Zfpm1
										chr16	94518964	94537543	Dscr3
										chr2	92423662	92434424	Cry2
										chr16	17201326	17233744	Rimbp3
										chr19	23987355	24017366	Fam189a2
										chr2	155707143	155735447	Edem2
										chr11	101155765	101171659	Plekhh3
										chr7	19271594	19296122	Rtn2
										chr5	107148229	107168241	Tgfbr3
										chr5	33652212	33658654	Tmem129
										chr3	60570431	60589932	Mbnl1
										chr15	82127613	82147478	Ccdc134
										chr15	89123028	89140938	Hdac10
										chr16	14361429	14381321	Abcc1
										chr11	5520668	5542548	Ccdc117
										chr19	4163154	4175942	Carns1
										chr11	116100513	116117477	Trim47
										chr2	181147088	181159521	Eef1a2
										chr3	51183550	51202975	Noct
										chr3	95263471	95283103	Prune1
										chr11	53788262	53813649	Irf1
										chr1	184425693	184449432	1700112H15Rik
										chr11	77493047	77513518	Git1
										chr5	63951310	63969235	Rell1
										chr8	90862151	90877460	Chd9
										chr2	166597753	166615785	Gm29679
										chr11	6014969	6038127	Camk2b
										chr6	113658244	113681503	Tatdn2
										chr6	72244286	72261496	Atoh8
										chr12	80821374	80853903	Susd6
										chr5	117138527	117167389	Taok3
										chr11	118193462	118212153	Cyth1
										chr14	54426704	54449480	Mmp14
										chr4	138319594	138335518	Pink1
										chr2	131124305	131142955	Hspa12b
										chr13	56576005	56600868	Tgfbi
										chr6	30230175	30260149	Ube2h
										chr5	53929311	53950633	Stim2
										chr7	45182229	45204728	Ccdc155
										chr4	130299246	130318886	Fabp3
										chr7	45328915	45341657	Hrc
										chr19	4603834	4625948	Lrfn4
										chr5	124425534	124445569	Kmt5a
										chr9	124423132	124425357	4930526I15Rik
										chr12	103353515	103362890	Asb2
										chr9	61640797	61656123	Rplp1
										chr17	67629177	67642072	Lrrc30
										chr4	150544881	150569386	Slc45a1
										chr6	51163292	51178866	Mir148a
										chr11	103016959	103037230	Nmt1
										chr10	80798172	80813776	Amh
										chr17	35808007	35823483	Ier3
										chr6	88717122	88743009	Mgll
										chr8	71521608	71543080	Bst2
										chr6	122795401	122811650	Foxj2
										chr9	62510606	62532264	Coro2b
										chr4	144892541	144907731	Dhrs3
										chr3	108200369	108212727	Atxn7l2
										chr2	151959302	151980475	Mir1953
										chr8	105812591	105827904	Ranbp10
										chr17	66101295	66123893	Washc1
										chr11	115685016	115708908	Grb2
										chr19	36918768	36938294	Btaf1
										chr2	165968859	165992796	Ncoa3
										chr11	60199721	60220779	Srebf1
										chr11	60537323	60559601	Alkbh5
										chr9	21918002	21937193	Tmem205
										chr3	89164580	89183322	Scamp3
										chr13	54687546	54694676	Rnf44
										chr18	34850129	34861267	Egr1
										chr6	87868850	87888177	Copg1
										chr4	99929280	99942352	Pgm2
										chr4	55651030	55672618	Klf4
										chr10	95258534	95280589	Cradd
										chr15	78514713	78532455	C1qtnf6
										chr7	80013944	80032780	Zfp710
										chr11	98005717	98026810	Cacnb1
										chr13	56113642	56135747	H2afy
										chr2	119350883	119365403	Chac1
										chr18	39230416	39249342	Arhgap26
										chr6	83846166	83868250	Paip2b
										chr1	135687991	135711611	Csrp1
										chr7	25708054	25730123	Ccdc97
										chr17	71019115	71039293	Myom1
										chr9	35305181	35305667	4933422A05Rik
										chr2	180114130	180126390	Osbpl2
										chr2	154603538	154621995	Zfp341
										chr12	79929013	79949484	9430078K24Rik
										chr7	19749478	19764163	Nectin2
										chr15	79123793	79148866	1700088E04Rik
										chr15	55112149	55129083	Gm9920
										chr4	129276470	129299484	Sync
										chr11	55461009	55469801	Atox1
										chr17	79875848	79896370	Atl2
										chr16	44215537	44239381	Usf3
										chr14	25786996	25806259	Zcchc24
										chr10	59909378	59932795	Ddit4
										chr7	142516602	142533585	Mrpl23
										chr12	8428751	8445912	Rhob
										chr11	30267949	30291562	Sptbn1
										chr8	23138817	23149961	Mir3107
										chr6	97441474	97464219	Frmd4b
										chr17	5179265	5202182	Arid1b
										chr6	124805578	124814408	Spsb2
										chr4	40843761	40854374	Mir5123
										chr8	91313137	91333220	Fto
										chr11	75620152	75635700	Inpp5k
										chr11	62538762	62559273	Ubb
										chr19	24251979	24280599	Fxn
										chr6	88062372	88084613	Rpn1
										chr12	70968108	70985659	Psma3
										chr10	84559874	84577514	Tcp11l2
										chr3	115758455	115780297	S1pr1
										chr19	10688486	10709734	Vps37c
										chr7	34291377	34313655	4931406P16Rik
										chr14	31978206	32006134	Galnt15
										chr16	18334062	18348315	Tango2
										chr17	31557489	31570720	Pknox1
										chr19	5710141	5725396	Ehbp1l1
										chr2	30463909	30474483	Ier5l
										chr4	135254784	135273283	Clic4
										chr7	27315990	27331202	Ltbp4
										chr9	78107868	78121681	Ick
										chr15	85600017	85612228	Wnt7b
										chr17	70990679	71004603	Myl12a
										chr5	100038711	100060536	Enoph1
										chr2	173257711	173276696	Pmepa1
										chr3	103791120	103809826	Gm15471
										chr11	74638402	74653792	Cluh
										chr12	110591170	110609156	Dync1h1
										chr19	18648246	18671035	Carnmt1
										chr11	51605943	51619936	Hnrnpab
										chr16	32511446	32535679	Zdhhc19
										chr5	134676048	134689286	Limk1
										chr12	16874164	16895028	Rock2
										chr16	24232152	24247637	Lpp
										chr10	69910384	69930964	Ank3
										chr11	82032978	82057999	Ccl7
										chr11	116433686	116446279	Gm7367
										chr8	119661099	119676759	Wfdc1
										chr4	83303533	83324576	Ttc39b
										chr11	101999557	102024895	Mpp3
										chr17	35909868	35919203	Mrps18b
										chr10	81014800	81037621	Diras1
										chr2	29237701	29261347	Ntng2
										chr2	132247590	132263365	Pcna
										chr11	115765134	115779537	Tmem94
										chr9	109894706	109912152	Mir7089
										chr3	89266357	89279818	Slc50a1

## Sheet: Quad
Quad-H3K27ac-SE peaks					Quad-Med1-SE peaks					Quad-ATAC-SE peaks					Quad-HighConfidnce-SE peaks*					*HighConfidence Super enhancers defines as
																				those identified by at least 2 out of the 3 methods
Chr	Start	End	Gene Name		Chr	Start	End	Gene Name		Chr	Start	End	Gene Name		Chr	Start	End	Gene Name
chr7	73557776	73619183	1810026B05Rik		chr11	87422694	87427169	Tex14		chr9	107516335	107644938	Nat6		chr7	73557776	73628458	1810026B05Rik
chr1	75359629	75413655	Speg		chr12	112619035	112629424	Adssl1		chr7	19227954	19361292	Rtn2		chr9	107516335	107644938	Nat6
chr17	87334956	87378032	Stpg4		chr13	23431275	23453682	C230035I16Rik		chr2	98662251	98667378	Lrrc4c		chr17	87334956	87378032	Stpg4
chr17	79977302	80019464	Hnrnpll		chr11	87443346	87449331	Tex14		chr12	86857366	86956329	Irf2bpl		chr15	101240835	101327560	Atg101
chr9	107534045	107618991	Hyal1		chr19	5794214	5802843	Mascrna		chr9	3000007	3036213	Mir101c		chr17	27556286	27635928	Nudt3
chr14	20655985	20707922	Sec24c		chr4	132269683	132270442	Rnu11		chr9	106367660	106448973	Rpl29		chr17	79977184	80019464	Hnrnpll
chr17	27556286	27635928	Nudt3		chr10	21994569	22001165	Sgk1		chr11	117912812	118000291	Socs3		chr1	134053369	134104103	Btg2
chr3	116801435	116833275	Agl		chr13	23517113	23530623	Hist1h4h		chr2	32583543	32656364	Ak1		chr14	20640861	20707922	Sec24c
chr1	134078732	134099942	Btg2		chr4	42952713	42960191	Dnajb5		chr7	100927358	101028515	P2ry6		chr17	56255852	56304492	Ticam1
chr4	43339355	43406085	Rusc2		chr9	44078551	44086092	Usp2		chr8	71463567	71543086	Plvap		chr1	75359372	75414021	Speg
chr17	56256077	56277606	Ticam1		chr11	69110488	69125457	Hes7		chr10	80141318	80182359	Cirbp		chr3	116801435	116836273	Agl
chr12	85435425	85498347	Fos		chr19	23135958	23142372	Klf9		chr19	47388014	47473127	Sh3pxd2a		chr4	43339355	43406633	Rusc2
chr6	86471906	86497920	2310040G24Rik		chr13	21160679	21173029	Trim27		chr9	48707217	48760775	Zbtb16		chr7	19227489	19361292	Rtn2
chr2	155276476	155309923	Map1lc3a		chr11	69036884	69041994	Aurkb		chr8	70506335	70571489	Ell		chr9	35155883	35239338	Tirap
chr10	126927781	126979451	Ctdsp2		chr1	66935181	66945074	Myl1		chr9	107278606	107325054	Cish		chr12	85435425	85498347	Fos
chr2	164861870	164912303	Pcif1		chr1	171033847	171045143	Fcgr3		chr2	118479542	118554889	Bmf		chr6	86471906	86497920	2310040G24Rik
chr9	72628101	72662928	Nedd4		chr5	125404120	125409659	Ubc		chr1	134053369	134104103	Btg2		chr10	126927781	126990694	Ctdsp2
chr11	102267891	102348062	Ubtf		chr11	70657175	70664312	Eno3		chr17	56255852	56304492	Ticam1		chr2	155276271	155309923	Map1lc3a
chr14	51903078	51942143	Rnase13		chr9	65196435	65202020	Parp16		chr17	27556510	27635601	Nudt3		chr11	102267444	102348062	Ubtf
chr10	75494853	75529496	Gucd1		chr12	54696622	54697106	Eapp		chr15	88819134	88876681	Pim3		chr4	150537326	150599719	Slc45a1
chr15	25904223	25941528	Retreg1		chr2	122375410	122378329	Shf		chr1	73963042	74015023	6030407O03Rik		chr14	25473103	25513728	Zmiz1
chr19	32345892	32389794	Sgms1		chr11	69758301	69758905	Polr2a		chr4	137449657	137497812	Hspg2		chr14	51903078	51942143	Rnase13
chr4	150537326	150584243	Slc45a1		chr3	96557840	96558535	Txnip		chr15	101240835	101284385	Nr4a1		chr2	164861870	164912303	Pcif1
chr2	31741785	31771917	Abl1		chr11	87462422	87471845	Tex14		chr1	36539239	36589851	Sema4c		chr19	32345892	32389794	Sgms1
chr9	35155883	35239338	Tirap		chr13	22015736	22029429	Prss16		chr17	12718389	12792768	Igf2r		chr9	72628101	72662928	Nedd4
chr14	25480856	25508816	Zmiz1		chr19	12005923	12012127	Olfr1423		chr8	120250087	120309567	A330074K22Rik		chr15	25904223	25966581	Retreg1
chr7	141437059	141476674	Pnpla2		chr1	36528475	36535573	Ankrd23		chr8	71561527	71629613	Fam129c		chr10	75494853	75529496	Gucd1
chr9	77615708	77637416	Klhl31		chr8	70698736	70699348	Jund		chr9	35156148	35235335	Tirap		chr2	31741785	31771917	Abl1
chr4	150889682	150915172	Park7		chr2	32625464	32626384	Ak1		chr19	5786484	5822556	Malat1		chr16	24149122	24205916	Gm46545
chr3	142410682	142459249	Pdlim5		chr1	171101698	171111618	Cfap126		chr6	91683206	91742871	Slc6a6		chr8	121921874	121991189	Banp
chr16	96192338	96229735	Sh3bgr		chr12	91588187	91590049	Gtf2a1		chr17	27125234	27181892	Ip6k3		chr4	137913352	137968452	Eif4g3
chr5	124482589	124506822	Snrnp35		chr11	67237725	67238123	Myh4		chr5	142895064	142945631	Actb		chr3	51256109	51310423	Elf2
chr6	108658938	108678355	0610040F04Rik		chr7	142550040	142550251	Nctc1		chr8	121922155	121991189	Banp		chr7	44835925	44870246	Akt1s1
chr18	44298160	44323765	Myot		chr7	120835439	120843343	Eef2k		chr15	81831483	81872574	Tob2		chr18	44298160	44344214	Myot
chr3	51256109	51277964	4930577N17Rik		chr15	81858005	81859403	Tob2		chr5	123009201	123077001	Morn3		chr6	108658938	108678355	0610040F04Rik
chr16	24149122	24178302	Gm46545		chr1	118458793	118459492	2900060B14Rik		chr15	79347356	79403731	Mir1943		chr11	69655493	69707211	Senp3
chr12	111668496	111759247	Apopt1		chr17	26508028	26508583	Dusp1		chr19	5912431	5964305	Cdc42ep2		chr5	123008719	123077001	Morn3
chr7	112178683	112226420	Mical2		chr7	44473486	44474981	Mir7052		chr9	65524068	65587221	Plekho2		chr7	141437059	141476674	Pnpla2
chr16	38362159	38400070	Popdc2		chr11	99385869	99386557	Krt10		chr19	23125631	23162772	Klf9		chr15	79723467	79753204	Sun2
chr4	134914652	134938358	Rsrp1		chr1	72244014	72255385	D230017M19Rik		chr7	44836463	44870246	Akt1s1		chr4	133084394	133132235	Wasf2
chr15	79724923	79742604	Sun2		chr5	30888025	30888750	Agbl5		chr7	63879666	63925594	E030018B13Rik		chr10	80656180	80688188	Mknk2
chr2	167757240	167777989	A530013C23Rik		chr13	51846600	51847042	Gadd45g		chr2	26549928	26609555	Egfl7		chr2	167757240	167777989	A530013C23Rik
chr7	46819505	46846570	Ldha		chr3	19627897	19629129	Trim55		chr3	88492440	88536914	Lmna		chr8	70743006	70777263	Mpv17l2
chr17	46104183	46181140	Rsph9		chr18	77773969	77784738	Haus1		chr11	117072256	117115481	Mir6516		chr15	88818662	88876681	Pim3
chr8	70743677	70777263	Mpv17l2		chr6	129180657	129182772	Clec2d		chr11	69655493	69707211	Senp3		chr11	69382862	69419190	Tmem88
chr4	137913983	137955641	Eif4g3		chr14	51063703	51065379	Olfr750		chr11	69382862	69419190	Tmem88		chr10	80797963	80874384	Mir1982
chr4	137367442	137397671	Cdc42		chr17	23546497	23550535	6330415G19Rik		chr17	33890527	33940717	Zbtb22		chr4	137356935	137397671	Cdc42
chr14	23877311	23903869	Kcnma1		chr1	165641426	165642500	Mpzl1		chr7	27473265	27508469	Sertad1		chr11	69579151	69633553	Atp1b2
chr11	114814562	114851813	Gprc5c		chr11	109011646	109012019	Axin2		chr3	123092370	123158888	Myoz2		chr7	112178683	112226420	Mical2
chr13	47172440	47202397	Rnf144b		chr4	134315112	134319602	Trim63		chr7	15921794	15967674	Nop53		chr7	46819505	46846570	Ldha
chr4	136206536	136271283	Tcea3		chr6	90601999	90605148	Slc41a3		chr17	57247581	57285261	Vav1		chr5	142887110	142945631	Actb
chr2	11512522	11535519	Pfkfb3		chr15	76343440	76351560	Sharpin		chr17	26576795	26624299	Ergic1		chr11	114814562	114851813	Gprc5c
chr9	96695660	96759658	Zbtb38		chr4	133813523	133814219	Arid1a		chr10	80656435	80688188	Mknk2		chr17	46104183	46181140	Rsph9
chr4	133087571	133131028	Wasf2		chr10	79681766	79682442	Cdc34		chr7	112741728	112794114	Tead1		chr7	27472996	27508675	Sertad1
chr4	99929575	99942543	Pgm2		chr12	69361390	69372332	Arf6		chr19	6262190	6306560	Ehd1		chr4	134914652	134938358	Rsrp1
chr10	80797963	80865211	Mir1982		chr17	34024699	34032018	H2-Ke6		chr5	125215497	125284355	Ncor2		chr12	86857366	86969070	Irf2bpl
chr8	121921874	121978923	Banp		chr14	79480985	79481850	Wbp4		chr2	30429073	30474465	Ier5l		chr2	11483374	11535519	Pfkfb3
chr18	39230093	39246447	Arhgap26		chr16	87698877	87701092	Bach1		chr2	152899043	152933911	Mylk2		chr10	80133646	80182359	Midn
chr1	136052319	136090006	Cacna1s		chr6	72429651	72439645	Particl		chr10	79669047	79712810	Gzmm		chr17	70990210	71039277	Myom1
chr12	79879772	79906560	9430078K24Rik		chr13	21710436	21711231	Hist1h2bl		chr7	45426650	45466943	Gys1		chr4	136206536	136271283	Tcea3
chr11	69662270	69706943	Tnfsf13		chr5	125389277	125389874	Ubc		chr8	121547219	121590508	Fbxo31		chr1	184033285	184064526	Dusp10
chr7	44835925	44870136	Akt1s1		chr14	51088575	51089711	Ang		chr15	38244939	38301152	Klf10		chr14	23874742	23903869	Kcnma1
chr19	41801485	41858512	Frat1		chr2	160366777	160367207	Mafb		chr2	164769548	164805357	Snx21		chr1	136051519	136090235	Cacna1s
chr1	184033285	184051818	Dusp10		chr7	44523153	44523736	Mybpc2		chr6	85332927	85380921	Rab11fip5		chr17	71696458	71730960	BC027072
chr10	53379158	53398803	Cep85l		chr3	51340548	51341619	Elf2		chr11	118193446	118248998	Cyth1		chr19	41801485	41858512	Frat1
chr18	60951684	60972251	Camk2a		chr11	98773981	98775285	Nr1d1		chr15	98108265	98149488	Pfkm		chr12	79879580	79906560	9430078K24Rik
chr7	44970401	45026337	Irf3		chr12	108792824	108794598	Yy1		chr13	23517552	23586161	Hist1h4f		chr17	45555599	45592944	Hsp90ab1
chr19	56378664	56426181	Casp7		chr12	8499781	8510337	Rhob		chr15	78405804	78456497	Kctd17		chr7	63879408	63925594	E030018B13Rik
chr11	69579683	69633553	Atp1b2		chr7	4782087	4793192	Tmem238		chr4	133084394	133132235	Wasf2		chr17	47736872	47769372	Tfeb
chr19	4162852	4232309	Rad9a		chr7	120918516	120918995	Polr3e		chr19	8966676	8997961	Ahnak		chr7	45426367	45493838	Ftl1
chr5	88960836	88992343	Slc4a4		chr13	52978638	52981034	Nfil3		chr8	126514065	126568083	Irf2bp2		chr2	158114167	158146577	Tgm2
chr17	71705586	71730840	BC027072		chr16	94569025	94570411	Dyrk1a		chr1	165634292	165679175	Mpzl1		chr3	89246235	89288249	Dpm3
chr1	135755011	135777719	Phlda3		chr11	107012423	107013071	Kpna2		chr10	80561426	80603386	Klf16		chr1	135752897	135777719	Phlda3
chr2	158114167	158146485	Tgm2		chr11	52360391	52361353	Vdac1		chr11	69579151	69633074	Atp1b2		chr9	107278606	107325054	Cish
chr11	98907303	98951951	Rara		chr17	46032109	46032593	Vegfa		chr15	76998947	77045953	Mb		chr19	56378480	56426181	Casp7
chr17	70990210	71003038	Myl12a		chr8	94703508	94704186	Pllp		chr14	19415730	19418976	Gm5458		chr14	75786726	75864428	Gm4285
chr6	91573262	91607585	Lsm3		chr2	180385529	180385800	Mir1a-1hg		chr17	47736872	47769372	Tfeb		chr11	77785458	77826166	Myo18a
chr11	69408906	69418824	Kdm6b		chr10	4386884	4388037	Zbtb2		chr4	150544810	150599719	Slc45a1		chr11	117912703	118000781	Socs3
chr6	88061838	88106589	Rpn1		chr11	58302157	58302691	Zfp692		chr1	172475177	172525672	Tagln2		chr19	5710187	5742370	Ehbp1l1
chr1	172297384	172310339	Atp1a2		chr15	58933614	58940399	Ndufb9		chr8	84965917	84998187	Junb		chr11	79704042	79739839	Mir365-2
chr4	9046804	9065164	Clvs1		chr6	94692810	94700177	Lrig1		chr3	88133174	88162643	Mef2d		chr11	98907303	98967109	Rara
chr5	148994393	149037710	Gm15408		chr5	25497886	25499461	Kmt2c		chr2	32395484	32431356	Slc25a25		chr2	164745840	164805657	Tnnc2
chrX	7648276	7697838	Plp2		chr19	36736413	36736808	Ppp1r3c		chr11	100939314	100983795	Cavin1		chr11	98358027	98412788	Pnmt
chr3	95265643	95283476	Prune1		chr9	123529253	123529967	Sacm1l		chr9	63702743	63758535	Smad3		chr3	95855431	95904674	Ciart
chr17	75435763	75473139	Rasgrp3		chr9	67048944	67049291	Tpm1		chr7	16273281	16310350	Ccdc9		chr17	75435632	75473139	Rasgrp3
chr17	87446356	87461203	Calm2		chr1	133033768	133034471	Mdm4		chr11	70646778	70669463	Eno3		chr1	74284257	74315320	Tmbim1
chr3	89246340	89288249	Dpm3		chr6	128760020	128760991	Klrb1c		chr2	27734550	27786336	Rxra		chr12	110975530	110992637	Ankrd9
chr7	27472996	27508675	Sertad1		chr6	128838946	128843416	Klrb1b		chr15	76189846	76207757	Plec		chr8	108692356	108733246	Zfhx3
chr15	59665007	59692701	Trib1		chr14	54517472	54517961	Prmt5		chr11	5829398	5878551	Aebp1		chr7	100927358	101028515	P2ry6
chr17	45556019	45592944	Hsp90ab1		chr3	142395008	142395825	Pdlim5		chr9	44066679	44088403	Usp2		chrX	7648276	7697838	Plp2
chr19	45005982	45028006	Lzts2		chr2	167062952	167063464	Znfx1		chr7	130632672	130682089	Tacc2		chr9	106367660	106449391	Rpl29
chr13	92989924	93022653	Gm4814		chr7	98815224	98815889	Wnt11		chr11	69059437	69095349	Snord118		chr1	172297384	172312460	Atp1a2
chr15	58203488	58215386	Fbxo32		chr7	111082776	111083430	Eif4g2		chr3	96547585	96577068	Txnip		chr9	65524068	65587221	Plekho2
chr6	82853961	82872034	2310069B03Rik		chr15	101241076	101321375	Atg101		chr11	98773850	98795307	Nr1d1		chr6	72235144	72277974	Atoh8
chr12	110978360	110992556	Ankrd9		chr10	80656180	80677119	Btbd2		chr8	105254619	105304978	Nol3		chr17	87446356	87473164	Calm2
chr8	108692356	108733246	Zfhx3		chr14	75786726	75864428	Gm4285		chr4	124686144	124714929	Fhl3		chr3	95263469	95283567	Prune1
chr2	132638758	132655182	1110034G24Rik		chr5	142887110	142929684	Actb		chr4	137913352	137968452	Eif4g3		chr6	90450395	90472391	Klf15
chr11	79704042	79739839	Mir365-2		chr11	98358027	98412296	Tcap		chr5	115119007	115158945	Unc119b		chr13	37826202	37866306	Rreb1
chr19	5710425	5742370	Ehbp1l1		chr2	164745840	164805657	Tnnc2		chr15	78913573	78963145	Nol12		chr13	92989924	93022653	Gm4814
chr11	77785486	77814784	Myo18a		chr8	123859997	123895376	Acta1		chr6	72235144	72277974	Atoh8		chr15	58186903	58215558	Fbxo32
chr15	88818662	88862496	Creld2		chr8	70831935	70880690	Kcnn1		chr18	60734798	60783285	Ndst1		chr3	97794061	97830887	Pde4dip
chr13	49128120	49154146	Wnk2		chr4	141538173	141565908	B330016D10Rik		chr19	47279781	47328877	Mir6995		chr10	59942771	59974565	Ddit4
chr7	19227489	19253590	Opa3		chr3	123116076	123144054	Myoz2		chr14	25473103	25513728	Zmiz1		chr8	123859273	123895376	Ccsap
chr11	115765489	115786606	Tmem94		chr15	78194811	78212098	Pvalb		chr17	70990354	71039277	Myom1		chr11	97962546	98036566	Arl5c
chr5	123008719	123024348	Orai1		chr10	91164232	91188018	Tmpo		chr11	52333705	52378000	Vdac1		chr4	47571847	47604661	Sec61b
chr6	90450395	90472077	Klf15		chr5	115475510	115509596	Sirt4		chr14	20640861	20674707	Myoz1		chr19	6969384	7005578	Vegfb
chr6	37705090	37736472	Trim24		chr11	94210424	94229264	Tob1		chr11	48816920	48857015	Trim7		chr15	79347356	79403731	Mir1943
chr5	112886774	112908915	Myo18b		chr8	46210745	46237279	Slc25a4		chr16	4639824	4684208	Coro7		chr3	123092370	123158888	Myoz2
chr1	74284257	74315320	Tmbim1		chr17	56103853	56134576	Plin5		chr14	120267462	120308399	Mbnl2		chr12	111663225	111759247	Bag5
chr8	46471099	46518390	Acsl1		chr3	96487137	96526084	Hfe2		chr10	80826105	80874384	Lsm7		chr14	55574942	55613506	Rnf31
chr2	120389154	120417371	Ganc		chr11	69980166	69997326	Gabarap		chr2	119288359	119338262	Dll4		chr8	71463567	71543086	Plvap
chr4	135820365	135840261	Srsf10		chr11	74830013	74839108	Mnt		chr1	66923130	66985710	Myl1		chr5	115475510	115509596	Sirt4
chr8	72492273	72513353	Slc35e1		chr15	81802672	81811793	Tef		chr11	101052725	101095778	Naglu		chr8	70506335	70571841	Ell
chr11	97987943	98036566	Cacnb1		chr7	126791842	126800028	Aldoa		chr7	28372537	28393105	Zfp36		chr19	32156990	32196660	Sgms1
chr7	45426367	45445021	Gys1		chr7	45395351	45413599	Kcna7		chr10	81541753	81571963	Aes		chr4	150220681	150257741	Eno1b
chr17	47737097	47749710	Tfeb		chr15	99717500	99726004	Gm16537		chr5	138970064	139018100	Pdgfa		chr4	11958506	11987132	1700123M08Rik
chr13	37826202	37857846	Rreb1		chr10	80248937	80265497	Gamt		chr9	44305496	44344377	Dpagt1		chr17	25823541	25845122	Stub1
chr7	19290884	19342591	Fosb		chr11	101640800	101701367	Arl4d		chr11	32517204	32565424	Stk10		chr4	149306635	149324219	Kif1b
chr10	59942771	59970430	Ddit4		chr11	120348167	120350386	0610009L18Rik		chr11	78146762	78195093	Traf4		chr4	141538173	141575458	B330016D10Rik
chr19	23056365	23066271	Klf9		chr9	66262304	66276881	Herc1		chr11	117523271	117575137	2900041M22Rik		chr1	86434025	86448620	Tex44
chr17	28411231	28448367	Fkbp5		chr11	116842692	116853779	Mettl23		chr17	35803287	35841750	Ier3		chr7	28795976	28811215	Hnrnpl
chr19	32156990	32181891	Sgms1		chr11	115403629	115428377	Atp5h		chr6	114833036	114875497	Vgll4		chr4	155469113	155491358	Tmem52
chr6	86515213	86527661	Pcbp1		chr11	75461553	75468350	Mir22		chr17	26478640	26508815	Dusp1		chr3	88133174	88162963	Mef2d
chr17	34120574	34122595	Brd2		chr11	69059199	69073865	Tmem107		chr2	152143347	152197484	Tcf15		chr19	6363297	6384919	Pygm
chr7	138896531	138920226	Bnip3		chr11	106779033	106789298	Mir3064		chr2	167299832	167349744	B4galt5		chr12	112897248	112950760	Mir6941
chr4	149306846	149323887	Kif1b		chr11	48816700	48856789	Trim7		chr15	97812148	97849898	Hdac7		chr3	95124294	95142936	Scnm1
chr1	151947620	152000125	1700025G04Rik		chr5	23433083	23434283	5031425E22Rik		chr6	90588157	90624916	Slc41a3		chr17	31905339	31941072	Sik1
chr2	77014575	77043599	Ttn							chr7	73588465	73628458	1810026B05Rik		chr4	155831128	155849407	Mxra8
chr3	97810721	97824481	Pde4dip							chr9	123461736	123504608	Limd1		chr4	8938486	8969726	Chd7
chr11	93987125	93995860	Spag9							chr18	75494891	75537282	Gm10532		chr17	46645453	46681250	Rrp36
chr4	155469113	155491358	Tmem52							chr2	30685108	30719303	Mir3089		chr2	30677130	30719303	Gm14486
chr1	86434025	86448593	Tex44							chr16	5130839	5172954	Sec14l5		chr2	127247602	127270839	Stard7
chr10	77605744	77634909	Ube2g2							chr4	150220681	150257741	Eno1b		chr17	35896577	35919267	Atat1
chr3	95855431	95904674	Ciart							chr11	3509262	3543293	Selenom		chr2	118479542	118562260	Bmf
chr7	28795976	28811215	Hnrnpl							chr11	96824087	96862238	Copz2		chr9	44396511	44418613	Trappc4
chr4	11958506	11975644	1700123M08Rik							chr15	101105459	101145861	Acvrl1		chr7	127868887	127912698	Prss53
chr3	51224344	51234525	Noct							chr18	62148007	62192446	Adrb2		chr6	72512457	72599102	Capg
chr4	47592614	47604661	Sec61b							chr3	95855653	95901882	Ciart		chr11	54076093	54123158	P4ha2
chr3	95124479	95140141	Scnm1							chr9	14623364	14666397	Gm7607		chr6	48537459	48566588	Lrrc61
chr5	123039355	123076766	Morn3							chr11	102267444	102309391	Tmub2		chr8	111716658	111745957	Bcar1
chr2	72383075	72398305	Cdca7							chr15	83499286	83563167	Bik		chr2	25515085	25558297	Traf2
chr4	8938486	8969726	Chd7							chr11	4174588	4218296	Tbc1d10a		chr3	89411252	89440984	Pygo2
chr7	45040305	45104380	Nosip							chr17	45555599	45591941	Hsp90ab1		chr8	121547219	121590952	Fbxo31
chr11	3894584	3911732	Dusp18							chr8	110919256	110950603	St3gal2		chr15	76994356	77045953	Mb
chr17	15449317	15462836	Psmb1							chr8	126584092	126616078	Irf2bp2		chr17	57247581	57285261	Vav1
chr8	41069094	41082890	Mtus1							chr11	4258876	4309384	Lif		chr4	155129648	155151448	Morn1
chr8	45871899	45897256	Pdlim3							chr11	94210190	94243669	Tob1		chr13	45507296	45539189	Gmpr
chr7	142566744	142601661	H19							chr19	6974817	6996339	Vegfb		chr15	78401051	78456497	Kctd17
chr5	142416312	142440560	Foxk1							chr11	105927195	105974863	Cyb561		chr7	74366320	74391925	Slco3a1
chr11	88841182	88865109	4930556N13Rik							chr17	31905714	31941072	Sik1		chr11	117799772	117824866	Syngr2
chr6	72235278	72254916	Atoh8							chr17	28502248	28528258	Armc12		chr11	117072256	117115481	Mir6516
chr17	35896577	35918996	Atat1							chr17	34627474	34661459	Fkbpl		chr7	30551860	30573556	Psenen
chr2	26110075	26141024	Nacc2							chr2	103566049	103609869	Abtb2		chr19	5912174	5964305	Cdc42ep2
chr19	47222320	47230825	Neurl1a							chr8	123859273	123895069	Ccsap		chr2	152820245	152848134	Bcl2l1
chr11	95384523	95425185	Spop							chr11	98377806	98412788	Pgap3		chr1	91435700	91459662	Per2
chr17	25823710	25845122	Stub1							chr11	77785458	77826166	Myo18a		chr2	84819403	84851899	Slc43a1
chr2	127251930	127270668	Stard7							chr12	112644379	112678876	Mir6939		chr8	46210745	46237279	Slc25a4
chr6	72538473	72599102	Capg							chr11	54076093	54123158	P4ha2		chr5	125140411	125165572	Ncor2
chr15	34046813	34083273	Mtdh							chr8	72561491	72589615	Tmem38a		chr8	126497669	126568083	Tarbp1
chr4	155831279	155849407	Mxra8							chr2	165845630	165884916	Zmynd8		chr5	135934170	135963416	Ywhag
chr19	6969384	7005578	Vegfb							chr10	80742147	80774946	Dot1l		chr16	94518760	94545415	Dscr3
chr15	73623789	73642759	Slc45a4							chr1	120245650	120287367	Steap3		chr17	33890527	33940743	Zbtb22
chr7	63879408	63897833	E030018B13Rik							chr6	94620662	94660322	Mir7041		chr9	63702743	63758661	Smad3
chr9	44396511	44418613	Trappc4							chr3	89411726	89440984	Pygo2		chr5	31596464	31645532	Mrpl33
chr4	101226243	101245129	Jak1							chr4	133038720	133070826	Ahdc1		chr5	137061553	137116775	Serpine1
chr11	117799772	117819124	Syngr2							chr7	30183884	30232090	Capns1		chr2	92411782	92434602	Cry2
chr2	166597440	166616250	Gm29679							chr15	78771778	78815680	Card10		chr17	34931247	34982273	Hspa1b
chr4	147896925	147905024	Mfn2							chr16	24149436	24205916	Gm46545		chr15	38420557	38484063	Mir6951
chr11	68852534	68872535	Ndel1							chr17	46645818	46681250	Rrp36		chr7	45627000	45650363	A030001D20Rik
chr14	55574942	55613506	Rnf31							chr10	126961790	126990694	Ctdsp2		chr6	72345079	72363147	Tmem150a
chr13	45524563	45538518	Gmpr							chr14	55575358	55604354	Psme2		chr4	151981502	152009249	Phf13
chr19	6377115	6384919	Pygm							chr5	92345126	92398504	Cxcl11		chr9	44305235	44344385	Dpagt1
chr9	60825295	60849769	Uaca							chr7	45704748	45718159	Sphk2		chr11	51915590	51945960	Cdkn2aipnl
chr7	74366320	74391570	Slco3a1							chr17	79977184	80019430	Hnrnpll		chr15	82338511	82362054	Ndufa6
chr6	120181855	120193371	Ninj2							chr9	108046383	108079550	Amigo3		chr8	126815386	126853286	A630001O12Rik
chr6	48541307	48555261	Lrrc61							chr3	95674203	95702501	Adamtsl4		chr8	72547809	72589615	Smim7
chr12	112897248	112942248	Mir6941							chr19	3980459	4019547	Nudt8		chr10	81541753	81571963	Aes
chr19	53738825	53755204	Rbm20							chr15	38420656	38470925	Mir6951		chr16	4879474	4904061	Mgrn1
chr13	68959787	68984657	Adcy2							chr19	6046335	6085179	Tm7sf2		chr9	108046383	108079691	Amigo3
chr10	80133646	80149318	Atp5d							chr2	180241012	180276210	Mir3091		chr15	102393683	102406695	Sp1
chr11	6267217	6292539	Tmed4							chr3	108200382	108232424	Atxn7l2		chr10	80561238	80603744	Klf16
chr2	25515085	25558297	Traf2							chr12	86770279	86801936	Lrrc74a		chr5	92345126	92398504	Cxcl11
chr5	135934170	135963416	Ywhag							chr4	141538276	141575458	B330016D10Rik		chr9	57537376	57574775	Mpi
chr5	125140411	125165572	Ncor2							chr19	5710187	5742051	Ehbp1l1		chr11	101119380	101173784	Tubg2
chr11	50210448	50225930	Mgat4b							chr18	67933144	67986388	Ldlrad4		chr17	35803287	35841750	Ier3
chr3	87884934	87930844	Hdgf							chr2	32342497	32382201	Ciz1		chr9	102493144	102518836	Ky
chr14	64126127	64154211	Prss52							chr16	18386475	18426722	Comt		chr8	70820225	70880690	Kcnn1
chr11	51794316	51808061	Sar1b							chr9	119322288	119357693	Myd88		chr11	97280080	97316323	Mrpl45
chr4	155129648	155151448	Morn1							chr19	32346316	32389442	Sgms1		chr19	8919793	8997961	Tut1
chr11	11844707	11856906	1700042O10Rik							chr11	74830144	74848308	Mnt		chr3	90247620	90266344	Crtc2
chr4	134286935	134307454	Pdik1l							chr18	61751594	61794045	Afap1l1		chr11	75565831	75596577	Pitpna
chr19	53773847	53794134	Rbm20							chr11	73006503	73048110	Camkk1		chr3	96487137	96526084	Hfe2
chr7	132930675	132950775	Zranb1							chr1	184033705	184064526	Dusp10		chr7	130632672	130682089	Tacc2
chr4	150220833	150246010	Eno1							chr11	79704246	79739597	Mir365-2		chr11	94210190	94243669	Tob1
chr6	71707489	71757740	Reep1							chr10	127481496	127522524	Stac3		chr10	91164232	91188018	Tmpo
chr2	72285771	72308949	Map3k20							chr8	70673025	70698966	Jund		chr9	66184147	66219239	Dapk2
chr17	28001124	28021057	Tcp11							chr7	127869128	127912698	Prss53		chr15	78194811	78212098	Pvalb
chr10	71273528	71303260	Ube2d1							chr8	120030439	120068325	Zdhhc7		chr2	156179521	156203457	Phf20
chr16	94518760	94545415	Dscr3							chr9	59655970	59692032	Pkm		chr9	102712306	102726915	Amotl2
chr8	111716658	111744217	Bcar1							chr7	126792363	126809457	Aldoa		chr8	71366795	71405673	Nr2f6
chr17	34931247	34982273	Hspa1b							chr5	123661648	123700950	Clip1		chr9	119313434	119357693	Myd88
chr11	62538526	62583504	Ubb							chr17	28224068	28257295	Ppard		chr2	75703034	75731699	Nfe2l2
chr7	99626554	99641463	Tpbgl							chr3	89246235	89279831	Dpm3		chr7	45040305	45104380	Nosip
chr6	72345245	72363147	Tmem150a							chr7	101450391	101484279	Mir139		chr1	180173030	180211148	Coq8a
chr11	53299952	53309550	Hspa4							chr11	106328587	106365740	Scn4a		chr3	108134875	108187057	Gpr61
chr2	163354121	163370773	Jph2							chr19	57079462	57130949	Ablim1		chr16	30171509	30188380	Cpn2
chr6	97205126	97223916	Arl6ip5							chr11	75454571	75468244	Mir22hg		chr16	18386276	18426722	Comt
chr7	111149927	111184194	1700012D14Rik							chr17	73937155	73983445	Xdh		chr17	10319197	10343286	1700110C19Rik
chr12	51865473	51883048	Hectd1							chr15	79723467	79753204	Sun2		chr10	127481331	127522524	Stac3
chr2	84819403	84851899	Slc43a1							chr8	105471229	105514906	Zdhhc1		chr15	76695148	76724865	Recql4
chr2	173044350	173058366	Rbm38							chr5	36712996	36748850	Bloc1s4		chr15	96698881	96742067	Slc38a2
chr5	116024496	116046333	Prkab1							chr11	67104737	67125891	2310065F04Rik		chr18	61751594	61794045	Afap1l1
chr1	91435700	91459419	Per2							chr18	32376988	32399023	A830052D11Rik		chr11	103218203	103246975	Spata32
chr9	65528396	65580018	Plekho2							chr7	49245906	49290056	Nav2		chr7	127008394	127028038	Pagr1a
chr2	152820799	152840197	Bcl2l1							chr14	54863921	54900655	Bcl2l2		chr1	171262436	171307717	Usp21
chr11	98741778	98755146	Thra							chr9	21131121	21167999	Cdc37		chr1	74386567	74398055	Ctdsp1
chr7	127868887	127912503	Prss53							chr11	100704242	100745381	Hspb9		chr1	191454071	191490810	Gm32200
chr7	30551860	30573556	Psenen							chr4	134287044	134320050	Trim63		chr11	69900889	69922360	Gps2
chr18	80548184	80568099	Gm2176							chr15	84639519	84681098	Prr5		chr17	34587152	34605700	Ager
chr2	92423361	92434602	Cry2							chr1	74726123	74760121	Prkag3		chr6	42245628	42287064	Casp2
chr17	46645453	46680815	Rrp36							chr5	31596464	31645167	Mrpl33		chr15	89122731	89149696	Mapk12
chr17	31905339	31924112	Sik1							chr4	137356935	137397501	Cdc42		chr17	83969660	84004071	8430430B14Rik
chr11	5061586	5112947	Ewsr1							chr9	57537376	57574775	Mpi		chr15	102224526	102258075	Rarg
chr16	4879474	4894966	Mgrn1							chr16	4489131	4523248	Srl		chr11	109347200	109369415	Gna13
chr7	31109504	31126843	Hpn							chr8	70820225	70840139	Arrdc2		chr9	42091715	42124311	Sorl1
chr17	45680811	45701594	Mrpl14							chr11	55444911	55469791	Atox1		chr1	36064797	36099386	Hs6st1
chr16	13480572	13532969	2310015D24Rik							chr8	83955038	83981138	Prkaca		chr15	85625659	85658003	Wnt7b
chr7	45627000	45650363	A030001D20Rik							chr7	44467773	44496754	5430431A17Rik		chr14	25346975	25379091	Zmiz1
chr9	107279140	107308727	Cish							chr7	27153223	27179253	Egln2		chr7	45395351	45413599	Kcna7
chr11	70669053	70701306	Camta2							chr2	180362567	180385669	Mir1a-1hg		chr12	91766468	91786769	Ston2
chr11	101225917	101254173	Ramp2							chr1	34005615	34042617	Dst		chr6	122795018	122826999	Foxj2
chr1	152167933	152176850	1700025G04Rik							chr19	6363297	6384492	Sf1		chr11	106328587	106391794	Scn4a
chr19	8919793	8976706	Tut1							chrX	140503975	140543476	Tsc22d3		chr4	57248598	57281456	Ptpn3
chr10	14032947	14055754	Hivep2							chr4	126085988	126114169	Lsm10		chr10	128922935	128946030	Itga7
chr2	167465570	167511330	Rnf114							chr11	100391130	100415030	Gm12348		chr18	37918249	37955189	Diaph1
chr11	69936879	69956447	Slc2a4							chr7	46393220	46421197	Kcnc1		chr11	70646778	70701306	Spag7
chr2	30677130	30708027	Gm14486							chr16	32643809	32682525	Tnk2os		chr15	99717500	99726004	Gm16537
chr11	54090620	54123043	P4ha2							chr9	102493144	102518836	Ky		chr17	56100908	56134576	Plin5
chr11	101119380	101170361	Tubg2							chr19	7039852	7064891	Macrod1		chr4	133369614	133400476	Mir5122
chr1	156028060	156047461	Tor1aip1							chr6	122795458	122826703	Foxj2		chr4	120276902	120291392	Foxo6
chr3	89411252	89437280	Shc1							chr17	71696458	71730960	BC027072		chr2	18046791	18065627	Mllt10
chr9	67239277	67260786	Mir190a							chr5	121564694	121602201	Aldh2		chr5	121564694	121602201	Aldh2
chr10	53421160	53435359	Gm36229							chr15	76695509	76724021	Recql4		chr8	90854497	90887347	Chd9
chr5	111791031	111800718	E130006D01Rik							chr2	163379379	163398305	Jph2		chr11	74830013	74848308	Mnt
chr19	27210776	27224431	Vldlr							chr14	31386081	31423373	Sh3bp5		chr11	6388662	6416644	Mir7651
chr17	79882723	79896095	Atl2							chr2	148851209	148885134	Cst3		chr11	115182522	115241492	Tmem104
chr2	157861847	157873925	Vstm2l							chr4	43381711	43406633	Rusc2		chr2	32583543	32656364	Ak1
chr2	30392333	30416082	Crat							chr17	25823541	25844770	Stub1		chr8	105593975	105622891	Ripor1
chr5	137061553	137116775	Serpine1							chr11	83440381	83473494	Mmp28		chr10	80918139	80941238	Gadd45b
chr8	126815386	126839892	A630001O12Rik							chr4	149988969	150009231	H6pd		chr17	86753130	86770192	Epas1
chr11	110448571	110471117	Map2k6							chr10	81424830	81450457	Nfic		chr11	101640800	101701367	Arl4d
chr6	120567415	120604601	1700072O05Rik							chr3	97794061	97830887	Pde4dip		chr12	69450882	69502686	5830428M24Rik
chr15	82338976	82362054	Ndufa6							chr12	86816295	86843351	Irf2bpl		chr14	62837097	62858654	Mir8098
chr11	97280080	97316323	Mrpl45							chr17	75004957	75056031	Ltbp1		chr9	67813686	67843147	C2cd4a
chr4	151982993	152009249	Phf13							chr11	51916001	51945960	Cdkn2aipnl		chr2	155329425	155388864	Pigu
chr9	102717302	102726915	Amotl2							chr8	120363809	120394224	Gse1		chr11	69980166	69997326	Gabarap
chr5	124425135	124446575	Kmt5a							chr8	111716961	111745957	Bcar1		chr11	87566431	87592461	2019-09-04
chr3	88149792	88162963	Mef2d							chr13	24603058	24647141	Ripor2		chr6	124917504	124937355	Mlf2
chr1	191025299	191098697	Tatdn3							chr4	155757126	155784548	Vwa1		chr7	127470464	127479304	Prr14
chr1	163311998	163346301	Prrx1							chr4	155222996	155250214	Faap20		chr4	134286935	134320050	Trim63
chr7	63912206	63924898	E030018B13Rik							chr11	75565831	75596240	Pitpna		chr16	24424449	24460278	Lpp
chr5	31596508	31645532	Mrpl33							chr13	37826547	37866306	Rreb1		chr6	83101019	83137741	Wbp1
chr6	83846432	83868127	Paip2b							chr5	23410336	23433585	5031425E22Rik		chr5	114130604	114155901	Ung
chr1	92676368	92710448	Otos							chr4	139192443	139216884	Capzb		chr4	117119947	117139485	Tctex1d4
chr12	103205894	103224537	Prima1							chr12	8326926	8365736	Hs1bp3		chr7	90016897	90050359	E230029C05Rik
chr14	120336082	120348679	Mbnl2							chr11	102996529	103037239	Dcakd		chr7	4112136	4150256	D030047H15Rik
chr15	102399202	102406695	Sp1							chr12	112917037	112950760	Jag2		chr7	126791842	126809457	Aldoa
chr10	95313271	95337223	Cradd							chr5	139364369	139384895	Gpr146		chr10	61451989	61476543	Lrrc20
chr11	51915590	51922402	Cdkn2aipnl							chr1	74284575	74304319	Pnkd		chr5	103783150	103818048	Aff1
chr19	18648415	18671817	Carnmt1							chr12	16140649	16191054	Trib2		chr11	120348167	120350386	0610009L18Rik
chr9	54576135	54597855	Idh3a							chr4	40828925	40854359	Mir5123		chr14	50969137	51027020	Rnase10
chr14	66297040	66309310	1700001G11Rik							chr3	51268512	51310423	Elf2		chr17	47501824	47521870	Ccnd3
chr12	99701743	99716917	1700064M15Rik							chr19	3906956	3935346	Ndufs8		chr11	75509799	75552729	Slc43a2
chr17	88330106	88336745	Foxn2							chr5	137061934	137103254	Serpine1		chr7	19409422	19423544	A930016O22Rik
chr1	92342580	92360669	Mir6900							chr7	142060864	142098101	Dusp8		chr12	80112876	80133054	2310015A10Rik
chr14	70545333	70563747	Hr							chr1	180173030	180196286	Coq8a		chr11	116004332	116041075	H3f3b
chr15	98969131	98993838	4930578M01Rik							chr11	116412923	116446318	Ubald2		chr10	127621390	127644229	Stat6
chr2	75703034	75716974	Nfe2l2							chr9	48817393	48836643	Zbtb16		chr8	84236525	84285310	Mri1
chr17	66507388	66520307	Rab12							chr11	114814994	114851372	Gprc5c		chr7	3275321	3302639	Myadm
chr10	42988053	42996528	Gm5079							chr4	47571847	47604172	Sec61b		chr7	38201085	38228238	Plekhf1
chr11	88704374	88729982	Msi2							chr19	8920223	8953973	Mta2		chr15	81802349	81811793	Tef
chr11	84818829	84828968	Mrm1							chr8	122651584	122678664	Cbfa2t3		chr19	8871046	8898664	Lbhd1
chr6	72379432	72390875	Vamp5							chr14	51913201	51941460	Rnase13		chr1	189902449	189924502	Smyd2
chr3	90247620	90266276	Crtc2							chr2	167757499	167777942	A530013C23Rik		chr10	95659528	95688310	Nudt4
chr4	117905828	117915326	Ipo13							chr8	119412805	119440845	Osgin1		chr2	165968531	165993150	Ncoa3
chr1	92831785	92839210	Gpc1							chr7	19068180	19094434	Dmpk		chr9	66262304	66276881	Herc1
chr12	3309417	3319477	Rab10							chr18	31910485	31937334	Lims2		chr1	66923130	66992590	Myl1
chr8	71366795	71405673	Nr2f6							chr15	96699098	96742067	Slc38a2		chr10	80248937	80265497	Gamt
chr5	64803554	64812069	Klf3							chr4	102557852	102589058	Pde4b		chr11	69059199	69095349	Snord118
chr10	63223644	63244580	Herc4							chr9	116140886	116178512	Tgfbr2		chr11	115403629	115428377	Atp5h
chr4	108766572	108781681	Zfyve9							chr1	72212223	72255150	D230017M19Rik		chr11	48816700	48857015	Trim7
chrX	82948968	82967619	Dmd							chr2	11483374	11513546	Pfkfb3		chr11	75454571	75468350	Mir22hg
chr9	66184147	66218920	Dapk2							chr7	80044206	80079354	Gm21057		chr6	90588157	90625426	Slc41a3
chr16	30171509	30187984	Cpn2							chr19	46327965	46369493	2310034G01Rik		chr19	5786484	5822556	Malat1
chr6	72153629	72172734	4933431G14Rik							chr1	90490399	90522670	Cops8		chr19	36736413	36776480	Ppp1r3c
chr14	30867676	30880453	Mustn1							chr10	39630893	39671878	Gm16364		chr5	23410336	23434283	5031425E22Rik
chr15	79347502	79381229	Mir1943							chr1	36064957	36098783	Hs6st1		chr11	116842692	116853915	Mettl23
chr2	156179527	156203264	Phf20							chr5	34513761	34543469	Sh3bp2		chr19	23125631	23162772	Klf9
chr15	38420557	38484063	Mir6951							chr10	80918139	80941238	Gadd45b		chr15	81831483	81872574	Tob2
chr11	29718700	29725920	Rtn4							chr2	155691895	155735487	Edem2		chr11	106779033	106795940	Ddx5
chr9	123844782	123851906	Fyco1							chr4	151981502	152009087	Phf13		chr13	23517113	23586161	Hist1h4f
chr17	10319488	10343286	1700110C19Rik							chr6	129215997	129238204	2310001H17Rik		chr9	44066679	44088403	Usp2
chr6	97252308	97278866	Lmod3							chr8	70743006	70761347	Rab3a		chr10	79669047	79712810	Gzmm
chr15	27466067	27486989	Ank							chr7	30552250	30573231	Psenen		chr1	165634292	165679175	Mpzl1
chr1	36995336	37012327	Tmem131							chr9	100446278	100488798	Il20rb		chr3	96547585	96577068	Txnip
chr5	129715085	129731062	Nipsnap2							chr1	171262681	171295037	Ppox		chr11	98773850	98795307	Nr1d1
chr12	76634436	76695751	Sptb							chr18	37918249	37955189	Diaph1		chr11	52333705	52378000	Vdac1
chr3	108279059	108296981	Sort1							chr11	70212896	70238179	Bcl6b		chr17	26478640	26508815	Dusp1
chr3	103791328	103810150	Gm15471							chr1	136051519	136090235	Cacna1s		chr8	70673025	70699348	Jund
chr11	86670669	86684323	Vmp1							chr17	34587171	34604474	Ager		chr13	23423860	23453897	C230035I16Rik
chr9	57552399	57569367	Scamp2							chr1	179546135	179582486	Cnst		chr7	44467773	44496754	5430431A17Rik
chr3	108145548	108187057	Gpr61							chr4	43025417	43046359	Fam214b		chr4	42949492	42965679	Dnajb5
chr5	133481981	133488787	Gatsl2							chr12	84147839	84181339	Pnma1		chr2	180362567	180385800	Mir1a-1hg
chr14	101822710	101869963	Lmo7							chr15	102393683	102406354	Sp1		chr1	72212223	72255385	D230017M19Rik
chr15	86089811	86122721	Gramd4							chr17	64600418	64630804	Man2a1		chr11	69110488	69134531	Hes7
chr12	100186744	100199411	Gm10433							chr19	10266541	10297398	Dagla		chr13	22006328	22051245	Hist1h2ah
chr12	70968283	70985449	Psma3							chr6	147475772	147506830	Ccdc91		chr15	76327234	76351874	Cyc1
chr1	155083617	155123105	Ier5							chr8	24407109	24450925	Tcim		chr9	65191739	65217991	Parp16
chr3	51552472	51560691	5031434O11Rik							chr4	135254362	135287222	Clic4		chr7	120834950	120852285	Eef2k
chr3	51408379	51415856	Ndufc1							chr10	70085264	70121091	Ccdc6		chr16	94569025	94588496	Dyrk1a
chr1	172147540	172161221	Dcaf8							chr7	25237714	25250952	Erf		chr17	34024500	34040386	Rxrb
chr14	31662194	31669816	Btd							chr15	82338511	82361991	Ndufa6		chr9	67043788	67060098	Tpm1
chr5	53267109	53281555	Smim20							chr14	31168551	31206991	Nisch		chr2	167062496	167080047	Snord12
chr7	118230870	118253092	Smg1							chr7	31139841	31177430	Gm10640		chr6	94685279	94700541	Lrig1
chr11	75566204	75596577	Pitpna							chr15	76327234	76351874	Cyc1
chr9	102497638	102506452	Ky							chr2	152820245	152848134	Bcl2l1
chr15	76994356	77021686	Mb							chr18	44311350	44344214	Myot
chr9	78088816	78122014	Fbxo9							chr11	95808291	95842707	Phospho1
chr15	41868691	41878690	Abra							chr1	91436170	91459662	Per2
chr3	96219337	96245365	Hist2h3c2							chr14	118681223	118718790	Abcc4
chr13	52880004	52892930	Auh							chr2	31742206	31771553	Abl1
chr3	32831607	32871722	Usp13							chr2	91259617	91291676	Arfgap2
chr6	42265087	42287064	Clcn1							chr2	84819887	84851577	Slc43a1
chr1	58711137	58722982	Cflar							chr9	121335712	121358719	Trak1
chr18	65381427	65393859	Alpk2							chr10	75827603	75860432	Gstt2
chr11	117912703	117949937	Socs3							chr10	59951703	59974565	Ddit4
chr1	40727123	40766079	Mfsd9							chr17	45798439	45828486	4930542M03Rik
chr6	125164497	125166936	Gapdh							chr6	90450629	90472391	Klf15
chr11	96896994	96917141	Cdk5rap3							chr6	37419367	37448224	Creb3l2
chr5	121823881	121849340	Sh2b3							chr2	158121583	158146577	Tgm2
chr9	108049275	108079691	Amigo3							chr8	126824685	126853286	A630001O12Rik
chr4	149690264	149702951	Pik3cd							chr5	135522327	135545772	Hip1
chr8	72547809	72572437	Smim7							chr5	124194677	124221736	Pitpnm2
chr19	10895282	10914882	Prpf19							chr12	73367744	73403663	D830013O20Rik
chr3	95217331	95247250	Cdc42se1							chr7	127232926	127261117	Zfp771
chr17	29331126	29357055	Mtch1							chr11	6388792	6416384	Mir7651
chr2	119387975	119411655	Chac1							chr8	84066280	84084214	Rfx1
chr11	103223622	103246975	Spata32							chr13	55512713	55548205	Dok3
chr6	71261951	71272226	Mir8112							chr6	90713228	90750125	Iqsec1
chr11	60536785	60548901	Alkbh5							chr2	29619573	29649608	Rapgef1
chr2	131204124	131216725	Ap5s1							chr4	155129979	155150931	Morn1
chr1	131089964	131096970	Mapkapk2							chr16	10834881	10861789	Rmi2
chr15	78401051	78413533	Mpst							chr9	72628681	72662599	Nedd4
chr17	83982678	84004071	8430430B14Rik							chr2	25526578	25558028	Traf2
chr11	120169147	120189834	2810410L24Rik							chr3	90247765	90266344	Crtc2
chr7	89632416	89650044	Me3							chr11	86973232	87016033	Ypel2
chr5	92345331	92387527	Cxcl11							chr4	136135043	136160398	Id3
chr15	25761826	25775707	Myo10							chr11	96963677	96978157	Sp2
chr15	102235795	102258075	Rarg							chr14	40947787	40967788	Tspan14
chr11	86581445	86597801	Mir21a							chr9	66592704	66631275	Usp3
chr6	116036892	116055133	Plxnd1							chr7	67672710	67715469	Ttc23
chr7	45460034	45493838	Tulp2							chr2	167844575	167861146	Ptpn1
chr7	45123921	45162081	Flt3l							chr16	7057810	7097263	Rbfox1
chr11	109347200	109363309	Gna13							chr2	155357139	155388864	Trp53inp2
chr1	74386567	74398055	Ctdsp1							chr15	75909121	75941168	Pycrl
chr6	34475593	34496078	Bpgm							chr14	50976685	51027020	Rnase10
chr6	91066698	91076385	Nup210							chr14	55092235	55122305	Ap1g2
chr6	145957945	145999367	Sspn							chr4	131838223	131880234	Srsf4
chr5	149229302	149243840	Alox5ap							chr4	136239634	136271028	Tcea3
chr15	80753074	80766471	Tnrc6b							chr7	45628782	45649757	A030001D20Rik
chr1	191454250	191480206	Gm32200							chr8	108693861	108723468	Zfhx3
chr9	44305235	44344385	Dpagt1							chr11	75620227	75647858	Inpp5k
chr11	69900967	69922360	Gps2							chr12	110975530	110992637	Ankrd9
chr2	163459072	163472660	2310001K24Rik							chr6	48537459	48566588	Lrrc61
chr11	52088672	52099315	Ppp2ca							chr6	136876088	136913796	Mgp
chr3	138581317	138588634	Eif4e							chr6	21984996	22020039	Cped1
chr2	167690654	167696792	A530013C23Rik							chr2	35256134	35278078	Gsn
chr1	180195451	180211148	Coq8a							chr10	68110523	68145762	Rtkn2
chr7	127008394	127028038	Pagr1a							chr3	105687303	105714309	Fam212b
chr15	36783128	36794521	Ywhaz							chr11	97400335	97435481	Arhgap23
chr17	57249435	57260473	Trip10							chr10	86300374	86321589	Timp3
chr19	36748691	36776480	Ppp1r3c							chr6	124828806	124847627	Gnb3
chr10	81542042	81571767	Aes							chr1	135752897	135777410	Phlda3
chr12	81235103	81258715	Gm3693							chr7	128523357	128549384	Bag3
chr15	89122731	89149696	Mapk12							chr8	70585303	70610460	Isyna1
chr1	171239655	171247729	Ndufs2							chr5	137652520	137685058	Agfg2
chr9	25145194	25152566	Herpud2							chr18	75366517	75387610	Smad7
chr12	91766619	91786589	Ston2							chr11	87566431	87592285	2019-09-04
chr12	80463209	80480991	Exd2							chr2	92411782	92434440	Cry2
chr4	57248598	57281456	Ptpn3							chr6	108659432	108678071	0610040F04Rik
chr7	110935594	110956383	Mrvi1							chr11	97962546	97994985	Plxdc1
chr15	36986829	37008189	Zfp706							chr7	127008702	127027683	Pagr1a
chr9	63726302	63758661	Smad3							chr15	81802349	81811584	Tef
chr17	4993877	5003623	Arid1b							chr4	42949492	42965679	Dnajb5
chr8	121551135	121563787	1700030M09Rik							chr1	153899686	153923171	Glul
chr12	83466015	83496215	Dpf3							chr16	4541742	4571166	Tfap4
chr10	45289296	45312475	Popdc3							chr6	86472099	86494181	A430078I02Rik
chr8	126497669	126517790	Tarbp1							chr13	22006328	22051245	Hist1h2ah
chr9	42094456	42110308	Sorl1							chr4	133369614	133400476	Mir5122
chr16	96070075	96105415	Brwd1							chr4	155831128	155847460	Mxra8
chr12	86946467	86969070	Cipc							chr7	12949458	12978409	Zfp324
chr10	128923100	128939031	Itga7							chr7	16387443	16406376	Zc3h4
chr17	35807802	35823667	Ier3							chr17	56100908	56120608	Plin4
chr1	17097452	17106817	Jph1							chr1	193242351	193278769	Hsd11b1
chr11	4594230	4621206	Mtmr3							chr15	85634290	85658003	Lncppara
chr15	77138361	77163025	Rbfox2							chr19	41817426	41848558	Frat1
chr1	127964992	127990866	Rab3gap1							chr11	116005009	116030856	Galk1
chr1	66956966	66992590	Myl1							chr7	27315980	27334782	Ltbp4
chr13	13954055	13969393	B3galnt2							chr9	66184603	66219239	Dapk2
chr8	90854497	90887347	Chd9							chr9	108198573	108230212	Bsn
chr7	73383799	73412568	A730056A06Rik							chr3	116801730	116836273	Agl
chr9	120001729	120024218	Xirp1							chr16	25052915	25087645	A230028O05Rik
chr14	25346975	25379091	Zmiz1							chr10	128525728	128549508	Zc3h10
chr1	134949767	134963275	Ppp1r12b							chr19	42017961	42045756	Ankrd2
chr11	115212880	115241492	Tmem104							chr7	29155494	29180924	Spred3
chr18	32551585	32559962	Gypc							chr11	75509799	75532195	Scarf1
chr1	171262436	171307717	Usp21							chr8	124285294	124318922	Galnt2
chr17	86753130	86762966	Epas1							chr15	103089464	103126323	D930007P13Rik
chr15	96698881	96710537	Slc38a2							chr1	72937156	72974523	Tnp1
chr9	119313434	119341337	Oxsr1							chr8	83996771	84023461	Mir1199
chr2	163675075	163694268	Pkig							chr11	69980423	69995900	Gabarap
chr10	128082392	128093123	Mir677							chr2	155276271	155309669	Map1lc3a
chr10	17785493	17808479	Txlnb							chr3	115758611	115801810	S1pr1
chr18	80255503	80289154	Pqlc1							chr1	90998650	91024229	Lrrfip1
chr15	85625659	85653919	Wnt7b							chr17	24719776	24736765	Rpl3l
chr16	84824401	84835669	Atp5j							chr3	90508937	90541320	S100a14
chr8	107132554	107151038	Cyb5b							chr12	85472067	85498104	Fos
chr17	34587152	34605700	Ager							chr4	129600501	129624708	Dcdc2b
chr8	25586790	25602143	Letm2							chr12	5191999	5227014	Klhl29
chr11	74637714	74653571	Cluh							chr7	45075347	45104223	Rcn3
chr16	24237204	24248150	Lpp							chr11	79055279	79081204	Ksr1
chr9	67814029	67840861	C2cd4a							chr6	31113602	31148025	Mir29b-1
chr12	54850274	54875597	Cfl2							chr19	8774307	8802649	Taf6l
chr15	76695148	76724865	Recql4							chr5	135460210	135497998	Hip1
chr8	70551832	70571841	Ell							chr15	75085470	75087139	Ly6c2
chr15	58908437	58918814	Tatdn1							chr15	89123097	89149500	Mapk12
chr11	117962731	118000781	Pgs1							chr1	75359372	75380320	Gm15179
chr11	117076309	117083569	Mir6516							chr6	31200728	31221925	Lncpint
chr4	120276902	120291025	Foxo6							chr19	4283036	4310159	Grk2
chr15	80254559	80264885	Atf4							chr9	43253271	43293406	D630033O11Rik
chr8	68195019	68212027	Sh2d4a							chr3	87960854	87987194	Nes
chr7	100465467	100473334	Ucp3							chr2	164867345	164892227	Pcif1
chr14	62837689	62858379	Mir8098							chr8	84831572	84857378	Calr
chr5	35786168	35812360	Ablim2							chr1	191454071	191490810	Gm32200
chr6	84001122	84034651	Dysf							chr16	33676402	33705617	Heg1
chr7	80339957	80371407	Hddc3							chr10	127662134	127677236	1700012D01Rik
chr5	51534810	51553640	Ppargc1a							chr2	156179521	156203457	Phf20
chr14	23923436	23943842	Kcnma1							chr1	74066178	74092571	Tns1
chr2	18047516	18065263	Mllt10							chr12	111704652	111732864	Apopt1
chr8	111624225	111643980	Ldhd							chr12	111430863	111450771	Tnfaip2
chr1	167366087	167394146	Mgst3							chr12	79879580	79906189	9430078K24Rik
chr19	46553595	46573948	Arl3							chr15	76232958	76264544	Mir6953
chr7	101001742	101012566	P2ry2							chr2	18046791	18065627	Mllt10
chr8	105593975	105622891	Ripor1							chr10	13964533	13983201	Hivep2
chr9	118506173	118513537	Golga4							chr9	65374837	65409013	Kbtbd13
chr7	112012425	112036680	Usp47							chr13	23423860	23453897	C230035I16Rik
chr11	97362497	97373501	Socs7							chr9	44396694	44418193	Trappc4
chr4	133369771	133389751	Mir5122							chr19	8713290	8741907	Snord22
chr19	41606263	41620443	Mir8091							chr10	70150274	70184031	Mrln
chr10	80561238	80603744	Klf16							chr6	97431498	97464501	Frmd4b
chr13	44222168	44229528	A330076C08Rik							chr15	79516117	79547099	Ddx17
chr2	30258937	30266589	Phyhd1							chr14	25347260	25378623	Zmiz1
chr5	15960728	15972465	Cacna2d1							chr5	114130604	114155664	Ung
chr16	18386276	18426682	Comt							chr13	109903151	109925125	Mir1904
chr12	69450882	69486161	5830428M24Rik							chr17	43360252	43398978	Adgrf5
chr1	36064797	36099386	Hs6st1							chr5	130171486	130198433	Rabgef1
chr10	127481331	127502206	Stac3							chr6	124919680	124936987	Mlf2
chr11	94321407	94328655	Ankrd40							chr16	31589643	31626663	Gm536
chr8	13148858	13159038	Lamp1							chr11	69900889	69921925	Gps2
chr6	87838289	87851531	Isy1							chr15	86202775	86235478	Tbc1d22a
chr17	33890999	33940743	Zbtb22							chr7	45040871	45062863	Prr12
chr14	54741903	54750031	Cebpe							chr12	85136105	85170625	Rps6kl1
chr10	123171078	123206908	Usp15							chr17	35861172	35879944	Ppp1r18
chr11	103050678	103068625	Plcd3							chr15	81213038	81248405	Mchr1
chr16	24561114	24570579	Morf4l1-ps1							chr9	21782093	21804764	Kank2
chr10	61451989	61476543	Lrrc20							chr2	127247602	127270839	Stard7
chr6	83101019	83137741	Wbp1							chr1	91052825	91072066	Lrrfip1
chr5	72896464	72914895	Slain2							chr11	53786802	53821823	Irf1
chr8	121578462	121590952	Map1lc3b							chr9	42091715	42124311	Sorl1
chr18	61767554	61786712	Afap1l1							chr4	82506114	82531390	Gm11266
chr6	92849692	92875604	Adamts9							chr8	84191940	84204269	Mir23a
chrX	73672705	73690953	Slc6a8							chr7	127470756	127479008	Prr14
chr13	5592048	5615080	1700016G22Rik							chr2	131491767	131511260	Smox
chr7	90145972	90156570	Picalm							chr6	88841808	88858684	Gm15612
chr7	4112136	4150256	D030047H15Rik							chr13	45507296	45539189	Gmpr
chr7	25267518	25282510	Cic							chr9	57629370	57660067	Csk
chr16	24424449	24445446	Lpp							chr18	61346291	61380621	Mir378a
chr7	130646216	130670917	Tacc2							chr11	69110716	69134531	Hes7
chr6	31253907	31273699	2210408F21Rik							chr7	19410612	19423544	A930016O22Rik
chr4	133659128	133673199	Pigv							chr4	11965692	11987132	1700123M08Rik
chr14	21822956	21852722	Vdac2							chr5	135148877	135169068	Tbl2
chr2	144368644	144386888	Kat14							chr1	74386727	74397743	Ctdsp1
chr5	103783150	103790532	Aff1							chr9	121371538	121405109	Trak1
chr6	124805334	124814195	Spsb2							chr9	56860729	56891706	Cspg4
chr2	27679421	27691341	Rxra							chr11	120220126	120240576	2900052L18Rik
chr18	37918669	37935485	Diaph1							chr19	46039463	46056727	Ldb1
chr8	70506425	70539226	Kxd1							chr15	101302163	101327560	6030408B16Rik
chr4	117119947	117136640	Tctex1d4							chr3	60570503	60601972	Mbnl1
chr8	11171332	11184429	Col4a2							chr5	31179899	31202637	Eif2b4
chr19	9111668	9135720	Asrgl1							chr6	113469188	113494526	Creld1
chr6	82885776	82909799	2310069B03Rik							chr7	38201085	38228238	Plekhf1
chr19	5912174	5924913	Dpf2							chr17	25773568	25809095	Fam173a
chr7	127470464	127479304	Prr14							chr7	90022952	90050359	E230029C05Rik
chr6	124917504	124937355	Mlf2							chr4	120277161	120291392	Foxo6
chr16	58513202	58523925	St3gal6							chr2	13384990	13422258	Cubn
chr2	120236554	120245226	Pla2g4e							chr19	29241655	29271441	Jak2
chr10	76390846	76417620	1700094J05Rik							chr10	127164994	127196698	Slc26a10
chr1	182506444	182539575	Capn2							chr16	4586430	4607138	Glis2
chr2	60712667	60721064	Itgb6							chr11	118355121	118379956	Timp2
chr6	122795018	122826999	Foxj2							chr1	180250167	180286546	Psen2
chr11	6388662	6416644	Mir7651							chr3	108134875	108167272	Gpr61
chr13	44045642	44066448	Gm5083							chr19	5406487	5425241	4930481A15Rik
chr8	84236525	84285310	Mri1							chr15	99317350	99344863	Prpf40b
chr9	37139136	37147112	Pknox2							chr1	172206590	172221596	Casq1
chr7	130533680	130553431	Nsmce4a							chr1	21068552	21101513	Tram2
chr17	35234811	35242395	Atp6v1g2							chr11	101155772	101173784	Plekhh3
chr13	46502208	46507949	Cap2							chr5	35729043	35758059	Sh3tc1
chr6	108457827	108477519	Mir7661							chr4	118134737	118157936	St3gal3
chr7	90016897	90030439	E230029C05Rik							chr3	60501057	60528975	Mbnl1
chr8	110671177	110688235	Mtss1l							chr17	87335239	87351931	Ttc7
chr5	145190590	145204916	Zkscan14							chr8	85513356	85534526	Gpt2
chr4	140911322	140928480	Padi2							chr11	121217242	121242234	BC017643
chr11	86757144	86758809	Cltc							chr11	97280207	97316041	Npepps
chr16	8814091	8831014	1810013L24Rik							chr17	75435632	75472649	Rasgrp3
chr9	68724228	68751192	9530091C08Rik							chr8	11550359	11558527	Ing1
chr6	148383842	148406300	Rps4l							chr9	122084243	122117623	Snrk
chr11	87566874	87592461	2019-09-04							chr6	124733030	124756871	Grcc10
chr1	178317691	178319140	Cox20							chr8	122551208	122577128	Cdt1
chr17	47501895	47511811	Ccnd3							chr15	25930015	25966581	Mir7212
chr5	114146210	114155901	Acacb							chr7	46827419	46846251	Ldha
chr7	3275321	3302639	Myadm							chr19	56378480	56406909	Nrap
chr12	80123652	80132940	2310015A10Rik							chr9	65191739	65217991	Parp16
chr14	31993659	32029486	Galnt15							chr11	100790680	100822757	Stat5b
chr8	72294924	72311476	Klf2							chr16	94518904	94545116	Dscr3
chr17	17592513	17610120	Lnpep							chr9	63650910	63673122	Aagab
chr5	66745365	66761574	Limch1							chr7	74367477	74391925	Slco3a1
chr10	127621390	127643706	Stat6							chr16	4879730	4904061	Mgrn1
chr1	14293469	14310190	Eya1							chr5	139398398	139428294	C130050O18Rik
chr2	155329425	155383131	Mir695							chr10	128922935	128946030	Itga7
chr15	84231933	84251910	Parvb							chr16	18323438	18348295	Tango2
chr10	93310124	93337636	Gm32688							chr14	75828971	75845949	Gm4285
chr5	116410338	116422536	Hspb8							chr11	32331164	32364736	Sh3pxd2b
chr11	106365026	106391794	Prr29							chr10	94398314	94433325	Tmcc3
chr18	80707838	80715356	Nfatc1							chr6	72512457	72539147	Capg
chr17	35120800	35135770	D17H6S53E							chr6	147310073	147336575	Pthlh
chr15	77036841	77045715	Apol6							chr17	47501824	47521870	Ccnd3
chr2	118540065	118562260	Bmf							chr17	34952344	34982148	Hspa1a
chr4	120813911	120826202	Nfyc							chr19	57354793	57373662	Fam160b1
chr8	71464884	71509903	Gtpbp3							chr12	101008167	101029597	Mir1190
chr9	50739770	50753573	2310030G06Rik							chr15	58186903	58215558	Fbxo32
chr4	105262041	105291749	Plpp3							chr5	36464714	36484723	Grpel1
chr4	33239560	33262156	Pnrc1							chr14	23874742	23903059	Kcnma1
chr5	121577344	121602045	Aldh2							chr14	20786685	20806801	Gm30108
chr10	80930086	80941177	Gadd45b							chr2	156720718	156737227	Dlgap4
chr7	19409422	19411443	Ckm							chr17	35897050	35919267	Atat1
chr11	104267059	104278412	Mapt							chr1	164786200	164815720	Dpt
chr16	94289858	94313709	Hlcs							chr13	92990234	93022456	Gm4814
chr11	72582185	72590129	Ube2g1							chr1	75393148	75414021	Speg
chr18	77033441	77078677	Katnal2							chr14	31930359	31963942	Galnt15
chr9	106428861	106449391	Acy1							chr5	129871257	129895913	Chchd2
chr9	40799630	40801647	Hspa8							chr14	25787004	25816725	Zcchc24
chr13	98925634	98955132	Tnpo1							chr8	105596562	105622698	Ripor1
chr2	19647261	19666865	Gm3230							chr9	21835675	21866892	Dock6
chr11	88200900	88215761	Mrps23							chr11	55015802	55033698	Anxa6
chr16	24051213	24074487	Gm46545							chr2	38986604	39011597	Wdr38
chr2	165968531	165993150	Ncoa3							chr11	119933252	119964759	Baiap2
chr10	60201238	60229794	Chst3							chr1	46832019	46864560	Slc39a10
chr6	90616294	90625426	Slc41a3							chr1	75168468	75192274	Abcb6
chr4	109156382	109174854	Osbpl9							chr8	105727381	105769088	Gfod2
chr1	189910799	189922835	Smyd2							chr8	71367365	71382390	Ocel1
chr11	104549807	104578707	Gm11665							chr7	81335852	81372646	Rps17
chr19	8871046	8898664	Lbhd1							chr9	108832403	108854707	Slc26a6
chr3	96160000	96172526	Mtmr11							chr18	4971144	4999539	Svil
chr7	38217144	38227945	Plekhf1							chr6	72345079	72362751	Tmem150a
chr8	124937059	124950017	Egln1							chr4	43656317	43679825	Fam221b
chr11	75531187	75552729	Mir3971							chr14	25750720	25769363	Zcchc24
chr17	46996050	47010544	Ubr2							chr11	103218203	103246935	Spata32
chr17	87549341	87571832	Epcam							chr12	69474126	69502686	5830428M24Rik
chr18	39489447	39491620	Nr3c1							chr11	72411578	72441447	Ggt6
chr5	107980568	108001484	Fam69a							chr10	80248948	80261860	Gamt
chr1	178358226	178389540	Efcab2							chr6	91467141	91489171	Tmem43
chr10	69528912	69547220	Ank3							chr7	126465742	126487556	Sh2b1
chr16	32858838	32878338	Rubcn							chr18	38127139	38154038	Pcdh1
chr10	95665224	95688310	Nudt4							chr15	101191562	101224371	AU021063
chr1	134405600	134415809	Adipor1							chr2	4542469	4570704	Frmd4a
chr9	44492864	44500505	Bcl9l							chr2	180678735	180710382	Dido1
chr1	195017115	195034810	A330023F24Rik							chr5	124073637	124096274	Abcb9
chr14	50969137	51017959	Rnase10							chr19	4810888	4839604	Rbm14
chr2	32682932	32713715	Fpgs							chr11	88164845	88188020	Cuedc1
chr7	132713715	132736279	Fam53b							chr5	122143600	122167852	Ppp1cc
chr8	13472095	13504199	Gas6							chr4	130286612	130318894	Fabp3
chr8	82863466	82887228	Rnf150							chr7	25376554	25396201	Lipe
chr3	99253719	99263896	Tbx15							chr12	16870450	16895278	Rock2
chr1	134289454	134303468	Myog							chr12	80112876	80133054	2310015A10Rik
chr11	94973077	94976409	Sgca							chr1	132315919	132346779	Nuak2
chr16	21635719	21662743	2510009E07Rik							chr14	30626159	30654502	Rft1
chr10	40018913	40025352	Mfsd4b1							chr9	14576430	14608889	Amotl1
chr9	110922993	110954256	Tdgf1							chr16	24424592	24460278	Lpp
chr6	134919742	134928646	Cdkn1b							chr1	135368289	135385079	Shisa4
chr11	116004332	116041075	H3f3b							chr12	91766468	91786769	Ston2
chr2	167625961	167634980	Ube2v1							chr9	119401804	119425671	Acvr2b
chr15	101241076	101321375	Atg101							chr2	37741900	37772182	Crb2
chr10	80656180	80677119	Btbd2							chr12	55473530	55492864	Nfkbia
chr14	75786726	75864428	Gm4285							chr13	23738715	23763755	Hist1h2ab
chr5	142887110	142929684	Actb							chr1	75458500	75487846	Chpf
chr11	98358027	98412296	Tcap							chr19	36736541	36775878	Ppp1r3c
chr2	164745840	164805657	Tnnc2							chr9	121704656	121719755	Ss18l2
chr8	123859997	123895376	Acta1							chr4	117120401	117139485	Tctex1d4
chr8	70831935	70880690	Kcnn1							chr17	46104453	46130088	Mrps18a
chr4	141538173	141565908	B330016D10Rik							chr9	119088158	119110961	Dlec1
chr3	123116076	123144054	Myoz2							chr4	132385849	132422715	Phactr4
chr15	78194811	78212098	Pvalb							chr15	55112220	55133975	Gm9920
chr10	91164232	91188018	Tmpo							chr10	127621493	127644229	Stat6
chr5	115475510	115509596	Sirt4							chr12	111663225	111688046	Trmt61a
chr11	94210424	94229264	Tob1							chr11	98951445	98967109	Rara
chr8	46210745	46237279	Slc25a4							chr1	184845687	184870475	2019-03-02
chr17	56103853	56134576	Plin5							chr11	61562464	61598312	Epn2
chr3	96487137	96526084	Hfe2							chr1	191301969	191326108	Nenf
chr11	69980166	69997326	Gabarap							chr4	57249067	57281255	Ptpn3
chr11	74830013	74839108	Mnt							chr14	25708452	25737038	Ppifos
chr15	81802672	81811793	Tef							chr5	125141058	125158793	Ncor2
chr7	126791842	126800028	Aldoa							chr17	83969660	83990797	8430430B14Rik
chr7	45395351	45413599	Kcna7							chr9	62510678	62536952	Coro2b
chr15	99717500	99726004	Gm16537							chr8	11340352	11372308	Col4a1
chr10	80248937	80265497	Gamt							chr5	30907568	30922030	Emilin1
chr11	101640800	101701367	Arl4d							chr6	5485206	5510204	Pdk4
chr11	120348167	120350386	0610009L18Rik							chr10	91164643	91183639	Tmpo
chr9	66262304	66276881	Herc1							chrX	7648717	7680147	Plp2
chr11	116842692	116853779	Mettl23							chr17	79332925	79355998	Cdc42ep3
chr11	115403629	115428377	Atp5h							chr15	102224526	102247351	Itgb7
chr11	75461553	75468350	Mir22							chr7	105628701	105651501	Arfip2
chr11	69059199	69073865	Tmem107							chr14	65357976	65381894	Zfp395
chr11	106779033	106789298	Mir3064							chr13	63256839	63279055	2010111I01Rik
chr11	48816700	48856789	Trim7							chr17	24141390	24169843	Pdpk1
chr5	23433083	23434283	5031425E22Rik							chr19	8871317	8898331	Lbhd1
										chr8	122432493	122452535	Mvd
										chr16	94569131	94588496	Dyrk1a
										chr19	53310385	53330427	Mxi1
										chr1	86434401	86448620	Tex44
										chr7	28796721	28810975	Hnrnpl
										chr15	77202219	77227281	Rbfox2
										chr11	90249057	90276841	Mmd
										chr9	108560199	108578952	Dalrd3
										chr11	120632587	120659156	Pycr1
										chr8	122611256	122637202	Pabpn1l
										chr9	67043788	67060098	Tpm1
										chr2	34899769	34914401	Phf19
										chr7	3280722	3302184	Myadm
										chr11	55077222	55098221	Ccdc69
										chr17	87446710	87473164	Calm2
										chr7	120834950	120852285	Eef2k
										chr1	73923339	73943959	6030407O03Rik
										chr14	66846499	66869230	Dpysl2
										chr5	103789577	103818048	Aff1
										chr5	64180582	64207137	Tbc1d1
										chr11	16784390	16816695	Egfr
										chr6	83101325	83121819	Mrpl53
										chr11	96760166	96789562	Snx11
										chr4	141704713	141735253	Ddi2
										chr4	47132429	47162436	Galnt12
										chr11	31713666	31738987	Bod1
										chr11	109347563	109369415	Gna13
										chr15	78832741	78852124	Cdc42ep1
										chr2	75703748	75731699	Nfe2l2
										chr13	49169874	49197068	Ninj1
										chr4	149306635	149324219	Kif1b
										chr10	59899621	59921758	Dnajb12
										chr7	4128955	4150055	Leng8
										chr6	82756242	82774827	Hk2
										chr9	79951996	79978048	Filip1
										chr17	34024500	34040386	Rxrb
										chr17	72911245	72938481	Lbh
										chr11	117801811	117824866	Syngr2
										chr8	70856912	70880318	Ccdc124
										chr4	145013872	145041756	Dhrs3
										chr6	145850892	145866888	Bhlhe41
										chr2	132247577	132269532	Cds2
										chr11	106779112	106795940	Ddx5
										chr9	57073334	57076420	2700012I20Rik
										chr15	80004761	80026391	Pdgfb
										chr10	95659528	95688028	Nudt4
										chr7	118470484	118500351	Itpripl2
										chr5	113142497	113165408	2900026A02Rik
										chr3	89835423	89869850	She
										chr8	85059917	85083438	Dhps
										chr4	108326998	108348829	Coa7
										chr8	90862099	90877569	Chd9
										chr8	84236987	84257517	D8Ertd738e
										chr9	62828722	62858187	Cln6
										chr11	88047176	88069213	Vezf1
										chr8	114958520	114978619	Wwox
										chr15	76069567	76091954	Puf60
										chr5	123973456	124001072	Mir7032
										chr11	58193340	58226030	Irgm2
										chr4	149868106	149890332	Spsb1
										chr14	18226169	18239602	Nr1d2
										chr18	5141377	5162778	Gm26682
										chr17	10319197	10342850	1700110C19Rik
										chr2	91950278	91971812	Dgkz
										chr19	32169690	32196660	Sgms1
										chr7	101896094	101910533	Tomt
										chr1	189902449	189924502	Smyd2
										chr7	141437513	141456018	Rplp2
										chr11	72370218	72397465	Mir6338
										chr17	84031487	84057774	4933433H22Rik
										chr14	7842627	7873908	Flnb
										chr14	62837097	62858654	Mir8098
										chr2	119015486	119047283	Ccdc32
										chrX	73458874	73496961	Bgn
										chr10	61452616	61476124	Lrrc20
										chr3	37896995	37929245	Gm20755
										chr15	98867398	98892448	Rhebl1
										chr17	33810250	33829280	Rps28
										chr7	80779390	80803687	Iqgap1
										chr1	34120040	34151033	Mir6896
										chr4	8938912	8963255	Chd7
										chr11	63115244	63135946	Pmp22
										chr6	128347589	128375517	Rhno1
										chr4	133468140	133494724	Fam46b
										chr8	77477737	77492637	0610038B21Rik
										chr2	148502271	148532355	Cd93
										chr5	122391786	122422752	Anapc7
										chr2	167062496	167080047	Snord12
										chr2	156970495	157007203	Ndrg3
										chr3	95263469	95283567	Prune1
										chr6	48579422	48602316	Gm5111
										chr2	154389947	154408226	Snta1
										chr7	145221410	145253370	1810010D01Rik
										chr11	59183859	59208876	Guk1
										chr14	55660290	55682230	Nedd8
										chr19	4603752	4625923	Lrfn4
										chr11	116808331	116828203	Mxra7
										chr16	30172803	30188380	Cpn2
										chr2	173257684	173276813	Pmepa1
										chr5	135951099	135962991	Ssc4d
										chr17	83267490	83296177	Pkdcc
										chr19	46135335	46152655	Pitx3
										chr8	10919610	10946476	3930402G23Rik
										chr3	38220996	38255079	5430434I15Rik
										chr15	79051609	79075411	Ankrd54
										chr2	167925172	167949415	Ptpn1
										chr7	112180235	112204910	Dkk3
										chr16	34095769	34130456	Umps
										chr6	42245628	42269821	Tmem139
										chr15	82127638	82147384	Ccdc134
										chr12	3365033	3397274	Kif3c
										chr4	127235744	127264183	Smim12
										chr11	109611242	109629424	Wipi1
										chr2	124609745	124629083	Sema6d
										chr8	105808547	105827911	Ranbp10
										chr3	101363788	101393907	Igsf3
										chr11	115182522	115213316	Tmem104
										chr2	119350900	119365392	Chac1
										chr4	149820557	149847669	Slc25a33
										chr19	6909491	6922283	Mir6990
										chr10	62208618	62239589	Tspan15
										chr6	84209830	84232368	Dysf
										chr4	148804196	148830807	Casz1
										chr8	126872620	126895448	A630001O12Rik
										chr15	73422991	73447389	Ptk2
										chr7	80642630	80666815	Gm15880
										chr8	122503230	122523708	Ctu2
										chr19	6118147	6141726	Snx15
										chr10	75510333	75528556	Snrpd3
										chr12	17220762	17253339	Pdia6
										chr8	87915959	87939225	Zfp423
										chr7	126861715	126885124	Hirip3
										chr11	63897057	63925515	Hs3st3b1
										chr11	116843160	116853915	Srsf2
										chr17	86753210	86770192	Epas1
										chr4	148139956	148160352	Fbxo6
										chr5	108434296	108461672	Mfsd7a
										chr3	107680730	107704303	Ahcyl1
										chr1	91199846	91227801	Ramp1
										chr4	134914885	134931119	Rsrp1
										chr3	95124294	95142936	Scnm1
										chr9	67813686	67843147	C2cd4a
										chr2	165968946	165992878	Ncoa3
										chr4	155469524	155491353	Gnb1
										chr1	172297914	172312460	Atp1a2
										chr2	37422660	37452482	Zbtb26
										chr10	128362653	128377190	Coq10a
										chr1	170043286	170069382	Ddr2
										chr6	94685279	94700541	Lrig1
										chr2	181459319	181483957	Zbtb46
										chr11	115276791	115297774	Fads6
										chr13	111788278	111809744	Map3k1
										chr14	11841720	11869003	Ptprg
										chr15	38373958	38391831	Klf10
										chr8	91313078	91333274	Fto
										chr8	90819549	90841773	Chd9
										chr10	41476168	41501353	Smpd2
										chr8	83566504	83581327	Ndufb7
										chr7	16816222	16843070	Fkrp
										chr15	78195120	78206703	Pvalb
										chr9	102712306	102726704	Amotl2
										chr19	43655854	43675557	Slc25a28
										chr9	45906299	45929874	Rnf214
										chr7	4491302	4511832	Ppp1r12c

## Sheet: Soleus
Soleus-H3K27ac-SE peaks					Soleus-Med1-SE peaks					Soleus-ATAC-SE peaks					Soleus-HighConfidnce-SE peaks*					*HighConfidence Super enhancers defines as
																				those identified by at least 2 out of the 3 methods
Chr	Start	End	Gene Name		Chr	Start	End	Gene Name		Chr	Start	End	Gene Name		Chr	Start	End	Gene Name
chr7	73557638	73619242	1810026B05Rik		chr13	23431334	23463685	C230035I16Rik		chr9	106367651	106458291	Rpl29		chr7	73557638	73628448	1810026B05Rik
chr1	134078551	134099902	Btg2		chr11	69036868	69041991	Aurkb		chr2	98662250	98667391	Lrrc4c		chr1	134078551	134107054	Btg2
chr6	72234979	72277595	Atoh8		chr5	125383120	125389838	Ubc		chr9	107533738	107597250	Tusc2		chr9	107533738	107597250	Tusc2
chr4	43339665	43406037	Rusc2		chr11	69110632	69125471	Hes7		chr9	44066748	44113842	Usp2		chr4	43339665	43406604	Rusc2
chr15	101241213	101267303	Nr4a1		chr13	21160563	21173135	Trim27		chr9	3000003	3036002	Mir101c		chr15	101240843	101267303	Nr4a1
chr5	135906981	135963384	Ywhag		chr19	12002082	12012071	Olfr1423		chr10	80141337	80173322	Midn		chr6	72234979	72277595	Atoh8
chr2	30677097	30719104	Gm14486		chr8	46204250	46211046	Slc25a4		chr15	88819141	88876002	Pim3		chr5	135906981	135963384	Ywhag
chr17	10319451	10343166	1700110C19Rik		chr5	125404188	125409556	Ubc		chr7	19308462	19361323	Ercc1		chr17	10319253	10343166	1700110C19Rik
chr14	20656075	20708023	Sec24c		chr10	80664748	80677119	Mknk2		chr5	142895175	142945628	Actb		chr15	88818754	88876002	Pim3
chr10	59908088	59970316	Ddit4		chr1	171036957	171045269	Fcgr3		chr15	81831521	81872584	Tob2		chr17	45552189	45592965	Hsp90ab1
chr9	107534044	107597168	Tusc2		chr2	122375351	122378312	Shf		chr8	70523029	70571465	Ell		chr2	131204389	131234801	Ap5s1
chr7	138863860	138920273	Bnip3		chr11	58302031	58314229	Zfp692		chr2	118499109	118562724	Bmf		chr17	57247562	57285749	Vav1
chr2	131204389	131234801	Ap5s1		chr7	28372867	28379479	Zfp36		chr8	71570260	71629520	Fam129c		chr8	70506418	70571465	Ell
chr19	5912166	5964603	Cdc42ep2		chr11	48853383	48856850	Irgm1		chr7	27473135	27515657	Prx		chr7	138863860	138920273	Bnip3
chr2	167757187	167777925	A530013C23Rik		chr14	51063686	51065434	Olfr750		chr9	48723455	48760662	Zbtb16		chr4	141524573	141570360	B330016D10Rik
chr17	34924201	34982313	1110038B12Rik		chr13	22015670	22029411	Prss16		chr17	26576862	26621433	Ergic1		chr17	34924201	34982313	1110038B12Rik
chr2	31733317	31782515	Abl1		chr8	84200943	84210737	Mir23a		chr4	137468455	137497777	Hspg2		chr10	80141090	80173322	Midn
chr17	45555811	45592965	Hsp90ab1		chr5	30887895	30888788	Agbl5		chr11	100939281	100983621	Cavin1		chr7	19290820	19361323	Fosb
chr4	141524573	141560184	Spen		chr5	146260868	146261482	Cdk8		chr4	133084385	133132338	Wasf2		chr2	31733317	31782515	Abl1
chr2	164857339	164912283	Pcif1		chr11	87422708	87427022	Tex14		chr17	57247562	57285250	Vav1		chr10	126927850	126990701	Ctdsp2
chr11	97279835	97316301	Npepps		chr1	171101770	171111799	Cfap126		chr1	180250077	180313207	Psen2		chr12	111668551	111732789	Bag5
chr10	75484599	75529125	Gucd1		chr14	51082774	51090795	Ang		chr8	70659609	70698997	Lsm4		chr7	126791817	126823642	Aldoa
chr17	70990579	71002538	Myl12a		chr18	77773992	77783987	Haus1		chr15	25896105	25948503	Retreg1		chr1	74284180	74313628	Tmbim1
chr12	111668551	111732535	Bag5		chr17	31843160	31855241	Sik1		chr2	32395465	32431420	Slc25a25		chr7	27473135	27515657	Prx
chr10	126927850	126979784	Ctdsp2		chr6	128838309	128843503	Klrb1b		chr7	15922225	15962999	Nop53		chr10	75484599	75529125	Gucd1
chr7	126791817	126823642	Aldoa		chr8	94703551	94704296	Pllp		chr7	141447098	141476508	Cracr2b		chr4	133084385	133132338	Wasf2
chr17	57248130	57285749	Vav1		chr3	19628150	19629185	Trim55		chr12	8313253	8365773	Hs1bp3		chr15	25896105	25948503	Retreg1
chr16	25041785	25088642	A230028O05Rik		chr1	165641462	165642621	Mpzl1		chr19	5688621	5725306	Kcnk7		chr17	70990469	71004567	Myl12a
chr18	65307306	65368524	Alpk2		chr7	19083878	19094362	Mir3100		chr19	23125335	23149772	Klf9		chr2	164857339	164912283	Pcif1
chr11	52088726	52099298	Ppp2ca		chr17	23546444	23550506	6330415G19Rik		chr11	98773920	98795265	Nr1d1		chr8	121551180	121591017	Fbxo31
chr1	74284180	74304603	Pnkd		chr6	125161194	125165714	Gapdh		chr8	121551478	121585798	Fbxo31		chr7	100979299	101012541	P2ry2
chr16	24149083	24193888	Gm46545		chr7	98815170	98815963	Wnt11		chr19	8966680	8997918	Ahnak		chr11	98357930	98412903	Pnmt
chr5	92352937	92398960	Art3		chr1	133033812	133046444	Pik3c2b		chr11	48816862	48856701	Trim7		chr5	115475527	115515051	Sirt4
chr8	126909618	126957163	Tomm20		chr6	128760132	128764381	Klrb1c		chr3	89246240	89288872	Dpm3		chr6	86471860	86497943	2310040G24Rik
chr6	86471860	86497943	2310040G24Rik		chr13	21710383	21711208	Hist1h2bl		chr4	124686140	124714887	Fhl3		chr5	142894911	142945628	Actb
chr8	70506418	70552093	Fkbp8		chr7	120917432	120919011	Polr3e		chr2	11501941	11554159	Pfkfb3		chr14	25480847	25508680	Zmiz1
chr17	84856707	84904316	Ppm1b		chr11	96065021	96075624	Ube2z		chr14	20640783	20674772	Myoz1		chr15	82338448	82380214	Ndufa6
chr4	137883124	137956090	Ece1		chr11	109011645	109012079	Axin2		chr10	80656443	80676615	Btbd2		chr2	164745797	164805499	Tnnc2
chr2	167689307	167696898	A530013C23Rik		chr6	128799407	128803304	Klrb1c		chr1	74284501	74313628	Tmbim1		chr14	20640783	20708023	Sec24c
chr2	164745797	164805499	Tnnc2		chr11	97769740	97782636	1700001P01Rik		chr7	80753704	80803721	Iqgap1		chr7	45704764	45718426	Sphk2
chr15	88818754	88862441	Creld2		chr14	79481155	79481913	Wbp4		chr17	45552189	45585557	Hsp90ab1		chr8	126909618	126957163	Tomm20
chr17	71705423	71730771	BC027072		chr7	127967363	127979886	Fus		chr2	148851299	148902643	Cst3		chr15	79347456	79380748	Mir1943
chr15	77027472	77045652	Apol6		chr10	122979497	122986521	Mirlet7i		chr14	7809649	7873870	Flnb		chr7	141391952	141476657	Slc25a22
chr7	74366899	74392172	Slco3a1		chr2	119046506	119047146	Knl1		chr17	46645920	46681229	Rrp36		chr7	74366899	74408962	Slco3a1
chr11	98917697	98951950	Rara		chr8	84978442	84990941	Hook2		chr15	101240843	101266943	Nr4a1		chr11	98917697	98966944	Rara
chr17	56100643	56133867	Plin5		chr12	54696591	54697063	Eapp		chr5	120579469	120613539	Iqcd		chr11	69408579	69419205	Kdm6b
chr15	73724721	73748724	Ptp4a3		chr11	120549753	120551170	Ppp1r27		chr2	152142074	152197617	Tcf15		chr5	121576756	121619580	Aldh2
chr2	155276389	155321230	Map1lc3a		chr4	102570521	102583210	Pde4b		chr18	44298542	44344234	Myot		chr2	152819802	152848182	Bcl2l1
chr7	100992828	101012541	P2ry2		chr18	68692079	68692289	Mir6356		chr17	56255852	56277183	Fem1a		chr1	91435642	91465578	Per2
chr15	82338448	82380214	Ndufa6		chr6	113076956	113085658	Setd5		chr4	155143915	155178585	Ski		chr19	32345808	32389708	Sgms1
chr9	53044924	53075042	Ddx10		chr11	87443350	87449024	Tex14		chr11	96824125	96862273	Copz2		chr2	32395465	32452579	Slc25a25
chr14	25480847	25508680	Zmiz1		chr3	30600953	30601534	Mynn		chr19	6046323	6085199	Tm7sf2		chr11	6267219	6292976	Tmed4
chr6	86515120	86527411	Pcbp1		chr19	44545536	44555479	Sec31b		chr7	73589262	73628448	1810026B05Rik		chr7	15922225	15967495	Nop53
chr15	25904130	25924630	Retreg1		chr11	107012633	107013059	Kpna2		chr7	143031895	143069602	Cd81		chr9	108251612	108290564	Dag1
chr3	142421975	142443018	Pdlim5		chr7	28169364	28181775	Dyrk1b		chr8	84815481	84857255	Gadd45gip1		chr4	134914673	134938283	Rsrp1
chr13	37826353	37857843	Rreb1		chr14	54517605	54517919	Prmt5		chr7	100979299	101012329	P2ry2		chr1	184033289	184064544	Dusp10
chr17	9756445	9775993	4930452A19Rik		chr4	48042959	48052370	Nr4a3		chr5	121577198	121618992	Aldh2		chr8	70743645	70761660	Rab3a
chr4	134914673	134938283	Rsrp1		chr10	93452833	93453290	Lta4h		chr11	117072282	117101933	Mir6516		chr11	74830032	74839097	Mnt
chr4	133095547	133131137	Wasf2		chr4	118135012	118147502	St3gal3		chrX	140505763	140558576	Tsc22d3		chr5	122988803	123024634	Orai1
chr11	69408855	69418817	Kdm6b		chr2	26583937	26604126	Mir126b		chr14	55575278	55604340	Psme2		chr3	152105509	152145581	Gipc2
chr17	28000329	28030002	Tcp11		chr7	16309617	16314081	Bbc3		chr4	145193869	145239953	Vps13d		chr17	28000329	28030002	Tcp11
chr7	19290820	19342190	Fosb		chr13	21200030	21200572	Trim27		chr12	86770234	86801888	Lrrc74a		chr19	6969341	6996656	Fkbp2
chr7	27473417	27508740	Sertad1		chr1	72244043	72255401	D230017M19Rik		chr18	61746873	61786927	Afap1l1		chr3	89246240	89289271	Dpm3
chr5	122988803	123024439	Orai1		chr8	105297777	105305675	Elmo3		chr15	76998952	77022923	Mb		chr12	112897206	112950701	Mir6941
chr1	172297467	172312156	Atp1a2		chr11	69758326	69758842	Polr2a		chr7	45704764	45715494	Dbp		chr18	44298542	44344234	Myot
chr15	85798339	85832784	Cdpf1		chr19	3576054	3576608	Ppp6r3		chr12	112916962	112950701	Jag2		chr15	79725003	79742708	Sun2
chr11	6267219	6292976	Tmed4		chr5	23433077	23433924	5031425E22Rik		chr7	44467704	44496812	5430431A17Rik		chr17	26576862	26621912	Ergic1
chr1	75210825	75251791	A630095N17Rik		chr8	70698800	70699249	Jund		chr7	99140957	99169021	Uvrag		chr19	5912166	5964603	Cdc42ep2
chr7	44848645	44878238	Pnkp		chr17	34024781	34031998	H2-Ke6		chr13	23530908	23586159	Hist1h1d		chr8	126497663	126540026	Tarbp1
chr11	93987391	93996787	Spag9		chr14	76152462	76153083	Nufip1		chr4	43381660	43406604	Rusc2		chr12	85472037	85498383	Fos
chr15	79347456	79378422	Mir1943		chr3	122292799	122293303	Mir760		chr11	75454572	75468228	Mir22hg		chr15	85625959	85657784	Wnt7b
chr7	45706612	45718426	Sphk2		chr11	95859037	95859472	4833417C18Rik		chr7	141391952	141433167	Gatd1		chr4	126086035	126111074	Lsm10
chr2	152819802	152831331	Bcl2l1		chr9	64737329	64738301	Rab11a		chr8	110919331	110950643	St3gal2		chr2	118499109	118562953	Bmf
chr11	74830032	74839097	Mnt		chr15	57975891	57976330	Fam83a		chr2	131204575	131234269	Ap5s1		chr3	103790916	103810149	Gm15471
chr6	91573067	91621091	Lsm3		chr11	61407776	61408331	Slc47a1		chr17	47736864	47762762	Tfeb		chr12	100512757	100539299	Ttc7b
chr3	95674542	95687935	Adamtsl4		chr10	63429369	63429762	Ctnna3		chr15	79348214	79380748	Mir1943		chr4	155469094	155492317	Gnb1
chr8	71366817	71397240	Nr2f6		chr19	5038147	5050756	Brms1		chr16	4489069	4522135	Srl		chr9	72628212	72662625	Nedd4
chr3	51268202	51277906	4930577N17Rik		chr6	38533686	38534189	Fmc1		chr14	19415724	19418997	Gm5458		chr4	155760256	155784488	Vwa1
chr9	96695609	96720291	Zbtb38		chr9	110764228	110765540	Myl3		chr1	72212200	72255429	D230017M19Rik		chr16	94519012	94545531	Dscr3
chr19	32345808	32389708	Sgms1		chr15	76069364	76081033	Scrib		chr11	116004929	116040956	H3f3b		chr7	45426910	45444980	Gys1
chr7	28796022	28811220	Hnrnpl		chr11	62595771	62603132	2410006H16Rik		chr9	119322201	119357640	Myd88		chr8	123859115	123885052	Ccsap
chr6	72097670	72121997	St3gal5		chr12	110845165	110845596	4921507G05Rik		chr11	3514499	3539544	Smtn		chr6	90450321	90472156	Klf15
chr10	80141090	80149321	Atp5d		chr9	65196599	65201865	Parp16		chr15	78913667	78948126	Nol12		chr7	127008214	127027974	Pagr1a
chr8	70743645	70761660	Rab3a		chr3	90475746	90476114	Ilf2		chr2	180251294	180276178	Mir3091		chr17	35807754	35823618	Ier3
chr15	79725003	79742598	Sun2		chr12	40222821	40223341	Ifrd1		chr13	49449532	49492830	Ecm2		chr14	55574969	55604688	Psme2
chr19	6969341	6996656	Fkbp2		chr1	172271648	172272331	Atp1a4		chr1	91436286	91465578	Per2		chr10	127480731	127513111	Stac3
chr17	28419645	28447916	Fkbp5		chr6	86403683	86404139	Tia1		chr3	152105509	152145581	Gipc2		chr2	30258610	30270475	Phyhd1
chr1	91435642	91459401	Per2		chr11	87462439	87471698	Tex14		chr17	24719799	24745819	Rpl3l		chr11	69655205	69707542	Senp3
chr9	78108051	78140243	Ick		chr9	78175191	78175875	C920006O11Rik		chr7	112180199	112226083	Mical2		chr11	95384279	95415356	Spop
chr1	152158589	152176860	1700025G04Rik		chr6	47739828	47748678	Rn4.5s		chr8	24407012	24450940	Tcim		chr4	149306828	149324167	Kif1b
chr1	184033289	184051950	Dusp10		chr7	79466141	79466651	Polg		chr3	89411705	89436879	Shc1		chr2	11501405	11554159	Pfkfb3
chr14	23923397	23952524	Kcnma1		chr17	25874873	25875359	Mettl26		chr2	127239944	127270806	Tmem127		chr11	68651694	68692155	Myh10
chr9	108251612	108290368	Dag1		chr8	84793589	84800792	Nfix		chr6	112273397	112305196	5031434C07Rik		chr11	68852535	68872396	Ndel1
chr15	85625959	85657784	Wnt7b		chr6	47778229	47781599	Mir704		chr7	45627361	45649800	A030001D20Rik		chr17	45680624	45701713	Mrpl14
chr3	103790916	103810149	Gm15471		chr4	10873950	10874430	2610301B20Rik		chr17	28502242	28528307	Armc12		chr7	3267911	3302791	Myadm
chr5	121576756	121619580	Aldh2		chr12	110591302	110601693	Dync1h1		chr9	108251985	108290564	Dag1		chr14	75820280	75864089	Gm4285
chr17	29331058	29357048	Mtch1		chr16	44138795	44140141	Atp6v1a		chr10	127481500	127513111	Stac3		chr9	120001608	120024403	Xirp1
chr17	34120557	34122599	Brd2		chr15	101977157	101984205	Krt8		chr19	46328014	46369501	2310034G01Rik		chr15	81802352	81811815	Tef
chr8	126497663	126527080	Tarbp1		chr7	141413444	141476657	Pidd1		chr10	80914177	80941192	Gadd45b		chr11	108920199	108936516	Axin2
chr11	53299864	53325191	Hspa4		chr8	121551180	121591017	Fbxo31		chr17	27547298	27587577	AI413582		chr17	79990123	80022662	Hnrnpll
chr1	187644886	187675526	Esrrg		chr5	142894911	142929752	Actb		chr7	16387705	16417761	Zc3h4		chr7	30551936	30573471	Psenen
chr19	23056323	23066316	Klf9		chr11	98357930	98412903	Pnmt		chr15	76327251	76351902	Cyc1		chr18	31910360	31937342	Lims2
chr3	152121351	152143546	Gipc2		chr5	115475527	115515051	Sirt4		chr4	141538683	141570360	B330016D10Rik		chr1	86433972	86448544	Tex44
chr11	101226035	101254064	Ramp2		chr6	90450321	90472156	Klf15		chr9	66179822	66219191	Dapk2		chr3	95871096	95902837	Ciart
chr19	53670227	53698387	Rbm20		chr11	69655205	69707542	Senp3		chr11	101063990	101095760	Hsd17b1		chr11	30267790	30291811	Sptbn1
chr4	155469094	155492317	Gnb1		chr1	86433972	86448544	Tex44		chr9	72628669	72662625	Nedd4		chr3	89411245	89437235	Shc1
chr7	45426910	45444980	Gys1		chr14	75820280	75845867	Gm4285		chr4	151981480	152009061	Phf13		chr8	105470808	105515269	Zdhhc1
chr12	85472324	85498383	Fos		chr3	95649514	95659464	Mcl1		chr1	73923255	73947843	6030407O03Rik		chr4	150889786	150915142	Park7
chr13	47161713	47194293	Rnf144b		chr2	127247993	127270712	Stard7		chr1	191292422	191326169	Nenf		chr6	97205033	97223947	Arl6ip5
chr19	42036035	42069591	4933411K16Rik		chr7	120819087	120852721	Eef2k		chr7	127232812	127261102	Zfp771		chr19	8919890	8997918	Tut1
chr17	35896590	35918978	Atat1		chr11	97987823	98036561	Cacnb1		chr19	32346252	32389286	Sgms1		chr4	47572413	47604490	Sec61b
chr2	30258956	30266560	Phyhd1		chr11	115403394	115428511	Atp5h		chr11	52351058	52378022	Vdac1		chr3	95124363	95142971	Scnm1
chr17	35807754	35823618	Ier3		chr3	96487142	96526129	Hfe2		chr14	25481245	25505643	Zmiz1		chr7	128537670	128558384	Bag3
chr12	100513036	100539299	Ttc7b		chr11	101640957	101700594	Arl4d		chr4	136239709	136271102	Tcea3		chr12	86770234	86837044	Lrrc74a
chr14	51903149	51941937	Rnase13		chr4	155831202	155849301	Mxra8		chr7	45896576	45924240	Emp3		chr9	102492970	102519191	Ky
chr10	95312988	95336185	Cradd		chr11	116842598	116853792	Mettl23		chr10	80577304	80603394	Abhd17a		chr15	102393644	102406716	Sp1
chr12	112897206	112942273	Mir6941		chr13	23517053	23585620	Hist1h4f		chr7	118470392	118510937	Itpripl2		chr12	85435410	85456331	Fos
chr13	68944798	68969335	Adcy2		chr10	80248994	80265563	Gamt		chr1	184033981	184064544	Dusp10		chr8	111716713	111743948	Bcar1
chr8	108692375	108723166	Zfhx3		chr12	70967930	70985359	Psma3		chr11	101984136	102024795	1700006E09Rik		chr2	127239944	127270806	Tmem127
chr4	126086197	126110810	Lsm10		chr4	132247768	132274705	Gmeb1		chr3	108200387	108226778	Atxn7l2		chr2	18047327	18065523	Mllt10
chr4	149306828	149323913	Kif1b		chr11	102268298	102317311	Atxn7l3		chr1	75360174	75380295	Gm15179		chr1	74363220	74398159	Slc11a1
chr4	155760256	155784488	Vwa1		chr11	116004273	116041268	H3f3b		chr16	13480290	13521700	2310015D24Rik		chr3	108200120	108232929	Atxn7l2
chr16	94519243	94545531	Dscr3		chr8	122432057	122461224	9330133O14Rik		chr19	5803444	5822534	Malat1		chr9	14641502	14666485	Gm7607
chr1	40713735	40775439	Mfsd9		chr11	48799967	48838022	Trim41		chr18	31910503	31937342	Lims2		chr7	25237465	25251195	Erf
chr12	54850336	54875679	Cfl2		chr8	23139047	23150162	Mir3107		chr7	27285127	27326085	Ltbp4		chr11	69900885	69922360	Gps2
chr11	88841194	88865119	4930556N13Rik		chr11	69059114	69073595	Tmem107		chr8	83955080	83980673	Prkaca		chr4	133626111	133673207	Zdhhc18
chr11	108920332	108936516	Axin2		chr8	72547810	72572444	Smim7		chr10	79908380	79934803	Kiss1r		chr6	88776701	88792710	Abtb1
chr2	32423747	32452579	Slc25a25		chr11	106778922	106789309	Mir3064		chr7	127008214	127027654	Pagr1a		chr5	112886713	112908809	Myo18b
chr11	69983202	69997309	Gabarap		chr7	4128663	4150375	Leng8		chr4	126086035	126111074	Lsm10		chr18	61746873	61786927	Afap1l1
chr7	3267911	3302791	Myadm		chr6	125301927	125359653	Scnn1a		chr12	86816266	86837044	Irf2bpl		chr4	151981480	152009272	Phf13
chr11	30267790	30291811	Sptbn1		chr8	94171706	94189955	Mt1		chr10	13964547	13991187	Hivep2		chr6	120174407	120193345	Ninj2
chr4	150889786	150915142	Park7		chr13	99079725	99101125	2310020H05Rik		chr3	88492463	88510353	Lmna		chr11	117072282	117101933	Mir6516
chr7	15945693	15967495	Nop53		chr12	69356818	69372640	Arf6		chr2	152819934	152848182	Bcl2l1		chr2	92423425	92434635	Cry2
chr7	118230968	118252089	Smg1		chr19	5705290	5726201	Ehbp1l1		chr17	34627490	34656045	Fkbpl		chr3	90247617	90266268	Crtc2
chr18	44315715	44323879	Myot		chr9	40799842	40801742	Hspa8		chr14	75834196	75864089	Snora31		chr3	95649514	95659678	Mcl1
chr2	30594440	30659137	Cstad		chr17	35234805	35242523	Atp6v1g2		chr4	150230756	150257854	Eno1b		chr4	55650818	55690058	Klf4
chr8	123859115	123884863	Ccsap		chr19	6909095	6922829	Mir6990		chr4	43025416	43046376	Fam214b		chr9	66179822	66219191	Dapk2
chr3	89266536	89289271	Efna1		chr10	81167282	81183546	Eef2		chr19	8920125	8953988	Mta2		chr11	3497019	3539544	Selenom
chr11	68852535	68872396	Ndel1		chr10	128082385	128091597	Mir677		chr11	95384279	95415001	Spop		chr13	46395121	46427246	Rbm24
chr17	45685567	45701713	Mrpl14		chr10	91170778	91188114	Tmpo		chr7	126792354	126809487	Aldoa		chr6	72333252	72362997	0610030E20Rik
chr1	17072853	17097756	Jph1		chr13	53055898	53095439	Nfil3		chr6	90588181	90616325	Slc41a3		chr7	45040740	45103792	Nosip
chr17	79990715	80022662	Hnrnpll		chr19	8703002	8742232	Slc3a2		chr11	69900885	69921892	Gps2		chr3	95217165	95239233	Cdc42se1
chr16	4879470	4894917	Mgrn1		chr8	84831177	84857553	Calr		chr11	117923260	117950108	Socs3		chr11	97987823	98036561	Cacnb1
chr11	3887772	3913790	Dusp18		chr13	54687210	54694974	Rnf44		chr7	142060844	142095574	Dusp8		chr4	117119995	117134320	Tctex1d4
chr12	86801625	86825143	Irf2bpl							chr7	19075853	19094353	Dmpk		chr16	84824268	84847244	Atp5j
chr9	72628212	72641249	Nedd4							chr8	105596544	105622669	Ripor1		chr8	84236539	84284539	Mri1
chr13	37559778	37589155	Ly86							chr10	80249025	80264932	Gamt		chr17	47736864	47762762	Tfeb
chr2	19647330	19666541	Gm3230							chr2	103566036	103600470	Abtb2		chr4	105245454	105291754	Plpp3
chr19	56388826	56407457	Casp7							chr15	82338666	82361979	Ndufa6		chr11	54100580	54123192	P4ha2
chr6	97205033	97223947	Arl6ip5							chr1	193242282	193278717	Hsd11b1		chr7	118470392	118510937	Itpripl2
chr11	68651694	68691850	Myh10							chr15	75909167	75941247	Pycrl		chr11	21561307	21572342	Mdh1
chr4	47572413	47604490	Sec61b							chr8	105471253	105497213	Zdhhc1		chr6	48537490	48555403	Lrrc61
chr9	120001608	120024168	Xirp1							chr10	126972060	126990701	Ctdsp2		chr4	42999611	43046406	Pigo
chr7	127008377	127027974	Pagr1a							chr14	54863934	54894256	Ppp1r3e		chr4	8938495	8963250	Chd7
chr15	98977471	98993896	4930578M01Rik							chr17	34952404	34982162	Hspa1a		chr7	127470453	127479373	Prr14
chr11	62538654	62559804	Ubb							chr8	70744392	70761338	Rab3a		chr12	81836427	81862831	Pcnx
chr19	8919890	8976785	Tut1							chr6	86472136	86497709	2310040G24Rik		chr11	84818782	84829249	Mrm1
chr13	52880310	52892776	Auh							chr5	135522306	135545799	Hip1		chr9	44305190	44344394	Dpagt1
chr11	95384501	95415356	Spop							chr3	37875413	37917320	Gm20755		chr9	107272785	107308830	Mapkapk3
chr12	69436809	69486530	5830428M24Rik							chr1	180188911	180211091	Coq8a		chr10	80900323	80948632	Gadd45b
chr1	58603307	58622214	Ndufb3							chr7	12949366	12978423	Zfp324		chr2	156179502	156203284	Phf20
chr11	94209873	94229326	Tob1							chr8	70820066	70840153	Arrdc2		chr2	165968594	165993150	Ncoa3
chr3	51224079	51234325	Noct							chr1	171262707	171295057	Ppox		chr16	13480290	13521700	2310015D24Rik
chr8	111716713	111743948	Bcar1							chr10	128232085	128270746	Apon		chr3	96159967	96182481	Sf3b4
chr5	88960867	88982451	Slc4a4							chr12	85472037	85498143	Fos		chr11	52351058	52378022	Vdac1
chr5	148994413	149037613	Gm15408							chr6	129216235	129238212	2310001H17Rik		chr11	77793209	77808843	Myo18a
chr16	96081929	96105471	Brwd1							chr8	84192021	84204279	Mir23a		chr17	46139787	46169069	Mad2l1bp
chr11	50210393	50225887	Mgat4b							chr2	32586833	32608832	St6galnac6		chr3	79181201	79203433	4921511C10Rik
chr15	85724250	85735242	Ppara							chr11	116843176	116864905	Mfsd11		chr8	46470539	46491615	Acsl1
chr7	30551936	30573471	Psenen							chr2	167844553	167861158	Ptpn1		chr5	123039278	123076852	Morn3
chr6	88776701	88792466	Abtb1							chr8	123859330	123885052	Ccsap		chr2	156720517	156737239	Dlgap4
chr15	36783167	36794474	Ywhaz							chr3	102715069	102756263	Tspan2os		chr13	45945732	45977220	Atxn1
chr15	81802718	81811815	Tef							chr11	102284648	102309388	Atxn7l3		chr2	155356985	155395230	Trp53inp2
chr12	51865411	51883645	Hectd1							chr15	99317373	99343843	Prpf40b		chr11	103016552	103068552	Nmt1
chr7	128537949	128558124	Bag3							chr4	155760982	155784481	Vwa1		chr15	59664952	59699479	Trib1
chr19	41597143	41629334	Mir8091							chr7	27159945	27179276	Egln2		chr17	56255852	56277580	Fem1a
chr3	95871096	95902837	Ciart							chr10	88580746	88605327	Mybpc1		chr15	96698761	96730299	Slc38a2
chr3	95124523	95141360	Scnm1							chr13	23423872	23464283	C230035I16Rik		chr2	84703616	84775767	Mir130a
chr10	127480731	127502399	Stac3							chr12	79879578	79906177	9430078K24Rik		chr11	117801429	117824842	Syngr2
chr2	18047327	18065254	Mllt10							chr17	28223973	28247956	Ppard		chr11	96824125	96874438	Copz2
chr8	72492182	72513360	Slc35e1							chr15	102393644	102406380	Sp1		chr13	32763166	32776803	Mylk4
chr4	133626111	133673207	Zdhhc18							chr12	111704634	111732789	Apopt1		chr10	77605741	77624752	Sumo3
chr8	120100965	120136507	6430548M08Rik							chr9	44320110	44344394	H2afx		chr17	47501875	47511804	Ccnd3
chr12	85435410	85456331	Fos							chr16	30047529	30070459	Hes1		chr7	27152925	27179276	Egln2
chr13	44301561	44329781	A330076C08Rik							chr7	29155485	29180929	Spred3		chr8	105593995	105622669	Ripor1
chr19	6362994	6385646	Pygm							chr19	6979748	6996301	Vegfb		chr1	180188911	180211557	Coq8a
chr2	75637843	75660229	Hnrnpa3							chr1	191462166	191495423	Gm32200		chr6	71244281	71272383	Smyd1
chr4	55650818	55690058	Klf4							chr7	25237732	25250951	Erf		chr5	124497825	124510272	Snrnp35
chr3	99810838	99823855	Spag17							chr16	94519012	94545177	Dscr3		chr10	93285597	93337522	Elk3
chr1	74363220	74398159	Slc11a1							chr11	69408579	69419205	Kdm6b		chr2	160321443	160348740	Gm826
chr1	133385658	133435122	Sox13							chr9	107278597	107308255	Cish		chr15	38440204	38473837	Mir6951
chr5	112886959	112908809	Myo18b							chr8	126514030	126540026	Tarbp1		chr3	88492463	88510713	Lmna
chr17	26584142	26596101	Ergic1							chr15	81802352	81811611	Tef		chr3	89831360	89890452	She
chr7	130646172	130671225	Tacc2							chr5	137072157	137103100	Serpine1		chr8	70820066	70840153	Arrdc2
chr2	92423425	92434635	Cry2							chr11	69662265	69682270	Eif4a1		chr3	27598882	27642499	Mir3092
chr10	128493164	128503473	Myl6b							chr11	53788232	53821859	Irf1		chr10	80576930	80603766	Abhd17a
chr4	105090583	105109585	Prkaa2							chr2	31742247	31771653	Abl1		chr10	88580746	88632445	Mybpc1
chr6	120181861	120193345	Ninj2							chr18	42086960	42121916	Sh3rf2		chr7	120819087	120852721	Eef2k
chr11	21563902	21571785	Mdh1							chr3	90247860	90266263	Crtc2		chr1	193242049	193278717	Hsd11b1
chr8	10643508	10664989	B930025P03Rik							chr5	114130660	114155593	Ung		chr13	49449532	49493577	Ecm2
chr1	163312005	163346252	Prrx1							chrX	7648691	7681288	Plp2		chr1	171164375	171204407	Pcp4l1
chr4	8938495	8963250	Chd7							chr9	48817436	48836651	Zbtb16		chr12	110978279	110992598	Ankrd9
chr5	53175942	53213237	Sel1l3							chr11	120624908	120648512	Mafg		chr1	171262487	171307116	Usp21
chr11	84818782	84828958	Mrm1							chr17	24141345	24169857	Pdpk1		chr8	24407012	24451052	Tcim
chr8	105470808	105515269	Zdhhc1							chr8	121949959	121978249	Banp		chr6	124917132	124931868	Ptms
chr9	102492970	102519191	Ky							chr10	128525748	128549474	Zc3h10		chr8	120256990	120309956	A330074K22Rik
chr14	55574969	55604688	Psme2							chr9	14641659	14666485	Gm7607		chr4	155831202	155849301	Mxra8
chr10	41809628	41830991	Sesn1							chr8	122432363	122451664	Mvd		chr11	75454572	75468228	Mir22hg
chr4	105245454	105291754	Plpp3							chr6	90450743	90471579	Klf15		chr5	114127685	114155593	Ung
chr18	31910360	31932250	Sft2d3							chr9	108560212	108578937	Dalrd3		chr7	105726495	105752374	Rrp8
chr17	24632656	24650204	Slc9a3r2							chr15	96698761	96730299	Slc38a2		chr12	8499540	8521729	Rhob
chr2	144368497	144387069	Kat14							chr15	59665439	59699479	Trib1		chr8	75033555	75046692	Tom1
chr17	34587195	34605662	Ager							chr10	80742104	80758089	Dot1l		chr1	182484033	182539620	Capn2
chr19	3905243	3936362	Ndufs8							chr9	102493128	102518840	Ky		chr4	134286924	134307652	Pdik1l
chr13	46395121	46413623	Rbm24							chr19	8774343	8802708	Taf6l		chr17	25823801	25845037	Stub1
chr6	48541148	48555327	Lrrc61							chr6	72636169	72671333	Gm15401		chr7	45016079	45026265	Rras
chr15	102399232	102406716	Sp1							chr11	96963632	96978184	Sp2		chr18	38844609	38868107	Gm5820
chr4	117119995	117134059	Tctex1d4							chr6	24527444	24555712	Asb15		chr7	127868692	127936079	Bckdk
chr12	81836427	81860831	Pcnx							chr3	95871377	95894085	Ciart		chr17	10378142	10391166	1700110C19Rik
chr1	86464917	86472829	Tex44							chr17	27603569	27635600	Nudt3		chr8	119651780	119676681	Wfdc1
chr19	47222288	47230835	Neurl1a							chr7	63896798	63912250	E030018B13Rik		chr6	83101113	83137755	Wbp1
chr15	80254523	80264969	Rps19bp1							chr1	134092877	134107054	Chit1		chr10	79983917	80003430	Abca7
chr9	14641502	14662926	Gm7607							chr5	123670930	123699642	Clip1		chr7	30183716	30203970	Capns1
chr17	46139787	46169069	Mad2l1bp							chr15	77203086	77227332	Rbfox2		chr6	113471087	113509507	Creld1
chr10	116242553	116288093	Ptprb							chr7	30552238	30563408	Lin37		chr1	135673849	135739701	Csrp1
chr15	80024571	80054153	Pdgfb							chr4	43656280	43679863	Fam221b		chr2	25533849	25558309	Traf2
chr8	84236539	84284539	Mri1							chr4	132732279	132768540	Smpdl3b		chr4	155215805	155235865	Ski
chr11	77793397	77808843	Myo18a							chr11	6267615	6292336	Tmed4		chr3	37868873	37917320	Gm20755
chr3	95217359	95238421	Cdc42se1							chr12	100512757	100534342	Ttc7b		chr7	101895906	101910539	Tomt
chr7	25237465	25251195	Erf							chr6	83101332	83121840	Mrpl53		chr1	136052671	136076380	Cacna1s
chr11	98741809	98755214	Thra							chr2	25534178	25558062	Traf2		chr12	70967930	70985359	Psma3
chr5	135233224	135281119	Fzd9							chr1	189867420	189899089	Smyd2		chr5	122372211	122423127	Arpc3
chr6	72333252	72362997	0610030E20Rik							chr4	149988939	150009254	H6pd		chr10	77418148	77469411	Gm17769
chr16	84824268	84835633	Atp5j							chr6	113471282	113494428	Creld1		chr12	79879578	79906177	9430078K24Rik
chr8	126826697	126839636	A630001O12Rik							chr11	117535588	117558378	Gm11733		chr13	23517053	23586159	Hist1h4f
chr9	65541859	65579975	Plekho2							chr9	44396708	44418359	Trappc4		chr2	180692020	180710839	Dido1
chr7	132704110	132755091	Fam53b							chr1	136052671	136076380	Cacna1s		chr19	46039458	46057211	Ldb1
chr3	89411245	89437235	Shc1							chr4	57254399	57281525	Ptpn3		chr7	46827503	46846903	Ldha
chr4	140950871	140961761	Gm13031							chr7	138896877	138919900	Bnip3		chr9	121704629	121719777	Ss18l2
chr7	45040740	45103792	Nosip							chr3	27598882	27631618	Mir3092		chr4	132247768	132274705	Gmeb1
chr9	42094210	42124094	Sorl1							chr17	10319253	10342944	1700110C19Rik		chr19	40269581	40288813	Pdlim1
chr13	45945732	45971265	Atxn1							chr2	58509302	58542478	Acvr1		chr3	145855113	145900331	Bcl10
chr13	32764105	32776476	Mylk4							chr10	79668984	79687019	Cdc34		chr6	88061985	88106584	Rpn1
chr2	156179502	156203284	Phf20							chr17	45789849	45816306	F630040K05Rik		chr11	93955173	93969072	Nme2
chr9	63091663	63109874	Skor1							chr16	95432630	95459720	Erg		chr11	120572503	120582149	P4hb
chr10	84440786	84450640	Nuak1							chr19	45047489	45075412	Kazald1		chr11	88172729	88188131	Cuedc1
chr11	103016552	103068552	Nmt1							chr11	74830153	74838774	Mnt		chr14	64126054	64159148	Prss52
chr9	77615604	77637485	Klhl31							chr1	75168424	75192306	Abcb6		chr7	63896367	63912250	E030018B13Rik
chr6	72512135	72544756	Capg							chr9	21782125	21804680	Kank2		chr17	33810227	33829186	Rps28
chr15	41868793	41878703	Abra							chr4	155215805	155235598	Ski		chr7	19227517	19239764	Opa3
chr2	84703616	84775767	Mir130a							chr1	171164375	171196442	Pcp4l1		chr2	72285626	72309152	Map3k20
chr3	96159967	96182481	Sf3b4							chr2	163379374	163398320	Jph2		chr17	24141089	24169892	Pdpk1
chr15	84231902	84251965	Parvb							chr9	63650911	63673076	Aagab		chr11	120617211	120648512	Mafg
chr5	123039278	123076852	Morn3							chr11	115276764	115297736	Fdxr		chr2	75703413	75716782	Nfe2l2
chr1	135754956	135777693	Phlda3							chr11	67105932	67125822	2310065F04Rik		chr5	72896600	72914912	Slain2
chr7	38217739	38227953	Plekhf1							chr19	8713284	8741903	Snord22		chr15	85599717	85612178	Wnt7b
chr10	21659297	21686683	Gm5420							chr7	80113956	80131063	Idh2		chr11	116004273	116041268	H3f3b
chr11	54100580	54123131	P4ha2							chr17	33968596	34000581	AA388235		chr2	152686371	152708313	Mcts2
chr8	25586739	25602128	Letm2							chr14	64138879	64159148	Prss52		chr11	116842598	116864905	Mfsd11
chr17	47501917	47511804	Ccnd3							chr4	132385802	132422679	Phactr4		chr10	128922957	128939224	Itga7
chr11	69901037	69922360	Gps2							chr19	22905292	22940806	Mir204		chr11	103362840	103382743	Arhgap27
chr3	90247617	90266268	Crtc2							chr5	111521936	111536191	C130026L21Rik		chr11	49235098	49251041	Mgat1
chr2	165968594	165993150	Ncoa3							chr11	68665268	68692155	Myh10		chr19	5688621	5726201	Kcnk7
chr11	88709634	88729969	C030037D09Rik							chr4	116796778	116824994	Mutyh		chr11	115403394	115428511	Atp5h
chr7	127470453	127479373	Prr14							chr19	8871276	8898254	Lbhd1		chr10	80248994	80265563	Gamt
chr11	60905003	60932414	Natd1							chr10	93285597	93319889	Elk3		chr2	158121589	158146497	Tgm2
chr11	88131568	88149467	Cuedc1							chr6	37419315	37442611	Creb3l2		chr8	23139047	23150162	Mir3107
chr17	75435808	75472534	Rasgrp3							chr17	27158570	27181984	Ip6k3		chr7	19744690	19756956	Nectin2
chr13	46523322	46534881	Cap2							chr8	126784169	126807696	A630001O12Rik		chr4	126217787	126238546	Thrap3
chr3	79181423	79203230	4921511C10Rik							chr9	120001982	120024403	Xirp1		chr12	73097521	73124050	Six4
chr10	81542072	81571706	Aes							chr11	72411679	72441441	Ggt6		chr14	11831660	11869002	Ptprg
chr11	117801429	117819140	Syngr2							chr12	73386795	73409029	D830013O20Rik		chr7	128003438	128023870	Trim72
chr15	83141847	83182969	Cyb5r3							chr8	120256990	120276653	A330074K22Rik		chr2	32342159	32382468	Ciz1
chr3	108200120	108232929	Atxn7l2							chr8	27253782	27280271	Eif4ebp1		chr3	96487142	96526129	Hfe2
chr5	124497825	124506864	Snrnp35							chr5	125141086	125159696	Ncor2		chr15	89122731	89150123	Mapk12
chr2	160321443	160348740	Gm826							chr18	61526684	61555539	Arhgef37		chr16	42874589	42897669	4932412D23Rik
chr11	51755902	51768476	Sar1b							chr2	30429174	30447841	Ptpa		chr8	72547810	72572444	Smim7
chr8	46471069	46491615	Acsl1							chr12	83987643	84031279	Acot1		chr4	137356942	137375680	Cdc42
chr6	88716639	88743665	Mgll							chr18	38127114	38154054	Pcdh1		chr11	101640957	101700594	Arl4d
chr2	155356985	155395230	Trp53inp2							chr15	76069648	76091981	Puf60		chr5	92103420	92138574	G3bp2
chr10	77605741	77622670	Sumo3							chr4	149820591	149847677	Slc25a33		chr11	102268298	102317311	Atxn7l3
chr2	11501405	11536221	Pfkfb3							chr7	45040893	45062837	Prr12		chr11	115765128	115779622	Tmem94
chr3	87906229	87930852	Mrpl24							chr1	135711105	135739701	Csrp1		chr5	122602454	122627586	Ift81
chr16	94559283	94570510	Dyrk1a							chr2	164769546	164786071	Tnnc2		chr6	116628393	116650691	Mir7043
chr8	72295009	72311552	Klf2							chr7	105726495	105752374	Rrp8		chr8	70659609	70699249	Lsm4
chr9	118506190	118513622	Golga4							chr11	69059432	69073725	Tmem107		chr5	124425148	124446366	Kmt5a
chr7	25267504	25282524	Cic							chr15	79725282	79742708	Sun2		chr10	80387288	80407335	Mbd3
chr18	35721446	35752658	Tmem173							chr19	41817293	41848506	Frat1		chr8	122432057	122461224	9330133O14Rik
chr10	93661004	93689012	Gm15915							chr11	54100791	54123192	P4ha2		chr11	116801043	116828046	Mxra7
chr15	4013600	4033164	Oxct1							chr14	50969546	51008678	Rnase10		chr8	71464927	71508310	Ano8
chr10	58382839	58401873	Lims1							chr7	74381098	74408962	Slco3a1		chr6	125301927	125359653	Scnn1a
chr2	30392327	30416407	Crat							chr19	4000113	4019556	Ndufv1		chr19	53313050	53329751	Mxi1
chr4	151901932	151920275	Dnajc11							chr12	85436037	85455819	Fos		chr5	121836352	121849340	Sh2b3
chr2	156720517	156732193	Dlgap4							chr1	182484033	182506854	Capn2		chr17	17826506	17839037	Spaca6
chr16	7050137	7076355	Rbfox1							chr7	142374749	142394793	Ctsd		chr15	98131024	98149973	Asb8
chr15	38440204	38473837	Mir6951							chr11	70220965	70238173	Bcl6b		chr8	94171706	94189955	Mt1
chr3	89831360	89890452	She							chr12	55473632	55492863	Nfkbia		chr13	99079725	99101125	2310020H05Rik
chr4	151982987	152009272	Phf13							chr7	4128945	4150016	Leng8		chr11	48799967	48856850	Trim7
chr12	16618118	16631403	Lpin1							chr6	72345117	72362759	Tmem150a		chr12	69356818	69372640	Arf6
chr7	31109531	31127441	Hpn							chr6	88841876	88857665	Gm15612		chr11	69059114	69073725	Tmem107
chr6	134556753	134607309	Lrp6							chr2	156720732	156737239	Dlgap4		chr9	40799842	40801742	Hspa8
chr5	38536641	38572407	Wdr1							chr16	5130959	5157416	Sec14l5		chr17	35234805	35242523	Atp6v1g2
chr5	31626880	31645672	Mrpl33							chr2	35256102	35277986	Gsn		chr10	81167282	81183546	Eef2
chr14	30855206	30888238	Mustn1							chr10	75510416	75528509	Snrpd3		chr7	4128663	4150375	Leng8
chr13	95610559	95618517	F2r							chr7	126625360	126656054	Sgf29		chr8	84815481	84857553	Rad23a
chr1	187905054	187919893	Esrrg							chr11	94133467	94145644	Tob1		chr10	128082385	128091597	Mir677
chr2	118540134	118562953	Bmf							chr19	4811055	4839597	Rbm14		chr11	106778922	106789412	Mir3064
chr6	71244281	71272383	Smyd1							chr8	11550589	11558486	Ing1		chr3	89164379	89214750	Fam189b
chr6	82853795	82864023	2310069B03Rik							chr9	121317061	121342184	Trak1		chr13	23423872	23464283	C230035I16Rik
chr6	72379924	72390917	Vamp5							chr1	74386670	74397826	Ctdsp1		chr10	91170778	91188114	Tmpo
chr4	53619468	53638534	Fsd1l							chr2	32847162	32876193	Stxbp1		chr10	80656443	80677119	Mknk2
chr8	126565563	126584710	Irf2bp2							chr15	75085508	75087121	Ly6c2		chr19	6909095	6922829	Mir6990
chr9	107272785	107308830	Mapkapk3							chr16	30172793	30188216	Cpn2		chr13	53055898	53095439	Nfil3
chr19	27210735	27224425	Vldlr							chr2	165859071	165880790	Zmynd8		chr19	8703002	8742232	Slc3a2
chr9	44305190	44344325	Dpagt1							chr1	86434367	86448538	Tex44		chr13	54687210	54694974	Rnf44
chr6	134133507	134182873	Etv6							chr12	80112919	80133005	2310015A10Rik		chr1	72212200	72255429	D230017M19Rik
chr11	87566061	87592459	2019-09-04							chr7	130948963	130978142	Htra1		chr8	84192021	84210737	Mir23a
chr7	45016566	45026265	Rras							chr11	98951421	98966944	Rara		chr7	19075853	19094362	Dmpk
chr7	4478124	4502280	Ppp1r12c							chr14	120368949	120398607	Mbnl2		chr15	76069364	76091981	Puf60
chr9	66184188	66218910	Dapk2							chr15	85634331	85654104	Lncppara		chr8	84978442	84998206	Hook2
chr11	70687302	70701365	Inca1							chr5	142401456	142425408	Foxk1		chr8	105279077	105305675	4931428F04Rik
chr7	19541155	19573861	Ppp1r37							chr4	135272630	135298449	Clic4		chr11	96065017	96076217	Atp5g1
chr8	107132689	107151132	Cyb5b							chr16	14361460	14381323	Abcc1		chr4	102557935	102583210	Pde4b
chr18	38845006	38868107	Gm5820							chr3	95124363	95142971	Scnm1		chr17	25861351	25875623	Mcrip2
chr17	10378142	10390471	1700110C19Rik							chr17	33810227	33829186	Rps28		chr12	110591163	110609217	Dync1h1
chr8	119651780	119671359	Wfdc1							chr6	124917132	124931573	Ptms		chr4	118134737	118147962	St3gal3
chr2	76969708	76982448	Ttn							chr2	158121589	158140046	Tgm2
chr2	152898644	152911179	Mylk2							chr7	127470880	127478959	Prr14
chr2	167625425	167635003	Ube2v1							chr11	59183920	59208583	Guk1
chr1	156028363	156046786	Tor1aip1							chr15	102442595	102471201	Prr13
chr15	59664952	59685949	Trib1							chr4	150544815	150569749	Slc45a1
chr7	127868692	127936079	Bckdk							chr12	101008216	101029719	Mir1190
chr2	160872561	160881072	Zhx3							chr8	87915948	87939135	Zfp423
chr4	42999611	43046406	Pigo							chr2	152686687	152708043	Mcts2
chr15	96698895	96710534	Slc38a2							chr17	25911919	25925792	Rab40c
chr8	75033643	75046323	Tom1							chr10	81060105	81082509	Thop1
chr10	45289350	45311807	Popdc3							chr18	75441806	75465250	Gm10532
chr13	12357383	12379632	Heatr1							chr15	64358153	64382973	Asap1
chr12	54243595	54252952	1700104L18Rik							chr7	120834997	120852296	Eef2k
chr16	8814070	8831147	1810013L24Rik							chr4	155469517	155491201	Gnb1
chr5	122284472	122292346	Pptc7							chr6	108659400	108671118	0610040F04Rik
chr7	118479046	118500703	Itpripl2							chr3	95217165	95239233	Cdc42se1
chr12	110978279	110992581	Ankrd9							chr2	167062527	167080002	Snord12
chr12	8499540	8521470	Rhob							chr1	120245622	120265505	Steap3
chr5	103747325	103760948	Aff1							chr4	148139967	148160306	Fbxo6
chr18	61751894	61768324	Afap1l1							chr17	25832817	25844795	Rhbdl1
chr6	82885894	82909237	2310069B03Rik							chr6	97848359	97882280	Mitf
chr4	134286924	134307586	Pdik1l							chr11	6014963	6038175	Camk2b
chr2	90903991	90918354	Kbtbd4							chr16	84824916	84847244	Atp5j
chr12	32878270	32896716	Gdap10							chr12	110978932	110992598	Ankrd9
chr6	37705197	37735663	Trim24							chr19	6118156	6141745	Snx15
chr12	3309351	3323307	Rab10							chr7	128537670	128558384	Bag3
chr8	124937169	124949950	Egln1							chr7	105628757	105651513	Arfip2
chr11	3497019	3536288	Selenom							chr11	68852540	68872138	Ndel1
chr10	93310126	93337522	Gm32688							chr9	119088195	119111034	Dlec1
chrX	82948998	82967574	Dmd							chr7	19227901	19239764	Opa3
chr6	124917452	124931868	Ptms							chr11	115403649	115420290	Atp5h
chr4	141643330	141670925	Plekhm2							chr9	119401814	119425525	Acvr2b
chr8	22465303	22477440	Slc20a2							chr17	70990469	71004567	Myl12a
chr8	95875123	95888255	Got2							chr17	45680624	45701311	Mrpl14
chr12	4015727	4042917	Efr3b							chr5	30907565	30921957	Emilin1
chr16	91405859	91464982	Il10rb							chr18	67269997	67298869	Impa2
chr14	66297083	66308683	1700001G11Rik							chr16	91728488	91746526	Itsn1
chr10	79983917	80003430	Abca7							chr2	155806644	155826974	BC029722
chr17	79876006	79896145	Atl2							chr9	121704629	121719657	Ss18l2
chr12	51970816	51990918	Heatr5a							chr7	101655047	101679958	Clpb
chr1	64609359	64617810	Mettl21a							chr17	43360205	43389590	Adgrf5
chr16	13487006	13505839	2310015D24Rik							chr1	58946785	58973990	Trak2
chr13	46502171	46508853	Cap2							chr2	165968909	165992813	Ncoa3
chr4	147896993	147905050	Mfn2							chr5	63951272	63969260	Rell1
chr9	27097701	27111375	Jam3							chr17	86753235	86770258	Epas1
chr11	117076284	117083581	Mir6516							chr19	6909530	6922288	Mir6990
chr6	72428303	72440302	Particl							chr10	61452653	61476795	Lrrc20
chr9	43105531	43128209	Tmem136							chr14	62837056	62858616	Mir8098
chr11	5837413	5878834	Aebp1							chr8	46470539	46491176	Acsl1
chr17	25823801	25845037	Stub1							chr1	36539225	36556889	Ankrd39
chr11	94321418	94328615	Ankrd40							chr18	32377014	32391658	A830052D11Rik
chr12	79598242	79613238	Rad51b							chr17	79990123	80010296	Hnrnpll
chr8	11077080	11099371	Irs2							chr5	112886713	112908524	Myo18b
chr12	100186825	100200209	Gm10433							chr19	46039458	46056710	Ldb1
chr3	27599100	27642499	Mir3092							chr17	73942340	73970921	Xdh
chr1	171171439	171204407	Pcp4l1							chr6	120174407	120192606	Ninj2
chr8	90868818	90894779	Chd9							chr13	37434219	37460503	Ly86
chr8	120258991	120309956	A330074K22Rik							chr3	60501181	60528247	Mbnl1
chr2	180692020	180710839	Dido1							chr3	87960821	87983163	Nes
chr10	80900323	80948632	Gadd45b							chr7	45124315	45136579	Rpl13a
chr11	52351089	52361728	Vdac1							chr10	95659480	95687995	Nudt4
chr7	27152925	27178944	Egln2							chr2	84650540	84678552	Btbd18
chr3	33982547	33994820	Fxr1							chr2	38986567	39008216	Wdr38
chr11	86757060	86758786	Cltc							chr10	67069073	67097196	Reep3
chr17	47737023	47749769	Tfeb							chr10	42987736	43015115	Gm5079
chr11	4594168	4612806	Mtmr3							chr4	11966242	11987078	1700123M08Rik
chr7	105726651	105752302	Rrp8							chr8	84236902	84257488	D8Ertd738e
chr2	26122354	26141010	Tmem250-ps							chr2	18047476	18065523	Mllt10
chr7	30183716	30203970	Capns1							chr1	34005600	34026230	Dst
chr11	120572503	120582149	P4hb							chr11	78165513	78183770	Nek8
chr1	182506351	182539620	Capn2							chr18	38992726	39021191	Arhgap26
chr4	156197161	156216908	AW011738							chr1	74066111	74084689	Tns1
chr6	134919714	134933108	Lockd							chr17	32006890	32036541	Hsf2bp
chr6	88061985	88106584	Rpn1							chr1	66911399	66943915	Myl1
chr18	4342915	4354460	Map3k8							chr3	123111108	123129128	Myoz2
chr7	46827641	46846903	Ldha							chr7	3280653	3302550	Myadm
chr11	93955231	93969072	Nme2							chr11	73006510	73031154	4732414G09Rik
chr11	88172729	88188131	Cuedc1							chr7	101896106	101910539	Tomt
chr3	51327366	51341899	Elf2							chr10	81627254	81649218	Ankrd24
chr16	38712495	38742994	B4galt4							chr13	46404681	46427246	Rbm24
chr5	122391850	122423127	Anapc7							chr8	126920862	126946263	Tomm20
chr1	12978934	13002569	Slco5a1							chr11	88047185	88069236	Vezf1
chr7	99201860	99225539	Mogat2							chr19	5940169	5955968	Pola2
chr8	70593732	70617891	Ssbp4							chr3	79181201	79203433	4921511C10Rik
chr2	72382948	72398303	Cdca7							chr2	92008304	92024726	Creb3l1
chr17	45724126	45767581	F630040K05Rik							chr7	30183886	30203256	Capns1
chr1	180200975	180211557	Coq8a							chr8	85059928	85083434	Dhps
chr19	9930892	9964978	Fth1							chr8	84980075	84998206	Hook2
chr17	26611624	26621912	Ergic1							chr5	138977726	138996217	Pdgfa
chr8	45871864	45897235	Pdlim3							chr7	19744690	19756624	Nectin2
chr8	94377714	94387509	Herpud1							chr9	108991430	109010016	Pfkfb4
chr1	85751209	85758833	Mir8096							chr19	46135986	46152697	Pitx3
chr13	45524521	45539042	Gmpr							chr6	71249663	71271947	Smyd1
chr10	77434372	77469411	Gm17769							chr11	120776128	120800657	Gps1
chr18	80707604	80715372	Nfatc1							chr15	80704371	80720702	Tnrc6b
chr10	76442375	76448558	Pcnt							chr11	118193427	118212121	Cyth1
chr4	141704246	141735117	Ddi2							chr6	90716301	90737766	Iqsec1
chr6	72563029	72599105	Elmod3							chr8	123212721	123236467	Cdk10
chr11	60105049	60115266	Rai1							chr17	35808002	35823549	Ier3
chr8	13244534	13254050	Adprhl1							chr11	5520612	5542566	Ccdc117
chr6	87838290	87851487	Isy1							chr4	133650045	133672815	Pigv
chr9	111118105	111128412	Lrrfip2							chr7	45434453	45444566	Gys1
chr7	101895906	101906512	Tomt							chr2	155357200	155382374	Trp53inp2
chr10	127621365	127643868	Stat6							chr14	20788288	20806817	Gm30108
chr2	75703546	75716782	Nfe2l2							chr14	40958615	40979310	Tspan14
chr10	80102249	80117020	Stk11							chr5	117138564	117167402	Taok3
chr10	69212537	69218939	Rhobtb1							chr17	44230254	44256959	Clic5
chr8	105593995	105614013	Ripor1							chr4	127235769	127264261	Smim12
chr3	57486949	57512038	Tm4sf4							chr10	53414429	53438666	Gm36229
chr12	86946591	86956463	Cipc							chr5	123009143	123024634	Orai1
chr19	4191476	4232335	Gm45928							chr4	135820155	135839922	Srsf10
chr19	40270570	40279119	Pdlim1							chr4	134287065	134307652	Pdik1l
chr10	88604144	88632445	Mybpc1							chr7	44986278	44997748	Gm15545
chr11	109347316	109363497	Gna13							chr6	84008480	84029062	Dysf
chr7	89632460	89650075	Me3							chr18	38576348	38601485	Spry4
chr17	31766739	31790643	Sik1							chr4	151083082	151108794	Gm13090
chr17	33909397	33940994	Rgl2							chr2	156180031	156197247	Phf20
chr7	31033632	31055700	Fxyd5							chr6	72244337	72259841	Atoh8
chr8	70831906	70839592	Arrdc2							chr15	89123046	89140941	Hdac10
chr17	46856289	46857637	Bicral							chr2	25255318	25272605	Tprn
chr14	120831983	120847874	Ipo5							chr4	117120424	117134320	Tctex1d4
chr2	72285778	72298579	Map3k20							chr9	67043846	67060135	Tpm1
chr13	5591806	5614982	1700016G22Rik							chr13	69481157	69509814	Papd7
chr10	61679730	61696008	1700022H01Rik							chr12	73097756	73123900	Six4
chr6	122801275	122824116	Foxj2							chr2	26341655	26360307	Dnlz
chr9	123844758	123851924	Fyco1							chr14	11841701	11869002	Ptprg
chr16	16896533	16920905	Ppm1f							chr9	100446155	100471652	Il20rb
chr5	114127685	114147438	Ung							chr14	61154960	61173229	Sacs
chr14	25759982	25806056	Zcchc24							chr6	116628978	116650691	Mir7043
chr15	36999424	37008186	Zfp706							chr3	96160247	96179875	Sf3b4
chr18	39230135	39241755	Arhgap26							chr2	92423687	92434394	Cry2
chr3	145855113	145886146	Bcl10							chr12	8499855	8521729	Rhob
chr3	135546030	135608327	Manba							chr10	75872850	75899259	Derl3
chr1	171262487	171307116	Usp21							chr19	6322256	6341313	Men1
chr1	135673849	135729517	Csrp1							chr9	21918078	21937218	Tmem205
chr15	85599717	85611876	Wnt7b							chr4	140657628	140684862	Arhgef10l
chr17	35120770	35135858	D17H6S53E							chr8	111716939	111732386	Bcar1
chr13	43522268	43540366	Mcur1							chr9	43253243	43284611	D630033O11Rik
chr9	50746154	50753736	Cryab							chr3	145872693	145900331	Bcl10
chr5	72896600	72914912	Slain2							chr13	55169153	55190780	Fgfr4
chr6	117900544	117917837	Hnrnpf							chr5	113908024	113931242	Coro1c
chr19	46039796	46057211	Ldb1							chr10	77418148	77441712	Gm17769
chr18	61828035	61859186	Afap1l1							chr19	5912719	5925067	Cdc42ep2
chr18	88923882	88932961	Socs6							chr4	126217787	126238176	Thrap3
chr7	81124431	81139894	Slc28a1							chr4	133056079	133070694	Ahdc1
chrX	73672683	73691419	Slc6a8							chr10	128922957	128938787	Itga7
chr11	49235098	49251041	Mgat1							chr10	79984786	79996642	Cnn2
chr13	23697830	23746632	Hfe							chr10	127666608	127677214	1700012D01Rik
chr19	46501756	46511804	Trim8							chr8	75033555	75046692	Tom1
chr14	101822625	101859822	Lmo7							chr4	134914871	134931147	Rsrp1
chr13	44222130	44229494	A330076C08Rik							chr16	31589548	31618137	Gm536
chr1	193242049	193273744	Hsd11b1							chr11	120713550	120727542	Rac3
chr11	74638059	74653518	Cluh							chr4	149307015	149324167	Kif1b
chr9	121705154	121719777	Ss18l2							chr11	103223524	103246722	Spata32
chr6	72154564	72161878	4933431G14Rik							chr5	33652001	33658668	Tmem129
chr7	132930742	132951310	Zranb1							chr5	122372211	122400962	Arpc3
chr6	83101113	83137755	Wbp1							chr7	12897655	12922483	Rps5
chr11	69947057	69956719	Slc2a4							chr3	96488096	96517150	Hfe2
chr3	88502612	88510713	Lmna							chr8	91313080	91333339	Fto
chr17	87335009	87352188	Ttc7							chr2	181459302	181483923	Zbtb46
chr17	46995987	47010537	Ubr2							chr11	109873845	109895918	1700023C21Rik
chr13	69534846	69543122	Papd7							chr15	82127614	82147379	Ccdc134
chr4	155223418	155235865	Ski							chr11	117809558	117824842	Syngr2
chr7	31151164	31168956	Gm10640							chr8	121890000	121907923	Slc7a5
chr14	34489588	34514719	Bmpr1a							chr5	129871350	129895889	Chchd2
chr13	111788412	111809020	Map3k1							chr2	181147083	181159479	Eef1a2
chr6	113471087	113509507	Creld1							chr9	57073358	57076416	2700012I20Rik
chr11	109608772	109629945	Wipi1							chr10	80798294	80813707	Amh
chr7	128003438	128023740	Trim72							chr11	108920199	108934197	Axin2
chr2	25533849	25558309	Traf2							chr13	49341175	49356431	Bicd2
chr11	103362840	103382743	Arhgap27							chr7	133765897	133794186	Dhx32
chr6	142485184	142508626	Ldhb							chr3	89164579	89183300	Scamp3
chr11	100839755	100860467	Stat5b							chr12	84761387	84784853	Npc2
chr4	148872574	148901646	Gm13205							chr5	135951628	135963066	Ssc4d
chr8	11171875	11184475	Col4a2							chr5	124425791	124445374	Kmt5a
chr4	137356942	137375434	Cdc42							chr6	91715061	91730251	Slc6a6
chr5	92103420	92138574	G3bp2							chr3	123143433	123159413	Synpo2
chr11	46056046	46069341	Adam19							chr16	3872156	3895750	Naa60
chr10	128923089	128939224	Itga7							chr7	127208678	127215392	Mylpf
chr1	136052674	136067733	Cacna1s							chr9	57420475	57440285	Ppcdc
chr17	48427095	48438245	Apobec2							chr8	71521607	71543089	Bst2
chr2	164442834	164461538	Sys1							chr8	11394782	11419558	E230013L22Rik
chr1	178405654	178406944	Efcab2							chr14	55660417	55682236	Nedd8
chr12	83533767	83553947	Dcaf4							chr13	63255491	63273168	2010111I01Rik
chr7	19227517	19239195	Opa3							chr9	124422917	124425312	4930526I15Rik
chr1	131820642	131843260	Slc41a1							chr8	105279077	105297874	4931428F04Rik
chr10	80576930	80603766	Abhd17a							chr4	145260725	145287016	Tnfrsf1b
chr11	75565584	75573132	Mir3971							chr15	89415348	89430109	Cpt1b
chr9	57520652	57538067	Cox5a							chr19	40269581	40288813	Pdlim1
chr1	75393441	75408026	Speg							chr2	30463888	30474437	Ier5l
chr10	81129032	81138250	Zbtb7a							chr13	83503548	83532283	Mef2c
chr17	33810441	33825075	Rps28							chr18	39137469	39165583	Arhgap26
chr12	84142115	84176240	Pnma1							chr11	31663479	31684400	Bod1
chr10	79840601	79855052	Ptbp1							chr11	70015244	70029778	Dlg4
chr16	70313685	70329610	Gbe1							chr11	103363250	103382459	Arhgap27
chr4	109460087	109476723	Rnf11							chr3	103791169	103809824	Gm15471
chr6	124730287	124757245	Grcc10							chr2	32363013	32382202	1110008P14Rik
chr16	97920343	97930443	C2cd2							chr18	75366477	75379101	Smad7
chr17	27811476	27857781	Snrpc							chr10	69276968	69300319	Cdk1
chr7	92757757	92783286	Rab30							chr5	123057847	123076679	Tmem120b
chr19	40629824	40661209	Entpd1							chr7	4957498	4975830	Sbk2
chr17	29984951	30005462	Zfand3							chr4	47587270	47604190	Sec61b
chr15	27565506	27581409	Mir7117							chr12	112576392	112596069	Inf2
chr2	77033884	77043606	Ttn							chr5	114762100	114785101	Git2
chr4	126218022	126238546	Thrap3							chr17	66101286	66123854	Washc1
chr5	120490336	120516983	Plbd2							chr19	10894979	10914595	Prpf19
chr14	46984805	47012340	Samd4							chr6	145998541	146019995	Sspn
chr8	85025147	85037268	Trir							chr8	71488526	71508023	Gtpbp3
chr11	96896071	96917074	Cdk5rap3							chr11	4258861	4283891	Lif
chr5	136952796	136968223	Fis1							chr10	77606345	77624752	Sumo3
chr16	42874589	42897669	4932412D23Rik							chr3	142390329	142411238	Pdlim5
chr18	39489367	39491583	Nr3c1							chr2	37422734	37452460	Zbtb26
chr2	32342159	32382468	Ciz1							chr16	42874976	42885807	4932412D23Rik
chr13	60400479	60428843	Dapk1							chr15	78520287	78532420	C1qtnf6
chr16	15947978	15956884	Cebpd							chr17	46546298	46556521	Mir6976
chr11	115765485	115776538	Tmem94							chr11	55460968	55469826	Atox1
chr3	37752956	37781193	Gm5148							chr2	30258610	30270475	Phyhd1
chr12	73097521	73124050	Six4							chr17	86145028	86167242	Srbd1
chr5	122614049	122627353	Ift81							chr11	101657833	101673681	Arl4d
chr14	11831660	11864056	Ptprg							chr6	88776990	88792710	Abtb1
chr4	108327395	108364247	Coa7							chr11	100391133	100398158	Jup
chr1	43244708	43258728	Fhl2							chr5	121836804	121849115	Fam109a
chr17	66507431	66520268	Rab12							chr3	86768644	86794131	Dclk2
chr14	64126054	64146841	Prss52							chr15	103163183	103182585	Smug1
chr3	116383991	116405178	Cdc14a							chr6	48537490	48555403	Lrrc61
chr7	19744831	19756956	Nectin2							chr15	38452787	38470873	Mir6951
chr18	34953799	34955322	Hspa9							chr6	128334468	128362894	Tulp3
chr2	152686371	152708313	Mcts2							chr8	105820763	105835623	Tsnaxip1
chr17	88330044	88336748	Foxn2							chr6	97205450	97223545	Arl6ip5
chr8	124862395	124870587	Gnpat							chr2	72285626	72309152	Map3k20
chr3	57939121	57951296	Pfn2							chr5	64326403	64344598	Tbc1d1
chr16	95701877	95715758	Ets2							chr3	89835381	89861502	She
chr11	51583935	51615859	Hnrnpab							chr11	116801043	116817136	Mxra7
chr7	5038079	5062590	Zfp580							chr7	140115571	140138006	Paox
chr14	65357664	65376447	Zfp395							chr6	120580028	120604209	1700072O05Rik
chr8	24438074	24451052	Tcim							chr12	103353550	103362863	Asb2
chr8	70673296	70687673	Lsm4							chr2	15038773	15064111	Nsun6
chr4	95051616	95053252	Jun							chr4	105271091	105291328	Plpp3
chr3	89164379	89214750	Fam189b							chr18	34850180	34861254	Egr1
chr10	80387288	80407335	Mbd3							chr2	35581499	35597127	Dab2ip
chr15	89122731	89150123	Mapk12							chr9	109894813	109912126	Mir7089
chr3	37868873	37897347	Gm20755							chr7	127895368	127912650	Bckdk
chr1	172147562	172161140	Dcaf8							chr4	55651032	55672602	Klf4
chr12	79879745	79887845	9430078K24Rik							chr19	56324926	56342308	Habp2
chr13	49479634	49493577	Ecm2							chr2	131124213	131140577	Hspa12b
chr15	86206866	86220860	Tbc1d22a							chr11	100790757	100810910	Stat5b
chr11	59153961	59164108	Iba57							chr19	40368533	40378077	Sorbs1
chr17	17826506	17839037	Spaca6							chr17	56290488	56304417	Arrdc5
chr3	116807506	116833299	Agl							chr11	32532957	32550485	Stk10
chr11	60536788	60548147	Alkbh5							chr5	124531271	124553197	Tmed2
chr2	158139400	158146497	Tgm2							chr6	115838327	115863518	Mbd4
chr17	64600241	64631140	Man2a1							chr1	172206596	172220770	Casq1
chr11	96829583	96874438	Mir152							chr9	66592775	66621042	Usp3
chr7	133052598	133089190	Ctbp2							chr10	81014801	81037570	Diras1
chr11	29718734	29725989	Rtn4							chr15	76659663	76671804	Foxh1
chr8	13472436	13504628	Gas6							chr5	129715313	129731399	Nipsnap2
chr7	63896367	63897925	E030018B13Rik							chr17	79332976	79355206	Cdc42ep3
chr9	25145117	25152527	Herpud2							chr11	30267953	30291586	Sptbn1
chr10	52022996	52031417	Vgll2							chr11	106350873	106366641	Scn4a
chr17	56268858	56277580	Ticam1							chr7	46827503	46845957	Ldha
chr11	118247739	118277140	Cyth1							chr10	63179568	63204170	Mypn
chr17	80774992	80808651	Map4k3							chr12	81843544	81862831	Pcnx
chr11	21369808	21379551	Ugp2							chr16	18334041	18348332	Tango2
chr19	53313050	53326299	Mxi1							chr4	133469188	133492142	Fam46b
chr1	171239763	171247627	Ndufs2							chr5	120156581	120177219	Gm10390
chr2	128966743	128968228	Zc3h6							chr11	77793209	77808564	Myo18a
chr3	85858334	85873088	Glt28d2							chr5	137333478	137350293	Slc12a9
chr2	19601046	19608561	4921504E06Rik							chr6	57522849	57545195	Ppm1k
chr2	121448572	121457443	Serinc4							chr14	32697876	32708287	3425401B19Rik
chr2	163675691	163694277	Pkig							chr6	52838779	52869009	Jazf1
chr13	83065061	83077250	Mir3961							chr11	103051277	103067998	Plcd3
chr16	43363111	43364503	Gm15713							chr2	167924882	167943069	Ptpn1
chr2	163459117	163472666	2310001K24Rik							chr17	28000916	28013661	Tcp11
chr4	9643279	9653198	Asph							chr5	72896700	72914535	Slain2
chr14	76408578	76415703	Tsc22d1							chr10	67285201	67311578	Nrbf2
chr17	31905261	31916487	Sik1							chr17	56673017	56694099	Ranbp3
chr19	6941515	6952772	Bad							chr4	135759474	135773050	Myom3
chr4	137387818	137397782	Cela3a							chr15	98131024	98149451	Asb8
chr6	83845914	83868034	Paip2b							chr2	84714996	84727856	Clp1
chr5	111457666	111474398	Mn1							chr11	115765128	115779622	Tmem94
chr7	127769310	127777737	Orai3							chr16	94290244	94313530	Hlcs
chr5	135879216	135889056	Hspb1							chr15	85600056	85612178	Wnt7b
chr9	77303653	77318269	Mlip							chr5	66543844	66568325	Apbb2
chr11	116814892	116828046	Mxra7							chr8	13529974	13551375	1700029H14Rik
chr1	92703372	92721335	Otos							chr13	45957716	45977220	Atxn1
chr14	45529533	45540490	Fermt2							chr19	18648284	18671030	Carnmt1
chr6	116628393	116644090	Zfp422							chr9	108783493	108808435	Ip6k2
chr7	110060823	110062523	Zfp143							chr2	102127857	102142756	Ldlrad3
chr5	32446135	32459889	Ppp1cb							chr17	65701919	65730216	Rab31
chr10	86794773	86826697	Nt5dc3							chr15	102510717	102518811	Map3k12
chr2	11216729	11226804	Prkcq							chr9	20643119	20657919	Pin1
chr17	24141089	24169892	Pdpk1							chr2	180692680	180710330	Dido1
chr15	98145275	98149973	Asb8							chr12	99356747	99378624	Foxn3
chr1	178336789	178338257	Hnrnpu							chr6	34865787	34878391	3110062M04Rik
chr5	124425148	124446366	Kmt5a							chr17	25861351	25875623	Mcrip2
chr8	71464927	71508310	Ano8							chr6	128253146	128276011	Tead4
chr11	120617211	120633657	Sirt7							chr12	79928963	79949462	9430078K24Rik
chr7	5014336	5020978	Zfp524							chr5	134676007	134689288	Limk1
chr3	65435423	65456434	Ssr3							chr9	57550159	57568762	Scamp2
chr3	101494161	101517324	Atp1a1							chr15	38374716	38391824	Klf10
chr6	31344973	31371797	Mkln1os							chr6	87868866	87888135	Copg1
chr10	108161518	108168625	Ppp1r12a							chr12	110591163	110609217	Dync1h1
chr5	121836352	121849340	Sh2b3							chr3	115758460	115780296	S1pr1
chr17	43837207	43856134	Rcan2							chr5	113132760	113142814	2900026A02Rik
chr11	54427175	54438776	Fnip1							chr11	60352767	60366643	Drc3
chr3	131245977	131272904	Hadh							chr1	60158431	60180923	Nbeal1
chr17	46104685	46124955	Mrps18a							chr1	184845673	184864828	2019-03-02
chr7	100461984	100473404	Ucp3							chr18	80255849	80272060	Pqlc1
chr16	24533300	24570446	Morf4l1-ps1							chr6	24573364	24597957	Lmod2
chr15	78857903	78877567	Gga1							chr18	38844609	38867791	Gm5820
chr11	97659992	97670501	Mllt6							chr19	29251235	29271547	Jak2
chr11	75460765	75462143	Mir22hg							chr5	122602454	122627586	Ift81
chr9	44492802	44500596	Bcl9l							chr11	51874322	51897741	Jade2
chr7	141413444	141476657	Pidd1							chr5	24383525	24394959	Atg9b
chr8	121551180	121591017	Fbxo31							chr18	69571123	69593783	Tcf4
chr5	142894911	142929752	Actb							chr11	49235539	49250978	Mgat1
chr11	98357930	98412903	Pnmt							chr2	167492734	167510802	Rnf114
chr5	115475527	115515051	Sirt4							chr15	27537584	27552064	Mir7117
chr6	90450321	90472156	Klf15							chr17	46148016	46161158	Mad2l1bp
chr11	69655205	69707542	Senp3							chr1	36860340	36884957	Tmem131
chr1	86433972	86448544	Tex44							chr11	119124541	119144248	Mir6934
chr14	75820280	75845867	Gm4285							chr4	149565054	149586316	Clstn1
chr3	95649514	95659464	Mcl1							chr1	135368286	135378925	Shisa4
chr2	127247993	127270712	Stard7							chr8	34123988	34154809	Leprotl1
chr7	120819087	120852721	Eef2k							chr3	89773199	89796709	Ube2q1
chr11	97987823	98036561	Cacnb1							chr8	119661168	119676681	Wfdc1
chr11	115403394	115428511	Atp5h							chr17	10378465	10391166	1700110C19Rik
chr3	96487142	96526129	Hfe2							chr5	35785764	35803501	Ablim2
chr11	101640957	101700594	Arl4d							chr12	116262599	116281432	Wdr60
chr4	155831202	155849301	Mxra8							chr8	94984187	95000300	Adgrg1
chr11	116842598	116853792	Mettl23							chr19	11965128	11977810	Osbp
chr13	23517053	23585620	Hist1h4f							chr11	93955173	93968712	Nme2
chr10	80248994	80265563	Gamt							chr1	181841960	181861009	Lbr
chr12	70967930	70985359	Psma3							chr4	120277402	120288194	Foxo6
chr4	132247768	132274705	Gmeb1							chr11	68956141	68974037	Slc25a35
chr11	102268298	102317311	Atxn7l3							chr4	136140335	136148146	Id3
chr11	116004273	116041268	H3f3b							chr7	13023894	13038107	Chmp2a
chr8	122432057	122461224	9330133O14Rik							chr17	12741129	12760161	Airn
chr11	48799967	48838022	Trim41							chr14	20694799	20707720	Chchd1
chr8	23139047	23150162	Mir3107							chr6	88062335	88084681	Rpn1
chr11	69059114	69073595	Tmem107							chr7	45016079	45018059	Scaf1
chr8	72547810	72572444	Smim7							chr18	4987473	4999528	Svil
chr11	106778922	106789309	Mir3064							chr4	86874106	86902694	Acer2
chr7	4128663	4150375	Leng8							chr13	63096853	63119133	2010111I01Rik
chr6	125301927	125359653	Scnn1a							chr19	4163239	4175980	Carns1
chr8	94171706	94189955	Mt1							chr1	133068273	133084209	Pik3c2b
chr13	99079725	99101125	2310020H05Rik							chr6	21999077	22020084	Cped1
chr12	69356818	69372640	Arf6							chr19	37536513	37561833	Exoc6
chr19	5705290	5726201	Ehbp1l1							chr7	128003604	128023870	Trim72
chr9	40799842	40801742	Hspa8							chr10	81320325	81327172	Cactin
chr17	35234805	35242523	Atp6v1g2							chr11	88172882	88187941	Cuedc1
chr19	6909095	6922829	Mir6990							chr7	49245873	49262607	Nav2
chr10	81167282	81183546	Eef2							chr10	80398811	80406958	Mbd3
chr10	128082385	128091597	Mir677							chr4	82589587	82616095	Gm11266
chr10	91170778	91188114	Tmpo							chr10	68121950	68137046	Arid5b
chr13	53055898	53095439	Nfil3							chr19	53314092	53329751	Mxi1
chr19	8703002	8742232	Slc3a2							chr17	72918045	72938479	Lbh
chr8	84831177	84857553	Calr							chr11	75620245	75635653	Inpp5k
chr13	54687210	54694974	Rnf44							chr2	91183017	91203142	Nr1h3
										chr11	106779108	106789412	Mir3064
										chr5	124498176	124510272	Snrnp35
										chr15	38244880	38268995	Odf1
										chr11	116433728	116446282	Gm7367
										chr12	80867109	80895520	1700052I22Rik
										chr2	75703413	75716352	Nfe2l2
										chr11	118438855	118459412	C1qtnf1
										chr9	66268848	66279935	Herc1
										chr13	54687510	54694649	Rnf44
										chr11	106083991	106098606	Map3k3
										chr3	104782335	104794852	Rhoc
										chr19	46961776	46979607	Nt5c2
										chr18	60596036	60606435	Synpo
										chr5	31192827	31202622	Zfp513
										chr16	4667243	4684195	Coro7
										chr15	83510716	83535898	Bik
										chr9	106879903	106892616	Rbm15b
										chr18	21116204	21144416	Mep1b
										chr7	102267078	102282558	Stim1
										chr17	47501875	47511532	Ccnd3
										chr13	60338068	60365331	Gm5084
										chr1	180763943	180778447	H3f3a
										chr3	95650686	95659678	Mcl1
										chr4	150902020	150914792	Park7
										chr4	102557935	102574686	Pde4b
										chr11	88231237	88253235	Mrps23
										chr8	118422686	118445008	Cdh13
										chr11	97186993	97199678	Kpnb1
										chr6	115994945	116007103	Plxnd1
										chr10	62578264	62602498	Ddx21
										chr11	120572793	120581735	P4hb
										chr8	126876652	126895411	A630001O12Rik
										chr8	13208724	13226661	Grtp1
										chr7	80647420	80666887	Gm15880
										chr8	120178963	120191447	Fam92b
										chr16	33873226	33892275	Itgb5
										chr2	128125595	128137898	Bcl2l11
										chr11	102218741	102230568	Mir8101
										chr3	136697910	136725541	Ppp3ca
										chr10	89720908	89745115	Actr6
										chr19	4610209	4625894	Lrfn4
										chr10	41477675	41501269	Smpd2
										chr5	137652570	137672195	Irs3
										chr4	137357098	137375680	Cdc42
										chr13	32763166	32776803	Mylk4
										chr2	132247555	132263425	Pcna
										chr4	109656982	109676830	Cdkn2c
										chr15	98917795	98934777	Tuba1b
										chr14	55003845	55015698	Ngdn
										chr11	21561307	21572342	Mdh1
										chr13	109903165	109915844	Mir1904
										chr1	164887863	164901029	Gm20743
										chr2	164867277	164880186	Pcif1
										chr1	134950060	134962795	Ppp1r12b
										chr16	21192683	21211307	Ephb3
										chr9	118717625	118738209	Itga9
										chr3	89089892	89102298	Rusc1
										chr11	120086663	120099111	Tepsin
										chr2	160321899	160340102	Gm826
										chr4	9047313	9068297	Clvs1
										chr9	108478686	108490934	Lamb2
										chr4	8938939	8954857	Chd7
										chr15	83464379	83474480	Pacsin2
										chr6	42245718	42265198	Tmem139
										chr15	58203953	58215511	Fbxo32
										chr4	56930411	56947676	Tmem245
										chr11	96065017	96076217	Atp5g1
										chr18	36782956	36802101	Zmat2
										chr11	84819256	84829249	Mrm1
										chr19	56919725	56940996	Vwa2
										chr4	118134737	118147962	St3gal3
										chr10	80695384	80702775	Mob3a
										chr17	56453239	56462828	Ptprs
										chr7	19715346	19723122	Tomm40
										chr9	102717467	102726670	Amotl2
										chr3	89196443	89214579	Gba
										chr5	92117841	92138042	G3bp2
										chr15	76710395	76724019	Lrrc24
										chr17	17826743	17838574	Spaca6
										chr4	141134778	141148042	Szrd1

## Sheet: Diaphragm
Diaphragm-H3K27ac-SE peaks					Diaphragm-Med1-SE peaks					Diaphragm-ATAC-SE peaks					Diaphragm-HighConfidnce-SE peaks*					*HighConfidence Super enhancers defines as
																				those identified by at least 2 out of the 3 methods
Chr	Start	End	Gene Name		Chr	Start	End	Gene Name		Chr	Start	End	Gene Name		Chr	Start	End	Gene Name
chr2	30594379	30719096	Gm14486		chr11	87422652	87427050	Tex14		chr2	98662238	98667418	Lrrc4c		chr7	73557734	73619277	1810026B05Rik
chr1	134078409	134099922	Btg2		chr13	23431334	23453715	C230035I16Rik		chr9	2999986	3036117	Mir101c		chr1	134078409	134099922	Btg2
chr8	121551190	121591280	Fbxo31		chr5	125404162	125409656	Ubc		chr9	107533660	107587931	Tusc2		chr8	121551190	121591280	Fbxo31
chr17	71698606	71736767	BC027072		chr5	125389282	125389982	Ubc		chr15	81831507	81882621	Tob2		chr14	20640760	20707959	Sec24c
chr14	20640917	20707959	Sec24c		chr12	54696605	54697085	Eapp		chr7	73558299	73618882	1810026B05Rik		chr7	141413475	141476669	Pidd1
chr9	96688706	96759690	Zbtb38		chr5	121545690	121546183	Mapkapk5		chr13	23517616	23586205	Hist1h4f		chr9	107533660	107597184	Tusc2
chr5	123661730	123699990	Clip1		chr19	12005904	12011994	Olfr1423		chr5	139364626	139409836	Gpr146		chr4	43375074	43406600	Rusc2
chr4	43375074	43406029	Rusc2		chr8	46210863	46220859	Slc25a4		chr15	88837603	88876206	Pim3		chr15	101240908	101267352	Nr4a1
chr15	101241507	101267352	Nr4a1		chr11	69118718	69125407	Hes7		chr8	70659656	70699057	Lsm4		chr17	45555696	45592992	Hsp90ab1
chr18	44298057	44323692	Myot		chr11	69037388	69041547	Aurkb		chr7	19295764	19345577	Fosb		chr7	19290816	19361526	Fosb
chr6	72234854	72277546	Atoh8		chr1	171036979	171038786	Fcgr4		chr12	111677766	111732748	Bag5		chr6	72234854	72277546	Atoh8
chr6	90450304	90472116	Klf15		chr13	23518899	23530565	Hist1h4h		chr7	27473205	27508565	Sertad1		chr12	85435365	85498346	Fos
chr7	19290816	19361526	Fosb		chr4	132261356	132270434	Rnu11		chr2	158098746	158146515	Tgm2		chr11	69662104	69721139	Tnfsf12
chr9	72628144	72662986	Nedd4		chr12	91588286	91590082	Gtf2a1		chr11	69662262	69707232	Tnfsf13		chr8	70506393	70571722	Ell
chr8	70506393	70571722	Ell		chr13	21160785	21169924	Trim27		chr8	121551585	121585848	Fbxo31		chr9	72628144	72672680	Nedd4
chr17	27556106	27635849	Nudt3		chr4	118135189	118147737	St3gal3		chr19	6046281	6085180	Tm7sf2		chr17	34924038	34982264	1110038B12Rik
chr9	107534049	107597184	Tusc2		chr5	137502265	137510799	Pop7		chr15	78913625	78960362	Nol12		chr17	27556106	27635849	Nudt3
chr11	69662104	69721139	Tnfsf12		chr2	122375419	122378175	Shf		chr11	78159153	78195124	Nek8		chr11	102268228	102339307	Atxn7l3
chr7	138863618	138920288	Bnip3		chr19	5802479	5810035	Malat1		chr11	98773885	98795377	Nr1d1		chr15	82338357	82380176	Ndufa6
chr3	60570254	60589437	Mbnl1		chr6	117906281	117917758	Hnrnpf		chr11	69395601	69419231	Kdm6b		chr7	138863618	138920288	Bnip3
chr6	86471799	86497957	2310040G24Rik		chr5	30887968	30888696	Agbl5		chr17	33909024	33940837	Rgl2		chr7	126791834	126832531	Fam57b
chr17	70990575	71002991	Myl12a		chr10	80676040	80676489	Mknk2		chr5	120579544	120613548	Iqcd		chr15	88818764	88876206	Pim3
chr7	44836276	44878580	Pnkp		chr5	145139979	145140489	Bud31		chr10	80656412	80676555	Btbd2		chr17	70990350	71002991	Myl12a
chr7	31034059	31095857	Lgi4		chr11	87443351	87449064	Tex14		chr15	76695920	76724018	Recql4		chr7	44836276	44878580	Pnkp
chr10	77605696	77635037	Ube2g2		chr12	110695914	110696546	Hsp90aa1		chr14	55575389	55604517	Psme2		chr11	69395601	69419231	Kdm6b
chr2	31741720	31781884	Abl1		chr8	70698737	70699269	Jund		chr14	20640760	20674775	Myoz1		chr1	74284245	74313643	Tmbim1
chr7	126791834	126832531	Fam57b		chr18	34954149	34954720	Hspa9		chr1	74284495	74313643	Tmbim1		chr11	75454343	75468228	Mir22hg
chr15	82338357	82380176	Ndufa6		chr11	3963561	3964149	Pes1		chr17	46645981	46681265	Rrp36		chr17	10319243	10343303	1700110C19Rik
chr11	102268228	102339307	Atxn7l3		chr11	99385853	99386454	Krt10		chr8	71591855	71629589	Colgalt1		chr4	134914641	134937923	Rsrp1
chr8	126886403	126957277	Tomm20		chr8	70223789	70234635	Sugp2		chr10	80742091	80774911	Dot1l		chr1	86434012	86448568	Tex44
chr17	10319440	10343303	1700110C19Rik		chr11	101658357	101665703	Arl4d		chr7	45704805	45715462	Dbp		chr7	27473205	27508724	Sertad1
chr2	167765339	167790410	A530013C23Rik		chr11	97988050	97989069	Plxdc1		chr15	102224531	102258043	Rarg		chr4	133084305	133131038	Wasf2
chr4	133084305	133131038	Wasf2		chr4	133813817	133814515	Arid1a		chr17	56255862	56277186	Fem1a		chr15	77027384	77045913	Apol6
chr4	134914641	134937923	Rsrp1		chr14	79480930	79481789	Wbp4		chr14	54863958	54900704	Bcl2l2		chr2	164861938	164912345	Pcif1
chr10	80141014	80149373	Atp5d		chr11	98383760	98384485	Tcap		chr11	102284645	102316976	Atxn7l3		chr17	56108747	56134769	Lrg1
chr2	164861938	164912345	Pcif1		chr17	35134806	35140212	Bag6		chr7	90022903	90060902	E230029C05Rik		chr7	15921896	15967674	Nop53
chr11	88841107	88865062	4930556N13Rik		chr11	87462446	87471775	Tex14		chr19	8850660	8898279	Ubxn1		chr3	152114889	152145612	Gipc2
chr1	86434012	86448554	Tex44		chr1	132476933	132477503	Rbbp5		chr2	181459306	181497765	Abhd16b		chr8	123859299	123895331	Ccsap
chr15	77027384	77045667	Apol6		chr11	58302086	58302716	Zfp692		chr4	43381675	43406600	Rusc2		chr11	74830014	74839105	Mnt
chr11	75454343	75462140	Mir22hg		chr13	100650956	100651418	Rad17		chr15	101240908	101267029	Nr4a1		chr10	80225938	80302423	Dazap1
chr15	85798883	85842714	Pkdrej		chr14	51063683	51065047	Olfr750		chr19	46328056	46369502	2310034G01Rik		chr11	6267101	6292521	Tmed4
chr1	91435800	91459392	Per2		chr19	5845265	5845476	Neat1		chr11	79704235	79739573	Mir365-2		chr13	37816268	37858016	Rreb1
chr11	98917651	98952009	Rara		chr17	26508162	26508532	Dusp1		chr17	34627465	34656064	Fkbpl		chr12	86794265	86837053	Irf2bpl
chr1	74284245	74310264	Tmbim1		chr13	69611754	69612197	Nsun2		chr13	23730582	23763800	Hist1h2bb		chr12	111677766	111759862	Apopt1
chr13	47162372	47202441	Rnf144b		chr15	38299230	38300725	Klf10		chr11	75454532	75468228	Mir22hg		chr9	102492903	102519157	Ky
chr11	69408849	69418827	Kdm6b		chr2	157566343	157566748	Blcap		chr15	82338690	82362006	Ndufa6		chr19	6969328	6996721	Fkbp2
chr7	74366218	74409429	Slco3a1		chr10	80561298	80561932	Rexo1		chr9	106413642	106447808	Rpl29		chr4	126085998	126132555	Stk40
chr3	95674540	95688256	Adamtsl4		chr11	48853453	48856274	Irgm1		chr3	89411740	89436935	Shc1		chr7	100979592	101012657	P2ry2
chr3	152115202	152143613	Gipc2		chr6	128838818	128843474	Klrb1b		chr10	80577250	80603394	Abhd17a		chr7	90022903	90068292	E230029C05Rik
chr19	45005849	45028023	Lzts2		chr14	51089342	51090755	Ang		chr17	25823515	25844802	Stub1		chr2	131204064	131234848	Ap5s1
chr7	15921896	15967577	Nop53		chr3	95658600	95659045	Mcl1		chr7	127232774	127261146	Zfp771		chr6	86515157	86527418	Pcbp1
chr10	80225938	80302423	Dazap1		chr5	51591739	51596136	Ppargc1a		chr8	122281227	122306966	Zfpm1		chr6	120174518	120193329	Ninj2
chr11	74830014	74839105	Mnt		chr1	165641404	165642562	Mpzl1		chr9	65550982	65587218	Plekho2		chr12	79879547	79906700	9430078K24Rik
chr11	6267101	6292521	Tmed4		chr10	23787142	23787555	Rps12		chr15	75909137	75941205	Pycrl		chr1	75210837	75251907	A630095N17Rik
chr7	28795968	28811213	Hnrnpl		chr19	53670654	53677370	Rbm20		chr2	180249346	180273911	Mir3091		chr10	80797853	80874182	Mir1982
chr15	88818764	88862461	Creld2		chr6	113076918	113077538	Gt(ROSA)26Sor		chr8	83955041	83980642	Prkaca		chr7	45704805	45718444	Sphk2
chr17	79977207	80022761	Hnrnpll		chr3	132683932	132684306	Tbck		chr11	117076642	117101924	Mir6516		chr14	50919158	51027026	Pnp2
chr8	123871714	123895331	Acta1		chr10	4387013	4387626	Zbtb2		chr8	122432811	122460790	9330133O14Rik		chr4	141537991	141565996	B330016D10Rik
chr13	37816268	37857814	Rreb1		chr1	118458964	118459468	2900060B14Rik		chr12	85472129	85498048	Fos		chr9	65526137	65587218	Plekho2
chr9	102492903	102519157	Ky		chr3	89203010	89214226	Gba		chr8	110919403	110950640	St3gal2		chr4	155469137	155491772	Gnb1
chr12	86794265	86825444	Irf2bpl		chr11	77982390	77983030	Phf12		chr12	86884738	86906730	Irf2bpl		chr7	127008401	127028059	Pagr1a
chr17	84856686	84904416	Ppm1b		chr5	135106768	135108112	Mlxipl		chr15	76327183	76351492	Cyc1		chr8	126815190	126850200	A630001O12Rik
chr15	79347445	79381277	Mir1943		chr10	80399150	80406756	Mbd3		chr9	44396685	44418300	Trappc4		chr11	94209773	94243531	Tob1
chr7	27473339	27508724	Sertad1		chr2	167062854	167063357	Znfx1		chr11	120617854	120644036	Mafg		chr9	106413642	106457953	Acy1
chr2	131204064	131234848	Ap5s1		chr2	5951019	5951397	Upf2		chr10	126962143	126987025	Ctdsp2		chr5	114127804	114156018	Ung
chr11	52088711	52099282	Ppp2ca		chr7	120917383	120918909	Polr3e		chr2	167319002	167349719	B4galt5		chr9	107279101	107313310	Cish
chr1	172297445	172312159	Atp1a2		chr13	52980244	52981298	Nfil3		chr8	123859299	123895030	Ccsap		chr3	89411257	89440593	Pygo2
chr1	151660807	151687357	2810414N06Rik		chr18	67641389	67641718	Psmg2		chr10	80159801	80173347	Cirbp		chr17	57247562	57260654	Trip10
chr13	51846691	51879537	Gadd45g		chr7	73557734	73619277	1810026B05Rik		chr10	79908260	79934673	Kiss1r		chr15	25904068	25924802	Retreg1
chr4	144923048	144961340	Dhrs3		chr12	85435365	85498346	Fos		chr19	6979761	6996329	Vegfb		chr8	46470535	46509224	Acsl1
chr15	84214301	84251919	Parvb		chr7	141413475	141476669	Pidd1		chr7	127008818	127027615	Pagr1a		chr15	98977265	98999080	4930578M01Rik
chr3	51268243	51277991	4930577N17Rik		chr17	45555696	45592992	Hsp90ab1		chr19	23125685	23141282	Klf9		chr19	32345853	32389797	Sgms1
chr17	29331035	29357048	Mtch1		chr17	34924038	34982264	1110038B12Rik		chr11	102218739	102248957	Hdac5		chr14	55574939	55604942	Psme2
chr6	120174714	120193329	Ninj2		chr5	142894893	142929723	Actb		chr19	8920143	8954038	Mta2		chr11	97279865	97316309	Npepps
chr11	53299829	53332297	Zcchc10		chr4	141537991	141565996	B330016D10Rik		chr3	90509297	90541299	S100a14		chr15	85625495	85657867	Wnt7b
chr3	51224354	51235202	Noct		chr14	75786589	75864526	Gm4285		chr6	24583492	24612662	Lmod2		chr17	45685477	45701812	Mrpl14
chr4	126086842	126132555	Stk40		chr17	56108747	56134769	Lrg1		chr4	43025380	43046386	Fam214b		chr14	25480846	25505257	Zmiz1
chr19	6969328	6996721	Fkbp2		chr5	115484029	115515044	Pxn		chr2	84798148	84832262	Smtnl1		chr7	120819040	120852724	Eef2k
chr11	93987182	93996899	Spag9		chr7	45426427	45444983	Gys1		chr9	44320111	44344413	H2afx		chr2	152820378	152839855	Bcl2l1
chr7	100979592	101012657	P2ry2		chr6	86515157	86527418	Pcbp1		chr18	61346298	61380636	Mir378a		chr17	26576877	26596768	Ergic1
chr2	155276386	155320899	Map1lc3a		chr1	75210837	75251907	A630095N17Rik		chr7	100984954	101012366	P2ry2		chr7	30551920	30573712	Psenen
chr11	86748318	86770590	Cltc		chr15	79724907	79742695	Sun2		chr15	102393654	102406392	Sp1		chr15	81802333	81811826	Tef
chr12	79879827	79906700	9430078K24Rik		chr11	94209773	94243531	Tob1		chr19	8713333	8741957	Snord22		chr14	75786589	75864526	Gm4285
chr11	62538615	62559762	Ubb		chr15	25904068	25924802	Retreg1		chr11	116004903	116030491	Galk1		chr8	70743633	70761670	Rab3a
chr15	96698884	96730665	Slc38a2		chr11	97279865	97316309	Npepps		chr2	118529441	118549976	Bmf		chr15	76695192	76724817	Recql4
chr10	80797853	80874182	Mir1982		chr17	35909757	35919031	Mrps18b		chr8	24419399	24450846	Tcim		chr17	47716951	47749913	Tfeb
chr4	137356979	137389134	Cdc42		chr4	149302653	149323916	Kif1b		chr19	8774299	8802703	Taf6l		chr17	47501851	47518879	Ccnd3
chr10	75510125	75529501	Snrpd3		chr14	18226481	18239106	Nr1d2		chr5	114130638	114155595	Ung		chr14	64126155	64159187	Prss52
chr10	95297123	95336986	Cradd		chr11	116842638	116853829	Mettl23		chr13	23424479	23453882	C230035I16Rik		chr11	106778964	106796371	Ddx5
chr14	50919158	51018067	Pnp2		chr8	70823445	70839633	Arrdc2		chr4	126085998	126111091	Lsm10		chr2	72285605	72318622	Map3k20
chr7	90023539	90068292	E230029C05Rik		chr9	40799571	40801749	Hspa8		chr11	69900866	69921903	Gps2		chr17	35807754	35823601	Ier3
chr4	155469137	155491772	Gnb1		chr10	127282585	127290454	Mbd6		chr11	101813241	101856242	Etv4		chr15	102393654	102406733	Sp1
chr4	155113823	155163449	Morn1		chr11	69983323	69997306	Gabarap		chr13	22015755	22051249	Hist1h2ah		chr5	115475704	115515044	Sirt4
chr13	68944842	68968754	Adcy2		chr2	18047402	18065280	Mllt10		chr1	75168408	75192334	Abcb6		chr1	74368010	74398380	Slc11a1
chr5	124166015	124206547	Pitpnm2		chr1	55079399	55088861	Hspd1		chr8	105593901	105622808	Ripor1		chr7	45426427	45444983	Gys1
chr19	4148127	4232343	Tbc1d10c		chr11	69059737	69073608	Tmem107		chr7	16273275	16295769	Ccdc9		chr3	90247545	90266315	Crtc2
chr1	58711405	58736164	Cflar		chr16	96081941	96105443	Brwd1		chr13	37826769	37858016	Rreb1		chr15	102224531	102258151	Rarg
chr19	56378672	56426162	Casp7		chr3	87906248	87930889	Mrpl24		chr4	155760953	155784401	Vwa1		chr17	73941923	73976639	Xdh
chr15	78842615	78877734	Lgals2		chr5	135879244	135889111	Hspb1		chr7	126792312	126809574	Aldoa		chr11	55419514	55470050	Atox1
chr19	32345853	32389797	Sgms1		chr4	156192578	156224501	AW011738		chr2	160321930	160351439	Gm826		chr11	96963621	96997622	Sp2
chr12	111704863	111759862	Apopt1		chr4	151983117	152009266	Phf13		chr7	27159901	27179291	Egln2		chr13	32763221	32802622	Mylk4
chr15	58203479	58214771	Fbxo32		chr8	13148822	13159735	Lamp1		chr10	80826076	80855390	Lingo3		chr2	75703127	75723221	Nfe2l2
chr3	142421949	142443465	Pdlim5		chr10	91170684	91188082	Tmpo		chr8	122551271	122577139	Cdt1		chr7	45627051	45650400	A030001D20Rik
chr15	98977265	98999080	4930578M01Rik		chr11	48816676	48838016	Trim7		chr8	105269652	105297885	4931428F04Rik		chr4	155760190	155784601	Vwa1
chr14	66296980	66341911	1700001G11Rik		chr11	120572405	120582180	P4hb		chr3	88492852	88510384	Lmna		chr17	33897773	33940837	Tapbp
chr1	184033300	184051816	Dusp10		chr6	72438745	72440306	Mat2a		chr7	12949396	12978436	Zfp324		chr16	4879495	4897254	Mgrn1
chr7	63911623	63925221	E030018B13Rik		chr9	44396430	44418550	Trappc4		chr17	24141327	24169941	Pdpk1		chr4	155831109	155849418	Mxra8
chr17	45685477	45701812	Mrpl14		chr2	84714605	84743842	Clp1		chr5	135522422	135545777	Hip1		chr11	69895015	69922368	Gps2
chr6	82853807	82881796	2310069B03Rik		chr11	69758172	69766637	Slc35g3		chr11	4174668	4204149	Tbc1d10a		chr16	94519039	94545391	Dscr3
chr9	107279101	107313310	Cish		chr2	26122213	26141033	Tmem250-ps		chr17	28223954	28247908	Ppard		chr2	84798148	84851936	Timm10
chr11	69937270	69956631	Slc2a4							chr1	171270048	171295108	Ppox		chr5	142894893	142945631	Actb
chr8	126815190	126839846	A630001O12Rik							chr7	19075896	19094432	Dmpk		chr11	30267639	30292146	Sptbn1
chr19	5689118	5726186	Kcnk7							chr4	155215870	155235581	Ski		chr2	32342264	32408739	1110008P14Rik
chr8	71366809	71405602	Nr2f6							chr10	128525725	128549479	Zc3h10		chr6	72345023	72363141	Tmem150a
chr7	45707274	45718444	Sphk2							chr7	27316020	27334770	Ltbp4		chr11	21561410	21572370	Mdh1
chr17	57248111	57260654	Trip10							chr7	101896093	101918424	Tomt		chr17	35909757	35919031	Mrps18b
chr9	78108087	78140189	Ick							chr4	129600431	129624685	Dcdc2b		chr2	25526717	25558395	Traf2
chr8	46471065	46509224	Acsl1							chr12	86816274	86837053	Irf2bpl		chr11	115403434	115428420	Atp5h
chr2	152820701	152839855	Bcl2l1							chr8	70522998	70539736	Fkbp8		chr11	68852503	68882558	Ndel1
chr9	65374274	65391666	Kbtbd13							chr11	69980365	69995768	Gabarap		chr15	79723503	79742747	Sun2
chr7	127008401	127028059	Pagr1a							chr11	59183852	59209387	Guk1		chr3	96240572	96278464	Hist2h4
chr3	99810798	99837089	Spag17							chr4	141538339	141559967	B330016D10Rik		chr7	25237698	25251206	Erf
chrX	7648316	7681243	Plp2							chr17	26576877	26596562	Ergic1		chr2	158098746	158146515	Tgm2
chr5	114127804	114156018	Ung							chr3	90247822	90265981	Crtc2		chr7	127470381	127479291	Prr14
chr3	116785451	116833319	Agl							chr2	127247637	127270799	Stard7		chr2	160321508	160351439	Gm826
chr6	48541228	48555335	Lrrc61							chr6	83101288	83121889	Mrpl53		chr4	149302653	149323916	Kif1b
chr1	191292082	191326489	Nenf							chr11	69059421	69073645	Tmem107		chr14	18226481	18239106	Nr1d2
chr17	17592448	17625805	Lnpep							chr15	75085510	75087155	Ly6c2		chr11	116004485	116041346	H3f3b
chr16	24149045	24206575	Gm46545							chr8	85059894	85083424	Dhps		chr11	3894841	3914139	Dusp18
chr8	111716650	111743870	Bcar1							chr11	96963621	96978187	Sp2		chr11	101813241	101893764	Meox1
chr9	65526137	65580934	Plekho2							chr7	25237698	25250963	Erf		chr10	80741468	80774911	Dot1l
chr14	25480846	25505257	Zmiz1							chr4	155831109	155847640	Mxra8		chr7	45040750	45104404	Nosip
chr15	85625495	85657867	Wnt7b							chr17	73942194	73970851	Xdh		chr5	123039187	123076866	Morn3
chr8	70743633	70761670	Rab3a							chr8	84192000	84204278	Mir23a		chr6	113442556	113509566	Il17rc
chr7	120819040	120852724	Eef2k							chr4	148139981	148164312	Fbxo6		chr11	117790694	117819457	Syngr2
chr7	30551920	30573712	Psenen							chr9	48723467	48737944	Zbtb16		chr3	95855406	95902317	Ciart
chr14	61138507	61162446	Sacs							chr12	79879547	79906207	9430078K24Rik		chr2	118529441	118562523	Bmf
chr4	81418872	81453295	Mpdz							chr3	95871261	95894057	Ciart		chr8	110919403	110950640	St3gal2
chr11	50205171	50225881	Sqstm1							chr12	80112943	80132999	2310015A10Rik		chr3	103790841	103810109	Gm15471
chr5	135933954	135963346	Ywhag							chr1	180256146	180286816	Psen2		chr8	70823445	70839633	Arrdc2
chr9	106428772	106457953	Abhd14a							chr7	105726482	105752428	Rrp8		chr8	107132560	107168193	Cyb5b
chr3	89411257	89440593	Pygo2							chr19	4810993	4839613	Rbm14		chr8	122432032	122460790	9330133O14Rik
chr5	64803390	64812021	Klf3							chr10	94398238	94433227	Tmcc3		chr15	80254512	80264890	Atf4
chr13	45498338	45537398	Gmpr							chr2	32586888	32608902	St6galnac6		chr19	6045998	6085180	Tm7sf2
chr11	77785592	77814815	Myo18a							chr7	45628749	45649643	A030001D20Rik		chr7	19808992	19831569	Bcl3
chr10	53421202	53435442	Gm36229							chr9	108560199	108578976	Dalrd3		chr16	91363543	91464978	Il10rb
chr17	45798081	45816621	F630040K05Rik							chr19	4000072	4019554	Ndufv1		chr7	4128680	4150331	Leng8
chr3	95124514	95142438	Scnm1							chr2	25534187	25558025	Traf2		chr13	55169223	55212188	Nsd1
chr15	85724281	85735257	Ppara							chr11	74830203	74838770	Mnt		chr9	40799571	40801749	Hspa8
chr19	5912187	5941004	Cdc42ep2							chr6	72345023	72362826	Tmem150a		chr8	105269235	105326932	E2f4
chr15	81802702	81811826	Tef							chr6	37419344	37442613	Creb3l2		chr4	150901797	150915228	Park7
chr17	26584228	26596768	Ergic1							chr7	15948330	15967674	Ehd2		chr2	156720435	156732587	Dlgap4
chr3	95265717	95283482	Prune1							chr5	72882461	72914554	Slain2		chr7	27153482	27179291	Egln2
chr5	135906831	135914813	Hspb1							chr5	135688538	135708285	Por		chr9	44305157	44344413	Dpagt1
chr17	47501887	47518879	Ccnd3							chr17	57247562	57260149	Trip10		chr3	90508891	90541560	S100a14
chr17	47716951	47749913	Tfeb							chr18	35722311	35752475	Tmem173		chr19	5912187	5964469	Cdc42ep2
chr11	88704293	88729554	Msi2							chr8	46470535	46491103	Acsl1		chr3	88492852	88510732	Lmna
chr1	152158678	152176945	1700025G04Rik							chr8	126826369	126850200	A630001O12Rik		chr8	11550288	11576196	Ing1
chr10	41809618	41832795	Sesn1							chr15	81802333	81811622	Tef		chr17	56255862	56277529	Fem1a
chr2	72285763	72318622	Map3k20							chr18	61526649	61555489	Arhgef37		chr5	122371780	122423043	Arpc3
chr9	120001605	120024221	Xirp1							chr16	94519039	94545125	Dscr3		chr10	126950244	126987025	Ctdsp2
chr7	99201816	99225601	Mogat2							chr14	64139107	64159187	Prss52		chr5	124425132	124453482	Kmt5a
chr17	35807754	35823601	Ier3							chr1	86434077	86448568	Tex44		chr2	30258572	30270507	Phyhd1
chr13	32775997	32802622	Mylk4							chr19	5940239	5964469	Pola2		chr7	127869683	127936255	Bckdk
chr4	137913481	137955777	Eif4g3							chr17	33810248	33829221	Rps28		chr4	42999489	43046393	Pigo
chr3	89266535	89289213	Efna1							chr3	89089868	89113430	Fdps		chr11	120617245	120644036	Mafg
chr13	49479552	49514497	Ecm2							chr6	113471284	113494523	Creld1		chr10	127282585	127290454	Mbd6
chr14	55574939	55604942	Psme2							chr15	79723503	79742747	Sun2		chr10	128922920	128939148	Itga7
chr4	135820117	135840214	Srsf10							chr15	76069631	76091992	Puf60		chr11	94321402	94340492	Ankrd40
chr11	55419514	55470050	Atox1							chr2	155357148	155382390	Trp53inp2		chr2	165968552	165993092	Ncoa3
chr9	110953850	110963692	Lrrc2							chr16	17201288	17233768	Rimbp3		chr12	80112943	80133017	2310015A10Rik
chr2	77013709	77043641	Ttn							chr11	48816855	48837581	Trim7		chr11	102218544	102248957	Hdac5
chr14	64126155	64147273	Prss52							chr11	5520652	5542593	Ccdc117		chr2	155357016	155383045	Trp53inp2
chr11	106778964	106796371	Ddx5							chr19	46039523	46056729	Ldb1		chr11	105927127	105969159	Cyb561
chr11	98741833	98755112	Thra							chr11	96760065	96789536	Snx11		chr11	5512557	5542593	Xbp1
chr2	164769244	164805519	Snx21							chr15	85634296	85654154	Lncppara		chr8	105593901	105623862	Ripor1
chr1	74368010	74398380	Slc11a1							chr14	50987738	51027026	Rnase10		chr6	124917390	124931898	Ptms
chr8	54550469	54577521	Asb5							chr9	44066675	44079234	Usp2		chr11	93955152	93969133	Nme2
chr10	59943142	59970410	Ddit4							chr5	139775540	139797338	Mafk		chr8	84236594	84285141	Mri1
chr17	34120620	34122250	Brd2							chr8	11550469	11558510	Ing1		chr13	111788233	111809523	Map3k1
chr5	130171089	130197946	Rabgef1							chr11	106779309	106796019	Ddx5		chr9	121704796	121719791	Ss18l2
chr11	21414522	21428778	Ugp2							chr9	107289673	107308255	Cish		chr10	61679604	61695962	1700022H01Rik
chr2	75703127	75717040	Nfe2l2							chr10	80248950	80261595	Gamt		chr6	97252241	97278425	Lmod3
chr1	131090020	131103692	Mapkapk2							chr4	150544751	150569771	Slc45a1		chr9	116152882	116175764	Tgfbr2
chr2	72382995	72398101	Cdca7							chr17	10319243	10342926	1700110C19Rik		chr1	55079399	55088861	Hspd1
chr19	47222222	47230784	Neurl1a							chr7	45079956	45104194	Rcn3		chr7	101895916	101918424	Tomt
chr19	32156953	32181890	Sgms1							chr3	152114889	152145612	Gipc2		chr4	133649713	133673215	Pigv
chr6	97204974	97223910	Arl6ip5							chr11	70220897	70238153	Bcl6b		chr4	117119962	117134410	Tctex1d4
chr16	4879495	4897254	Mgrn1							chr11	6267552	6292117	Tmed4		chr19	6909145	6922778	Mir6990
chr15	36783019	36794445	Ywhaz							chr12	24627217	24652182	Klf11		chr7	19075661	19095176	Mir3100
chr17	73941923	73976639	Xdh							chr9	21782111	21804697	Kank2		chr16	96081941	96105443	Brwd1
chr2	32342264	32396762	Ciz1							chr14	25481201	25498121	Zmiz1		chr19	8919846	8983614	Tut1
chr3	90247545	90266315	Crtc2							chr12	80821377	80853940	Susd6		chr17	46104101	46132551	Mrps18a
chr13	38527968	38546284	Txndc5							chr4	43656352	43679908	Fam221b		chr18	61526319	61555489	Arhgef37
chr11	30267639	30292146	Sptbn1							chr10	75872748	75899274	Derl3		chr11	54090746	54123199	P4ha2
chr11	101225903	101254170	Ramp2							chr12	25095980	25119609	Id2		chr6	37390758	37442944	Creb3l2
chr11	21563820	21571826	Mdh1							chr5	142920750	142945631	Actb		chr10	80928732	80972236	Gadd45b
chr7	45627051	45650400	A030001D20Rik							chr2	26380522	26409399	Pmpca		chr8	94377612	94387671	Herpud1
chr8	72492093	72513443	Slc35e1							chr7	127470840	127478979	Prr14		chr12	69356806	69372678	Arf6
chr11	96969479	96997622	Sp2							chr4	134914803	134931119	Rsrp1		chr5	129870717	129895849	Chchd2
chr5	123008710	123024433	Orai1							chr1	74386630	74397792	Ctdsp1		chr15	78514837	78532447	C1qtnf6
chr15	102399162	102406733	Sp1							chr5	30907513	30921946	Emilin1		chr3	87906248	87930889	Mrpl24
chr19	23056326	23066305	Klf9							chr9	62828645	62858217	Cln6		chr12	100186800	100202154	Calm1
chr7	31109613	31126937	Hpn							chr4	151988775	152009073	Phf13		chr3	96159926	96182734	Sf3b4
chr12	110978274	110992610	Ankrd9							chr6	97252663	97278425	Lmod3		chr5	135879244	135889111	Hspb1
chr5	121576644	121619615	Aldh2							chr11	120776133	120800659	Gps1		chr17	28512669	28523336	Armc12
chr16	94519236	94545391	Dscr3							chr11	68852640	68875142	Ndel1		chr4	156192578	156224501	AW011738
chr12	51865306	51883050	Hectd1							chr8	84236902	84257478	D8Ertd738e		chr7	132704020	132736274	Fam53b
chr4	155831133	155849418	Mxra8							chr1	36539140	36557664	Ankrd39		chr7	46827493	46846662	Ldha
chr4	155760190	155784601	Vwa1							chr8	123212694	123236598	Cdk10		chr11	101148892	101171531	Tubg2
chr3	32831352	32872064	Usp13							chr2	75703403	75723221	Nfe2l2		chr8	13148822	13159735	Lamp1
chr5	88960810	88990686	Slc4a4							chr11	115403532	115420253	Atp5h		chr4	126217302	126238546	Thrap3
chr7	45459936	45493838	Tulp2							chr6	67138290	67170574	Serbp1		chr11	116842638	116853862	Mettl23
chr3	96240572	96270059	Hist2h4							chr11	55015859	55033681	Anxa6		chr8	70659656	70699269	Lsm4
chr17	10364540	10390678	1700110C19Rik							chr7	120834950	120852326	Eef2k		chr11	120572405	120582180	P4hb
chr1	156028154	156047286	Tor1aip1							chr16	4879752	4897028	Mgrn1		chr6	72438745	72440306	Mat2a
chr18	65381423	65399948	Alpk2							chr2	37422754	37452611	Zbtb26		chr11	69980365	69997306	Gabarap
chr9	123457479	123490168	Limd1							chr2	165968970	165992888	Ncoa3		chr11	69758172	69766637	Slc35g3
chr6	72345292	72363141	Tmem150a							chr18	31910606	31931562	Sft2d3		chr11	69059421	69073645	Tmem107
chr15	76695192	76724817	Recql4							chr6	108659952	108677961	0610040F04Rik		chr2	18047402	18065280	Mllt10
chr11	69895015	69922368	Gps2							chr4	141715141	141742359	Ddi2		chr2	26122213	26141033	Tmem250-ps
chr11	54426700	54445570	Fnip1							chr1	58957947	58984869	Trak2		chr4	151983117	152009266	Phf13
chr10	80102269	80117051	Stk11							chr6	116628844	116650762	Mir7043		chr9	44396430	44418550	Trappc4
chrX	74269774	74313719	Atp6ap1							chr19	6909579	6922296	Mir6990		chr11	48816676	48838016	Trim7
chr12	54243547	54264156	1700104L18Rik							chr7	12897507	12922468	Zscan22		chr10	91170684	91188082	Tmpo
chr15	41868790	41878673	Abra							chr5	124425528	124445602	Kmt5a		chr2	84714605	84743842	Clp1
chr1	86464909	86472919	Tex44							chr11	88047159	88069278	Vezf1		chr13	23517616	23586205	Hist1h4f
chr17	28419784	28447238	Fkbp5							chr9	79952115	79978061	Filip1		chr10	80656412	80676555	Btbd2
chr12	112897249	112950195	Mir6941							chr15	77203647	77227342	Rbfox2		chr13	23424479	23453882	C230035I16Rik
chr2	84819633	84851936	Slc43a1							chr7	140115564	140138096	Paox		chr5	125382644	125393526	Ubc
chr10	128082384	128093093	Mir677							chr7	30552101	30563418	Lin37		chr2	167062568	167080067	Snord12
chr11	84818704	84829023	Mrm1							chr13	111788233	111809193	Map3k1		chr10	80398843	80407063	Mbd3
chr11	115403434	115428420	Atp5h							chr2	167062568	167080067	Snord12		chr5	135101096	135118827	Mlxipl
chr10	69267914	69306340	Cdk1							chr9	21917984	21937230	Tmem205
chr9	77615558	77637475	Klhl31							chr11	73006474	73031234	4732414G09Rik
chr11	68852503	68882558	Ndel1							chr11	54100747	54122881	P4ha2
chr6	72512165	72553402	Capg							chr17	66101220	66123980	Washc1
chr8	68976131	68988917	Lpl							chr9	121704796	121719627	Ss18l2
chr15	102235785	102258151	Rarg							chr6	124919652	124931618	Mlf2
chr11	21370124	21399485	Ugp2							chr7	45124269	45136620	Rpl13a
chr10	127621366	127643938	Stat6							chr4	133650023	133672774	Pigv
chr7	63887689	63897882	E030018B13Rik							chr7	44986288	44997791	Gm15545
chr19	8919846	8976787	Tut1							chr10	81627274	81649223	Ankrd24
chr6	52191049	52221752	Hoxa5							chr15	77029409	77045913	Apol6
chr7	127470381	127479291	Prr14							chr14	19417671	19419010	Gm5458
chr2	25526717	25558395	Traf2							chr6	34862987	34878410	3110062M04Rik
chr11	3894841	3913740	Dusp18							chr5	117138600	117167407	Taok3
chr13	52880243	52892880	Auh							chr11	115699335	115723059	Grb2
chr6	72380044	72390970	Vamp5							chr4	117120384	117134303	Tctex1d4
chr5	143548326	143594131	Fam220a							chr2	181659576	181679096	Sox18
chrX	73673246	73691457	Slc6a8							chr17	25773523	25797332	Haghl
chr2	76969610	76982506	Ttn							chr4	155469541	155491431	Gnb1
chr10	76442268	76449225	Pcnt							chr8	107139806	107168193	Cyb5b
chr2	30380922	30416547	Dolpp1							chr2	155806646	155826893	BC029722
chr3	108200150	108232689	Atxn7l2							chr4	145233559	145254788	Tnfrsf1b
chr5	123039187	123076866	Morn3							chr5	142424727	142440934	Ap5z1
chr7	25237836	25251206	Erf							chr5	124531245	124553031	Tmed2
chr18	38910515	38930416	Fgf1							chr9	108783508	108808469	Ip6k2
chr8	123736549	123786982	6030466F02Rik							chr17	28512669	28523336	Armc12
chr1	187644963	187675452	Esrrg							chr11	116843161	116853862	Srsf2
chr17	28000625	28020472	Tcp11							chr5	136953000	136967868	Fis1
chr7	38217129	38227979	Plekhf1							chr10	8866116	8886542	Sash1
chr1	134753591	134773827	Ppp1r12b							chr17	35808032	35823367	Ier3
chr9	66268490	66276890	Herc1							chr9	102717459	102726652	Amotl2
chr11	109608679	109651549	Wipi1							chr15	98977895	98998657	4930578M01Rik
chr16	84824511	84835644	Atp5j							chr4	40853789	40874349	B4galt1
chr14	51913535	51941928	Rnase13							chr5	142895083	142906928	Actb
chr11	117790694	117819059	Syngr2							chr5	122372106	122400949	Arpc3
chr6	90495560	90515290	Klf15							chr9	57073333	57076428	2700012I20Rik
chr18	39230077	39241886	Arhgap26							chr7	19816254	19831408	Bcl3
chr4	42949910	42953429	Dnajb5							chr4	109106039	109129224	Osbpl9
chr2	160321508	160349524	Gm826							chr4	109657016	109676948	Cdkn2c
chr13	83503679	83525261	Mef2c							chr6	124828794	124840105	Cdca3
chr7	25267485	25282538	Cic							chr10	79984797	79996682	Cnn2
chr11	98005338	98036758	Cacnb1							chrX	140505843	140529462	Tsc22d3
chr10	59309986	59335772	P4ha1							chr15	77358619	77377284	Apol7a
chr19	27210819	27235082	Vldlr							chr9	20877962	20898786	Ppan
chr17	33897773	33940768	Tapbp							chr19	46136060	46152752	Pitx3
chr15	80254512	80264890	Atf4							chr17	27615454	27635630	Nudt3
chr7	19227562	19253969	Opa3							chr8	84840422	84857157	Calr
chr3	103790841	103810109	Gm15471							chr9	108507680	108525665	Qrich1
chr5	35785661	35812260	Ablim2							chr18	75366456	75378954	Smad7
chr2	19646461	19666621	Gm3230							chr3	89772667	89796659	Ube2q1
chr17	26478424	26489700	Dusp1							chr11	116412928	116434273	Ubald2
chr19	53729463	53755166	Rbm20							chr17	25861285	25875658	Mcrip2
chr16	4756881	4790611	Cdip1							chr5	33652014	33658657	Tmem129
chr2	120224599	120245282	Pla2g4e							chr1	184845648	184864818	2019-03-02
chr7	45016579	45026347	Rras							chr17	47736924	47749290	Tfeb
chr15	36987133	37008163	Zfp706							chr11	102027147	102052315	Cd300lg
chr10	81542049	81571785	Aes							chr15	83164997	83182654	Cyb5r3
chr2	156179484	156203564	Phf20							chr12	70999464	71016169	3110056K07Rik
chr11	104230896	104250172	Mapt							chr11	51605877	51619890	Hnrnpab
chr7	45040750	45104404	Nosip							chr4	33247568	33261844	Pnrc1
chr16	7050257	7076840	Rbfox1							chr4	86874121	86902695	Acer2
chr7	4128680	4150331	Leng8							chr11	90369626	90391180	Hlf
chr11	109347228	109369671	Gna13							chr5	113908607	113931281	Coro1c
chr8	107132560	107151188	Cyb5b							chr8	71521676	71543109	Bst2
chr17	46147583	46169120	Gtpbp2							chr8	70200281	70213022	Slc25a42
chr2	156720435	156732274	Dlgap4							chr11	3895020	3914139	Dusp18
chr4	150706828	150755556	Slc45a1							chr14	55660233	55682225	Nedd8
chr4	136248023	136271374	Tcea3							chr2	25255267	25272637	Tprn
chr3	131245960	131272876	Hadh							chr5	121836810	121849103	Fam109a
chr4	150901797	150915228	Park7							chr9	108048983	108065676	Amigo3
chr9	118506169	118513640	Golga4							chr6	120174518	120192599	Ninj2
chr9	111118113	111128432	Lrrfip2							chr2	72285605	72309220	Map3k20
chr6	113442556	113509566	Il17rc							chr11	55461021	55469817	Atox1
chr10	88489564	88514566	Chpt1							chr19	37540137	37560503	Exoc6
chr11	101814628	101893764	Meox1							chr2	18047694	18064748	Mllt10
chr16	91385746	91464978	Il10rb							chr5	125382644	125393526	Ubc
chr11	116004485	116041346	H3f3b							chr9	57550171	57568845	Scamp2
chr3	96487805	96526212	Hfe2							chr13	55169223	55190690	Fgfr4
chr9	44492816	44510720	Bcl9l							chr7	105633514	105651514	Timm10b
chr11	75565632	75607587	Pitpna							chr4	55650968	55672576	Klf4
chr4	151901932	151920473	Dnajc11							chr4	129810798	129830690	Ptp4a2
chr13	55171200	55212188	Nsd1							chr19	8966747	8983614	Eef1g
chr3	95855406	95902317	Ciart							chr2	180692669	180710359	Dido1
chr2	90903888	90918394	Kbtbd4							chr14	75834147	75845993	Gm4285
chr2	75637799	75660168	Hnrnpa3							chr9	57420667	57440310	Ppcdc
chr7	19808992	19831569	Bcl3							chr11	101155771	101171531	Plekhh3
chr6	113623600	113669462	Irak2							chr10	75828477	75845092	Gstt2
chr3	95217349	95238301	Cdc42se1							chr15	82127648	82147435	Ccdc134
chr1	58603327	58622564	Ndufb3							chr12	8499845	8521729	Rhob
chr11	11836934	11856971	1700042O10Rik							chr10	81060129	81082528	Thop1
chr12	99701751	99716775	1700064M15Rik							chr16	3872193	3895809	Naa60
chr13	43522282	43540323	Mcur1							chr10	128922920	128938808	Itga7
chr19	36662542	36682634	Hectd2os							chr1	135688146	135711540	Csrp1
chr2	92423475	92434646	Cry2							chr6	86385451	86404699	Pcyox1
chr10	21660005	21702060	Gm5420							chr11	117801772	117819457	Syngr2
chr18	65307300	65329291	Mir122							chr3	89899103	89913367	Il6ra
chr19	46501816	46511944	Trim8							chr11	100391168	100398182	Jup
chr2	156958211	156992160	Ndrg3							chr10	79668768	79682195	Tpgs1
chr1	17084720	17097758	Jph1							chr9	116152882	116175532	Tgfbr2
chr8	75033643	75046271	Tom1							chr3	90213395	90231930	Rab13
chr8	25574854	25602147	Letm2							chr16	30172791	30188192	Cpn2
chr13	99152712	99185498	Zfp366							chr3	103791106	103809800	Gm15471
chr11	95384458	95425713	Spop							chr8	75071521	75093769	Hmox1
chr12	8913220	8935467	Laptm4a							chr9	72653086	72672680	Nedd4
chr19	40270582	40289099	Pdlim1							chr17	46546239	46556559	Mir6976
chr15	96902663	96916433	Slc38a4							chr18	36782931	36802154	Zmat2
chr8	94171924	94190058	Mt1							chr2	84714940	84727762	Clp1
chr17	31892533	31916657	Sik1							chr5	138155517	138172267	Mir25
chr4	134286899	134307611	Pdik1l							chr19	47450523	47464327	Sh3pxd2a
chr17	71782634	71796243	Clip4							chr11	22971833	22990852	Commd1
chr14	34489713	34515032	Bmpr1a							chr15	85859372	85879512	Gtse1
chr4	46028283	46048689	Tmod1							chr2	167492730	167510792	Rnf114
chr2	30258944	30266627	Phyhd1							chr7	13023927	13038086	Chmp2a
chr11	117917422	117949962	Socs3							chr4	106827863	106848264	Acot11
chr17	31982459	32036451	Hsf2bp							chr2	30463945	30474451	Ier5l
chr2	118540175	118562523	Bmf							chr7	132704020	132724455	Fam53b
chr4	47592654	47604665	Sec61b							chr15	98917841	98934827	Tuba1b
chr12	16874578	16895490	Rock2							chr7	45434196	45444550	Gys1
chr7	127869683	127936255	Bckdk							chr11	30267920	30291554	Sptbn1
chr4	140944497	140961898	Gm13031							chr9	102498861	102518798	Ky
chr11	60105017	60115826	Rai1							chr2	132247564	132263416	Pcna
chr10	39535908	39558655	Traf3ip2							chr12	69356959	69372376	Arf6
chr17	87343034	87351330	Ttc7							chr7	141215635	141228923	Mir210
chr5	122371780	122423043	Arpc3							chr19	41973919	41987476	Mms19
chr9	102625767	102651276	Anapc13							chr2	121442493	121457340	Serf2
chr7	3275157	3302756	Myadm							chr9	35305099	35305694	4933422A05Rik
chr3	51332886	51372976	Elf2							chr12	100187319	100202154	Calm1
chr12	79532288	79542309	Rad51b							chr6	72244357	72261376	Atoh8
chr11	105934510	105969159	Cyb561							chr17	70990350	71002751	Myl12a
chr1	163312050	163346326	Prrx1							chr15	102510649	102518833	Map3k12
chr11	94321402	94328625	Ankrd40							chr16	91363543	91385941	Ifnar2
chr10	42987881	43043522	Gm5079							chr5	137333448	137350310	Slc12a9
chr6	134919674	134928609	Cdkn1b							chr17	47501851	47511634	Ccnd3
chr7	46396381	46409162	Kcnc1							chr15	97831330	97849633	Hdac7
chr1	136052716	136090062	Cacna1s							chr1	133226925	133246131	Plekha6
chr17	24632563	24650217	Slc9a3r2							chr7	44848844	44855045	Akt1s1
chr14	29018297	29042262	Lrtm1							chr2	30258572	30270507	Phyhd1
chr13	34065885	34113644	Tubb2a							chr2	131204598	131216288	Ap5s1
chr10	128923049	128939148	Itga7							chr3	96262197	96278464	Hist2h2bb
chr13	46523178	46535042	Cap2							chr3	108554577	108571901	Tmem167b
chr8	110919759	110950423	St3gal2							chr11	93955152	93968775	Nme2
chr13	12357391	12395674	Heatr1							chr11	94321705	94340492	Ankrd40
chr10	80741468	80755513	Ap3d1							chr2	91182902	91203022	Nr1h3
chr7	127993440	128023784	Trim72							chr19	32372339	32389287	Sgms1
chr1	155074748	155123135	Ier5							chr5	129715246	129731413	Nipsnap2
chr17	35234876	35242463	Atp6v1g2							chr6	145850926	145865644	Bhlhe41
chr11	93955246	93969133	Nme2							chr11	71004289	71019912	Derl2
chr17	8282791	8291355	Mpc1							chr1	60158476	60181001	Nbeal1
chr5	124425132	124453482	Kmt5a							chr2	32395435	32408739	Ptges2
chr9	50746169	50753741	Cryab							chr4	135272618	135287174	Clic4
chr8	122432032	122460690	9330133O14Rik							chr12	8345000	8365854	Hs1bp3
chr4	147897013	147905028	Mfn2							chr7	127895440	127912631	Bckdk
chr18	60481237	60526914	Smim3							chr4	126217817	126238178	Thrap3
chr2	11216564	11226905	Prkcq							chr12	110591166	110609138	Dync1h1
chr15	27466146	27477380	Ank							chr19	6941729	6952426	Bad
chr8	105269235	105326932	E2f4							chr1	191470568	191490790	Gm32200
chr10	61679604	61695962	1700022H01Rik							chr2	22587307	22589953	Gad2
chr12	52853783	52874777	Akap6							chr15	76659654	76671858	Foxh1
chr8	11550288	11576196	Ing1							chr2	164867276	164880216	Pcif1
chr7	27153482	27179011	Egln2							chr10	80398843	80407063	Mbd3
chr2	163459022	163472696	2310001K24Rik							chr2	152820378	152831823	Bcl2l1
chr11	88172285	88188177	Cuedc1							chr1	172206553	172220695	Casq1
chr6	142472752	142508583	Ldhb							chr9	67043661	67060162	Tpm1
chr2	167625932	167635047	Ube2v1							chr6	125313606	125331298	Scnn1a
chr13	29631284	29650050	Cdkal1							chr7	130645824	130658099	Tacc2
chr15	73724416	73739895	Ptp4a3							chr13	54687491	54694675	Rnf44
chr16	96192314	96222246	Sh3bgr							chr11	21561410	21572370	Mdh1
chr3	123143732	123159266	Synpo2							chr11	68956188	68974055	Slc25a35
chr15	59664901	59693000	Trib1							chr11	120340126	120350665	Mir6935
chr1	182506301	182539535	Capn2							chr5	135101096	135118827	Mlxipl
chr6	124917390	124931898	Ptms							chr7	46827493	46845921	Ldha
chr9	44305157	44344353	Dpagt1							chr3	96160323	96179811	Sf3b4
chr2	165968552	165993092	Ncoa3							chr8	13530982	13551415	1700029H14Rik
chr8	46836354	46876580	Irf2							chr15	89169501	89181055	Plxnb2
chr8	95875672	95888305	Got2							chr2	128125702	128137857	Bcl2l11
chr15	74955224	74968454	Ly6e							chr15	38244876	38269036	Odf1
chr1	64609297	64617847	Mettl21a							chr14	55863829	55885172	Cbln3
chr17	46995863	47010595	Ubr2							chr4	133084340	133103941	Wasf2
chr8	72547818	72572396	Smim7							chr10	89722207	89745653	Actr6
chr16	8814185	8831110	1810013L24Rik							chr17	46110872	46130089	Mrps18a
chr1	172500388	172520962	Tagln2							chr11	98710486	98729700	Med24
chr10	81167280	81183544	Eef2							chr19	5912613	5925064	Dpf2
chr17	9757054	9775969	4930452A19Rik							chr5	122602333	122627586	Ift81
chr12	3309253	3323829	Rab10							chr6	134161155	134182977	Etv6
chr4	41755349	41774693	Il11ra1							chr9	119088222	119102675	Plcd1
chr6	71225252	71272477	Smyd1							chr16	32859223	32878016	Rubcn
chr9	116162633	116175764	Tgfbr2							chr5	123057793	123076517	Tmem120b
chr4	151082485	151108589	Gm13090							chr4	120277554	120288243	Foxo6
chr3	88502060	88510732	Lmna							chr10	80929747	80941099	Gadd45b
chr8	23139009	23150194	Mir3107							chr17	35046554	35059647	Clic1
chr5	63951462	63968965	Rell1							chr5	129878042	129895849	Chchd2
chr13	111788465	111809523	Map3k1							chr11	96824069	96830389	Nfe2l1
chr5	53196048	53213301	Sel1l3							chr19	4113181	4126105	Aip
chr12	86946447	86969180	Cipc							chr4	134535104	134552339	Mtfr1l
chr9	119963470	119983801	Csrnp1							chr11	115765182	115779576	Tmem94
chr2	30429117	30442614	Ptpa							chr2	128687300	128704794	Mertk
chr9	121705075	121719791	Ss18l2							chr8	70754341	70761368	Mpv17l2
chr6	88716394	88743551	Mgll							chr8	120179012	120191481	Fam92b
chr3	90508891	90541560	S100a14							chr5	24383446	24394927	Atg9b
chr5	111465732	111474385	Mn1							chr10	61679966	61695670	1700022H01Rik
chr8	22465293	22477433	Slc20a2							chr10	62578170	62602498	Kif1bp
chr8	126497604	126517771	Tarbp1							chr17	17826717	17838602	Spaca6
chr16	94559113	94570344	Dyrk1a							chr14	30541547	30559578	Tkt
chr2	11501033	11536258	Pfkfb3							chr5	53929276	53950530	Stim2
chr2	155357016	155383045	Trp53inp2							chr8	119661143	119676711	Wfdc1
chr17	46104101	46132551	Mrps18a							chr18	36670141	36691675	Apbb3
chr6	51469095	51470570	Hnrnpa2b1							chr11	96064981	96076193	Atp5g1
chr8	27260441	27272343	Eif4ebp1							chr15	78520307	78532447	C1qtnf6
chr15	98585294	98609737	Adcy6							chr7	3692967	3704236	Tsen34
chr11	5512557	5542378	Xbp1							chr8	33970055	33993317	Rbpms
chr8	84236594	84285141	Mri1							chr17	24469919	24479326	Bricd5
chr12	80124477	80133017	2310015A10Rik							chr17	34187179	34204657	Psmb8
chr10	127480867	127502499	Stac3							chr5	31192897	31202610	Zfp513
chr4	150236342	150282303	Eno1b							chr5	115475704	115490104	Sirt4
chr8	70673297	70688178	Lsm4							chr6	149118925	149141991	Etfbkmt
chr6	124729544	124757302	Grcc10							chr11	120086661	120099112	Tepsin
chr2	120442044	120464224	Capn3							chr2	144165294	144183830	Gm5535
chr11	94973101	94976369	Sgca							chr9	45828173	45850091	Bace1
chr8	124936866	124949990	Egln1							chr3	89164602	89183242	Scamp3
chr2	158139261	158146481	Tgm2							chr10	75764130	75781588	Ddt
chr6	97252241	97265776	Lmod3							chr16	4667191	4684227	Coro7
chr7	130546320	130553459	Nsmce4a							chr11	105927127	105945056	Cyb561
chrX	82948869	82967603	Dmd							chr11	100810592	100829282	Stat5b
chr4	53619375	53639312	Fsd1l							chr5	137778585	137787085	Mepce
chr11	108920404	108936610	Axin2							chr6	22001322	22020065	Cped1
chr4	133649713	133673215	Pigv							chr2	27560712	27582456	Wdr5
chr18	39489435	39491624	Nr3c1							chr15	80254846	80264592	Atf4
chr11	115277264	115320141	Fads6							chr6	115994869	116007102	Plxnd1
chr18	69543708	69586687	Tcf4							chr4	149820561	149841370	Slc25a33
chr4	117119962	117134410	Tctex1d4							chr17	45685767	45701346	Mrpl14
chr8	120258967	120310044	A330074K22Rik							chr7	138906992	138919901	Bnip3
chr5	148994355	149015943	Gm15408							chr18	67278541	67298947	Impa2
chr5	92367993	92391277	Art3							chr7	127768922	127777509	Orai3
chr15	27565481	27581606	Mir7117							chr9	44096621	44113842	C1qtnf5
chr8	94377816	94387489	Herpud1							chr6	72210826	72227292	Atoh8
chr10	79840644	79855119	Ptbp1							chr4	150902020	150914727	Park7
chr1	164879932	164899798	Gm20743							chr5	115531705	115543717	Rplp0
chr10	81128954	81138072	Zbtb7a							chr17	25264475	25282434	Ube2i
chr10	80928732	80972236	Gadd45b							chr15	77003226	77015258	Mb
chr19	53313008	53326316	Mxi1							chr2	167589286	167605548	Ube2v1
chr5	112886454	112908811	Myo18b							chr8	120036156	120052076	Crispld2
chr17	75435845	75465607	Rasgrp3							chr16	38712720	38742426	Arhgap31
chr15	102657030	102672376	Atp5g2							chr3	122619096	122639021	Fnbp1l
chr16	24231784	24248050	Lpp							chr2	154603513	154614183	Zfp341
chr17	45728288	45767518	F630040K05Rik							chr19	18648276	18671019	Carnmt1
chr4	40721653	40723197	Dnaja1							chr7	4136700	4149599	Leng8
chr7	16387256	16400847	Sae1							chr4	63403059	63417571	Akna
chr19	53786523	53810704	Pdcd4							chr3	10331085	10351637	Slc10a5
chr10	45289222	45312389	Popdc3							chr11	103051253	103068084	Plcd3
chr10	126950244	126979545	Ctdsp2							chr1	64121464	64134877	Klf7
chr16	42874593	42897601	4932412D23Rik							chr1	133025199	133046253	Mdm4
chr11	70687466	70701262	Inca1							chr15	27911303	27932249	Trio
chr11	96896137	96917182	Cdk5rap3							chr15	38452651	38470938	Mir6951
chr4	135737142	135774605	Myom3							chr14	70055984	70075121	Egr3
chr18	88923848	88932960	Socs6							chr8	94377612	94387671	Herpud1
chr19	6909145	6922778	Mir6990							chr10	80320455	80330128	Pcsk4
chr1	172126742	172161101	Dcaf8							chr10	91171379	91183674	Tmpo
chr17	79876099	79896135	Atl2							chr7	19715310	19723083	Tomm40
chr5	129870717	129887887	Phkg1							chr13	32763221	32776594	Mylk4
chr15	78514837	78531969	C1qtnf6							chr18	12109607	12128984	Tmem241
chr4	42999489	43046393	Pigo							chr1	183296910	183299655	Brox
chr12	79598224	79613429	Rad51b							chr2	32637913	32656201	Eng
chr17	88318883	88336753	Foxn2							chr5	129002763	129020554	Stx2
chr11	54090746	54123199	P4ha2							chr4	116708161	116721204	Ccdc163
chr11	120966456	121015742	Csnk1d							chr8	84893611	84908805	Klf1
chr9	56913695	56951449	Snx33							chr1	134092867	134099601	Chit1
chr8	105594330	105623862	Ripor1							chr6	129229823	129238304	2310001H17Rik
chr1	85751205	85758853	Mir8096							chr8	70122909	70139636	Nr2c2ap
chr7	118230862	118250963	Smg1							chr8	84656760	84664243	Ier2
chr12	76905995	76962959	Max							chr4	118427872	118446431	Cdc20
chr2	181578610	181601845	Zfp512b							chr4	57295026	57308995	Ptpn3
chr17	12741458	12769776	Igf2r							chr8	120101274	120114251	Zdhhc7
chr12	99336515	99363680	Foxn3							chr1	191391335	191397840	Ppp2r5a
chr11	74637785	74653559	Cluh							chr7	126474985	126487572	Tufm
chr8	106125850	106186538	Pla2g15							chr11	98438742	98457730	Grb7
chr10	58370990	58402555	Lims1							chr2	156720986	156732587	Dlgap4
chr9	123844297	123851969	Fyco1							chr13	54556908	54575412	4833439L19Rik
chr12	69356806	69372678	Arf6							chr18	32153201	32173508	Map3k2
chr17	66507366	66520315	Rab12
chr7	45395162	45406947	Kcna7
chr18	4338181	4354398	Map3k8
chr9	43105558	43128360	Tmem136
chr3	27599186	27657577	Mir3092
chr19	9053312	9083072	Scgb1a1
chr5	103746993	103760908	Aff1
chr11	97660006	97670003	Mllt6
chr11	120617245	120633642	Sirt7
chr12	100186800	100200224	Gm10433
chr11	102218544	102230717	Mir8101
chr13	60400398	60441822	Dapk1
chr6	87838238	87851479	Isy1
chr2	32088468	32096281	Plpp7
chr4	149758373	149774191	Slc25a33
chr7	25781347	25827265	Cyp2s1
chr13	98925594	98955289	Tnpo1
chr6	108448695	108477434	Mir7661
chr6	90616250	90624761	Slc41a3
chr3	96159926	96182734	Sf3b4
chr5	125140392	125165595	Ncor2
chr10	115309398	115333449	Rab21
chr15	89415667	89429966	Cpt1b
chr6	91066803	91076938	Nup210
chr8	108692312	108723315	Zfhx3
chr17	87446178	87460004	Calm2
chr17	24549255	24567452	Pkd1
chr19	41606250	41621332	Mir8091
chr7	101895916	101906504	Tomt
chr4	154964130	154974060	Pank4
chr11	59153822	59170412	Iba57
chr5	111799156	111806001	E130006D01Rik
chr10	21618763	21637682	1700020N01Rik
chr6	56888177	56901801	Nt5c3
chr7	30183713	30204038	Capns1
chr4	135873374	135883829	Pnrc2
chr18	61526319	61536430	Arhgef37
chr2	160872554	160881199	Lpin3
chr6	37705075	37736602	Trim24
chr18	80707605	80715356	Nfatc1
chr16	91828243	91848348	Atp5o
chr7	46827601	46846662	Ldha
chr8	72295048	72303813	Klf2
chr4	11966040	11975942	1700123M08Rik
chr11	52351068	52361493	Vdac1
chr8	11077260	11099338	Irs2
chr17	56268851	56277529	Ticam1
chr1	181246134	181258229	Wdr26
chr10	93310115	93348397	Gm17745
chr7	132704125	132736274	Fam53b
chr1	193232062	193273717	Hsd11b1
chr19	6045998	6085009	Tm7sf2
chr7	19075661	19095176	Mir3100
chr4	126217302	126238546	Thrap3
chr6	37390758	37442944	Creb3l2
chr13	37657074	37678333	Rreb1
chr3	145843676	145886067	Bcl10
chr12	69450858	69486575	5830428M24Rik
chr16	70313564	70329619	Gbe1
chr11	101148892	101171287	Tubg2
chr17	28518338	28523201	Armc12
chr7	128523120	128524531	Bag3
chr7	73557734	73619277	1810026B05Rik
chr12	85435365	85498346	Fos
chr7	141413475	141476669	Pidd1
chr17	45555696	45592992	Hsp90ab1
chr17	34924038	34982264	1110038B12Rik
chr5	142894893	142929723	Actb
chr4	141537991	141565996	B330016D10Rik
chr14	75786589	75864526	Gm4285
chr17	56108747	56134769	Lrg1
chr5	115484029	115515044	Pxn
chr7	45426427	45444983	Gys1
chr6	86515157	86527418	Pcbp1
chr1	75210837	75251907	A630095N17Rik
chr15	79724907	79742695	Sun2
chr11	94209773	94243531	Tob1
chr15	25904068	25924802	Retreg1
chr11	97279865	97316309	Npepps
chr17	35909757	35919031	Mrps18b
chr4	149302653	149323916	Kif1b
chr14	18226481	18239106	Nr1d2
chr11	116842638	116853829	Mettl23
chr8	70823445	70839633	Arrdc2
chr9	40799571	40801749	Hspa8
chr10	127282585	127290454	Mbd6
chr11	69983323	69997306	Gabarap
chr2	18047402	18065280	Mllt10
chr1	55079399	55088861	Hspd1
chr11	69059737	69073608	Tmem107
chr16	96081941	96105443	Brwd1
chr3	87906248	87930889	Mrpl24
chr5	135879244	135889111	Hspb1
chr4	156192578	156224501	AW011738
chr4	151983117	152009266	Phf13
chr8	13148822	13159735	Lamp1
chr10	91170684	91188082	Tmpo
chr11	48816676	48838016	Trim7
chr11	120572405	120582180	P4hb
chr6	72438745	72440306	Mat2a
chr9	44396430	44418550	Trappc4
chr2	84714605	84743842	Clp1
chr11	69758172	69766637	Slc35g3
chr2	26122213	26141033	Tmem250-ps

## Sheet: Common to all 4 muscles
Common to All 4 muscles -H3K27ac-SE peaks					Common to all 4 muscles-Med1-SE peaks					Common to all 4 muscles-ATAC-SE peaks					Common to all 4 muscles-HighConfidnce-SE peaks*					*HighConfidence Super enhancers defines as
																				those identified by at least 2 out of the 3 methods
Chr	Start	End	Gene Name		Chr	Start	End	Gene Name		Chr	Start	End	Gene Name		Chr	Start	End	Gene Name
chr7	73557569	73619277	1810026B05Rik		chr13	23431275	23463685	C230035I16Rik		chr9	107516335	107644938	Nat6		chr7	73557569	73628458	1810026B05Rik
chr15	101241187	101321517	Atg101		chr11	87422652	87427169	Tex14		chr2	98662238	98667418	Lrrc4c		chr9	107516335	107644938	Nat6
chr1	134078409	134099942	Btg2		chr13	23517053	23530645	Hist1h4h		chr9	2999986	3038230	Mir101c		chr1	134053369	134107054	Btg2
chr14	20640917	20708023	Sec24c		chr11	69062194	69073865	Tmem107		chr15	81831451	81882621	Tob2		chr15	101240823	101339817	6030408B16Rik
chr7	141413444	141476674	Pidd1		chr13	21160563	21173135	Trim27		chr10	80141318	80182359	Cirbp		chr14	20640727	20708023	Sec24c
chr17	79977207	80022880	Hnrnpll		chr11	69036868	69041994	Aurkb		chr9	106367651	106458291	Rpl29		chr4	43339355	43406633	Rusc2
chr9	107534044	107618991	Hyal1		chr19	12002082	12012127	Olfr1423		chr15	88819134	88876681	Pim3		chr7	141391952	141476674	Slc25a22
chr12	85435336	85498383	Fos		chr11	69110194	69125471	Hes7		chr9	48707217	48760775	Zbtb16		chr17	45552189	45630601	Slc29a1
chr5	142879692	142929752	Actb		chr5	125404120	125409659	Ubc		chr7	19227901	19361323	Rtn2		chr14	25473103	25517483	Zmiz1
chr4	43339355	43406085	Rusc2		chr1	171033770	171045269	Fcgr3		chr8	70506335	70571490	Ell		chr8	121547219	121591280	Fbxo31
chr14	75786589	75864526	Gm4285		chr2	122375351	122378329	Shf		chr7	27473135	27515657	Prx		chr15	88818662	88876681	Pim3
chr17	87334924	87378032	Stpg4		chr11	48799967	48834627	Trim41		chr2	118479542	118562724	Bmf		chr9	72628088	72672680	Nedd4
chr2	30594379	30719104	Gm14486		chr8	46204250	46220859	Slc25a4		chr8	71561527	71629613	Fam129c		chr6	72234854	72277974	Atoh8
chr17	45555696	45630601	Slc29a1		chr11	48853383	48856850	Irgm1		chr19	23125335	23162923	Klf9		chr8	70506335	70571841	Ell
chr2	155276386	155321230	Map1lc3a		chr11	87443346	87449331	Tex14		chr9	44066675	44113859	Usp2		chr2	164857339	164912345	Pcif1
chr6	86471799	86497957	2310040G24Rik		chr5	30887895	30888788	Agbl5		chr10	80656412	80688202	Mknk2		chr12	85430524	85498383	Fos
chr4	141524573	141566075	B330016D10Rik		chr14	51063632	51065434	Olfr750		chr8	70659609	70710670	Lsm4		chr7	27472996	27515657	Prx
chr17	71698606	71736767	BC027072		chr4	132261356	132274374	Rnu11		chr13	23517552	23586205	Hist1h4f		chr5	142879692	142945631	Actb
chr7	138863618	138920324	Bnip3		chr12	54696576	54697175	Eapp		chr15	101240823	101284385	Nr4a1		chr11	69382862	69419231	Tmem88
chr14	25480846	25508816	Zmiz1		chr11	58302031	58314229	Zfp692		chr8	121547219	121590508	Fbxo31		chr11	69655205	69721139	Tnfsf13
chr9	72628088	72662986	Nedd4		chr10	91181329	91182369	Tmpo		chr7	100927257	101028594	P2ry6		chr10	126927750	126990701	Ctdsp2
chr6	72234854	72277595	Atoh8		chr11	69758172	69758905	Polr2a		chr11	98773796	98795377	Nr1d1		chr17	70990210	71039277	Myom1
chr6	90450277	90472156	Klf15		chr14	51082774	51090795	Ang		chr11	69655493	69707237	Senp3		chr8	123858948	123925953	Acta1
chr2	164857339	164912345	Pcif1		chr6	128838308	128843527	Klrb1b		chr5	142895064	142945631	Actb		chr1	74284180	74315345	Tmbim1
chr2	31733317	31782515	Abl1		chr1	165641404	165642621	Mpzl1		chr7	15921794	15967702	Nop53		chr11	102267444	102348062	Ubtf
chr7	19282707	19361526	Fosb		chr7	120917289	120919011	Polr3e		chr7	73558299	73628458	1810026B05Rik		chr4	134914641	134938483	Rsrp1
chr9	96688706	96759690	Zbtb38		chr11	87462420	87471845	Tex14		chr17	57247562	57285261	Vav1		chr15	25896105	25966726	Retreg1
chr10	75484599	75529592	Gucd1							chr14	20640727	20674783	Myoz1		chr7	19227489	19361526	Rtn2
chr4	134914641	134938483	Rsrp1							chr11	69382862	69419231	Tmem88		chr4	133084305	133132390	Wasf2
chr8	123858948	123895376	Ccsap							chr17	27547298	27635630	AI413582		chr4	141524573	141575706	B330016D10Rik
chr5	115475510	115515051	Sirt4							chr15	78913573	78963161	Nol12		chr14	75786589	75864526	Gm4285
chr17	70990210	71003038	Myl12a							chr3	88492440	88536915	Lmna		chr12	111663225	111759862	Bag5
chr11	69655205	69721139	Tnfsf13							chr17	56255822	56304492	Ticam1		chr17	10319197	10343303	1700110C19Rik
chr3	116785131	116833342	Agl							chr17	26576777	26624299	Ergic1		chr17	34924038	34982313	1110038B12Rik
chr11	102267891	102348062	Ubtf							chr10	80561426	80603397	Klf16		chr8	70743006	70777288	Mpv17l2
chr10	126927750	126979784	Ctdsp2							chr19	6046281	6085199	Tm7sf2		chr15	82338357	82380214	Ndufa6
chr15	25904068	25941528	Retreg1							chr19	8966676	8997961	Ahnak		chr17	57247562	57285749	Vav1
chr7	44835746	44878580	Pnkp							chr9	107278597	107325054	Cish		chr7	100927358	101028594	P2ry6
chr11	98907237	98952017	Rara							chr11	117072256	117139461	Sec14l1		chr11	74822749	74848329	Mnt
chr2	167757187	167790410	A530013C23Rik							chr8	123859273	123925953	Acta1		chr19	32345808	32389797	Sgms1
chr17	10319374	10343303	1700110C19Rik							chr10	126941053	126990701	Ctdsp2		chr19	6969328	7005578	Vegfb
chr11	69408849	69418827	Kdm6b							chr7	45704744	45718178	Sphk2		chr7	126791817	126832531	Fam57b
chr16	24149045	24206575	Gm46545							chr14	19415723	19419010	Gm5458		chr1	86433972	86448627	Tex44
chr17	34924038	34982313	1110038B12Rik							chr17	47736848	47769372	Tfeb		chr12	79879547	79906700	9430078K24Rik
chr11	94209773	94243825	Tob1							chr14	55575275	55604517	Psme2		chr19	5912148	5965558	Cdc42ep2
chr13	37816268	37866496	Rreb1							chr1	74284495	74313643	Tmbim1		chr9	107272785	107325054	Cish
chr12	111668492	111759862	Apopt1							chr12	111663225	111732864	Bag5		chr4	155469094	155492317	Gnb1
chr1	74284180	74315345	Tmbim1							chr11	69059421	69095349	Snord118		chr17	47716951	47769372	Tfeb
chr3	51256109	51278032	4930577N17Rik							chr2	32583543	32656364	Ak1		chr3	95855328	95904674	Ciart
chr17	56100643	56134769	Plin5							chr1	134053369	134107054	Btg2		chr7	45426367	45493886	Ftl1
chr4	133084305	133131137	Wasf2							chr4	133084340	133132390	Wasf2		chr14	55574939	55613506	Rnf31
chr8	121551012	121591280	Fbxo31							chrX	140491870	140558576	Tsc22d3		chr5	122988803	123077001	Morn3
chr15	88818662	88862522	Creld2							chr14	25473103	25517483	Zmiz1		chr7	30551860	30573747	Psenen
chr4	137883124	137964192	Ece1							chr11	75454529	75468244	Mir22hg		chr9	102492903	102519191	Ky
chr1	86433972	86448627	Tex44							chr17	34627449	34661489	Fkbpl		chr3	89411137	89441000	Pygo2
chr10	59908088	59970430	Ddit4							chr9	44305479	44344413	Dpagt1		chr7	46819505	46847052	Ldha
chr8	70743633	70777288	Mpv17l2							chr8	110919256	110950648	St3gal2		chr10	80225862	80302423	Dazap1
chr7	27472996	27508740	Sertad1							chr3	89411705	89441000	Pygo2		chr8	70820066	70880690	Kcnn1
chr10	80133457	80149373	Atp5d							chr11	102267444	102316976	Atxn7l3		chr4	155831090	155849418	Mxra8
chr11	74822749	74839134	Mnt							chr17	46645818	46681265	Rrp36		chr11	117779480	117824866	6030468B19Rik
chr7	45426367	45445021	Gys1							chr4	43381508	43406633	Rusc2		chr16	94518722	94545531	Dscr3
chr10	95268230	95337223	Cradd							chr2	180240973	180276239	Mir3091		chr7	127008214	127028094	Pagr1a
chr3	142410682	142459249	Pdlim5							chr11	48816855	48857015	Trim7		chr15	81802333	81811826	Tef
chr1	172297384	172312159	Atp1a2							chr11	96824068	96862309	Copz2		chr6	72333252	72363183	0610030E20Rik
chr2	164745797	164805657	Tnnc2							chr10	80732821	80774946	Dot1l		chr3	90247545	90266822	Crtc2
chr6	86515120	86527661	Pcbp1							chr15	76998947	77045953	Mb		chr17	35803287	35841750	Ier3
chr11	93987125	93996899	Spag9							chr7	25210515	25250963	9130221H12Rik		chr15	102393564	102406795	Sp1
chr7	28795521	28811220	Hnrnpl							chr4	141538276	141575706	B330016D10Rik		chr15	85625495	85658003	Wnt7b
chr1	184033285	184051950	Dusp10							chr19	5912431	5965558	Cdc42ep2		chr2	84703616	84851957	Serping1
chr4	150889535	150915228	Park7							chr7	126792312	126809574	Aldoa		chr5	114127685	114156039	Ung
chr19	5912148	5964721	Cdc42ep2							chr3	95855637	95901882	Ciart		chr2	25515085	25558420	Traf2
chr14	51903078	51942208	Rnase13							chr15	38244876	38301235	Klf10		chr11	69895015	69922368	Gps2
chr10	77605613	77635068	Ube2g2							chr16	4624786	4684227	Vasn		chr1	74352253	74398380	Slc11a1
chr5	135906831	135963416	Ywhag							chr14	54863921	54900704	Bcl2l2		chr7	127868692	127936255	Bckdk
chr7	126791817	126832531	Fam57b							chr1	36539140	36589851	Sema4c		chr9	44305051	44344426	Dpagt1
chr19	56378514	56426181	Casp7							chr17	28223954	28257295	Ppard		chr19	8919775	8997961	Tut1
chr15	82338357	82380214	Ndufa6							chr11	96937631	96978198	D030028A08Rik		chr11	54076093	54123199	P4ha2
chr8	70506393	70571841	Ell							chr4	126085988	126114169	Lsm10		chr10	80900323	80972236	Gadd45b
chr11	88841085	88865119	4930556N13Rik							chr8	83955038	83981138	Prkaca		chr7	127470381	127479373	Prr14
chr19	32345808	32389797	Sgms1							chr19	6974817	6996339	Vegfb		chr2	18046762	18075023	Mir7655
chr8	70823445	70880690	Kcnn1							chr8	71463567	71543109	Plvap		chr2	155329425	155399656	Pigu
chr2	131204054	131234975	Ap5s1							chr15	76327183	76351902	Cyc1		chr11	116004273	116041362	H3f3b
chr11	6267101	6292976	Tmed4							chr19	3980358	4019556	Nudt8		chr4	117119947	117139521	Tctex1d4
chr4	155469094	155492317	Gnb1							chr4	155215805	155250214	Ski		chr6	124917132	124937355	Mlf2
chr12	79879745	79906700	9430078K24Rik							chr7	127232774	127261146	Zfp771		chr11	106778922	106796371	Ddx5
chr15	77027384	77045715	Apol6							chr19	46327965	46369502	2310034G01Rik		chr10	91156371	91188114	Tmpo
chr19	6969328	7005578	Vegfb							chr19	8920113	8954038	Mta2		chr11	115403371	115428511	Atp5h
chr17	28411231	28448367	Fkbp5							chr12	86816250	86843351	Irf2bpl		chr11	116842598	116864905	Mfsd11
chr1	91435642	91459419	Per2							chr15	76695509	76724045	Recql4		chr11	69058940	69095349	Snord118
chr11	52088672	52099352	Ppp2ca							chr15	82338511	82362006	Ndufa6		chr11	48799967	48857015	Trim7
chr11	97279835	97316386	Npepps							chr15	75909120	75941247	Pycrl		chr7	120819040	120852724	Eef2k
chr10	80225862	80302423	Dazap1							chr1	180250077	180313207	Psen2		chr13	23517053	23586205	Hist1h4f
chr8	72492093	72513443	Slc35e1							chr4	43025303	43046407	Fam214b		chr13	23423804	23464283	C230035I16Rik
chr2	11501033	11536272	Pfkfb3							chr12	8313253	8365854	Hs1bp3
chr15	79347445	79381277	Mir1943							chr11	74830144	74848329	Mnt
chr17	57248108	57285749	Vav1							chr17	25823515	25844802	Stub1
chr5	122988803	123024444	Orai1							chr19	32346252	32389442	Sgms1
chr11	53299829	53332297	Zcchc10							chr11	116004903	116040956	H3f3b
chr17	29330450	29357102	Mtch1							chr7	45426628	45493310	Ftl1
chr4	47572232	47604665	Sec61b							chr4	151981473	152009087	Phf13
chr6	82853795	82881796	2310069B03Rik							chr8	24407012	24450940	Tcim
chr11	97970901	98036758	Arl5c							chr7	27153223	27179291	Egln2
chr12	112897206	112962051	Jag2							chr15	102393564	102406392	Sp1
chr5	88960810	88992343	Slc4a4							chr1	171262681	171295184	Ppox
chr14	66296980	66341911	1700001G11Rik							chr7	127008214	127027718	Pagr1a
chr19	23056319	23066316	Klf9							chr8	85025395	85083467	Fbxw9
chr4	149306828	149323947	Kif1b							chr4	155757126	155784548	Vwa1
chr17	35896571	35919031	Atat1							chr17	28502242	28528307	Armc12
chr10	91156627	91188114	Tmpo							chr18	31910485	31937393	Lims2
chr17	28000329	28030002	Tcp11							chr7	19068180	19094434	Dmpk
chr3	95124479	95142438	Scnm1							chr19	8702534	8741957	Slc3a2
chr3	95855328	95904674	Ciart							chr7	45627361	45649800	A030001D20Rik
chr11	62538526	62583919	Ubb							chr12	85472037	85498146	Fos
chr3	89246340	89289301	Dpm3							chr4	150544751	150599719	Slc45a1
chr17	47716951	47749913	Tfeb							chr2	25518723	25558094	Traf2
chr17	34120557	34122599	Brd2							chr2	127239944	127270839	Tmem127
chr1	152158589	152176945	1700025G04Rik							chr5	135522306	135545799	Hip1
chr8	71366780	71405962	Nr2f6							chr11	73006460	73048110	Camkk1
chr7	100979592	101012657	P2ry2							chr8	84815481	84857378	Gadd45gip1
chr7	46819505	46846903	Ldha							chr11	69900866	69921925	Gps2
chr5	112886454	112925643	Myo18b							chr7	127869128	127912698	Prss53
chr9	107272785	107313310	Mapkapk3							chr7	12949366	12978445	Zfp324
chr17	45680811	45701812	Mrpl14							chr11	120617854	120659156	Mafg
chr9	77615558	77637485	Klhl31							chr5	123009137	123077001	Morn3
chr7	30551860	30573747	Psenen							chr9	44396666	44418359	Trappc4
chr11	50205171	50225930	Sqstm1							chr7	30552101	30573378	Psenen
chr6	48541049	48555335	Lrrc61							chr6	83101288	83137840	Wbp1
chr1	17072853	17106817	Jph1							chr2	152819934	152848182	Bcl2l1
chr9	102492903	102519191	Ky							chr13	23423804	23464283	C230035I16Rik
chr15	81802672	81811826	Tef							chr9	102493128	102518840	Ky
chr11	77763199	77814815	Myo18a							chr10	128525725	128549508	Zc3h10
chr4	155831090	155849418	Mxra8							chr8	84186534	84204303	Mir23a
chr2	158114167	158146518	Tgm2							chr3	90247765	90266344	Crtc2
chr16	4879441	4920649	Mgrn1							chr19	8774282	8802708	Taf6l
chr11	69983111	69997356	Gabarap							chr17	73937155	73983445	Xdh
chr11	3887772	3913790	Dusp18							chr15	79723467	79753204	Sun2
chr1	136051972	136090070	Cacna1s							chr11	54076093	54123192	P4ha2
chr11	68852503	68882558	Ndel1							chr12	79879547	79906248	9430078K24Rik
chr8	108692312	108733246	Zfhx3							chr11	70212896	70238179	Bcl6b
chr11	117790694	117819140	Syngr2							chr15	81802333	81811622	Tef
chr8	46471065	46518390	Acsl1							chr10	80248937	80264954	Gamt
chr5	123039113	123076882	Morn3							chr2	155357139	155399656	Trp53inp2
chr19	47222222	47230835	Neurl1a							chr8	70743006	70761386	Rab3a
chr16	94518722	94545531	Dscr3							chr5	114130604	114155664	Ung
chr17	31892533	31931626	Sik1							chr19	8850660	8898331	Ubxn1
chr13	52880004	52892930	Auh							chr9	72628669	72672680	Nedd4
chr14	55574939	55613506	Rnf31							chr6	72235144	72277974	Atoh8
chr2	72382736	72398306	Cdca7							chr7	27285127	27334782	Ltbp4
chr9	78088816	78140243	Ick							chr6	37419266	37448224	Creb3l2
chr11	86748318	86770590	Cltc							chr17	35803287	35841750	Ier3
chr11	88704293	88729982	Msi2							chr2	30429073	30474483	Ier5l
chr5	148953290	149037710	5930430L01Rik							chr10	80914177	80941238	Gadd45b
chr15	98969131	98999080	4930578M01Rik							chr11	100391089	100415030	Gm12348
chr11	84818673	84829023	Mrm1							chr1	75168408	75192334	Abcb6
chr9	120001605	120024221	Xirp1							chr15	75085470	75087155	Ly6c2
chr15	59664901	59693000	Trib1							chr8	122432363	122460858	9330133O14Rik
chr19	5689118	5742370	Ehbp1l1							chr1	191454071	191507121	Gm32200
chr12	51865306	51883645	Hectd1							chr17	24141327	24169941	Pdpk1
chr6	97204935	97223988	Arl6ip5							chr6	108659400	108678154	0610040F04Rik
chr19	8919775	8976787	Tut1							chr9	108560166	108578976	Dalrd3
chr11	98741753	98755214	Thra							chr14	50969546	51027026	Rnase10
chr18	39230077	39246447	Arhgap26							chr4	43656280	43679913	Fam221b
chr6	72333252	72363183	0610030E20Rik							chr17	70990350	71039293	Myom1
chr11	101225884	101254173	Ramp2							chr9	21782024	21804764	Kank2
chr2	77013709	77043663	Ttn							chr7	101896089	101918424	Tomt
chr3	89411137	89440593	Shc1							chr15	85634290	85658003	Lncppara
chr6	72512135	72599220	Capg							chr16	94518904	94545177	Dscr3
chr2	72285704	72318622	Map3k20							chr6	72345023	72362841	Tmem150a
chr2	92423361	92434807	Cry2							chr7	127470756	127479008	Prr14
chr15	84214301	84251965	Parvb							chr6	21984980	22020109	Cped1
chr2	84703616	84851957	Serping1							chr11	117779480	117824866	6030468B19Rik
chr7	63879398	63897925	E030018B13Rik							chr14	75828971	75864089	Tpt1
chr8	111716628	111744217	Bcar1							chr19	46039458	46057080	Ldb1
chr7	31109495	31127441	Hpn							chr8	11550359	11558527	Ing1
chr3	96487137	96526212	Hfe2							chr19	4810888	4839643	Rbm14
chr16	96070075	96128719	Brwd1							chr12	80112876	80133054	2310015A10Rik
chr7	127008377	127028094	Pagr1a							chr17	10319197	10342944	1700110C19Rik
chr13	45498338	45539064	Gmpr							chr5	30907513	30928227	Khk
chr3	90247545	90266822	Crtc2							chr1	74386630	74397826	Ctdsp1
chr15	85625495	85657867	Wnt7b							chr6	124917132	124937035	Mlf2
chr17	35807754	35823667	Ier3							chr1	86434077	86448620	Tex44
chr5	92345331	92398960	Cxcl11							chr2	167055448	167080072	Snord12
chr8	126815190	126839892	A630001O12Rik							chr15	76069567	76091992	Puf60
chr3	103790841	103810453	Gm15471							chr7	120834942	120852356	Eef2k
chr5	121564476	121619615	Aldh2							chr11	55444911	55469826	Atox1
chr2	30380922	30416547	Dolpp1							chr11	59183817	59209387	Guk1
chr7	44970401	45026347	Irf3							chr11	116843160	116864905	Mfsd11
chr11	95384458	95425713	Spop							chr10	128922920	128946093	Itga7
chr3	87884934	87930889	Hdgf							chr4	148139956	148164312	Fbxo6
chr11	48816669	48855616	Trim7							chr17	33810218	33829280	Rps28
chr17	46104101	46181140	Rsph9							chr4	135254362	135298449	Clic4
chr15	102399162	102406795	Sp1							chr11	100790680	100829282	Stat5b
chr15	96698881	96730665	Slc38a2							chr2	18046762	18065627	Mllt10
chr11	69936879	69956719	Slc2a4							chr4	117120324	117139521	Tctex1d4
chr1	74352253	74398380	Slc11a1							chr11	106779100	106796019	Ddx5
chr17	79876006	79896145	Atl2							chr4	134914803	134931147	Rsrp1
chr5	114127685	114156039	Ung							chr8	84236902	84257517	D8Ertd738e
chr6	37705075	37736602	Trim24							chr2	164867257	164892227	Pcif1
chr7	19227489	19253969	Opa3							chr11	116412923	116446318	Ubald2
chr19	27210735	27235082	Vldlr							chr9	121704629	121719755	Ss18l2
chr1	156028060	156047470	Tor1aip1							chr5	129871257	129895942	Chchd2
chr2	18047327	18075023	Mir7655							chr7	46827415	46847052	Ldha
chr11	116842598	116853829	Mettl23							chr7	105628685	105651514	Arfip2
chr7	118230730	118253120	Smg1							chr4	155469517	155491438	Gnb1
chr8	72294885	72331843	Klf2							chr4	120277161	120291392	Foxo6
chr11	69895015	69922368	Gps2							chr19	6909491	6922317	Mir6990
chr2	25515085	25558420	Traf2							chr5	31179789	31202642	Eif2b4
chr15	36783019	36794521	Ywhaz							chr9	119088158	119111034	Dlec1
chr14	64124080	64154211	Prss52							chr9	57073306	57076428	2700012I20Rik
chr19	41597143	41629385	Mir8091							chr17	47501808	47521870	Ccnd3
chr2	156179484	156203577	Phf20							chr2	165968859	165992888	Ncoa3
chr4	147896925	147905050	Mfn2							chr16	30172791	30188380	Cpn2
chr15	41868691	41878703	Abra							chr19	46135335	46152752	Pitx3
chr2	75703034	75717079	Nfe2l2							chr2	37422660	37452611	Zbtb26
chr4	134286818	134307611	Pdik1l							chr1	184845648	184870475	2019-03-02
chr7	127868692	127936255	Bckdk							chr14	55660233	55682236	Nedd8
chr1	163311998	163346326	Prrx1							chr9	102712305	102726704	Amotl2
chr2	26110075	26141033	Nacc2							chr15	82127613	82147478	Ccdc134
chr11	106778922	106796371	Ddx5							chr2	132247555	132269532	Cds2
chr10	81542042	81571785	Aes
chr5	124425132	124453631	Kmt5a
chr11	115403371	115428511	Atp5h
chr6	72379432	72390970	Vamp5
chr2	30258937	30266627	Phyhd1
chr15	80254503	80264969	Atf4
chr2	19646461	19666865	Gm3230
chr6	71225252	71272477	Smyd1
chr3	95217307	95247250	Cdc42se1
chr16	84824130	84835685	Atp5j
chr11	69058940	69089207	Snord118
chr11	54090620	54123199	P4ha2
chr10	80900323	80972236	Gadd45b
chr8	25574854	25602157	Letm2
chr10	128082377	128093123	Mir677
chr7	3267911	3303159	Myadm
chr7	127470381	127479373	Prr14
chr12	86946447	86974932	Cipc
chr9	118506169	118513640	Golga4
chr7	4112136	4150375	D030047H15Rik
chr7	38217129	38227979	Plekhf1
chr11	70669053	70701365	Camta2
chr11	109347185	109369671	Gna13
chrX	82948869	82967634	Dmd
chr9	44305051	44344426	Dpagt1
chr8	107132554	107151188	Cyb5b
chr10	45289222	45312483	Popdc3
chr11	75565584	75607587	Pitpna
chr10	127480731	127502503	Stac3
chr17	66507366	66520315	Rab12
chrX	73672636	73691457	Slc6a8
chr11	116004273	116041362	H3f3b
chr12	100186744	100200224	Gm10433
chr9	123844297	123851969	Fyco1
chr18	80707604	80724345	Nfatc1
chr4	117119947	117136941	Tctex1d4
chr9	40799571	40801756	Hspa8
chr2	163459022	163472696	2310001K24Rik
chr6	87838234	87851531	Isy1
chr17	33890982	33940994	Zbtb22
chr11	96896071	96917182	Cdk5rap3
chr16	8814038	8831147	1810013L24Rik
chr11	74637714	74653571	Cluh
chr11	94321402	94328677	Ankrd40
chr6	124917382	124937355	Mlf2
chr2	155329425	155395230	Pigu
chr9	50739617	50753741	2310030G06Rik
chr7	132704110	132755091	Fam53b
chr17	46995790	47010595	Ubr2
chr8	124936866	124950017	Egln1
chr18	39489367	39491624	Nr3c1
