# Supplementary material for: Dynamic enhancers control skeletal muscle identity and reprogramming
Source: PLoS Biol. 2019 Oct 7;17(10):e3000467. doi: 10.1371/journal.pbio.3000467 (PMC6799888; doi:10.1371/journal.pbio.3000467)
Supplement: S10 Data — (XLSX) [file pbio.3000467.s021.xlsx]

## Sheet: Quad-specific Heatmap
	Quad1 - H3K4me2
Gene	-3000	-2950	-2900	-2850	-2800	-2750	-2700	-2650	-2600	-2550	-2500	-2450	-2400	-2350	-2300	-2250	-2200	-2150	-2100	-2050	-2000	-1950	-1900	-1850	-1800	-1750	-1700	-1650	-1600	-1550	-1500	-1450	-1400	-1350	-1300	-1250	-1200	-1150	-1100	-1050	-1000	-950	-900	-850	-800	-750	-700	-650	-600
Merged-chr1-160968281-2	0	0	0.241758	0.725275	0.725275	0.967033	0.967033	0.241758	0.967033	0.725275	0.725275	0.725275	0	0	0.241758	0.241758	0.241758	0.241758	0.241758	0	0	0.241758	0.483516	0.483516	0.483516	0.241758	0.241758	0.241758	0.241758	0.241758	0.241758	0.241758	0	0	0	0.241758	0.241758	0.241758	0.241758	0.241758	0.483516	0.483516	0.483516	0.483516	0.725275	0.967033	1.20879	1.20879	1.20879
Merged-chr8-115703148-2	3.86813	4.35165	4.10989	3.14286	3.38462	3.14286	4.10989	6.52747	8.46154	8.7033	10.8791	10.8791	12.8132	12.3297	12.0879	11.1209	9.42857	6.52747	6.76923	7.01099	7.01099	7.97802	9.67033	9.91209	9.91209	10.6374	11.6044	11.6044	13.5385	13.5385	16.9231	17.4066	16.1978	13.2967	12.3297	10.3956	8.21978	8.21978	7.49451	8.21978	10.1538	11.3626	14.5055	14.5055	11.6044	8.21978	5.56044	4.10989	6.04396
Merged-chr19-4890495-2	0.483516	0.241758	0.241758	0.241758	0.241758	0	0.241758	0.241758	0.483516	0.725275	0.725275	0.483516	0.725275	0.241758	0.241758	0.241758	0	0	0	0	0	0.241758	0.241758	0.241758	0.725275	0.967033	0.967033	1.45055	1.20879	0.967033	1.20879	1.20879	0.967033	1.20879	1.45055	0.725275	0.967033	1.20879	1.20879	2.17582	2.65934	2.41758	2.41758	1.93407	2.65934	2.9011	3.14286	3.62637	2.9011
Merged-chr4-33174100-2	0.725275	0.725275	0.483516	0.241758	0.241758	0.241758	0.241758	0.241758	0.241758	0.241758	0.241758	0.967033	1.45055	1.93407	2.41758	1.69231	1.20879	0.483516	0.241758	0.241758	0.241758	0.241758	0.241758	0.241758	0.483516	0.725275	0.725275	0.483516	0.483516	0.241758	0	0.483516	0.483516	0.483516	0.725275	0.725275	0.241758	0.241758	0.241758	0	0	0	0	0	0.483516	1.20879	1.20879	1.20879	2.41758
Merged-chr9-53572762-2	0.483516	0.483516	0.241758	0.241758	0	0	0.483516	0.483516	0.725275	0.725275	1.20879	1.20879	1.20879	0.967033	0.483516	0	0	0	0	0	0	0	0	0	0	0.241758	0.725275	0.725275	0.725275	0.725275	0.725275	0.967033	1.20879	1.45055	0.967033	0.967033	0.483516	0.241758	0	0	0	0	0.483516	1.20879	1.20879	1.20879	1.20879	0.967033	1.20879
Merged-chr12-70012101-2	0.483516	0.967033	0.967033	0.967033	0.725275	0.483516	0.241758	0.241758	0.241758	0.241758	0.241758	0	0.967033	1.45055	1.45055	1.69231	1.45055	0.967033	1.20879	2.17582	2.41758	2.65934	2.17582	1.20879	0.725275	0.725275	0.241758	0.725275	0.725275	0.483516	0.483516	0.241758	0.483516	0.483516	0.483516	0.483516	0	0.483516	0.483516	0.483516	0.483516	0	0.483516	0.967033	1.69231	1.93407	2.41758	3.38462	3.14286
Merged-chr19-57036879-2	0.725275	0.725275	0.725275	0.725275	0.725275	0.241758	0.241758	0.241758	0.241758	0	0	0.241758	0.725275	0.725275	0.725275	0.725275	0	0.241758	0.241758	0.483516	0.725275	0.483516	0.725275	0.967033	0.967033	0.725275	0.967033	0.725275	0.483516	0.483516	0.483516	0.967033	0.725275	0.967033	1.45055	0.725275	0.725275	0.967033	0.725275	0.483516	0.483516	1.69231	1.69231	1.69231	1.69231	0.967033	0.483516	0.483516	0.725275
Merged-chr3-16214658-2	0.483516	0.967033	0.967033	0.967033	1.20879	1.20879	1.45055	1.45055	1.69231	1.45055	0.967033	0.483516	0.967033	0.725275	0.725275	0.725275	1.20879	0.725275	0.725275	1.20879	0.725275	0.725275	0.967033	0.725275	0.241758	0.241758	0.725275	0.725275	1.20879	1.20879	1.45055	1.20879	1.20879	0.967033	1.69231	1.93407	2.17582	2.65934	2.9011	2.65934	2.17582	1.93407	1.20879	0.967033	0.967033	0.725275	1.20879	1.20879	1.20879
Merged-chr5-107510577-2	0.725275	0.241758	0	0	0	0	0	0	0	0	0	0	0	0	0.241758	0.725275	0.725275	0.967033	0.967033	0.483516	0.241758	0.483516	0.241758	0.725275	0.725275	0.483516	0.483516	0	0	0	0	0	0	0.483516	0.967033	0.967033	1.20879	0.967033	0.967033	0.725275	1.69231	3.14286	3.14286	2.9011	2.9011	2.41758	1.45055	2.65934	3.62637
Merged-chr10-6888118-2	0	0	0	0	0	0	0.241758	0.483516	0.725275	0.725275	0.725275	0.725275	0.725275	1.20879	1.20879	1.20879	0.483516	0	0	0	0	0.241758	0.241758	0.241758	0.725275	0.967033	0.725275	0.967033	0.967033	0.483516	0.725275	0.967033	0.967033	1.45055	1.20879	1.20879	0.967033	0.967033	0.483516	0.241758	0.241758	0	0.725275	0.967033	0.967033	1.45055	1.93407	1.69231	1.93407
Merged-chrX-166386085-3	0	0.725275	0.725275	0.725275	0.241758	0.241758	0.483516	0.483516	0.483516	0.483516	0.483516	0.241758	0.241758	0.241758	0.241758	0.483516	0.241758	0.725275	1.45055	1.69231	1.69231	1.20879	1.20879	0.483516	0.725275	0.725275	1.45055	1.93407	1.93407	1.69231	2.65934	2.41758	3.38462	3.62637	3.38462	3.38462	4.10989	2.9011	2.9011	2.17582	0.967033	0.725275	0.725275	0.967033	0.967033	1.20879	1.45055	1.93407	1.69231
Merged-chr19-10905820-2	0.241758	0.725275	0.725275	0.967033	0.725275	0.967033	1.69231	1.69231	1.45055	1.69231	0.967033	0.241758	0.725275	0.967033	0.725275	0.725275	0.967033	0.483516	0.241758	0.483516	0.967033	1.20879	1.69231	1.69231	2.65934	1.93407	1.45055	1.93407	1.69231	1.20879	1.69231	1.93407	2.41758	2.65934	2.9011	3.62637	3.86813	3.14286	3.38462	3.38462	3.14286	3.62637	4.10989	4.59341	4.35165	2.9011	2.17582	1.20879	1.45055
Merged-chr6-120932770-2	1.69231	2.41758	1.93407	2.41758	2.17582	2.41758	2.9011	2.65934	2.17582	2.41758	0.967033	0.483516	0.483516	0.483516	0	0	0.241758	0.241758	0.483516	0.483516	0.483516	0.241758	0.483516	0.241758	0.967033	1.20879	0.967033	0.967033	0.967033	0.483516	0.241758	0.241758	0.967033	0.967033	1.69231	1.69231	1.69231	2.41758	2.65934	2.9011	2.65934	1.69231	1.69231	0.967033	0.483516	0.967033	0.725275	0.967033	1.20879
Merged-chr15-101143482-2	12.5714	12.8132	14.022	14.022	10.6374	7.49451	5.56044	1.93407	0.725275	0.483516	1.93407	5.56044	7.73626	8.46154	9.67033	7.25275	5.8022	5.07692	7.25275	8.7033	9.91209	10.6374	11.8462	11.6044	11.6044	9.67033	10.3956	8.94505	7.97802	7.01099	7.01099	6.28571	7.73626	8.46154	8.94505	11.6044	9.91209	8.7033	8.21978	7.73626	6.76923	7.25275	6.52747	5.8022	6.76923	7.73626	9.91209	12.0879	14.7473
Merged-chr7-115474523-2	0.483516	0.241758	0.725275	0.725275	0.725275	0.967033	2.65934	3.38462	5.56044	7.97802	9.18681	9.67033	9.42857	11.1209	11.8462	13.5385	13.2967	13.7802	12.0879	9.42857	7.01099	6.28571	3.86813	4.83516	5.56044	6.28571	5.07692	4.59341	4.10989	3.38462	3.86813	3.62637	3.86813	2.9011	3.38462	2.17582	2.65934	3.14286	2.41758	2.17582	1.93407	1.93407	1.45055	1.93407	1.45055	1.93407	1.20879	0.483516	0.483516
Merged-chr7-98854147-2	0.967033	0.967033	1.45055	1.69231	0.967033	0.967033	0.967033	0.967033	0.725275	0.725275	0	0	0	0.241758	0.241758	0.241758	0.241758	0.483516	0.241758	0.241758	0.241758	0.241758	0	0.241758	0.241758	0.241758	0.241758	0.483516	0.483516	0.483516	0.483516	0.241758	0.483516	0.483516	0.967033	1.20879	1.20879	1.93407	2.17582	1.93407	1.93407	1.20879	1.20879	1.20879	1.45055	1.93407	2.17582	4.10989	3.62637
Merged-chr2-164054275-3	0.241758	0.483516	0.483516	0.725275	0.967033	1.45055	1.45055	1.20879	1.20879	0.725275	0.241758	0.483516	0.241758	0.483516	0.483516	0.483516	0.241758	0.241758	0	0	0.483516	0.725275	0.725275	0.725275	0.483516	0.725275	0.725275	0.725275	0.725275	0.483516	0.241758	0.241758	0.725275	0.725275	0.725275	0.725275	0.725275	0	0	0.725275	0.725275	0.725275	1.20879	2.65934	3.62637	5.56044	7.49451	8.7033	7.97802
Merged-chr11-70544567-2	1.20879	0.483516	0.725275	0.967033	0.967033	1.20879	1.20879	0.967033	0.967033	0.725275	0.967033	0.725275	0.483516	0.483516	0.241758	0.241758	0.725275	0.725275	1.20879	1.20879	1.20879	0.967033	0.241758	0.241758	0.241758	0	0	0	0.483516	0.483516	0.483516	0.483516	0.483516	0	0.241758	0.241758	0.241758	0.241758	0.241758	0.241758	0.483516	0.967033	0.967033	0.967033	1.20879	1.69231	2.17582	3.86813	5.8022
Merged-chr3-152458950-3	0.725275	0.483516	0.483516	0.483516	0.967033	0.725275	0.725275	0.725275	0.725275	0.241758	0	0	0	0.483516	0.725275	0.725275	0.725275	0.241758	0.241758	0	0	0	0.241758	0.725275	0.967033	1.20879	1.45055	1.69231	2.65934	2.41758	3.38462	3.86813	4.59341	4.59341	5.56044	3.38462	3.38462	3.14286	2.41758	2.17582	2.65934	3.62637	3.86813	4.35165	3.38462	2.41758	1.93407	2.9011	2.9011
Merged-chr4-116301499-2	0	0	0	0	0	0.241758	0.241758	0.241758	0.725275	0.725275	0.967033	1.20879	0.725275	0.725275	0.241758	0.483516	0.483516	0.483516	0.725275	0.483516	0.483516	0.725275	0.483516	0.483516	0.483516	0.483516	0.483516	0.483516	0.483516	0.483516	0.483516	0	0	0	0	0	0	0	0	0	0.241758	0.483516	0.725275	0.967033	1.45055	2.17582	2.17582	3.14286	3.86813
Merged-chr10-7629647-2	0	0.967033	0.241758	0.483516	1.20879	1.93407	2.41758	2.41758	1.93407	1.45055	0.967033	0.725275	1.93407	2.41758	1.93407	1.93407	1.20879	0.725275	0.725275	1.69231	2.65934	3.14286	2.9011	4.35165	4.10989	3.62637	3.38462	3.86813	2.65934	2.65934	2.41758	1.69231	1.93407	1.93407	1.69231	3.38462	4.10989	3.86813	5.07692	5.56044	6.28571	7.49451	8.21978	7.97802	6.52747	4.10989	4.10989	6.04396	8.21978
Merged-chr11-107703449-2	0.725275	0.967033	0.725275	0.725275	0.725275	0.483516	0.483516	0.483516	1.20879	0.967033	0.967033	0.725275	0.241758	0.241758	0.241758	0.241758	0.241758	0.725275	0.725275	0.725275	0.725275	0.241758	0.241758	0.241758	0.483516	0.483516	0.483516	0.725275	0.483516	0.725275	1.20879	1.69231	1.45055	1.93407	1.93407	1.45055	1.69231	2.41758	2.17582	2.65934	1.93407	1.93407	0.967033	0.725275	0.967033	2.17582	2.9011	3.86813	4.35165
Merged-chr1-59485616-2	15.2308	15.2308	14.989	13.0549	10.3956	9.18681	9.67033	10.1538	12.0879	11.6044	12.0879	14.2637	14.989	14.2637	16.1978	15.7143	17.4066	17.8901	21.2747	18.8571	16.4396	16.4396	15.956	14.7473	14.2637	14.022	12.3297	14.5055	15.956	18.1319	17.8901	14.989	14.5055	14.5055	13.0549	15.2308	15.2308	17.4066	15.956	14.5055	17.1648	15.4725	13.5385	14.022	15.4725	14.5055	11.6044	11.1209	9.18681
Merged-chr3-107106152-2	1.93407	1.45055	1.20879	0.967033	0.967033	1.45055	0.725275	0.967033	0.967033	0.967033	1.20879	1.20879	1.20879	1.20879	0.725275	0.483516	0.725275	0.967033	0.725275	0.967033	0.725275	0.483516	0.483516	0.725275	0.483516	0.725275	0.483516	0.483516	0.483516	0.725275	0.967033	1.69231	1.93407	1.93407	1.69231	1.45055	1.20879	0.967033	1.20879	1.69231	1.69231	1.45055	0.967033	1.45055	0.967033	0.967033	0.967033	0.725275	1.20879
Merged-chr7-127909076-2	0	0	1.20879	0.725275	0.967033	0.967033	0.725275	0.241758	0.241758	0.241758	0.241758	0.483516	0.483516	1.20879	0.967033	0.967033	0.967033	0.241758	0.725275	0.725275	0.483516	0.967033	0.967033	0.483516	0.483516	0.241758	0.241758	0.483516	0.483516	0.483516	0.241758	0.241758	0.241758	0.725275	0.725275	0.725275	0.967033	1.20879	2.17582	2.65934	2.65934	3.14286	3.62637	4.10989	5.07692	5.56044	5.07692	5.07692	5.56044
Merged-chr6-87088787-2	0	0	0	0	0	0	0	0	0	0.241758	0.483516	0.483516	0.483516	0.483516	0	0	0	0	0	0	0	0	0	0.241758	1.69231	1.93407	1.93407	1.93407	1.45055	0.483516	0.241758	0.241758	0.241758	0	0	0.241758	0.725275	0.725275	0.725275	0.725275	0.967033	0.725275	1.20879	1.93407	2.41758	2.17582	3.38462	3.38462	4.35165
Merged-chr4-120667374-2	0	0	0	0.483516	0.241758	0.241758	0.241758	0	0.241758	0.241758	0.241758	0.241758	0	0	0	0.241758	0.241758	0.241758	0.241758	0	0	0.241758	0.483516	0.483516	0.725275	0.725275	0.241758	0.241758	0.241758	0.241758	0.725275	1.20879	1.69231	1.69231	1.69231	1.69231	1.45055	1.45055	2.17582	3.38462	3.62637	6.52747	7.01099	14.022	16.4396	18.8571	21.2747	22.967	19.8242
Merged-chr2-143071905-2	0	0	0	0	0	0	0.483516	0.483516	0.967033	0.967033	0.967033	0.967033	0.725275	0.483516	0.967033	0.725275	0.725275	0.725275	0.725275	0	0	0.241758	0.483516	0.483516	0.483516	1.45055	1.69231	1.93407	1.93407	1.20879	0.483516	0	0	0	0	0	0.241758	0.483516	0.483516	0.483516	0.483516	0.483516	0.725275	0.967033	0.967033	1.93407	1.93407	2.41758	2.9011
Merged-chr9-119483651-2	0	0	0	0	0	0	0	0.241758	0.241758	0.241758	0.241758	0.241758	0.483516	0.725275	0.725275	0.967033	0.725275	0.967033	1.93407	2.41758	2.65934	2.17582	2.17582	0.967033	0.483516	0.725275	1.20879	1.45055	1.45055	1.45055	1.45055	0.483516	0.967033	0.483516	0.483516	0.725275	0.725275	1.20879	1.45055	1.20879	1.45055	0.967033	0.967033	1.20879	0.967033	1.45055	1.69231	1.93407	1.93407
Merged-chr19-9112424-2	0.967033	0.967033	0.483516	0.483516	0	0.241758	0.241758	0.483516	0.483516	0.725275	0.483516	0.967033	0.967033	1.45055	1.45055	1.69231	0.967033	0.725275	0.483516	0.967033	1.45055	2.65934	2.9011	2.9011	2.9011	1.45055	1.20879	0.967033	0.483516	0.483516	0.241758	0.241758	0.241758	0.241758	0.725275	1.69231	2.17582	2.9011	3.14286	4.35165	4.10989	4.10989	6.04396	7.49451	8.94505	11.1209	12.8132	12.0879	11.3626
Merged-chr5-76999218-2	0	0	0.725275	0.483516	0	0	0	0	0.241758	0.241758	0.241758	0.967033	0.725275	0.725275	0.967033	0.725275	0.241758	0.241758	0.241758	0	0	0	0	0	0.241758	0.725275	0.725275	0.725275	0.725275	0.725275	0.241758	0.241758	0.483516	1.69231	1.69231	1.69231	1.93407	1.20879	0.967033	1.20879	0.725275	0.483516	0.241758	0.967033	1.20879	1.45055	2.17582	2.17582	1.20879
Merged-chr13-59636582-2	0	0	0	0	0	0.241758	0.241758	0.241758	0.241758	0.241758	0	0.483516	0.483516	0.483516	0.483516	0.725275	0.241758	0.241758	0.241758	0	0.241758	0.241758	0.241758	0.483516	0.483516	0.241758	0.241758	0.483516	0.241758	0.241758	0.725275	0.483516	0.483516	0.967033	1.45055	0.967033	0.967033	0.967033	0	0	0.483516	0.967033	1.20879	1.69231	1.45055	1.69231	1.93407	1.69231	2.17582
Merged-chr2-33453295-2	0.725275	0.241758	0.241758	0.241758	0.241758	0.241758	0.241758	0	0	0	0	0	0.241758	0.725275	0.725275	0.967033	0.725275	0.483516	0.483516	0.967033	0.725275	0.967033	1.45055	0.725275	0.725275	0.483516	0.725275	0.725275	0.725275	0.967033	0.725275	0.725275	0.241758	0.241758	0	0	0	0	0	0.483516	1.20879	1.20879	1.69231	1.93407	1.93407	2.17582	2.17582	1.93407	1.93407
Merged-chrX-73358637-2	0	0	0.241758	0.241758	0.241758	0.483516	0.483516	0.241758	0.241758	0.241758	0.483516	0.483516	0.483516	0.241758	0	0	0	0	0	0	0.241758	0.241758	0.241758	0.241758	0.483516	0.241758	0.483516	0.725275	0.725275	0.483516	0.483516	0.241758	0	0.241758	0.967033	0.967033	1.20879	1.20879	1.20879	0.483516	0.241758	0.241758	0	0	0.241758	0.241758	0.483516	0.967033	1.20879
Merged-chr3-51520731-2	0	0	0	0	0.483516	1.45055	1.93407	1.93407	2.17582	1.93407	1.20879	0.725275	0.725275	0.725275	0.725275	0.483516	0.483516	0.967033	0.483516	1.20879	1.45055	1.45055	1.45055	1.20879	1.45055	1.20879	0.967033	0.725275	0	0.241758	0.483516	0.483516	0.483516	0.725275	0.483516	0.725275	0.725275	0.967033	1.20879	1.20879	1.20879	1.20879	0.967033	0.725275	0.725275	0.725275	1.20879	1.45055	2.41758
Merged-chr11-120963044-2	0	1.20879	1.45055	0.967033	0.241758	0.241758	0.483516	0.241758	0.725275	0.725275	0.725275	0.725275	0.967033	0.967033	1.45055	2.41758	2.41758	2.65934	2.17582	1.45055	0.483516	0.241758	1.45055	1.69231	1.69231	2.17582	2.41758	1.20879	1.20879	0.725275	0.725275	0.725275	1.20879	0.967033	1.20879	0.725275	0.967033	0.725275	0.967033	0.967033	1.45055	1.45055	1.20879	1.20879	1.93407	2.17582	1.93407	2.41758	1.93407
Merged-chr10-70023401-2	0	0	0.241758	0.483516	0.483516	0.483516	0.483516	0.483516	0.725275	1.20879	1.69231	1.93407	1.93407	1.45055	1.93407	3.38462	5.31868	6.76923	9.91209	8.21978	7.97802	6.76923	5.31868	4.10989	4.10989	3.38462	2.65934	1.93407	1.69231	1.20879	2.9011	4.10989	4.59341	5.56044	5.31868	5.56044	5.56044	5.07692	5.31868	4.35165	3.14286	2.17582	1.45055	0.483516	0.483516	-1.77636e-15	-1.77636e-15	-1.77636e-15	-1.77636e-15
Merged-chr5-115144212-3	1.93407	2.17582	2.65934	2.9011	2.9011	2.65934	2.41758	1.45055	0.967033	1.45055	3.38462	3.86813	4.10989	4.35165	4.59341	3.62637	5.56044	6.04396	7.49451	8.7033	10.1538	8.94505	11.8462	11.6044	13.5385	12.8132	11.8462	8.94505	7.49451	7.49451	9.67033	10.3956	11.3626	10.8791	10.6374	11.6044	13.0549	13.0549	11.3626	13.2967	11.6044	10.6374	10.3956	9.18681	7.73626	7.01099	6.52747	5.07692	8.94505
Merged-chr10-43003124-2	0	0.967033	0.967033	1.20879	0.967033	0.483516	0.241758	0.483516	0.967033	1.45055	1.45055	0.967033	0.725275	0.241758	0	0	0	0	0	0	0.725275	1.93407	1.93407	1.93407	1.93407	1.20879	0.483516	1.45055	1.93407	1.93407	2.41758	1.93407	1.45055	1.45055	1.20879	1.20879	1.20879	0.725275	1.20879	1.93407	2.65934	3.38462	3.86813	4.10989	3.86813	5.31868	5.07692	4.83516	4.83516
Merged-chr9-107348373-2	0.241758	0.967033	0.725275	1.93407	1.93407	2.17582	1.93407	1.93407	1.45055	1.45055	0.967033	1.20879	1.20879	1.20879	1.45055	1.20879	1.69231	1.20879	1.45055	2.17582	1.69231	1.69231	2.9011	1.93407	1.93407	1.45055	1.45055	0.483516	1.20879	1.69231	2.65934	3.14286	2.17582	1.93407	1.69231	1.45055	1.69231	1.93407	2.17582	2.41758	2.41758	3.38462	5.56044	6.76923	6.52747	5.8022	4.83516	2.9011	1.69231
Merged-chr2-155388349-2	4.35165	4.83516	4.10989	3.62637	3.14286	2.9011	2.9011	3.38462	3.62637	2.17582	2.65934	3.14286	2.9011	3.38462	4.10989	3.62637	4.10989	3.86813	3.86813	3.38462	3.86813	2.65934	2.65934	2.65934	1.69231	1.69231	1.93407	1.93407	1.69231	2.17582	3.62637	3.38462	2.9011	2.9011	2.65934	3.62637	3.62637	4.10989	3.86813	2.9011	2.41758	2.9011	3.38462	3.86813	4.35165	5.07692	4.35165	5.07692	5.31868
Merged-chr1-139173305-2	0	0	0	0	0	0.241758	0.241758	0.241758	0.241758	0	0	0	0	0	0	0	0	0.241758	0.241758	0.241758	0.241758	0	0	0	0	0	0.483516	0.483516	0.725275	0.725275	0.483516	0.483516	0.241758	0.483516	0.483516	0.241758	0.967033	0.967033	0.967033	1.20879	0.483516	0.483516	0.725275	1.20879	1.20879	1.45055	1.69231	1.45055	1.69231
Merged-chr14-34447955-2	5.07692	5.31868	4.10989	3.14286	2.65934	3.62637	4.59341	4.59341	5.07692	5.07692	4.10989	3.62637	4.10989	4.35165	4.35165	5.31868	5.31868	6.28571	6.28571	7.25275	6.28571	5.07692	4.35165	2.41758	2.9011	3.14286	2.9011	3.14286	2.65934	1.69231	1.69231	1.45055	0.967033	0.725275	0.483516	0.483516	0.725275	0.483516	0.483516	0.483516	0.241758	0.241758	0.241758	0.241758	0.725275	1.20879	1.20879	1.20879	1.69231
Merged-chr9-57700107-2	2.65934	1.69231	1.45055	0.725275	0.725275	0.725275	0.483516	0.241758	0	0.241758	0.483516	0.725275	0.725275	0.725275	0.483516	0	0	0.241758	0.241758	0.241758	0.967033	1.20879	1.93407	2.17582	2.65934	2.17582	1.69231	1.45055	0.967033	0.967033	0.967033	0.725275	0.725275	0.725275	0.725275	0.483516	1.20879	1.20879	1.20879	1.20879	0.967033	0.483516	0.967033	1.69231	1.20879	1.45055	1.45055	0.967033	0.483516
Merged-chr7-64185996-2	1.45055	0.967033	1.20879	0.967033	0.967033	0.483516	0.725275	1.20879	1.20879	1.20879	0.967033	0.967033	0.725275	0.725275	1.20879	1.20879	0.967033	0.483516	0.241758	0.241758	0.241758	0.483516	0.725275	0.483516	0.967033	1.20879	1.20879	1.20879	2.17582	1.69231	1.20879	2.41758	2.17582	1.93407	2.41758	1.93407	1.20879	0.725275	0.967033	0.967033	1.20879	0.967033	1.45055	0.967033	0.725275	0.725275	0.725275	0.241758	0
Merged-chr2-59960053-2	0	0	0.967033	0.725275	0.483516	0.483516	0.483516	0	0	0	0	0	0.241758	0.241758	0.241758	0.241758	0.241758	0	0	0	0	0	0	0	0.241758	0.241758	0.483516	0.483516	0.483516	0.241758	0.483516	0.483516	0.483516	0.483516	0.483516	0.241758	0.483516	0.483516	0.967033	0.725275	0.967033	0.967033	1.69231	1.69231	3.38462	3.38462	2.9011	3.14286	3.62637
Merged-chr1-58281132-2	0	0.725275	0.725275	1.69231	1.93407	2.17582	2.65934	2.17582	1.45055	1.69231	1.20879	1.45055	1.20879	0.725275	0.483516	0.725275	0.725275	1.45055	1.69231	1.93407	1.69231	0.967033	0.483516	0	0.241758	0.483516	0.725275	0.725275	0.967033	1.20879	1.69231	1.45055	2.17582	1.93407	1.45055	1.45055	1.69231	1.93407	1.45055	1.69231	2.17582	3.14286	3.86813	3.86813	3.86813	3.38462	1.69231	0.967033	0.967033
Merged-chr2-180185683-2	0	0	0	0	0	0	0	0	0.241758	0.241758	0.241758	0.241758	0.241758	0	0	0	0	0	0.241758	0.241758	0.241758	0.241758	0.241758	0	0	0.967033	1.20879	1.45055	1.45055	1.45055	1.20879	1.20879	1.45055	1.45055	1.69231	0.967033	1.69231	1.20879	0.967033	0.967033	1.20879	1.45055	1.69231	2.17582	2.41758	2.17582	2.17582	1.93407	3.14286
Merged-chr17-78824762-2	0	0	0	0	0	0	0	0	0	0	0	0	0	0.483516	0.483516	0.483516	0.483516	0.483516	0	0.241758	0.241758	0.483516	0.483516	0.483516	0.241758	0.483516	0.483516	0.483516	0.483516	0.483516	0.483516	0.483516	0.483516	0.483516	0	0.241758	0.483516	0.483516	0.483516	0.241758	0	0	0.483516	0.725275	0.967033	1.20879	1.93407	2.41758	3.38462
Merged-chr16-38362738-2	3.14286	3.62637	5.07692	6.04396	5.8022	6.76923	6.28571	6.04396	4.83516	3.86813	2.9011	3.38462	3.86813	3.86813	4.83516	5.07692	3.62637	3.38462	1.69231	2.17582	1.45055	1.69231	1.69231	1.93407	2.17582	1.93407	1.69231	1.69231	1.93407	2.41758	2.41758	3.62637	3.86813	5.07692	5.31868	6.52747	6.04396	7.01099	8.21978	9.42857	11.1209	10.8791	8.94505	8.7033	8.46154	10.3956	13.0549	12.5714	13.5385
Merged-chr2-155991790-2	0.725275	0.725275	0.483516	0.483516	0.241758	0	0	0.241758	0.241758	0.483516	0.967033	0.967033	1.20879	1.20879	0.967033	0.241758	0.241758	0	0.241758	0.241758	0.241758	0.483516	0.241758	0.241758	0.241758	0.483516	0.483516	0.483516	0.483516	0.967033	0.483516	1.20879	1.20879	1.20879	1.45055	2.17582	1.69231	1.69231	1.93407	2.41758	2.65934	2.9011	2.65934	2.65934	1.93407	1.45055	1.20879	0.967033	1.20879
Merged-chr7-46204051-2	0	0	0	0	0	0.241758	0.241758	0.241758	0.241758	0	0.241758	0.241758	0.241758	0.241758	0	0.483516	0.483516	0.483516	0.483516	0.483516	0.241758	0.967033	1.45055	1.45055	1.69231	2.17582	2.65934	3.14286	3.38462	4.10989	4.35165	4.35165	4.83516	5.07692	3.14286	3.38462	1.93407	1.93407	2.17582	2.17582	3.14286	3.86813	4.35165	4.10989	3.62637	3.62637	3.86813	4.10989	4.35165
Merged-chr4-108196269-2	0.725275	0.725275	0.725275	0.725275	0.241758	0.483516	0.725275	0.725275	0.967033	1.20879	0.967033	0.483516	0.483516	0.241758	0	0	0	0	0	0.241758	0.241758	0.241758	0.241758	0.241758	0.241758	0.483516	0.483516	0.483516	0.483516	0	0	0.241758	0.483516	0.967033	0.967033	0.725275	0.725275	0.483516	0.967033	1.69231	1.69231	1.69231	1.93407	2.41758	2.17582	1.93407	2.17582	3.62637	4.59341
Merged-chr15-79728572-2	2.17582	1.20879	1.45055	1.20879	1.20879	0.967033	1.45055	0.725275	1.45055	1.93407	3.14286	2.9011	3.62637	4.35165	4.83516	4.10989	5.56044	5.31868	5.31868	7.01099	7.01099	6.28571	5.07692	4.10989	2.17582	2.41758	1.45055	1.69231	1.20879	2.17582	3.38462	5.07692	5.31868	5.56044	3.86813	3.62637	3.14286	3.38462	4.35165	4.35165	3.38462	2.65934	2.17582	2.65934	3.14286	3.38462	3.14286	2.41758	1.69231
Merged-chr14-64990580-2	0	0	0	0	0	0	0	0	0	0	0	0	0	0	0	0	0	0.241758	0.241758	0.241758	0.241758	0	0	0.725275	0.967033	0.967033	0.967033	0.483516	0	0.241758	0.241758	0.483516	0.483516	0.241758	0.483516	0.725275	0.725275	0.725275	0.725275	0.241758	0	0	0.241758	0.967033	1.69231	2.41758	2.9011	2.65934	1.93407
Merged-chr3-108203369-2	23.6923	21.7582	18.8571	16.9231	15.2308	17.6484	18.1319	17.6484	16.6813	13.7802	12.3297	16.4396	19.0989	20.0659	21.7582	19.5824	15.4725	13.7802	13.5385	9.18681	7.73626	6.76923	5.07692	2.9011	1.93407	1.69231	1.45055	1.45055	1.69231	1.93407	1.69231	1.45055	1.69231	1.93407	1.20879	1.45055	1.45055	0.967033	1.69231	1.69231	1.45055	1.20879	0.725275	0.241758	0.483516	0.483516	0.483516	0.483516	3.55271e-15
Merged-chr1-58735917-2	0	0	0	0	0	0	0	0	0	0	0	0	0	0.241758	0.241758	0.241758	0.725275	0.967033	0.967033	0.967033	0.725275	0.725275	0.725275	0.967033	0.967033	0.483516	0.967033	0.725275	0.725275	0.725275	0.483516	0.241758	0.241758	0.967033	1.93407	2.41758	2.41758	2.41758	2.17582	2.17582	2.41758	2.65934	2.41758	1.93407	2.41758	1.93407	1.93407	2.65934	2.9011
Merged-chr9-44959940-2	0	0.241758	0.241758	0.241758	0	0.483516	0.483516	0.483516	0.483516	0.483516	0	0.241758	0.241758	0.241758	0.241758	0	0	0	0.241758	0.241758	0.241758	0.241758	0	0.241758	0.241758	0.483516	0.967033	0.725275	1.20879	1.69231	1.20879	1.20879	1.45055	0.967033	0.483516	1.20879	0.967033	1.45055	1.45055	1.20879	0.725275	0.967033	0.483516	0.967033	2.65934	3.86813	5.56044	6.04396	6.52747
Merged-chr6-17547077-2	0	0	0	0	0.483516	0.483516	0.483516	0.725275	0.725275	0.725275	0.725275	0.725275	0.483516	0.483516	0	0	0.483516	0.483516	0.483516	0.483516	0.241758	0	0	0.241758	0.241758	0.725275	0.967033	1.20879	1.20879	1.20879	0.725275	0.241758	0	0.483516	0.967033	1.45055	1.45055	1.45055	0.967033	0.967033	0.725275	1.69231	3.38462	3.62637	3.62637	4.35165	3.62637	3.38462	4.10989
Merged-chr9-99394672-2	0	0.241758	0	0	0.483516	0.483516	0.483516	0.483516	0.241758	0.725275	0.725275	0.725275	0.725275	0.725275	0.241758	0.241758	0.725275	0.483516	0.725275	0.725275	0.725275	0.483516	0.483516	0.967033	1.45055	1.20879	1.45055	1.69231	2.41758	2.65934	2.41758	2.41758	2.17582	0.725275	1.45055	1.69231	1.45055	1.45055	1.20879	1.20879	1.69231	1.20879	1.93407	2.17582	1.45055	0.967033	0.967033	0.483516	0.241758
Merged-chr7-102446620-2	0.967033	0.725275	0.725275	1.20879	0.967033	0.725275	0.967033	1.20879	0.483516	0.725275	0.725275	0.241758	0.725275	0.725275	0.967033	0.967033	1.20879	1.69231	1.45055	1.20879	1.20879	1.45055	0.967033	0.967033	1.20879	0.967033	0.241758	0.241758	0.241758	0	0	0	0	0	0	0	0	0	0	0	0	0	0	0.483516	0.967033	1.45055	1.69231	2.17582	2.17582
Merged-chrX-168795979-2	0	0	0	0.483516	0.483516	0.483516	0.483516	0.483516	0.241758	0.241758	0.241758	0	0	0	0	0	0	0	0	0.241758	0.241758	0.241758	0.725275	1.69231	2.9011	3.38462	4.83516	4.83516	4.35165	5.07692	5.07692	7.25275	8.46154	7.73626	8.21978	8.21978	5.8022	7.25275	8.94505	10.8791	11.8462	11.8462	11.3626	9.91209	9.91209	9.42857	9.67033	7.73626	7.49451
Merged-chr15-99720388-2	8.46154	11.3626	14.989	19.8242	19.3407	19.3407	17.6484	14.2637	10.3956	8.46154	4.83516	2.9011	2.17582	2.17582	1.93407	2.17582	2.65934	3.14286	3.86813	5.07692	5.31868	6.28571	6.04396	5.31868	4.59341	3.86813	2.65934	2.65934	3.38462	2.9011	3.38462	3.38462	3.14286	3.86813	3.62637	2.9011	2.9011	2.65934	2.17582	2.65934	3.38462	4.10989	4.83516	5.07692	5.56044	4.83516	4.35165	3.14286	1.45055
Merged-chr18-36515670-2	0.483516	0.241758	0.241758	0.241758	0.483516	0.241758	0.725275	0.967033	1.45055	1.20879	1.20879	1.45055	2.41758	2.65934	2.9011	2.41758	1.93407	1.93407	2.17582	2.9011	3.14286	3.14286	1.69231	1.93407	0.967033	0.967033	1.20879	1.20879	1.45055	1.69231	0.967033	1.20879	1.69231	2.41758	2.17582	2.17582	2.41758	2.9011	2.17582	2.65934	2.17582	1.45055	1.93407	2.17582	2.9011	3.62637	4.35165	4.10989	4.35165
Merged-chr1-153251661-2	0	0	0	0.241758	0.241758	0.241758	0.241758	0	0	0	0	0	0	0	0	0	0.241758	0.483516	1.69231	2.65934	2.9011	2.65934	2.41758	0.967033	1.20879	1.69231	1.93407	2.65934	3.86813	4.59341	4.83516	4.83516	3.62637	2.65934	2.17582	1.93407	2.65934	4.35165	5.31868	5.56044	5.31868	3.86813	2.65934	2.9011	3.38462	3.86813	3.86813	4.83516	3.86813
Merged-chr3-55782532-3	9.91209	9.42857	8.7033	8.94505	8.21978	8.94505	7.97802	7.97802	7.73626	5.31868	4.83516	5.07692	4.35165	4.35165	5.8022	7.25275	7.73626	8.21978	8.21978	6.76923	6.04396	6.28571	6.52747	6.04396	6.04396	9.42857	10.1538	12.0879	14.022	14.7473	12.5714	12.8132	11.6044	9.42857	8.46154	9.67033	12.3297	14.2637	16.9231	17.8901	17.6484	15.956	14.2637	14.5055	13.5385	12.8132	13.5385	13.2967	12.8132
Merged-chr6-119915880-3	0	0.241758	0.241758	0.241758	0.241758	0.241758	0	0	0.241758	0.241758	0.483516	0.967033	0.967033	0.967033	0.967033	0.725275	0.241758	0.483516	0.241758	0.241758	0.725275	0.725275	0.725275	0.725275	0.725275	0.725275	0.483516	0.483516	0.483516	0.241758	0.241758	0.725275	0.725275	0.967033	1.20879	1.45055	1.69231	2.65934	3.14286	3.14286	4.10989	3.38462	3.38462	3.86813	4.59341	4.35165	5.07692	4.59341	3.86813
Merged-chr11-69617243-2	2.65934	2.41758	2.9011	2.9011	3.38462	2.17582	1.93407	1.93407	1.20879	1.45055	1.69231	1.20879	0.725275	0.483516	1.20879	0.967033	1.20879	1.20879	1.20879	0.241758	0.241758	0	0	0	0	0	0	0	0	0	0	0.483516	0.725275	0.725275	0.967033	0.725275	0.483516	0.241758	0.241758	0	0	0	0.483516	0.483516	0.725275	1.20879	1.20879	1.93407	2.17582
Merged-chr9-41984387-2	0	0.483516	0.725275	0.725275	1.20879	1.20879	0.725275	0.725275	0.967033	0.725275	1.20879	1.20879	1.45055	1.20879	0.483516	0.483516	0.725275	0.483516	0.241758	0.483516	0.483516	0.725275	0.967033	1.20879	0.967033	1.45055	1.20879	1.93407	1.93407	3.14286	2.65934	2.65934	3.38462	3.86813	5.07692	4.83516	4.83516	4.59341	4.10989	3.86813	4.35165	5.8022	6.76923	7.49451	9.18681	12.0879	10.6374	10.8791	11.6044
Merged-chr13-92755140-2	2.9011	2.65934	2.41758	1.69231	1.93407	2.17582	1.69231	1.93407	1.93407	1.69231	1.20879	0.483516	0.483516	0.241758	0.241758	0.725275	0.725275	1.20879	0.967033	0.483516	0.483516	0.725275	0.483516	0.967033	1.45055	1.69231	2.17582	2.17582	2.17582	1.69231	2.65934	1.69231	1.45055	1.93407	2.41758	2.41758	2.41758	2.9011	2.17582	2.41758	3.38462	3.62637	3.14286	2.65934	2.17582	1.69231	1.69231	1.93407	2.41758
Merged-chr2-76807250-2	2.41758	1.69231	1.93407	2.9011	3.62637	2.9011	2.65934	2.17582	2.41758	2.65934	3.62637	4.10989	3.62637	3.38462	2.65934	2.41758	2.65934	2.41758	2.17582	2.9011	2.9011	2.9011	3.14286	3.62637	3.38462	4.35165	4.59341	4.10989	4.10989	3.62637	2.65934	3.38462	2.9011	3.86813	3.38462	5.56044	5.31868	7.97802	7.25275	7.97802	7.01099	5.56044	5.8022	6.04396	4.83516	6.04396	7.25275	7.73626	8.46154
Merged-chr4-43937375-2	0.967033	0.967033	0.483516	0.241758	0.483516	0.241758	0.241758	0.483516	0.483516	0.483516	0.483516	0.725275	1.20879	0.967033	0.967033	0.725275	0.241758	0	0.483516	0.725275	0.725275	0.725275	0.483516	0	0	0.241758	0.241758	0.241758	0.483516	0.483516	0.241758	0.241758	0.483516	0.483516	1.20879	1.45055	1.69231	1.45055	0.483516	0.483516	0.967033	0.967033	0.967033	0.967033	0.967033	0.241758	0.725275	1.45055	1.45055
Merged-chr1-134193885-2	3.62637	4.10989	4.10989	3.86813	3.86813	3.86813	5.31868	4.83516	5.31868	5.56044	3.62637	2.65934	3.14286	4.10989	5.8022	7.01099	7.49451	8.7033	6.52747	5.8022	4.59341	4.35165	3.86813	4.59341	4.83516	5.07692	4.59341	4.10989	2.9011	2.65934	2.17582	3.14286	2.9011	3.38462	2.9011	3.86813	2.9011	2.9011	2.65934	4.10989	4.10989	6.28571	6.76923	7.25275	7.73626	6.52747	5.07692	3.38462	2.9011
Merged-chr11-5835588-2	1.45055	1.45055	1.20879	0.725275	0.967033	1.45055	1.45055	1.69231	1.69231	1.93407	2.17582	3.62637	3.62637	5.07692	5.31868	7.73626	7.97802	8.21978	8.46154	8.21978	7.25275	7.49451	6.76923	6.52747	4.59341	4.83516	4.10989	4.35165	5.31868	4.83516	5.56044	5.31868	7.73626	6.76923	5.8022	5.8022	5.31868	3.14286	2.9011	4.35165	5.31868	5.07692	5.31868	5.8022	3.62637	3.14286	2.9011	1.93407	2.41758
Merged-chr11-5830096-2	0	0	0	0.725275	0.725275	0.725275	0.725275	0.483516	0.241758	0.725275	1.20879	1.20879	0.967033	0.967033	0.483516	0.483516	0.483516	0.483516	0.483516	0.241758	0.241758	0.241758	0.241758	0.241758	0.241758	0.725275	1.45055	1.45055	1.45055	0.967033	0.483516	0.967033	1.45055	1.45055	1.45055	1.45055	1.93407	2.17582	3.38462	4.10989	3.62637	3.86813	3.14286	4.10989	2.9011	3.38462	3.38462	3.14286	3.14286
Merged-chr15-98131527-2	5.56044	4.83516	4.83516	4.35165	3.62637	2.9011	1.93407	1.93407	2.65934	3.62637	4.35165	4.83516	4.10989	3.62637	2.17582	1.93407	1.93407	2.41758	2.65934	3.14286	2.9011	2.9011	2.41758	1.69231	2.41758	2.17582	2.17582	2.17582	2.17582	1.69231	1.93407	1.69231	1.45055	2.41758	3.38462	3.38462	3.14286	2.17582	1.93407	0.967033	1.20879	1.93407	1.93407	2.65934	3.14286	3.38462	3.62637	5.07692	5.31868
Merged-chr11-121177775-2	3.62637	4.59341	4.10989	3.14286	2.65934	1.45055	1.20879	1.20879	1.20879	1.20879	1.20879	0.967033	1.20879	1.69231	2.17582	2.17582	1.69231	0.967033	0.725275	0.241758	0	0	0	0.241758	0.241758	0.725275	0.967033	0.967033	0.967033	0.967033	0.967033	0.725275	0.725275	0.483516	0.241758	0	0	0	0	0	0.483516	0.725275	0.725275	1.20879	1.20879	1.20879	1.45055	1.45055	1.20879
Merged-chr11-120376754-3	1.45055	0.725275	0.725275	1.20879	1.20879	0.967033	1.45055	1.69231	1.69231	1.69231	1.45055	1.69231	1.45055	1.20879	1.20879	0.725275	0.725275	0.967033	1.20879	1.45055	1.20879	1.45055	1.45055	0.967033	0.725275	1.20879	1.45055	1.93407	2.17582	2.41758	1.69231	2.17582	2.9011	2.41758	1.93407	1.45055	1.20879	0.483516	0.967033	0.967033	0.967033	1.20879	1.45055	1.45055	1.45055	1.69231	1.45055	1.20879	2.17582
Merged-chr3-5245405-2	0.241758	0.241758	0.241758	0.241758	0	0.241758	0.241758	0.483516	0.483516	0.241758	0.483516	0.483516	0.967033	0.967033	0.725275	1.20879	1.45055	0.967033	1.20879	0.725275	0.483516	0.483516	0.483516	0.241758	0.241758	0.241758	0.241758	0	0	0	0.241758	0.241758	0.241758	0.483516	0.483516	0.483516	0.725275	0.483516	0.725275	1.45055	1.45055	1.45055	2.41758	2.17582	3.62637	4.83516	6.52747	7.49451	9.91209
Merged-chr2-167511052-2	1.45055	1.69231	0.967033	0.967033	0.483516	0.241758	0.725275	0.725275	1.20879	1.69231	2.41758	3.14286	3.62637	3.62637	3.38462	3.14286	1.93407	1.20879	0.725275	0.967033	1.69231	1.93407	2.9011	3.62637	2.41758	2.65934	3.86813	3.62637	3.14286	4.59341	4.59341	3.62637	3.86813	3.14286	2.9011	2.65934	2.41758	3.86813	4.35165	7.73626	10.3956	13.7802	15.4725	17.6484	15.4725	12.0879	10.6374	8.21978	7.97802
Merged-chr17-25796406-2	2.9011	3.62637	4.10989	4.10989	4.83516	5.31868	4.10989	2.65934	1.93407	0.483516	0.483516	0.725275	0.483516	0.241758	0.241758	0.483516	0.483516	0.967033	1.20879	1.20879	0.967033	0.725275	0	0	0	0.241758	0.725275	0.967033	1.20879	1.93407	1.69231	1.20879	1.20879	0.967033	0.483516	0.483516	0.241758	0.241758	0.725275	0.967033	1.45055	2.65934	2.9011	2.9011	2.65934	2.41758	2.41758	1.93407	1.69231
Merged-chr12-80480775-2	0	0.241758	0.241758	0.241758	0.241758	0.241758	0	0	0	0	0	0.241758	0.483516	0.483516	0.483516	0.241758	0.241758	0.483516	0.483516	0.967033	1.93407	1.93407	2.17582	1.93407	2.17582	1.45055	0.967033	1.93407	3.14286	3.62637	3.62637	3.86813	3.86813	2.41758	2.17582	2.17582	2.17582	1.69231	3.62637	4.83516	5.8022	8.46154	8.21978	7.73626	9.42857	8.94505	9.91209	10.3956	11.8462
Merged-chr5-136091796-2	2.41758	2.65934	2.41758	1.93407	1.20879	0.967033	0.241758	0	0.483516	1.45055	1.45055	1.45055	1.20879	1.20879	0.241758	0.725275	0.967033	0.725275	0.725275	0.725275	0	0.241758	0.241758	0.725275	0.967033	0.967033	0.725275	0.725275	0.241758	0.241758	0.241758	0.483516	0.483516	0.483516	0.483516	0.483516	0.483516	0.725275	0.483516	0.725275	1.20879	1.45055	1.20879	1.45055	1.93407	1.45055	1.45055	1.69231	2.17582
Merged-chr6-48411966-2	1.20879	1.20879	0.967033	0.725275	0.725275	0.725275	0.725275	0.483516	0.483516	0.725275	1.20879	1.20879	0.967033	1.69231	1.20879	0.725275	0.725275	0.725275	0.483516	0.483516	0.483516	1.45055	1.45055	1.69231	2.17582	2.41758	2.17582	2.17582	2.17582	2.65934	2.41758	3.62637	3.62637	3.38462	3.62637	3.14286	3.14286	2.9011	2.9011	2.17582	2.17582	1.93407	3.14286	4.83516	5.8022	6.04396	6.28571	6.76923	8.21978
Merged-chr6-48402902-2	2.41758	1.93407	2.17582	1.93407	1.93407	1.93407	1.69231	1.20879	0.725275	0.241758	0.241758	0.725275	0.725275	1.20879	1.69231	1.69231	1.20879	1.93407	1.20879	0.967033	0.967033	0.483516	0.725275	0.725275	0.725275	1.45055	1.69231	1.45055	1.20879	1.45055	1.69231	1.45055	2.17582	1.93407	1.69231	1.93407	1.93407	1.69231	2.9011	2.9011	3.62637	4.59341	5.56044	5.31868	5.31868	5.56044	5.07692	4.59341	4.35165
Merged-chr12-104700133-2	1.45055	1.45055	1.20879	1.20879	1.20879	1.69231	2.17582	1.69231	1.69231	1.69231	1.69231	1.93407	1.69231	1.20879	0.967033	0.241758	0.241758	0.725275	1.45055	1.45055	1.69231	1.69231	1.69231	0.725275	1.45055	1.45055	1.45055	1.69231	1.20879	0.967033	0.483516	1.20879	2.41758	2.65934	3.38462	4.35165	4.10989	4.83516	5.8022	5.8022	6.52747	7.25275	9.18681	10.1538	9.91209	8.21978	6.28571	5.56044	5.31868
Merged-chr4-141031148-2	0.483516	0.483516	0.483516	0.483516	0	0.483516	0.725275	0.725275	0.725275	0.241758	0.483516	0.483516	0.725275	0.725275	1.20879	0.967033	0.967033	0.725275	0.725275	0	0	0	0	0	0.241758	0.483516	0.483516	0.483516	0.483516	0.483516	0.241758	0.241758	0	0.241758	0.483516	0.483516	0.967033	1.20879	0.725275	0.725275	1.20879	0.725275	0.967033	0.967033	0.725275	0.967033	0.725275	0.967033	0.967033
Merged-chr12-3500544-2	0	0.483516	0.725275	0.725275	0.725275	0.967033	0.483516	0.483516	0.483516	0.725275	0.241758	0.241758	0.483516	0.967033	0.967033	0.967033	1.20879	0.967033	0.483516	0.483516	0.241758	0.725275	1.93407	2.41758	2.65934	2.41758	3.14286	2.17582	3.38462	4.59341	6.04396	5.56044	7.49451	7.49451	7.01099	7.73626	7.01099	5.56044	6.04396	6.28571	7.49451	9.18681	10.3956	9.42857	8.94505	7.25275	5.8022	3.62637	5.07692
Merged-chr1-171259340-2	0	0	0	0	0	0	0	0	0	0.483516	0.483516	0.725275	0.725275	0.725275	0.725275	0.725275	0.725275	0.483516	0.241758	0.483516	0.967033	0.725275	1.45055	1.69231	2.41758	2.65934	3.38462	2.9011	2.65934	2.17582	1.69231	1.45055	1.93407	1.69231	1.45055	1.20879	0.967033	0.483516	0.241758	0.483516	0.241758	0.725275	0.725275	0.483516	0.483516	0.483516	0.241758	0.241758	0.725275
Merged-chr5-150436783-2	0	0	0	0	0	0	0	0	0	0	0	0	0	0.241758	0.725275	0.967033	1.20879	1.20879	0.725275	1.45055	1.45055	1.20879	1.20879	1.20879	0.483516	0.725275	0.725275	0.725275	0.725275	0.483516	0.967033	1.20879	1.20879	0.967033	0.725275	0.483516	0.241758	0.241758	0.483516	0.483516	0.483516	0.483516	0.483516	0.241758	1.20879	1.45055	2.17582	4.35165	5.31868
Merged-chr7-80352995-2	1.20879	0.967033	0.725275	0.241758	0.241758	0	0.483516	0.483516	0.725275	0.967033	1.45055	1.20879	1.20879	1.45055	1.69231	0.967033	0.967033	0.967033	1.20879	0.967033	0.725275	0.483516	0.483516	0.483516	0.483516	0.483516	0.483516	0.725275	0.967033	0.967033	1.69231	1.45055	1.20879	1.45055	0.967033	0.967033	0.725275	1.20879	0.725275	0.725275	0.725275	1.45055	2.41758	3.86813	5.8022	5.8022	5.07692	5.31868	5.07692
Merged-chr17-23817201-2	1.20879	0.725275	0.967033	0.725275	0.725275	0.967033	0.967033	0.483516	0.241758	0.241758	0.483516	0.483516	0.483516	0.725275	0.483516	0.241758	0.725275	0.725275	0.483516	0.483516	0	0	0.241758	0.241758	0.241758	0.241758	0.725275	0.967033	0.967033	0.967033	1.45055	0.967033	0.967033	1.20879	1.20879	1.20879	0.725275	0.725275	0.241758	0.241758	0.241758	0.241758	0	0.241758	1.20879	1.20879	1.45055	1.93407	1.45055
Merged-chr15-75747726-2	0.483516	0.483516	0.483516	0.725275	0.967033	1.20879	2.41758	2.65934	2.65934	2.65934	4.10989	5.31868	7.01099	8.46154	9.18681	7.01099	7.01099	8.7033	8.21978	9.91209	9.91209	9.67033	8.46154	9.42857	9.18681	10.8791	14.022	12.8132	13.7802	14.022	9.91209	9.18681	13.5385	12.0879	9.91209	10.3956	10.3956	8.21978	8.94505	10.6374	9.42857	8.7033	8.21978	7.97802	7.73626	6.76923	7.97802	10.3956	13.2967
Merged-chr8-85843108-2	19.0989	18.1319	17.6484	16.6813	14.022	15.4725	15.956	14.5055	12.8132	13.2967	9.67033	8.21978	6.52747	5.07692	3.14286	3.38462	3.62637	4.83516	6.52747	7.73626	8.7033	10.8791	13.7802	11.8462	14.2637	17.8901	17.8901	16.6813	15.2308	15.2308	15.956	16.4396	19.0989	16.9231	17.1648	15.2308	16.6813	15.2308	16.4396	16.4396	14.7473	12.8132	11.8462	10.8791	9.91209	11.1209	10.3956	10.3956	11.1209
Merged-chr7-45195753-2	1.45055	0.967033	1.45055	1.45055	1.69231	1.93407	1.45055	1.69231	0.725275	0.725275	0.725275	0.483516	0.725275	0.483516	0.241758	0.483516	0.725275	0.483516	0.725275	0.725275	0.483516	1.20879	1.20879	1.20879	1.20879	1.20879	0.967033	0.967033	0.725275	0.725275	0.241758	0.967033	1.20879	1.45055	1.45055	1.20879	0.967033	0.967033	1.20879	1.69231	1.93407	1.93407	2.41758	1.45055	2.17582	2.41758	2.41758	2.41758	3.62637
Merged-chr12-17175217-3	0.483516	0.483516	0.483516	0.725275	0.725275	0.725275	0.725275	1.20879	0.725275	1.45055	2.41758	2.65934	2.41758	1.93407	1.45055	0.967033	1.45055	2.65934	2.9011	2.65934	2.41758	2.17582	1.69231	2.9011	3.62637	3.62637	3.14286	3.14286	2.65934	2.65934	3.62637	5.31868	5.07692	4.83516	5.07692	4.59341	3.62637	6.52747	7.49451	7.25275	6.28571	6.28571	3.62637	5.31868	7.25275	8.46154	8.94505	7.73626	6.04396
Merged-chr4-105110645-2	10.1538	9.42857	9.67033	11.8462	12.5714	16.4396	18.6154	21.5165	21.033	22	20.5495	16.4396	13.2967	13.0549	12.3297	11.8462	13.0549	14.022	14.7473	14.989	18.1319	20.0659	19.0989	16.6813	15.2308	13.0549	11.6044	12.3297	13.7802	12.5714	13.5385	11.3626	11.1209	10.1538	11.8462	10.3956	8.46154	5.8022	5.8022	5.07692	8.7033	15.2308	16.4396	18.6154	18.3736	13.7802	14.5055	15.7143	13.0549
Merged-chr2-152910581-3	15.2308	16.1978	17.4066	14.2637	11.6044	9.18681	9.18681	9.67033	9.42857	9.42857	12.0879	10.8791	11.1209	14.5055	12.8132	11.3626	11.6044	10.8791	8.7033	9.18681	9.91209	8.46154	9.91209	9.18681	7.73626	8.21978	7.25275	7.49451	7.49451	8.21978	7.01099	6.28571	5.07692	6.28571	5.07692	4.10989	3.38462	2.41758	0.967033	2.65934	4.10989	6.52747	8.21978	9.91209	8.7033	8.94505	6.76923	9.42857	8.46154
Merged-chr17-87459546-2	0	0.241758	0.241758	0.725275	0.725275	0.967033	1.69231	1.45055	2.65934	2.9011	2.9011	3.14286	4.10989	4.10989	6.04396	7.97802	10.1538	10.6374	10.1538	11.1209	11.8462	13.0549	15.956	16.4396	14.989	14.5055	11.6044	8.7033	8.94505	9.67033	14.989	14.5055	15.4725	17.4066	14.989	13.7802	15.956	13.2967	14.022	14.022	12.8132	11.1209	12.0879	13.0549	15.4725	16.6813	21.033	22.4835	21.2747
Merged-chr10-91182471-2	2.41758	2.17582	2.41758	1.69231	2.17582	4.59341	5.8022	7.01099	8.94505	9.42857	7.73626	7.49451	8.7033	9.67033	10.3956	11.3626	12.0879	12.0879	13.7802	17.6484	21.033	23.9341	25.3846	30.4615	27.5604	24.1758	19.8242	13.2967	9.42857	9.18681	12.3297	11.6044	10.3956	7.25275	5.07692	4.83516	6.76923	10.3956	12.5714	11.8462	9.42857	7.97802	10.6374	16.1978	23.4505	25.6264	28.5275	26.3516	25.1429
Merged-chr13-46738026-2	9.42857	10.3956	10.1538	9.91209	12.8132	11.8462	12.5714	14.989	14.5055	17.1648	20.0659	21.5165	22.2418	26.1099	24.1758	23.6923	22	20.3077	17.8901	17.6484	19.3407	18.8571	18.6154	18.3736	18.1319	17.8901	18.1319	20.3077	20.5495	20.0659	20.7912	17.6484	16.9231	17.8901	17.4066	16.1978	13.7802	9.91209	5.8022	4.83516	8.46154	11.6044	12.5714	16.4396	16.4396	14.989	14.5055	13.5385	11.1209
Merged-chr11-67141766-3	0	1.20879	0.725275	0.725275	0.483516	1.20879	1.93407	2.41758	3.14286	2.65934	2.65934	2.41758	2.17582	1.69231	1.45055	1.69231	1.45055	2.9011	5.07692	5.31868	6.04396	5.8022	5.8022	5.56044	6.28571	7.73626	8.21978	8.7033	9.67033	8.46154	8.21978	8.7033	9.67033	8.7033	9.18681	8.46154	6.52747	3.86813	2.9011	1.45055	1.45055	1.69231	2.17582	3.38462	5.07692	7.73626	8.46154	9.91209	9.91209
Merged-chr17-50508221-2	2.17582	1.93407	2.65934	1.93407	2.65934	2.65934	2.17582	1.93407	2.41758	1.93407	2.17582	2.9011	2.65934	3.38462	3.86813	3.38462	3.62637	6.28571	7.73626	9.67033	12.5714	12.8132	10.1538	8.46154	7.49451	3.86813	3.14286	2.41758	2.17582	5.07692	8.21978	11.1209	14.989	17.1648	17.1648	16.4396	16.1978	17.1648	15.2308	15.956	15.956	14.022	10.6374	10.6374	9.91209	9.67033	9.42857	8.21978	5.8022
Merged-chr7-142599930-2	0.967033	0.967033	0.725275	0.483516	0	0.241758	0.725275	1.69231	1.93407	2.17582	1.93407	1.45055	0.967033	0.967033	0.725275	0.725275	0.967033	0.725275	0.483516	0.483516	0.483516	0.483516	0.483516	0.725275	0.967033	0.725275	1.20879	1.20879	1.20879	1.93407	2.65934	3.38462	3.62637	4.10989	4.59341	5.07692	4.83516	4.83516	5.56044	4.59341	5.31868	7.25275	7.73626	7.97802	10.6374	11.6044	11.1209	13.7802	14.5055
Merged-chr11-79703153-2	2.65934	2.65934	2.9011	3.14286	2.9011	4.10989	3.62637	4.59341	4.83516	5.56044	5.31868	5.8022	7.97802	9.91209	7.73626	6.76923	6.28571	5.8022	7.73626	8.7033	10.6374	11.3626	9.67033	9.18681	7.97802	6.76923	5.56044	5.56044	5.31868	7.25275	7.73626	10.1538	10.6374	11.1209	10.3956	9.67033	8.94505	7.01099	4.59341	3.38462	1.69231	2.65934	5.56044	7.97802	12.3297	12.8132	11.3626	11.8462	10.6374
Merged-chr15-78243598-2	7.25275	7.97802	8.94505	10.3956	9.18681	7.25275	7.01099	6.04396	5.8022	5.8022	8.21978	9.67033	10.8791	12.8132	12.0879	9.42857	7.25275	4.83516	3.14286	1.93407	3.14286	2.9011	2.65934	2.9011	1.69231	1.45055	3.62637	5.07692	7.49451	10.6374	14.022	15.956	14.5055	12.5714	11.6044	8.7033	7.73626	7.01099	8.7033	8.94505	10.3956	11.1209	9.91209	8.46154	7.01099	4.59341	4.59341	5.07692	4.59341
Merged-chr6-14585390-2	1.69231	2.17582	2.17582	1.45055	1.93407	2.17582	2.41758	3.86813	4.35165	4.10989	5.8022	4.83516	5.56044	7.01099	7.97802	9.42857	9.91209	10.8791	11.8462	11.6044	10.6374	11.1209	9.67033	7.73626	6.52747	7.49451	10.8791	13.2967	15.7143	15.2308	14.5055	13.0549	12.0879	11.6044	11.8462	11.3626	11.1209	10.3956	10.1538	10.1538	10.1538	10.3956	10.6374	9.42857	7.25275	6.76923	8.46154	7.73626	6.04396
Merged-chr12-110981256-4	14.2637	13.7802	14.5055	13.2967	15.4725	14.5055	15.2308	15.7143	14.5055	13.7802	13.5385	15.2308	14.022	16.4396	16.6813	15.2308	14.5055	13.0549	12.3297	10.3956	10.1538	11.1209	10.1538	9.42857	6.76923	4.83516	4.10989	3.86813	6.04396	8.46154	9.18681	12.8132	14.022	14.7473	13.2967	10.8791	10.1538	7.97802	6.52747	6.28571	6.28571	3.86813	3.86813	3.14286	2.9011	1.45055	0.967033	0.967033	0.241758
Merged-chr1-17121348-2	0.725275	0.725275	0.967033	0.725275	1.20879	0.725275	0.483516	0.483516	0.483516	0	0	0	0	0.483516	0.725275	0.967033	1.93407	2.9011	2.41758	2.9011	2.41758	1.20879	1.69231	1.20879	2.17582	3.86813	4.10989	4.10989	4.35165	4.83516	4.59341	6.76923	7.25275	8.7033	8.21978	10.6374	11.3626	13.0549	11.1209	9.67033	5.8022	3.86813	1.69231	2.17582	4.10989	7.73626	9.67033	12.3297	13.7802
Merged-chr16-86045622-2	0.483516	0.483516	0.483516	0.483516	0.483516	0.241758	0.241758	0.241758	0.241758	0.241758	0	0.241758	0.483516	0.483516	0.483516	0.241758	0	0.241758	0.241758	0.725275	0.967033	1.20879	1.20879	1.20879	0.967033	0.967033	1.20879	1.93407	2.17582	2.41758	1.93407	1.69231	1.45055	1.69231	1.45055	2.9011	2.9011	3.38462	4.59341	4.10989	4.59341	4.35165	3.14286	4.10989	7.73626	9.67033	10.3956	9.91209	7.73626
Merged-chr6-87871508-3	13.5385	11.3626	8.21978	4.59341	6.04396	6.28571	5.8022	5.8022	4.10989	1.69231	0.725275	0.483516	0.241758	0.241758	0.241758	0.483516	0.725275	0.725275	0.483516	0.483516	0.241758	1.77636e-15	1.77636e-15	1.77636e-15	1.77636e-15	0.483516	0.483516	0.483516	0.483516	0.967033	0.483516	0.483516	0.725275	0.725275	0.241758	0.241758	0.241758	0.241758	0.967033	0.967033	1.20879	1.20879	1.20879	1.20879	1.45055	1.20879	0.967033	1.20879	0.967033
Merged-chr15-103009545-2	17.6484	14.5055	12.8132	16.4396	18.3736	21.033	24.6593	23.6923	18.1319	16.9231	16.6813	15.2308	14.989	13.7802	14.7473	11.3626	8.94505	8.21978	7.97802	6.76923	7.49451	7.73626	6.52747	6.04396	5.56044	5.56044	5.8022	5.07692	3.86813	3.38462	2.17582	1.45055	1.69231	1.69231	2.65934	3.14286	3.86813	3.86813	3.86813	2.9011	2.17582	2.17582	1.69231	1.20879	2.17582	2.9011	3.14286	4.10989	4.10989
Merged-chr12-3317640-2	0.241758	0.241758	0.967033	2.41758	2.9011	2.9011	2.65934	1.45055	0.725275	0.483516	0.967033	1.69231	2.9011	3.14286	4.10989	5.8022	5.56044	5.07692	6.04396	7.01099	7.01099	8.46154	8.46154	9.18681	9.18681	8.7033	8.21978	6.76923	5.56044	5.07692	4.35165	4.83516	6.76923	7.01099	6.76923	5.07692	3.62637	1.69231	1.69231	2.9011	5.31868	6.28571	7.01099	7.49451	7.49451	6.04396	5.8022	5.8022	4.83516
Merged-chr7-67444399-2	0	0.241758	0.483516	0.967033	1.69231	1.93407	1.45055	1.45055	0.725275	0.241758	0.483516	0.483516	0.967033	1.20879	1.20879	1.69231	2.9011	3.38462	4.10989	4.59341	4.35165	4.59341	5.07692	5.56044	7.25275	9.67033	10.1538	11.6044	12.5714	12.0879	11.8462	11.3626	9.67033	10.1538	10.6374	9.67033	9.42857	11.6044	11.8462	11.3626	11.3626	10.3956	7.73626	8.7033	9.42857	9.42857	10.1538	8.7033	7.97802
Merged-chr14-118708163-2	3.38462	4.10989	2.9011	5.31868	7.25275	9.91209	12.3297	13.5385	13.5385	14.5055	15.956	16.6813	16.6813	17.8901	15.956	13.5385	11.3626	8.7033	9.67033	14.5055	13.7802	13.5385	13.0549	12.5714	11.1209	12.3297	14.5055	16.9231	15.7143	14.7473	12.8132	12.0879	13.5385	14.7473	15.4725	14.7473	16.4396	15.956	17.8901	17.4066	16.6813	14.5055	11.3626	8.94505	7.73626	4.59341	4.59341	5.07692	5.07692
Merged-chr7-34619596-3	16.9231	16.6813	15.2308	12.0879	9.42857	8.7033	9.67033	13.0549	13.7802	14.7473	14.989	14.5055	13.7802	14.2637	12.3297	12.0879	10.3956	9.91209	9.67033	10.3956	11.1209	11.3626	10.8791	9.91209	8.94505	6.76923	6.52747	6.28571	5.07692	5.56044	6.04396	5.8022	7.01099	7.73626	7.25275	6.76923	8.21978	6.52747	6.28571	5.07692	3.62637	1.69231	1.93407	5.56044	8.46154	10.1538	10.8791	9.18681	7.73626
Merged-chr9-67059670-2	0.967033	1.69231	1.69231	2.65934	2.41758	2.65934	2.17582	2.9011	3.86813	4.83516	5.31868	5.8022	6.04396	4.10989	3.62637	3.14286	2.65934	1.69231	1.93407	1.69231	0.967033	0.483516	0.241758	0	0.725275	1.20879	1.69231	1.69231	1.93407	3.62637	4.10989	4.83516	5.8022	6.52747	5.07692	4.59341	4.83516	5.07692	3.86813	3.86813	3.86813	3.86813	3.14286	5.56044	5.56044	6.76923	10.8791	11.1209	12.3297
Merged-chr10-42995915-2	0	0.483516	0.483516	0.483516	0.241758	0	0	0	0.483516	0.725275	0.967033	0.967033	1.45055	0.967033	0.483516	0.483516	0.241758	0.241758	0.241758	0.483516	0.725275	0.967033	0.967033	1.45055	1.69231	2.65934	4.35165	6.04396	7.49451	9.67033	9.18681	9.91209	9.67033	7.97802	7.73626	9.18681	9.91209	9.67033	10.8791	10.8791	11.1209	12.3297	11.8462	11.8462	11.8462	9.91209	9.18681	6.76923	8.21978
Merged-chr10-70059460-2	0.483516	0.483516	1.20879	1.45055	1.20879	1.20879	0.725275	0.241758	0.725275	0.725275	0.967033	0.967033	0.725275	0.967033	1.93407	1.93407	1.93407	2.41758	3.62637	3.38462	4.59341	5.31868	5.07692	5.07692	4.59341	3.86813	2.41758	1.69231	1.69231	1.93407	1.20879	1.20879	1.93407	1.93407	3.38462	4.10989	4.10989	4.35165	3.62637	2.65934	2.17582	2.41758	1.93407	1.45055	2.65934	2.41758	2.17582	1.69231	0.967033
Merged-chr10-71251009-2	0	0.241758	0	0	0.241758	0.241758	0.241758	0.967033	0.967033	0.967033	1.45055	0.967033	0.967033	1.45055	1.69231	1.45055	1.20879	1.45055	1.45055	2.65934	3.38462	3.86813	3.86813	3.62637	2.9011	2.9011	4.35165	5.07692	4.35165	4.83516	3.86813	3.38462	2.9011	4.59341	4.83516	5.31868	7.25275	7.97802	9.18681	10.6374	9.67033	10.1538	10.6374	11.6044	13.7802	15.2308	18.3736	18.3736	17.6484
Merged-chr2-32089567-5	1.20879	1.20879	1.20879	0.967033	0.725275	0.483516	0.967033	1.20879	1.93407	2.65934	2.17582	1.93407	1.69231	1.69231	1.45055	1.45055	1.20879	1.93407	2.17582	4.83516	4.83516	6.52747	7.25275	7.01099	6.28571	7.25275	5.8022	5.56044	5.8022	5.07692	4.10989	4.83516	4.35165	3.86813	4.10989	5.31868	6.28571	7.73626	7.97802	9.18681	7.49451	8.7033	10.6374	11.1209	13.2967	15.4725	16.4396	16.6813	16.1978
Merged-chr1-74750302-3	12.0879	11.3626	10.1538	8.7033	8.46154	6.52747	5.07692	6.76923	7.49451	9.91209	10.8791	12.3297	11.1209	10.8791	11.3626	12.3297	12.3297	12.3297	14.2637	14.7473	14.7473	13.0549	13.5385	11.1209	10.8791	10.3956	12.8132	12.0879	13.2967	12.5714	10.1538	8.46154	7.49451	4.59341	5.07692	8.21978	10.1538	12.3297	13.7802	13.2967	13.2967	12.8132	10.6374	9.67033	7.97802	4.35165	4.59341	4.35165	3.86813
Merged-chr1-44198394-2	0	0	0	0	0	0	0	0	0	0	0.483516	0.483516	0.725275	0.725275	0.725275	0.241758	0.967033	0.725275	0.725275	1.45055	1.45055	1.20879	1.20879	1.20879	0.725275	0.725275	1.20879	1.20879	1.45055	1.20879	0.967033	0.725275	0.967033	0.967033	1.45055	1.45055	1.20879	0.967033	0.967033	1.45055	1.45055	3.62637	4.35165	4.35165	4.10989	4.35165	4.35165	3.86813	4.10989
Merged-chr11-79717704-3	8.46154	8.46154	7.73626	8.94505	8.94505	8.7033	7.97802	9.67033	9.18681	8.21978	7.97802	7.01099	5.07692	6.04396	5.8022	6.28571	7.25275	8.46154	9.18681	10.3956	10.8791	9.18681	8.94505	9.18681	8.21978	7.25275	8.21978	9.18681	8.21978	8.21978	8.46154	9.42857	8.21978	7.01099	7.49451	7.01099	7.25275	7.25275	7.49451	7.01099	7.25275	7.97802	9.18681	7.97802	7.01099	5.31868	4.83516	5.31868	5.31868
Merged-chr17-7534523-2	0.725275	0.241758	0.725275	3.38462	3.86813	5.31868	6.52747	6.28571	4.10989	3.62637	1.93407	0.483516	0.483516	0.967033	2.65934	7.01099	10.8791	11.8462	12.5714	14.989	13.7802	14.5055	18.6154	20.0659	16.6813	15.4725	13.0549	12.8132	13.0549	14.2637	14.989	15.2308	13.2967	14.7473	14.7473	14.5055	14.7473	14.989	14.2637	12.8132	13.5385	14.2637	16.4396	17.4066	14.989	13.7802	10.6374	8.46154	7.73626
Merged-chr17-45729701-3	0	0.725275	0.725275	1.69231	2.41758	3.14286	4.83516	5.07692	5.8022	5.56044	4.83516	3.86813	2.65934	1.93407	1.20879	0.725275	1.45055	2.17582	3.62637	4.10989	3.86813	3.86813	3.14286	2.41758	3.86813	4.35165	5.8022	6.52747	6.28571	5.56044	5.07692	4.59341	3.86813	3.14286	2.9011	2.17582	1.69231	2.41758	2.17582	1.45055	1.45055	1.69231	2.9011	3.62637	4.83516	4.59341	4.10989	4.10989	3.86813
Merged-chr13-32786899-6	18.1319	18.6154	18.6154	18.1319	17.4066	17.8901	19.8242	20.0659	20.0659	20.3077	18.1319	15.7143	18.8571	17.8901	21.033	20.0659	17.1648	13.5385	10.3956	8.46154	8.94505	11.1209	12.0879	9.42857	8.94505	8.94505	9.18681	9.67033	11.6044	11.6044	9.67033	8.46154	7.49451	7.97802	8.94505	7.49451	7.25275	7.25275	6.04396	6.76923	7.73626	8.46154	10.6374	10.3956	11.8462	13.5385	11.1209	9.91209	7.73626
Merged-chr3-116814988-2	0.483516	1.45055	1.93407	1.93407	2.41758	2.17582	1.69231	1.20879	1.69231	1.69231	1.45055	1.45055	1.20879	2.41758	2.65934	3.14286	2.9011	2.41758	1.20879	1.20879	0.725275	1.20879	1.93407	2.41758	2.17582	1.93407	1.69231	1.20879	1.45055	1.45055	1.45055	2.17582	2.17582	1.93407	1.69231	1.93407	0.967033	0.483516	0.483516	0	0.241758	0.725275	1.45055	2.17582	2.9011	2.41758	2.65934	2.17582	1.45055
Merged-chr14-69808272-3	15.4725	17.1648	20.5495	19.8242	19.8242	21.5165	19.8242	20.5495	20.7912	19.8242	17.4066	18.1319	16.4396	18.6154	17.1648	16.9231	16.6813	14.022	12.8132	10.3956	8.21978	5.56044	4.59341	4.35165	3.62637	2.65934	2.9011	4.59341	6.76923	10.3956	14.989	18.8571	22.2418	26.3516	24.6593	22.2418	18.8571	14.2637	11.6044	9.67033	8.21978	8.21978	6.52747	4.83516	5.8022	5.56044	5.31868	4.59341	5.31868
Merged-chr6-91591006-2	0	0	0	0	0	0	0	0.241758	0.483516	0.483516	0.483516	0.483516	0.483516	0.241758	0.725275	0.725275	0.483516	0.483516	0.483516	0	0.241758	0.483516	0.483516	0.483516	0.241758	0	0	0	0	0	0	0.241758	0.725275	0.725275	0.725275	0.725275	0.725275	0.967033	1.45055	1.69231	2.41758	2.41758	2.41758	1.93407	1.69231	1.20879	0.725275	0.967033	1.93407
Merged-chr16-86012933-3	0.725275	0.725275	0.967033	0.967033	1.45055	1.69231	2.17582	2.17582	3.38462	3.38462	3.38462	4.10989	3.38462	2.41758	2.17582	2.17582	1.93407	2.41758	4.10989	5.31868	5.56044	5.31868	6.28571	6.04396	7.01099	7.73626	9.67033	10.6374	9.91209	9.18681	8.21978	6.76923	4.83516	5.31868	7.97802	10.6374	15.2308	17.6484	19.8242	16.9231	15.2308	12.3297	10.3956	9.67033	10.1538	11.3626	10.8791	10.1538	11.3626
Merged-chr11-72417711-2	0.483516	0.241758	0.483516	0.483516	0.483516	0.483516	0.725275	0.483516	0.967033	1.45055	1.45055	1.45055	1.45055	1.20879	0.967033	1.20879	1.20879	1.20879	1.20879	1.20879	0.967033	0.725275	0.483516	0.725275	0.725275	0.967033	0.967033	1.69231	1.93407	1.93407	3.14286	3.38462	6.52747	7.73626	9.42857	10.6374	11.1209	9.18681	9.18681	7.25275	4.59341	3.14286	1.93407	2.41758	4.10989	5.31868	7.49451	8.94505	10.3956
Merged-chr8-68205944-2	2.17582	1.93407	1.20879	1.20879	0.483516	0.725275	0.483516	0.967033	2.17582	2.41758	2.65934	2.9011	2.65934	1.69231	1.20879	1.45055	2.65934	2.65934	4.35165	5.07692	5.31868	5.31868	5.07692	4.35165	4.83516	3.62637	4.10989	6.04396	5.56044	5.8022	7.49451	7.73626	7.49451	9.42857	10.3956	10.6374	9.67033	10.3956	10.1538	9.67033	10.1538	10.8791	10.1538	9.42857	8.7033	8.46154	9.42857	10.6374	10.8791
Merged-chr14-75828352-2	0	0	0	0	0.241758	0.241758	0.241758	0.241758	0.241758	0	0	0	0	0	0	0	0.241758	0.241758	0.241758	0.967033	0.725275	0.725275	0.725275	0.483516	0.241758	0.483516	0.483516	0.483516	0.241758	0.241758	0.241758	0.483516	1.20879	1.20879	2.41758	2.17582	1.69231	2.17582	2.17582	2.41758	3.86813	3.86813	3.62637	4.10989	3.14286	2.17582	3.14286	4.10989	4.59341
Merged-chr11-72583416-3	14.989	14.022	16.1978	13.7802	14.989	14.7473	12.8132	10.8791	9.18681	6.28571	5.07692	3.86813	3.38462	4.83516	4.83516	6.04396	6.76923	5.56044	4.10989	4.10989	2.9011	3.14286	4.10989	3.62637	3.86813	3.62637	3.62637	2.65934	1.69231	1.20879	1.20879	1.69231	1.69231	2.17582	1.93407	0.967033	0.725275	0.725275	0.241758	0.241758	0.241758	1.77636e-15	1.77636e-15	0.483516	0.725275	0.967033	0.967033	1.20879	1.20879
Merged-chr2-173046569-2	3.62637	6.04396	7.97802	9.18681	10.3956	12.0879	10.8791	8.7033	8.21978	6.28571	4.35165	3.14286	2.9011	2.41758	3.38462	3.86813	5.8022	7.73626	8.46154	9.67033	10.1538	8.7033	7.97802	5.8022	4.83516	3.62637	2.65934	3.14286	3.38462	3.86813	5.31868	5.56044	6.76923	7.25275	6.04396	7.01099	7.97802	7.97802	8.46154	8.46154	7.01099	4.83516	4.83516	4.10989	6.28571	8.46154	12.5714	14.7473	12.5714
Merged-chr8-119636689-2	3.86813	4.83516	6.04396	7.25275	7.73626	7.25275	10.1538	9.91209	12.5714	14.2637	14.2637	11.3626	12.0879	9.67033	8.94505	10.3956	9.42857	9.67033	8.7033	6.76923	8.21978	9.67033	10.3956	13.2967	12.8132	9.91209	9.91209	8.21978	7.49451	7.97802	7.73626	8.21978	8.94505	7.97802	9.18681	7.73626	6.76923	6.28571	6.52747	6.52747	6.04396	4.59341	4.10989	3.38462	1.45055	1.93407	2.65934	2.41758	2.41758
Merged-chr12-15983011-2	2.41758	2.65934	4.10989	5.8022	5.07692	6.04396	4.83516	5.56044	5.56044	5.56044	5.56044	5.56044	5.07692	5.07692	4.35165	4.83516	5.31868	4.59341	4.35165	2.9011	2.9011	2.17582	1.69231	2.41758	2.65934	1.93407	2.41758	3.14286	2.41758	2.17582	2.17582	1.69231	1.69231	1.69231	1.93407	2.17582	1.69231	1.20879	0.967033	1.20879	0.967033	0.967033	1.45055	0.725275	1.20879	1.45055	1.69231	1.45055	1.69231
Merged-chr2-92059420-2	6.52747	5.31868	9.18681	10.6374	10.1538	9.91209	8.94505	6.28571	5.56044	7.73626	9.42857	8.7033	7.73626	6.04396	4.59341	3.62637	3.62637	4.59341	4.83516	4.59341	3.38462	3.14286	1.93407	1.93407	1.45055	1.45055	1.20879	0.967033	0.241758	0.241758	1.20879	1.69231	3.14286	3.86813	5.8022	9.42857	12.5714	15.4725	16.1978	13.5385	11.3626	9.67033	8.7033	14.7473	20.0659	25.1429	29.978	29.011	25.8681
Merged-chr19-41844428-3	2.65934	2.41758	1.69231	2.17582	2.41758	2.65934	2.9011	2.65934	1.93407	1.93407	1.45055	1.20879	1.20879	0.725275	0.241758	0.483516	0.967033	1.20879	1.69231	1.93407	1.45055	1.20879	0.725275	0.483516	0.241758	0.241758	0.241758	0	0	0.241758	0.241758	0.241758	0.241758	0.241758	0	0.241758	0.967033	1.45055	1.93407	1.93407	1.45055	0.725275	0.241758	0.241758	0.241758	0.483516	0.483516	0.483516	0.483516
Merged-chr11-114830108-2	0	0	0	0	0	0	0	0.241758	0.241758	0.483516	0.483516	0.483516	1.20879	1.45055	1.45055	1.93407	0.967033	0.967033	1.45055	1.20879	1.20879	1.20879	1.69231	0.967033	0.967033	0.725275	0.725275	1.20879	1.93407	1.93407	1.93407	2.17582	3.14286	5.31868	7.25275	10.1538	11.3626	12.3297	12.0879	14.7473	12.8132	13.7802	14.989	13.2967	10.8791	10.6374	9.67033	10.6374	13.2967
Merged-chr5-36714681-3	6.28571	7.25275	8.7033	9.91209	10.1538	10.1538	12.0879	11.6044	15.2308	15.7143	17.1648	16.1978	14.022	11.6044	11.3626	9.18681	9.42857	8.46154	8.46154	6.52747	5.8022	5.56044	5.8022	4.59341	3.86813	3.62637	3.62637	4.35165	4.10989	5.31868	6.04396	5.31868	5.8022	5.8022	4.35165	3.86813	2.41758	2.41758	1.93407	1.20879	3.14286	3.86813	5.07692	5.8022	6.28571	4.35165	5.07692	3.86813	3.14286
Merged-chr15-78227711-2	0.483516	0.483516	0.483516	0.483516	0.483516	0	0.483516	0.725275	0.725275	0.725275	0.725275	0.483516	0.483516	0.483516	0.483516	0.241758	0.241758	0.241758	0.483516	0.483516	0.967033	1.20879	1.45055	1.20879	0.967033	1.20879	1.20879	0.967033	1.20879	0.967033	1.20879	1.20879	1.20879	0.967033	0.967033	0.483516	0.967033	0.967033	1.45055	1.20879	1.20879	0.967033	0.725275	0.483516	0.483516	0.483516	0.483516	0.483516	0.483516
Merged-chr4-108349180-2	0	0	0	0	0	0.483516	0.483516	0.483516	0.483516	0.483516	0	0	0	0	0	0	0.241758	0.483516	0.483516	1.69231	1.93407	2.17582	2.41758	2.65934	1.93407	1.69231	2.65934	2.65934	2.65934	3.38462	3.38462	4.10989	4.59341	4.10989	4.10989	3.38462	2.65934	2.41758	2.17582	2.9011	3.14286	3.38462	3.62637	2.9011	2.41758	2.65934	2.65934	2.9011	3.38462
Merged-chr8-45452276-2	2.17582	2.17582	2.41758	2.17582	2.17582	1.45055	1.69231	1.45055	0.967033	0.483516	0.241758	0.483516	0.241758	0.241758	0.241758	0	0	0	0	0	0	0	0	0	0	0	0	0.483516	0.725275	0.967033	0.967033	0.483516	0.241758	0.241758	0	0	0	0.241758	1.45055	1.69231	1.93407	2.17582	1.93407	1.45055	1.20879	1.20879	1.45055	1.20879	1.45055
Merged-chr2-90871316-3	0.725275	0.725275	0.725275	0.725275	0.483516	0.483516	0.483516	0.967033	0.967033	1.69231	2.17582	2.41758	2.65934	2.9011	1.93407	1.45055	0.967033	0.483516	0.483516	0.725275	2.17582	2.9011	4.10989	5.07692	5.8022	7.49451	8.21978	7.49451	7.73626	7.97802	9.67033	13.2967	14.7473	15.2308	15.2308	12.0879	8.46154	7.01099	6.28571	6.52747	8.21978	10.8791	11.3626	13.2967	13.2967	10.8791	9.42857	8.21978	7.25275
Merged-chr18-80551776-3	3.62637	3.14286	2.65934	0.967033	0.967033	1.93407	3.14286	4.35165	4.59341	4.35165	3.38462	3.86813	3.62637	5.07692	5.31868	5.56044	5.56044	4.35165	3.62637	4.10989	4.10989	3.86813	3.14286	2.65934	2.41758	1.69231	1.20879	0.967033	0.967033	0.725275	0.967033	1.20879	1.20879	1.20879	1.69231	1.45055	0.967033	1.20879	0.725275	0.725275	0.725275	0.483516	0.725275	0.725275	1.20879	1.20879	1.20879	0.967033	0.483516
Merged-chr5-149237532-2	0	0.241758	0.241758	0.241758	0.241758	0.483516	0.483516	0.483516	0.241758	0.241758	0	0	0.241758	0.725275	0.725275	0.725275	1.20879	1.20879	1.20879	1.45055	1.20879	0.967033	1.20879	1.20879	0.967033	1.20879	1.20879	0.725275	0.483516	0.483516	0.483516	0.967033	1.20879	1.45055	1.20879	0.725275	0.967033	0.725275	0.725275	0.967033	0.967033	0.725275	0.725275	0.725275	0.725275	0.483516	0.241758	0.241758	0.241758
Merged-chr8-13210053-2	0	0	0	0	0.241758	0.483516	0.725275	0.725275	0.725275	0.483516	0.241758	0	0.241758	0.483516	1.20879	1.69231	1.69231	1.45055	1.20879	0.725275	0.967033	1.69231	1.93407	1.69231	1.45055	2.41758	4.59341	5.07692	5.8022	6.52747	6.04396	3.62637	3.38462	3.38462	4.10989	6.28571	9.67033	11.1209	10.6374	9.91209	6.76923	4.59341	4.59341	6.76923	8.94505	11.8462	14.2637	14.989	13.0549
Merged-chr19-21331027-2	1.20879	0.967033	0.967033	0.967033	0.483516	0.483516	0.967033	0.967033	0.725275	0.483516	0.725275	0.725275	1.20879	1.45055	1.45055	2.17582	1.93407	1.69231	2.17582	2.41758	1.93407	3.14286	2.9011	3.14286	3.38462	3.14286	2.65934	3.38462	4.10989	3.86813	4.10989	5.31868	5.8022	6.04396	6.04396	5.07692	3.38462	2.9011	2.17582	3.14286	6.28571	7.97802	9.18681	11.3626	11.8462	9.67033	9.18681	7.49451	4.35165
Merged-chr13-52176777-2	0	1.45055	0.967033	1.69231	1.69231	1.93407	1.93407	2.41758	1.93407	1.69231	1.93407	1.93407	1.45055	1.45055	1.45055	1.20879	1.45055	1.69231	1.45055	1.45055	0.967033	0.725275	0.725275	0.725275	0.725275	1.69231	1.69231	1.20879	0.967033	0.725275	0.241758	0.483516	0.483516	0.241758	0.241758	0.241758	0	0	0	0	0.483516	0.483516	0.483516	0.483516	0.725275	0.483516	0.483516	0.483516	0.725275
Merged-chr1-168709168-2	0	0	0	0.241758	0.725275	0.967033	0.967033	1.20879	0.483516	0.241758	0.241758	0.241758	0	0	0	0	0.241758	0.241758	0.241758	0.241758	0.483516	0.483516	0.483516	0.483516	0.241758	0.241758	0	0.483516	0.483516	0.967033	1.20879	1.93407	1.69231	1.20879	1.20879	1.20879	0.725275	0.483516	0.725275	1.45055	2.65934	3.38462	4.83516	5.56044	5.8022	6.04396	7.49451	9.67033	12.8132
Merged-chr18-5007830-2	1.93407	3.38462	3.86813	4.10989	3.62637	3.38462	2.65934	2.41758	2.17582	2.17582	2.41758	2.9011	3.38462	3.14286	2.9011	1.69231	1.45055	2.17582	3.38462	4.10989	4.35165	3.86813	2.9011	3.14286	4.10989	4.35165	4.35165	4.83516	3.86813	5.07692	6.76923	8.46154	8.94505	7.97802	7.25275	6.76923	4.35165	5.8022	6.76923	8.21978	10.3956	11.1209	11.8462	11.8462	12.5714	13.0549	12.0879	11.8462	13.7802
Merged-chr6-5509527-2	1.20879	1.45055	1.20879	1.20879	1.20879	1.20879	1.20879	1.20879	2.9011	2.41758	2.9011	2.41758	2.17582	1.20879	0.725275	1.20879	1.45055	2.17582	3.14286	3.38462	3.62637	4.59341	3.62637	2.9011	3.38462	3.62637	3.62637	3.86813	3.86813	4.59341	3.62637	2.41758	2.41758	2.17582	1.69231	1.93407	2.17582	2.17582	2.41758	3.38462	3.62637	4.10989	4.35165	5.31868	4.10989	5.07692	5.07692	5.56044	6.52747
Merged-chr18-32506336-2	0	0.483516	0.241758	0.483516	0.483516	0.483516	0.483516	0.483516	0.483516	0.725275	0.483516	0.725275	0.967033	1.45055	1.93407	2.9011	3.14286	3.38462	3.14286	3.62637	3.14286	2.9011	2.9011	1.93407	0.725275	0.725275	0.725275	0.725275	1.93407	1.93407	2.9011	2.9011	3.14286	2.17582	2.65934	2.65934	2.65934	1.93407	2.41758	2.41758	1.93407	2.9011	4.35165	4.83516	6.04396	7.25275	8.7033	9.42857	9.91209
Merged-chr6-37714782-2	0	0	0	0	0	0	0.241758	0.241758	0.483516	0.483516	0.483516	1.20879	1.20879	1.45055	1.93407	1.93407	1.45055	2.65934	2.41758	3.38462	3.14286	2.9011	1.93407	1.69231	0.483516	0.483516	0.483516	0.483516	0.483516	0.483516	0	0	0	0.241758	0.967033	1.45055	1.69231	1.45055	1.45055	1.20879	0.725275	1.45055	1.93407	2.41758	3.14286	3.38462	3.38462	4.10989	5.07692
Merged-chr18-5030677-3	3.62637	3.14286	2.9011	3.14286	3.86813	3.62637	4.35165	4.59341	4.10989	5.31868	6.52747	8.21978	11.1209	12.3297	11.3626	11.8462	11.1209	8.46154	7.49451	5.31868	3.62637	3.86813	6.04396	10.8791	14.7473	16.9231	18.6154	18.6154	15.956	14.2637	14.2637	12.3297	10.1538	9.18681	7.49451	7.01099	6.04396	4.59341	4.83516	5.31868	5.8022	7.01099	7.01099	7.97802	6.76923	6.04396	4.83516	3.86813	3.14286
Merged-chr6-14609483-2	0	0.483516	0.241758	0.241758	0.241758	0.241758	0	0.241758	0.483516	0.483516	0.483516	0.483516	0.483516	0.725275	0.725275	0.725275	0.725275	0.241758	0.483516	0.483516	0.483516	0.483516	0.483516	0.483516	0.725275	0.725275	0.967033	0.967033	1.45055	1.93407	2.41758	2.9011	4.35165	5.07692	6.76923	7.49451	7.49451	6.28571	6.04396	5.07692	3.86813	4.10989	4.59341	6.76923	7.01099	6.76923	8.7033	7.25275	5.07692
Merged-chr9-107596164-3	2.17582	2.17582	2.41758	2.17582	1.93407	1.20879	1.20879	1.69231	1.20879	1.20879	1.20879	0.483516	0.241758	0.483516	0.725275	1.69231	2.41758	2.41758	4.59341	5.07692	4.10989	5.31868	4.83516	6.28571	7.01099	7.73626	7.97802	7.97802	7.25275	7.25275	6.76923	4.35165	3.62637	4.35165	4.83516	6.28571	7.01099	7.49451	6.52747	6.76923	6.28571	8.21978	10.1538	10.1538	9.91209	10.8791	9.91209	10.1538	10.3956
Merged-chr3-116832696-2	0.967033	0.483516	0.483516	0.483516	0.483516	0.241758	0	0	0	0.725275	0.967033	0.967033	0.967033	1.45055	1.20879	1.20879	1.45055	1.45055	0.725275	0.241758	0	0.725275	0.967033	0.967033	1.20879	0.967033	1.69231	1.45055	1.20879	0.967033	0.725275	0.241758	0.241758	0.241758	0.725275	0.967033	1.93407	2.41758	2.41758	2.41758	1.93407	1.20879	0.725275	0.483516	0.967033	0.967033	0.967033	1.69231	2.65934
Merged-chr8-120251908-3	3.38462	3.86813	2.9011	2.41758	2.41758	2.41758	3.38462	3.86813	4.83516	5.07692	5.31868	4.10989	3.14286	3.38462	2.9011	3.86813	3.38462	3.62637	2.9011	2.17582	2.65934	3.62637	5.31868	6.52747	7.25275	7.73626	7.97802	7.49451	7.25275	7.25275	7.97802	9.18681	10.8791	11.6044	10.6374	9.91209	9.18681	9.67033	8.21978	10.3956	10.1538	8.46154	7.01099	7.01099	5.8022	5.07692	5.31868	6.52747	5.8022
Merged-chr11-79886785-2	0	0	0.725275	0.725275	0.241758	0.483516	0.967033	0.725275	0.725275	0.967033	0.483516	0.725275	0.725275	0.967033	0.725275	0.725275	0.725275	0.725275	0.967033	0.967033	0.967033	0.967033	0.725275	0.241758	0.483516	1.20879	1.20879	1.93407	2.17582	1.69231	2.65934	3.14286	2.17582	2.41758	2.41758	4.59341	5.56044	7.25275	8.46154	9.67033	7.49451	6.76923	5.56044	4.59341	2.65934	3.38462	2.41758	1.69231	2.41758
Merged-chr1-45845195-2	0	0	0	0.241758	0.483516	0.483516	0.725275	0.725275	1.20879	1.69231	1.93407	2.41758	2.9011	2.41758	2.65934	2.65934	2.9011	1.93407	2.41758	2.9011	3.86813	2.9011	2.65934	2.41758	2.41758	1.93407	2.17582	3.14286	2.9011	2.9011	3.62637	3.14286	3.14286	4.10989	4.59341	4.10989	3.86813	3.38462	3.38462	3.38462	3.14286	2.41758	1.20879	1.20879	0.241758	0.241758	0.967033	1.45055	1.20879
Merged-chr7-99635006-2	2.65934	2.65934	2.17582	1.20879	1.20879	0.725275	0.725275	1.20879	1.93407	1.69231	1.93407	1.69231	0.725275	0.967033	0.967033	0.967033	0.483516	0.483516	0.725275	0.967033	1.20879	1.69231	1.93407	2.17582	1.69231	1.93407	2.9011	2.41758	2.65934	2.65934	2.41758	1.69231	3.38462	4.59341	4.35165	5.31868	7.73626	6.76923	6.76923	7.01099	6.04396	5.8022	6.52747	6.04396	8.94505	7.97802	7.49451	6.04396	5.07692
Merged-chr11-51804104-3	4.59341	5.31868	5.8022	6.52747	6.04396	4.35165	6.52747	6.52747	7.01099	6.52747	5.8022	3.62637	2.9011	2.17582	1.45055	1.45055	1.93407	1.93407	2.17582	1.93407	2.17582	1.20879	1.20879	0.725275	0.725275	0.483516	0.725275	0.725275	1.20879	1.93407	1.93407	1.45055	0.967033	0.725275	0	0	0	0	0.241758	0.241758	0.483516	0.483516	0.483516	0.483516	0.483516	0.483516	0.483516	0.241758	0.483516
Merged-chr7-112187042-3	0.967033	1.69231	1.93407	1.93407	1.93407	1.20879	0.967033	0.483516	0.725275	1.20879	1.20879	1.20879	1.93407	1.93407	2.17582	2.41758	1.93407	1.45055	1.20879	1.20879	0.967033	1.69231	1.69231	1.69231	2.17582	2.17582	1.45055	1.20879	0.725275	0	0.483516	0.483516	0.483516	0.967033	1.45055	0.967033	1.45055	0.967033	0.725275	1.20879	1.45055	1.20879	1.45055	1.69231	1.20879	0.725275	0.725275	0.241758	0.241758
Merged-chr5-116037262-2	0	0	0	0	0	0	0	0	0	0	0	0	0	0	0.241758	0.241758	0.483516	0.483516	0.967033	1.45055	1.93407	1.69231	1.20879	1.20879	0.967033	0.725275	1.20879	1.93407	2.17582	1.93407	2.41758	1.69231	2.17582	2.41758	2.9011	2.17582	2.17582	1.93407	3.38462	3.62637	4.35165	4.10989	4.10989	4.10989	6.28571	7.97802	8.94505	10.6374	10.8791
Merged-chr19-53648208-2	0.483516	0.483516	0.483516	0.725275	0.725275	0.483516	0.483516	0.241758	0	0	0	0	0	0	0	0	0.483516	0.483516	0.483516	0.725275	0.725275	0.241758	0.483516	0.483516	0.241758	0.725275	0.725275	0.483516	0.483516	0.483516	0	0	0	0.241758	0.241758	0.483516	0.725275	0.967033	1.45055	2.41758	3.14286	3.38462	5.07692	4.83516	6.28571	7.01099	7.73626	7.97802	9.91209
Merged-chr3-138585054-3	1.93407	2.9011	2.41758	2.17582	2.17582	0.483516	0.483516	0.483516	1.45055	1.20879	1.45055	1.69231	1.20879	0.725275	0.725275	0.725275	0.725275	0.725275	0.725275	0.725275	0.483516	0.241758	0	0	0	0.241758	0.241758	0.241758	0.241758	0.483516	0.241758	0.483516	0.725275	0.725275	0.967033	1.20879	0.725275	0.967033	0.483516	0.725275	0.967033	0.725275	0.725275	0.725275	0.967033	0.725275	0.725275	0.967033	0.967033
Merged-chr6-14712519-2	0.967033	1.20879	0.725275	1.45055	1.93407	1.93407	2.41758	2.17582	1.45055	0.967033	1.20879	0.725275	0.725275	0.967033	1.69231	2.65934	3.38462	4.59341	4.10989	3.14286	2.17582	1.45055	0.967033	1.20879	1.69231	1.93407	2.41758	1.69231	2.41758	3.62637	3.62637	4.35165	5.07692	4.83516	4.59341	4.59341	5.31868	4.59341	3.62637	3.38462	3.14286	2.9011	4.59341	7.73626	9.18681	10.8791	11.6044	12.3297	10.6374
Merged-chr2-172476262-2	0	0.967033	0.967033	1.20879	1.20879	1.45055	0.483516	0.483516	0.241758	0.241758	0	0.241758	0.725275	1.69231	2.17582	2.41758	3.38462	2.9011	3.38462	2.9011	2.9011	2.17582	1.93407	2.17582	2.65934	2.65934	3.38462	3.14286	2.17582	1.93407	1.20879	0.241758	0.241758	0.241758	0.967033	0.967033	1.20879	1.20879	1.20879	0.725275	0.967033	0.725275	0.967033	0.725275	1.20879	1.45055	1.93407	2.65934	2.65934
Merged-chr12-80013976-2	1.69231	1.20879	1.20879	1.20879	1.20879	0.725275	0.967033	0.725275	0.967033	0.967033	0.967033	0.725275	0.967033	0.725275	0.241758	0.241758	0	1.20879	1.93407	2.65934	3.38462	4.35165	5.56044	8.46154	9.18681	11.8462	11.1209	9.42857	7.25275	6.52747	3.62637	4.35165	7.01099	8.21978	9.67033	10.1538	9.18681	7.73626	7.73626	7.01099	6.76923	5.56044	4.10989	2.9011	2.65934	2.41758	1.45055	1.45055	1.45055
Merged-chr9-59134310-2	0	0	0	0.241758	0.241758	0.483516	0.483516	0.483516	0.483516	0.241758	0.241758	0.241758	0.241758	0.241758	0.241758	0.241758	0.241758	0.241758	0.241758	0.241758	0.241758	0.483516	0.483516	0.483516	0.725275	0.725275	0.483516	0.241758	0.967033	0.725275	0.725275	1.20879	2.17582	2.17582	2.17582	2.65934	1.93407	1.93407	2.17582	2.17582	3.38462	5.56044	5.56044	6.04396	7.01099	8.21978	8.46154	12.5714	12.0879
Merged-chr12-103283587-2	0	0	0	0.241758	0.725275	0.725275	0.725275	0.725275	0.483516	0	0	0	0	0.241758	0.483516	0.725275	0.967033	1.20879	1.45055	1.20879	1.93407	3.62637	3.38462	3.62637	4.83516	3.62637	3.14286	3.14286	1.93407	1.93407	2.41758	1.20879	1.20879	1.20879	1.45055	1.20879	1.20879	1.69231	1.69231	1.93407	3.38462	3.86813	4.35165	4.59341	4.59341	3.62637	4.59341	3.86813	4.35165
Merged-chr18-60438279-3	0	0	0.725275	0.241758	0.725275	0.725275	1.20879	1.45055	1.45055	1.69231	2.41758	2.65934	3.14286	4.35165	5.31868	5.31868	5.07692	8.46154	8.94505	10.1538	10.8791	11.3626	7.73626	5.07692	4.35165	3.86813	5.56044	8.7033	10.1538	9.18681	9.67033	7.01099	4.59341	2.9011	2.9011	2.9011	3.14286	3.62637	4.35165	3.14286	3.62637	4.35165	3.38462	3.14286	3.14286	2.65934	1.93407	1.69231	1.20879
Merged-chr10-40328153-2	0	0	0	0	0	0	0	0	0	0	0	0	0.241758	0.725275	0.725275	0.725275	0.725275	0.483516	0	0	0	0.241758	0.483516	0.483516	0.483516	0.483516	0.241758	0.483516	0.483516	0.483516	0.483516	1.20879	0.967033	1.20879	1.93407	2.41758	2.17582	2.41758	1.69231	2.17582	1.45055	1.20879	1.45055	1.45055	1.69231	2.17582	2.41758	2.41758	2.17582
Merged-chr7-34629965-2	0	0	0	0	0	0.241758	0.241758	0.483516	0.483516	0.483516	0.241758	0.725275	0.725275	0.967033	1.69231	1.69231	1.69231	1.69231	1.93407	2.17582	2.65934	2.9011	2.41758	1.93407	1.20879	0.725275	0.725275	0.725275	0.483516	0.967033	0.725275	0.725275	0.725275	1.20879	0.483516	0.483516	0.725275	0.725275	0.241758	0.483516	0.725275	0.483516	0.483516	0.967033	0.483516	0.483516	0.483516	0	0
Merged-chr11-90046199-2	0	0	0	0	0	0	0	0.483516	0.483516	0.725275	0.967033	0.967033	0.483516	0.725275	0.483516	0.241758	0.241758	0.483516	0.483516	0.483516	0.483516	0.241758	0.241758	0.241758	0.241758	0.241758	0.241758	0.241758	0.483516	0.725275	0.967033	0.967033	2.17582	2.65934	2.41758	3.38462	2.65934	1.69231	1.93407	2.41758	2.9011	3.38462	3.86813	4.35165	5.07692	5.31868	6.28571	7.01099	8.94505
Merged-chr11-72379197-2	1.20879	0.967033	1.45055	1.20879	1.69231	2.17582	2.9011	2.65934	3.38462	3.62637	4.59341	4.59341	5.56044	5.56044	4.59341	3.86813	3.14286	2.41758	2.65934	2.9011	2.65934	1.69231	2.17582	1.45055	1.93407	3.62637	6.28571	7.97802	11.1209	12.5714	10.3956	9.18681	7.01099	5.07692	4.35165	3.86813	4.10989	6.52747	7.49451	7.73626	7.97802	7.97802	6.52747	4.59341	4.10989	3.14286	2.17582	2.9011	5.31868
Merged-chr11-79791763-2	1.45055	1.20879	1.45055	1.45055	1.20879	1.93407	3.14286	3.86813	3.86813	3.38462	3.38462	2.65934	1.93407	1.93407	1.93407	1.93407	2.41758	2.9011	3.86813	5.07692	5.31868	5.07692	6.52747	7.49451	7.73626	7.73626	8.46154	6.04396	4.59341	2.9011	2.41758	1.20879	2.17582	2.65934	4.10989	4.10989	4.35165	4.10989	3.38462	2.41758	2.17582	1.45055	2.41758	2.9011	4.10989	4.59341	6.04396	6.28571	6.76923
Merged-chr17-87549616-2	0.483516	0.241758	0.241758	0	0	0	0.241758	0.483516	0.483516	0.483516	0.483516	0	0	0.241758	0.241758	0.483516	0.483516	0.241758	0.241758	0.241758	0	0.241758	0.241758	0.483516	0.483516	0.483516	0.241758	0.241758	0	0	0	0	0.241758	0.725275	0.967033	0.967033	0.967033	0.725275	0.241758	0	0.725275	0.725275	0.725275	0.967033	0.967033	0.241758	0.241758	0.241758	0
Merged-chr15-73628296-4	2.17582	2.17582	2.65934	2.65934	1.69231	1.20879	1.20879	0.967033	0.967033	1.20879	1.93407	2.9011	3.38462	3.62637	3.38462	3.38462	2.9011	1.69231	2.65934	2.65934	1.93407	2.41758	3.14286	3.86813	3.62637	4.59341	4.83516	3.14286	3.14286	2.9011	3.38462	2.65934	3.14286	2.41758	2.41758	1.69231	2.17582	2.65934	3.14286	2.65934	3.38462	1.45055	1.93407	1.93407	1.69231	2.41758	2.65934	2.65934	3.14286
Merged-chr7-99628710-3	8.94505	7.25275	8.7033	11.1209	11.8462	14.2637	17.4066	18.6154	19.0989	17.1648	13.7802	9.18681	7.97802	10.8791	15.2308	18.3736	21.2747	22.7253	21.033	18.6154	19.5824	19.3407	16.1978	16.9231	17.6484	15.7143	14.022	15.2308	16.1978	12.3297	12.0879	11.1209	9.67033	10.3956	12.0879	14.022	13.7802	13.2967	12.8132	9.91209	9.67033	10.3956	9.67033	10.3956	13.0549	11.3626	11.1209	9.67033	8.7033
Merged-chr17-28930848-2	0	0	0	0.241758	0.241758	0.483516	0.483516	0.483516	0.241758	0.241758	0.483516	0.725275	0.967033	0.967033	1.20879	0.725275	0.483516	0.483516	0.483516	0.241758	0.241758	0.241758	0.483516	0.725275	0.725275	0.725275	0.241758	0.241758	0.241758	0.241758	0.241758	0.483516	0.483516	0.241758	0.241758	0.241758	0.241758	0.483516	0.483516	1.45055	1.20879	1.20879	2.41758	2.41758	2.17582	3.38462	4.35165	5.07692	5.8022
Merged-chr11-102792177-2	0	0	0.241758	0.483516	0.725275	1.20879	1.45055	1.69231	1.93407	2.41758	2.65934	3.38462	3.14286	2.17582	2.17582	2.17582	4.10989	5.31868	6.28571	6.52747	6.04396	5.07692	5.07692	4.10989	3.14286	2.9011	1.69231	1.69231	1.93407	2.9011	3.38462	5.07692	7.25275	6.76923	8.46154	8.21978	6.76923	6.04396	7.49451	8.21978	9.18681	10.1538	11.3626	10.1538	11.3626	11.8462	11.1209	11.8462	12.8132
Merged-chr16-13216485-2	0.241758	0	0	0.483516	0.483516	0.483516	0.483516	0.483516	0.483516	0.483516	0.483516	0.483516	1.20879	1.20879	1.45055	1.69231	1.45055	1.45055	2.17582	1.93407	2.65934	2.17582	1.93407	1.93407	2.17582	1.69231	1.69231	1.93407	1.93407	1.93407	1.45055	1.20879	0.725275	1.45055	2.41758	4.83516	7.97802	10.3956	9.67033	9.18681	6.52747	4.10989	3.38462	3.14286	3.62637	4.10989	5.31868	5.31868	5.31868
Merged-chr14-79321801-2	0	0.241758	0.241758	0.241758	0.241758	0.241758	0	0	0	0	0	0	0	0	0	0	0	0.241758	0.241758	0.483516	0.483516	0.483516	0.241758	0.241758	0.241758	0.483516	0.483516	0.483516	0.241758	0.483516	0.483516	0.483516	1.20879	0.967033	0.967033	0.967033	1.69231	1.93407	2.17582	2.17582	2.17582	2.17582	1.69231	2.41758	3.62637	2.9011	3.86813	6.76923	7.97802
Merged-chr19-10950776-3	5.56044	5.56044	7.25275	7.25275	6.04396	6.76923	9.42857	9.18681	11.1209	14.022	12.8132	11.8462	13.5385	12.8132	13.7802	14.2637	13.7802	11.8462	13.0549	13.5385	13.2967	13.2967	12.8132	11.8462	11.1209	9.91209	7.49451	4.35165	3.38462	4.10989	7.73626	10.3956	12.0879	10.8791	9.67033	5.31868	5.07692	3.38462	3.38462	4.59341	4.59341	6.52747	10.6374	13.5385	15.4725	19.5824	20.7912	18.3736	17.6484
Merged-chr11-72370763-2	3.38462	4.59341	4.35165	3.62637	3.14286	2.41758	1.20879	0.967033	0.725275	0.725275	1.20879	3.14286	4.35165	4.83516	5.56044	7.97802	6.28571	6.76923	7.25275	6.76923	5.31868	6.04396	5.31868	7.25275	7.01099	6.04396	6.76923	8.7033	8.7033	11.6044	11.3626	10.6374	9.91209	7.01099	6.76923	5.56044	5.56044	5.56044	5.56044	4.83516	3.86813	4.35165	3.14286	4.83516	4.59341	6.28571	6.28571	6.28571	4.59341
Merged-chr10-63224615-2	1.45055	1.69231	1.93407	1.45055	0.967033	0.967033	0.241758	0.967033	1.45055	1.45055	1.20879	0.483516	0.483516	0.241758	0.483516	1.69231	2.41758	2.65934	3.14286	3.38462	1.93407	2.9011	2.65934	3.38462	5.31868	6.28571	6.52747	9.42857	12.3297	13.0549	15.7143	18.1319	17.4066	18.6154	20.3077	20.5495	21.5165	20.5495	17.1648	13.7802	10.1538	6.04396	5.31868	5.07692	5.07692	5.07692	4.83516	3.86813	3.14286
Merged-chr8-40297576-2	0.483516	0.241758	0.241758	0.483516	0.725275	0.967033	0.967033	0.967033	0.725275	0.725275	0.483516	0.483516	0.725275	0.483516	0.483516	0.483516	0.241758	0.241758	0.241758	0.967033	1.45055	1.20879	2.41758	4.35165	4.83516	6.28571	7.97802	8.94505	8.46154	7.49451	5.8022	10.3956	14.5055	16.9231	19.3407	19.0989	15.2308	9.67033	8.7033	10.1538	11.6044	12.8132	13.7802	12.0879	11.1209	8.7033	7.73626	6.28571	7.25275
Merged-chr4-85434604-2	0.241758	0.483516	0.483516	0.483516	0.483516	0.241758	0	0	0	0	0	0	0	0	0.241758	0.483516	0.725275	0.725275	0.725275	0.967033	0.483516	0.725275	0.725275	0.725275	0.483516	0.483516	0.483516	0.967033	1.20879	1.69231	2.17582	2.17582	2.65934	2.41758	1.93407	1.20879	1.20879	0.725275	0.483516	0.483516	0.725275	0.483516	0.725275	0.967033	0.967033	0.967033	0.483516	0.483516	0.483516
Merged-chr5-25753157-2	0	0	0	0	0	0	0.241758	0.241758	0.483516	0.483516	0.967033	0.725275	0.725275	0.483516	0.241758	0	0	0.483516	0.483516	0.725275	0.725275	0.725275	0.483516	1.69231	1.93407	1.93407	1.93407	1.69231	0.725275	0.241758	0.483516	0.483516	0.725275	0.725275	0.725275	0.483516	0.483516	0.241758	0.483516	0.725275	0.725275	0.967033	0.725275	0.483516	0.241758	0	0	0.241758	0.241758
Merged-chr12-99027205-2	0	0	0.483516	0.967033	1.20879	1.20879	1.20879	1.69231	1.69231	1.93407	2.17582	1.93407	1.69231	2.41758	4.35165	6.04396	6.28571	8.94505	10.1538	9.91209	9.18681	7.97802	5.56044	2.9011	1.69231	1.93407	3.86813	5.56044	5.8022	7.01099	6.28571	3.38462	3.62637	3.86813	2.9011	2.9011	2.17582	1.20879	-1.77636e-15	0.483516	0.725275	0.725275	0.725275	0.967033	0.725275	1.20879	1.45055	1.93407	1.69231
Merged-chr15-98629024-2	0.483516	0.967033	0.967033	1.69231	1.69231	1.45055	1.45055	1.20879	0.967033	1.45055	1.20879	2.17582	2.65934	3.14286	3.14286	3.14286	2.41758	1.20879	1.20879	1.20879	0.967033	0.725275	0.241758	0.483516	0.725275	0.967033	0.725275	0.483516	0.967033	1.45055	1.93407	2.41758	3.38462	2.65934	2.65934	2.65934	3.86813	5.56044	6.04396	6.52747	8.46154	7.97802	9.18681	9.42857	9.91209	10.6374	11.1209	12.5714	12.8132
Merged-chr8-48689233-2	0	0	0	0.241758	0.241758	0.241758	0.483516	0.483516	0.241758	0.241758	0.483516	0.241758	0.241758	0.241758	0.241758	0	0	0.967033	1.45055	1.69231	2.65934	4.83516	4.59341	5.07692	4.83516	5.07692	3.14286	4.10989	5.8022	6.52747	6.76923	5.8022	4.59341	3.14286	1.93407	2.17582	5.07692	7.97802	9.42857	10.6374	13.5385	9.91209	7.73626	7.25275	7.73626	6.52747	7.49451	6.52747	5.31868
Merged-chr1-176427774-2	0.241758	0	0.241758	0.241758	0.483516	0.483516	0.483516	0.241758	0.241758	0.241758	0.241758	0.483516	0.967033	1.20879	1.45055	1.45055	0.967033	0.967033	0.483516	0.241758	0.241758	0.483516	0.241758	0.483516	0.483516	0.483516	0.241758	0	0	0	0	0	0.241758	0.483516	0.725275	0.725275	1.20879	1.20879	1.45055	1.45055	1.45055	1.20879	0.967033	0.725275	0.725275	1.20879	1.45055	1.20879	3.62637
Merged-chr8-127906300-2	0	0	0	0	0	0	0	0	0	0	0	0	0	0	0	0	0	0	0	0	0	0	0	0	0	0	0	0	0.241758	0.241758	0.483516	1.69231	2.17582	4.83516	6.04396	6.28571	5.56044	4.83516	2.65934	2.17582	2.41758	2.41758	2.17582	3.62637	4.35165	5.07692	5.8022	7.73626	6.52747
Merged-chr13-59877735-2	5.8022	6.04396	6.04396	4.35165	5.07692	5.31868	5.56044	4.83516	5.31868	4.10989	4.83516	4.83516	5.31868	8.21978	8.21978	8.21978	8.46154	7.97802	6.52747	7.01099	7.49451	5.56044	4.35165	2.65934	3.38462	2.65934	4.35165	5.31868	6.04396	5.07692	5.07692	3.62637	3.38462	2.41758	3.62637	4.35165	5.56044	6.04396	6.52747	5.31868	3.38462	3.62637	3.14286	2.9011	2.65934	3.38462	3.14286	2.65934	2.9011
Merged-chr4-9028237-2	0.967033	0.725275	0.725275	0.483516	0.483516	0.483516	0.241758	0.483516	0.241758	0.483516	1.69231	1.93407	1.69231	1.93407	1.93407	0.967033	0.725275	0.483516	0.241758	0.241758	0	0.241758	0.241758	0.483516	0.483516	1.20879	1.45055	1.45055	1.20879	1.20879	0.967033	0.483516	0.725275	0.725275	0.967033	0.483516	0.241758	1.20879	1.20879	2.17582	3.62637	4.59341	4.59341	4.59341	4.10989	3.14286	2.9011	2.9011	3.38462
Merged-chr1-59509514-3	8.94505	7.01099	7.73626	6.28571	4.59341	3.62637	2.65934	1.20879	1.45055	0.967033	1.20879	1.20879	1.20879	1.20879	1.20879	0.967033	0.725275	0.483516	0.241758	0.483516	0.483516	0.725275	0.967033	0.967033	0.725275	0.725275	0.967033	0.725275	0.725275	0.725275	0.725275	0.483516	0.241758	0.483516	0.725275	0.483516	0.483516	1.20879	1.20879	1.45055	1.45055	1.45055	0.725275	0.241758	0.241758	0.725275	0.483516	0.483516	0.483516
Merged-chr4-47670912-2	0	0	0.241758	0.241758	0.241758	0.241758	0	0	0.241758	0.241758	0.483516	0.483516	0.725275	0.725275	0.725275	0.483516	0.483516	0.483516	0.483516	0.483516	0.483516	0.241758	0.241758	0.241758	0.241758	0.483516	0.483516	0.725275	0.725275	1.20879	1.93407	1.93407	2.17582	1.69231	2.17582	1.69231	1.45055	1.93407	3.14286	4.10989	4.59341	5.31868	6.28571	6.52747	7.25275	10.6374	11.6044	13.0549	13.5385
Merged-chr10-43743565-2	0.241758	0.241758	0.241758	0	0.967033	1.20879	1.69231	2.17582	1.69231	1.69231	2.41758	2.41758	2.17582	2.17582	2.17582	1.93407	1.69231	1.93407	3.38462	3.86813	4.35165	5.31868	4.35165	3.86813	3.86813	4.10989	6.52747	7.73626	9.18681	7.97802	7.97802	6.52747	9.18681	10.6374	11.1209	10.8791	8.7033	8.21978	6.04396	5.8022	5.56044	4.35165	6.52747	7.01099	9.18681	11.3626	9.91209	8.21978	6.52747
Merged-chr3-108166967-3	0.483516	0.483516	0.967033	1.20879	1.20879	1.93407	1.93407	3.62637	3.62637	3.62637	3.86813	5.56044	7.97802	9.91209	11.6044	12.3297	11.1209	9.91209	9.18681	7.49451	6.76923	4.83516	3.38462	2.9011	2.41758	2.65934	3.38462	4.10989	6.52747	6.52747	7.01099	6.52747	6.52747	4.83516	4.83516	4.59341	4.10989	3.62637	3.62637	3.14286	3.38462	2.65934	2.65934	2.9011	2.9011	3.38462	3.14286	2.41758	2.17582
Merged-chr13-52155210-2	0.241758	0.241758	0.967033	0.967033	0.967033	0.967033	0.483516	0.241758	0.725275	0.725275	0.725275	0.725275	0.725275	0.483516	0.967033	0.967033	1.20879	1.20879	1.45055	0.967033	1.20879	1.69231	2.17582	2.41758	2.17582	1.93407	1.45055	0.483516	1.45055	3.14286	3.62637	4.35165	4.10989	3.62637	3.14286	2.41758	2.9011	2.9011	3.38462	3.38462	3.38462	3.38462	3.62637	2.65934	2.41758	2.65934	2.17582	1.69231	2.17582
Merged-chr3-75394315-2	0	0	0	0.241758	0.241758	0.241758	0.241758	0.241758	0	0	0	0	0	0	0.241758	0.241758	0.241758	0.241758	0.483516	0.483516	0.725275	0.967033	0.967033	1.20879	0.967033	1.20879	0.725275	0.967033	1.20879	1.20879	0.967033	1.20879	0.967033	1.20879	1.69231	2.17582	1.93407	2.17582	1.69231	1.93407	1.93407	2.65934	2.9011	2.9011	2.41758	3.38462	3.86813	4.59341	6.76923
Merged-chr6-120591073-3	1.20879	1.20879	0.967033	0.241758	0.725275	0.967033	1.69231	3.38462	3.86813	4.10989	4.10989	3.14286	2.41758	2.41758	3.86813	3.86813	4.10989	5.56044	5.07692	4.83516	5.56044	5.56044	5.8022	6.04396	5.8022	5.56044	4.83516	4.83516	4.83516	6.04396	6.76923	5.56044	4.35165	5.31868	4.10989	5.56044	6.52747	7.01099	5.31868	3.86813	2.41758	1.45055	0.967033	1.93407	2.41758	3.14286	4.59341	5.31868	6.52747
Merged-chr11-121156556-2	0.725275	0.725275	0.483516	0.725275	0.483516	0.241758	0.241758	0.241758	0.241758	0.241758	0.241758	0.483516	0.483516	0.241758	0.241758	0	0	0	0	0	0	0	0.241758	0.241758	0.483516	0.483516	0.483516	0.725275	1.45055	1.45055	2.17582	1.93407	1.45055	1.20879	0.725275	1.45055	1.69231	2.65934	3.14286	2.9011	3.86813	4.83516	4.59341	5.31868	5.8022	5.56044	6.04396	6.04396	6.76923
Merged-chr5-53494413-2	0.967033	0.725275	0.483516	0.241758	0.241758	0.241758	0.483516	0.483516	0.483516	0.241758	0.241758	0.241758	0.241758	0.241758	0.241758	0.725275	1.20879	1.20879	1.20879	2.41758	1.93407	2.65934	3.14286	2.9011	2.17582	1.93407	1.69231	1.69231	2.41758	2.9011	2.65934	1.93407	3.14286	2.41758	2.17582	1.69231	1.45055	1.45055	1.69231	1.93407	2.41758	2.9011	2.17582	1.69231	1.20879	1.20879	1.93407	2.65934	3.14286
Merged-chr5-118789003-2	0	0	0	0	0	0	0	0	0	0	0	0	0.241758	0.241758	0.241758	0.241758	0	0.241758	0.241758	0.241758	0.241758	0	0	0	0	0	0.483516	0.967033	0.967033	0.967033	0.483516	0.483516	0	0	0	0.241758	0.241758	0.241758	0.483516	0.967033	0.725275	0.725275	0.483516	0.241758	0	0	0	0	0
Merged-chr1-73113913-2	0	0	0.241758	0.241758	0.241758	0.483516	0.483516	0.967033	1.45055	1.45055	1.45055	0.967033	1.20879	1.20879	1.93407	2.17582	2.65934	2.65934	2.65934	1.93407	1.69231	1.93407	1.93407	2.17582	1.93407	1.93407	1.69231	0.967033	1.20879	1.93407	1.93407	2.65934	2.9011	3.62637	4.10989	4.83516	4.59341	4.59341	6.04396	7.01099	7.01099	6.28571	6.28571	5.8022	5.07692	4.10989	6.76923	7.01099	7.97802
Merged-chr2-71375288-2	1.45055	1.45055	1.20879	0.725275	0.483516	0.241758	0.241758	0.241758	0.725275	0.483516	0.967033	0.967033	0.967033	0.725275	0.483516	0.241758	0.483516	0.483516	0.967033	1.69231	1.93407	1.93407	2.17582	2.41758	1.69231	1.45055	1.69231	0.967033	1.45055	2.41758	3.38462	3.38462	5.8022	7.49451	10.3956	13.0549	14.2637	13.2967	11.8462	9.91209	9.18681	9.91209	9.91209	11.3626	11.6044	10.1538	8.21978	7.01099	5.56044
Merged-chr19-41817125-2	0	0	0	0	0	0	0	0	0	0	0	0	0.241758	0.241758	0.241758	0.241758	0	0	0.241758	0.241758	0.241758	0.241758	0.241758	0	0.483516	1.20879	1.20879	1.45055	1.93407	1.45055	0.725275	0.967033	0.967033	0.483516	0.483516	0.483516	0.241758	0.241758	0.241758	0.967033	1.20879	1.20879	2.17582	3.62637	4.35165	4.83516	5.56044	6.52747	6.76923
Merged-chr6-34522344-2	2.41758	2.41758	2.17582	2.41758	2.17582	0.967033	0.967033	0.967033	0.483516	0.241758	0	0.241758	0.241758	0.241758	0.241758	0.241758	0	0	0.483516	0.725275	0.725275	0.725275	0.483516	0.241758	0.483516	0.725275	1.45055	1.45055	1.45055	1.20879	0.967033	0.483516	0.241758	1.20879	1.45055	1.93407	2.17582	2.17582	1.45055	1.20879	0.967033	0.725275	1.69231	2.65934	2.65934	3.14286	4.10989	4.83516	4.59341
Merged-chr9-67189345-4	3.86813	4.10989	4.10989	4.83516	4.83516	4.83516	4.83516	5.56044	5.56044	4.59341	3.86813	3.86813	4.10989	6.04396	7.49451	9.18681	9.42857	8.21978	5.31868	3.62637	1.93407	2.41758	2.41758	3.38462	4.59341	6.28571	6.04396	6.52747	5.56044	4.35165	3.14286	3.14286	2.17582	1.45055	0.725275	0.483516	0.483516	0.483516	0.483516	0.483516	0.967033	0.967033	0.967033	1.20879	1.20879	0.725275	0.967033	0.967033	0.725275
Merged-chr12-3350877-2	0	0.241758	0.241758	0.241758	0.241758	0.241758	0	0	0	0	0	0	0	0.483516	0.483516	0.483516	0.483516	0.483516	0	0.241758	0.241758	1.20879	1.20879	1.20879	1.20879	0.241758	0.725275	0.725275	0.725275	0.725275	0.967033	0.483516	0.241758	0.725275	0.725275	0.725275	0.967033	0.967033	2.41758	3.62637	4.35165	5.31868	5.8022	6.52747	6.28571	6.28571	6.28571	5.56044	4.10989
Merged-chr9-107318829-2	1.20879	0.725275	1.45055	1.69231	1.45055	1.45055	0.725275	0.241758	0.483516	0.483516	0.483516	0.483516	0.241758	0.241758	0.725275	0.725275	0.725275	0.725275	0.967033	0.967033	0.967033	1.69231	1.93407	1.93407	1.93407	1.45055	2.41758	2.65934	3.62637	3.62637	4.59341	4.10989	3.38462	2.41758	3.38462	2.17582	2.41758	2.65934	3.38462	3.38462	5.31868	5.31868	5.07692	4.10989	3.86813	2.65934	4.35165	6.04396	6.28571
Merged-chr13-45499110-2	0.483516	0.483516	0.241758	0.241758	0.241758	0	0.241758	0.483516	0.483516	0.483516	0.483516	0.483516	0.483516	0.725275	0.725275	0.725275	0.241758	0.241758	0	0	0	0	0	0	0	0	0	0	0	0	0	0	0	0	0	0.241758	0.241758	0.725275	0.967033	0.967033	1.20879	0.967033	0.483516	0.483516	0.725275	0.967033	2.9011	3.62637	5.56044
Merged-chr16-31606904-2	0	0.241758	0.241758	0.241758	0	0	0	0.241758	0.483516	0.483516	0.483516	0.483516	0.483516	0.241758	0.241758	0.241758	0.241758	0	0	0	0	0	0.241758	0.241758	0.241758	0.483516	0.241758	0.483516	0.967033	1.20879	1.20879	1.45055	2.41758	1.93407	1.69231	2.41758	1.93407	1.45055	2.41758	2.9011	3.86813	4.59341	4.83516	4.10989	4.35165	4.10989	5.31868	5.31868	6.76923
Merged-chr9-67077896-2	1.20879	1.69231	1.69231	1.69231	0.967033	1.20879	0.967033	1.20879	1.69231	1.69231	1.45055	1.20879	0.483516	0.967033	1.20879	1.20879	1.20879	1.69231	1.20879	1.20879	1.20879	0.725275	0.483516	0.241758	0	0	0	0.241758	0.483516	0.483516	0.725275	0.725275	0.725275	0.725275	0.967033	0.725275	0.483516	0.967033	2.9011	3.38462	5.07692	7.01099	9.91209	10.3956	12.3297	12.3297	11.8462	11.8462	12.3297
Merged-chr18-65767025-2	1.69231	1.45055	0.967033	1.20879	1.69231	1.45055	1.69231	4.10989	7.49451	8.7033	8.46154	7.49451	4.59341	2.17582	0.967033	0.967033	0.967033	1.20879	0.725275	0.241758	0.241758	0.725275	0.725275	0.725275	0.725275	0.967033	0.483516	0.483516	0.483516	0.483516	0.967033	1.45055	1.45055	1.45055	1.45055	1.69231	1.20879	0.967033	1.45055	1.20879	0.967033	1.93407	2.9011	3.14286	2.9011	4.10989	3.62637	4.10989	4.10989
Merged-chr1-17105959-2	1.45055	1.69231	1.69231	1.69231	2.41758	1.93407	1.45055	1.45055	0.725275	0.483516	0.483516	0.483516	0.241758	0.725275	0.967033	0.967033	0.967033	1.93407	1.20879	1.45055	1.69231	1.45055	0.725275	1.20879	1.69231	1.69231	1.93407	1.69231	1.93407	1.20879	0.725275	0.725275	0.725275	0.967033	1.20879	1.69231	2.41758	2.65934	2.65934	3.38462	3.62637	3.86813	4.83516	5.56044	6.28571	6.04396	6.52747	5.8022	5.31868
Merged-chr11-51944160-2	0.725275	0.967033	0.725275	0.483516	0.241758	0.241758	0	0.483516	0.967033	1.20879	1.20879	1.69231	0.967033	0.967033	0.967033	0.967033	0.967033	1.45055	1.93407	2.9011	3.62637	3.86813	3.62637	3.86813	3.38462	3.86813	5.07692	5.8022	6.04396	7.01099	7.25275	7.25275	7.97802	7.49451	6.76923	5.07692	6.04396	6.04396	6.04396	7.25275	7.01099	5.31868	5.56044	4.10989	3.14286	3.38462	2.65934	1.69231	1.20879
Merged-chr4-9095141-2	0	0	0.241758	0.241758	0.241758	0.483516	0.241758	0.483516	0.483516	0.483516	0.241758	0.241758	0.483516	0.483516	0.725275	0.725275	0.483516	0.241758	0.241758	0	0	0	0	0.241758	0.241758	0.241758	0.241758	0.241758	0	0.241758	0.241758	0.241758	0.241758	0	0.241758	0.967033	1.93407	2.9011	3.38462	5.56044	6.28571	6.28571	6.28571	6.28571	5.07692	4.10989	4.83516	3.86813	3.62637
Merged-chr15-101278417-2	1.45055	1.69231	1.20879	1.20879	0.967033	0.483516	0.241758	0	0	0.241758	0.483516	0.483516	0.967033	0.967033	0.725275	0.725275	1.20879	1.20879	1.20879	1.93407	1.93407	1.20879	1.20879	0.967033	0.483516	0.241758	0.241758	0	0	0.241758	0.725275	0.725275	0.725275	1.20879	0.967033	0.725275	0.725275	0.725275	0.241758	0	0.241758	0.241758	0.241758	1.45055	1.69231	1.69231	1.69231	1.93407	1.93407
Merged-chr14-31994409-2	0	0	0	0	0	0.241758	0.241758	0.241758	0.241758	0.483516	0.241758	0.241758	0.483516	0.483516	0.241758	0.241758	0.725275	0.967033	0.967033	1.20879	1.20879	1.20879	0.725275	1.20879	1.20879	2.17582	3.38462	3.38462	3.14286	3.38462	1.69231	1.45055	1.20879	1.20879	1.20879	1.45055	1.20879	1.69231	2.41758	2.9011	4.10989	4.83516	5.31868	7.01099	7.73626	10.8791	14.7473	13.5385	13.0549
Merged-chr1-90424853-2	0	0.967033	0.483516	0.483516	1.45055	1.45055	1.93407	2.9011	3.14286	2.17582	2.41758	0.967033	0.967033	0.725275	1.20879	1.93407	2.65934	3.62637	4.59341	4.83516	4.10989	3.86813	4.10989	5.8022	7.01099	9.42857	10.8791	12.0879	9.42857	8.21978	4.35165	3.38462	2.65934	4.10989	4.83516	6.76923	7.49451	9.67033	8.94505	8.21978	9.42857	8.46154	6.76923	6.04396	5.56044	5.07692	5.07692	5.8022	5.31868
Merged-chr3-137547696-2	0	0.483516	0.483516	0.725275	0.483516	0.725275	0.483516	0.483516	0.483516	0.483516	0.241758	0.241758	0.241758	0	0.483516	0.483516	0.725275	0.725275	1.69231	1.69231	1.93407	1.69231	1.20879	0.725275	0	0	0	0.241758	0.241758	0.483516	0.725275	0.725275	0.483516	0.241758	0.241758	0.241758	0.483516	1.20879	1.45055	1.45055	1.20879	0.725275	0.241758	0.241758	0.967033	0.967033	1.93407	3.14286	4.83516
Merged-chr11-114837426-2	2.65934	2.41758	2.17582	1.45055	0.725275	0.483516	0.483516	0.483516	0.725275	0.725275	0.483516	0.483516	0.483516	0	0	0.483516	0.483516	0.725275	0.725275	0.725275	0.241758	0	0	0	0	0	0.241758	0.241758	0.241758	0.241758	0.483516	0.241758	0.241758	0.241758	0.483516	0.241758	0.241758	0.241758	0.241758	0	0	0	0	0	0	0	0.483516	0.483516	0.725275
Merged-chr8-59445422-2	0.241758	0.241758	0.241758	0	0	0	0.241758	0.483516	0.483516	0.725275	0.725275	0.483516	0.241758	0.241758	0	0	0	0	0	0	0.483516	0.967033	0.967033	0.967033	0.483516	0.483516	0	0	0	0.241758	0.725275	0.725275	0.725275	0.725275	0.483516	0.483516	0.967033	1.69231	1.93407	2.41758	1.93407	0.967033	1.69231	1.20879	2.17582	3.38462	3.86813	4.59341	5.31868
Merged-chr16-18194256-2	0.967033	1.20879	1.20879	0.483516	0.483516	0	0	0.241758	0.483516	0.725275	0.967033	1.45055	0.967033	0.967033	0.725275	0.725275	0.967033	1.20879	0.967033	1.45055	0.967033	1.20879	1.45055	1.45055	1.45055	1.93407	1.93407	2.17582	2.17582	2.17582	1.45055	1.93407	2.17582	2.17582	2.65934	2.41758	3.14286	3.38462	4.35165	5.31868	6.04396	6.76923	6.52747	5.31868	4.59341	2.9011	2.41758	3.38462	3.86813
Merged-chr15-101307481-3	1.93407	3.62637	3.86813	5.56044	6.52747	4.83516	4.10989	3.86813	1.93407	0.967033	0.725275	0.725275	0.483516	0.483516	0.483516	0.725275	0.483516	1.20879	2.41758	3.38462	5.31868	7.01099	7.49451	7.49451	6.76923	5.31868	3.86813	4.10989	2.65934	2.17582	2.17582	2.41758	2.41758	2.41758	2.9011	2.41758	1.45055	1.93407	1.69231	1.69231	1.69231	1.93407	2.17582	2.65934	1.69231	1.20879	0.483516	0.241758	0
Merged-chr8-85463124-3	0	0	0	0.483516	0.483516	1.45055	1.69231	1.93407	1.69231	0.967033	0.967033	3.14286	5.8022	7.01099	7.49451	8.46154	8.46154	7.49451	8.21978	7.73626	5.8022	4.59341	1.93407	1.69231	1.69231	1.20879	0.725275	0.967033	1.20879	1.20879	1.20879	1.69231	1.20879	0.725275	0.725275	0.967033	0.725275	0.483516	0.967033	1.20879	1.93407	2.41758	2.9011	3.14286	1.93407	2.17582	2.17582	1.93407	1.93407
Merged-chr14-73599494-2	1.45055	1.69231	1.20879	1.45055	0.967033	0.967033	0.483516	0.483516	0.725275	0.967033	0.967033	1.69231	1.69231	1.93407	1.93407	2.17582	0.967033	0.967033	1.20879	1.45055	1.45055	1.45055	1.45055	0.483516	0.725275	1.20879	1.93407	2.17582	2.17582	2.17582	2.65934	1.93407	2.41758	2.41758	2.41758	1.93407	2.9011	2.65934	3.62637	4.35165	3.38462	3.62637	3.38462	5.56044	5.31868	6.52747	7.73626	9.18681	8.7033
Merged-chr14-31872745-2	0.241758	0.241758	0.241758	0.241758	0.241758	0.241758	0.241758	0.241758	0	0	0	0	0	0	0	0	0	0.241758	0.241758	0.241758	0.241758	0.241758	0	0	0	0	0.241758	0.241758	0.967033	0.967033	0.725275	1.20879	1.69231	0.967033	1.20879	1.20879	0.483516	0.967033	1.20879	1.45055	3.62637	4.10989	3.86813	3.62637	3.38462	2.65934	4.35165	4.35165	4.59341
Merged-chr19-41587444-2	0	0	0.241758	0.241758	0.241758	0.241758	0.241758	0.241758	0.241758	0.241758	0.241758	0.241758	0	0	0	0	0.241758	0.725275	0.725275	0.725275	0.483516	0.483516	0	0.483516	0.483516	0.725275	0.725275	0.725275	1.20879	1.45055	1.20879	0.967033	0.725275	0.725275	0.967033	0.967033	2.17582	2.65934	2.65934	2.41758	1.69231	1.93407	1.45055	2.17582	3.14286	3.38462	4.35165	3.86813	3.62637
Merged-chr19-44000445-2	1.69231	1.45055	1.45055	0.967033	0.483516	0.725275	0.483516	0.483516	0.483516	0	0	0	0.241758	0.483516	0.483516	0.483516	0.483516	0.241758	0.483516	0.483516	0.967033	1.20879	0.725275	0.725275	0.725275	0.241758	0.241758	0.241758	0.483516	0.483516	0.241758	0.725275	0.725275	0.725275	0.725275	0.483516	0.483516	0.241758	0.725275	0.967033	0.967033	1.20879	1.69231	1.45055	1.45055	1.93407	2.9011	3.62637	3.86813
Merged-chr9-106406657-3	0.241758	0	0.241758	0.241758	0.725275	1.20879	1.69231	2.41758	2.41758	2.17582	2.41758	2.17582	2.41758	2.41758	2.41758	2.17582	3.38462	5.07692	5.8022	7.97802	8.7033	6.28571	5.07692	4.10989	2.17582	0.967033	1.20879	1.20879	2.17582	3.62637	5.31868	6.76923	7.73626	7.25275	7.49451	5.8022	4.59341	3.62637	3.38462	3.62637	3.86813	3.62637	4.35165	4.35165	4.59341	6.52747	8.21978	7.25275	7.25275
Merged-chr8-15151810-3	0	0.483516	0.483516	0.725275	0.725275	0.725275	0.725275	0.725275	0.725275	0.725275	0.967033	0.967033	0.725275	0.483516	0.483516	1.20879	1.20879	1.20879	1.20879	0.483516	0.241758	0	0.241758	0.483516	0.725275	0.725275	0.483516	0.483516	0.241758	0	0	0.241758	0.725275	0.725275	0.725275	0.725275	0.483516	0	0	0	0.483516	0.725275	1.20879	1.93407	2.9011	3.14286	3.38462	3.86813	4.35165
Merged-chr16-24073396-3	0.725275	0.725275	0.725275	0.483516	0.725275	0.967033	0.725275	0.967033	0.967033	0.725275	0.483516	0.483516	0.483516	0.725275	0.967033	0.725275	1.20879	1.93407	2.17582	2.65934	2.9011	2.17582	1.45055	1.69231	1.45055	0.725275	0.725275	1.69231	1.93407	2.17582	3.62637	4.35165	4.10989	4.59341	4.10989	3.86813	3.14286	4.10989	3.86813	4.83516	4.59341	5.07692	4.10989	4.10989	4.59341	6.52747	8.7033	9.91209	10.1538
Merged-chr10-70085502-2	5.31868	3.86813	3.14286	3.14286	2.41758	1.69231	1.20879	0.483516	0.483516	0.241758	0.241758	0.483516	0.483516	0.483516	0.483516	0.483516	0	0	0	0	0	0	0.483516	0.483516	0.483516	0.725275	0.241758	0.483516	0.483516	0.483516	0.241758	0.241758	0.241758	0.241758	0.241758	0.483516	0.725275	1.20879	1.20879	1.20879	0.967033	0.725275	0	0	0.241758	0.241758	0.483516	0.483516	0.483516
Merged-chr8-68195183-2	1.45055	1.20879	1.20879	0.725275	0.725275	0	0	0	0	0	0	0.483516	0.725275	0.967033	1.20879	0.967033	0.725275	0.967033	1.93407	2.17582	2.41758	2.65934	2.17582	1.45055	0.967033	0.483516	0.483516	0.725275	1.20879	1.69231	1.69231	1.45055	0.967033	0.241758	0.241758	0.483516	0.483516	0.725275	0.483516	0.483516	0.725275	0.483516	0.725275	0.967033	0.725275	0.725275	0.967033	1.45055	1.69231
Merged-chr10-69529681-2	0	0.241758	0.241758	0.483516	0.483516	0.483516	0.725275	0.725275	1.20879	1.20879	0.725275	0.725275	0.483516	0.241758	0.241758	0.241758	0.241758	0.483516	0.483516	0.483516	0.483516	0	0	0	0	0	0	0.725275	0.967033	1.69231	1.69231	1.69231	1.45055	1.45055	0.967033	1.20879	4.59341	7.25275	9.91209	13.2967	14.7473	14.989	14.989	16.1978	17.8901	15.7143	14.7473	12.3297	9.18681
Merged-chr11-51922359-2	0.241758	0.241758	0	0	0.241758	0.241758	0.483516	0.725275	0.967033	0.725275	0.967033	0.483516	0.241758	0.483516	0.241758	0.241758	0.241758	0.241758	0	0	0.241758	0.241758	0.241758	0.241758	0.967033	0.967033	1.93407	2.41758	2.41758	1.69231	1.45055	0.483516	1.45055	1.20879	1.69231	1.93407	1.93407	1.93407	2.65934	2.17582	3.38462	3.86813	4.10989	4.10989	3.62637	2.65934	2.9011	3.38462	5.07692
Merged-chr11-5854733-3	1.45055	2.41758	3.14286	3.38462	4.59341	4.59341	4.10989	3.86813	4.35165	3.86813	3.86813	4.35165	3.62637	2.17582	1.20879	2.9011	3.38462	7.25275	7.97802	9.18681	7.49451	5.31868	2.17582	1.93407	1.69231	1.93407	2.65934	3.14286	3.14286	2.65934	2.17582	0.967033	0.725275	0.725275	0.967033	1.20879	0.725275	0.483516	0.967033	0.725275	0.483516	0.967033	1.20879	0.725275	0.725275	0.483516	0.483516	0.725275	1.20879
Merged-chr1-189961077-2	0.967033	1.20879	0.725275	0.483516	0.725275	0.483516	0.241758	0.241758	0.241758	0.241758	0.725275	1.20879	1.45055	1.69231	2.41758	3.14286	3.14286	3.62637	3.14286	3.62637	3.14286	4.59341	3.86813	5.07692	4.83516	5.31868	4.35165	4.35165	4.10989	3.62637	2.65934	1.45055	0.725275	0.241758	0.725275	0.967033	1.69231	2.9011	5.31868	7.49451	8.94505	10.6374	9.67033	6.76923	4.59341	2.17582	1.93407	1.45055	0.967033
Merged-chr5-103699030-2	0	0.241758	0.241758	0.725275	0.967033	0.967033	1.20879	0.725275	0.725275	0.725275	0.725275	0.725275	0.725275	1.20879	1.69231	2.41758	2.17582	1.93407	1.45055	0.967033	1.45055	1.69231	2.17582	2.17582	3.38462	3.86813	3.14286	3.62637	4.35165	3.86813	4.35165	6.04396	7.25275	6.28571	5.8022	4.83516	2.9011	2.41758	2.17582	1.69231	3.86813	4.35165	5.07692	5.31868	5.56044	3.62637	2.9011	4.10989	4.10989
Merged-chr11-90074161-3	1.45055	1.93407	1.45055	1.45055	1.45055	1.69231	1.45055	2.17582	1.69231	1.45055	1.20879	1.20879	0.725275	1.20879	2.17582	2.17582	2.41758	2.65934	2.65934	1.45055	1.93407	1.45055	1.45055	1.20879	2.17582	2.9011	5.31868	8.46154	11.3626	13.0549	14.989	14.5055	11.3626	9.42857	7.25275	3.38462	3.62637	2.9011	2.9011	3.86813	4.59341	5.31868	4.59341	4.10989	3.38462	3.38462	3.14286	2.9011	2.41758
Merged-chr11-96873412-2	0	0	0	0.241758	0.241758	0.241758	0.241758	0.241758	0	0	0	0	0.241758	0.241758	0.241758	0.241758	0.483516	0.241758	0.241758	0.241758	0	0	0	0	0	0	0	0.241758	0.241758	0.241758	0.241758	0.241758	0.241758	0.241758	0.483516	2.17582	4.35165	5.07692	5.31868	5.07692	4.83516	3.38462	2.65934	3.38462	3.38462	5.31868	8.94505	10.6374	11.6044
Merged-chr19-19218825-2	0.483516	0.725275	0.725275	0.967033	0.725275	0.725275	0.241758	0.483516	0.241758	0.241758	0.241758	0.483516	0.241758	0.241758	0.483516	0.241758	0.241758	0.483516	0.483516	0.241758	0.241758	0.241758	0	0.241758	0.241758	0.241758	0.241758	0.241758	0.241758	0.967033	1.69231	1.69231	1.69231	2.9011	2.17582	3.38462	4.35165	4.83516	5.07692	5.8022	5.07692	4.35165	3.62637	3.14286	4.10989	6.28571	9.42857	10.3956	12.3297
Merged-chr7-46828862-3	1.69231	1.45055	1.93407	1.45055	1.20879	1.20879	0.967033	1.45055	1.93407	2.41758	3.38462	3.86813	4.35165	5.31868	5.56044	6.52747	6.76923	6.76923	5.07692	4.59341	4.83516	4.35165	3.62637	4.83516	6.04396	8.46154	10.8791	12.8132	14.989	14.022	14.022	11.8462	12.5714	15.956	14.7473	11.8462	9.67033	5.31868	4.35165	6.52747	8.21978	10.6374	11.6044	12.5714	10.8791	10.8791	10.3956	10.6374	11.3626
Merged-chr2-57876288-2	0	0	0	0.241758	0.241758	0.241758	0.241758	0.241758	0.241758	0.483516	0.483516	0.483516	0.483516	0	0	0	0	0.241758	0.241758	0.483516	0.725275	0.725275	0.725275	1.20879	0.725275	0.725275	0.483516	0.483516	0	0.967033	0.967033	1.20879	1.20879	0.483516	0.241758	0.241758	0	0.241758	0.241758	0.483516	0.483516	0.725275	1.20879	1.20879	1.93407	2.17582	2.17582	2.9011	3.86813
Merged-chr17-35726891-2	0	0	0	0	0.241758	0.241758	0.241758	0.241758	0	0	0	0	0	0	0	0	0	0.483516	0.967033	0.967033	0.967033	0.967033	1.20879	0.967033	1.69231	1.69231	1.69231	2.17582	2.9011	2.65934	2.9011	2.65934	2.17582	2.17582	1.93407	2.65934	3.38462	4.83516	6.04396	6.76923	6.28571	6.76923	6.04396	6.76923	8.94505	9.91209	9.42857	11.3626	9.67033
Merged-chr2-32130426-2	0	0	0	0	0	0.483516	0.483516	0.483516	0.483516	0.241758	0.483516	0.725275	0.725275	0.725275	0.725275	0.241758	0	0	0.241758	0.241758	0.241758	0.483516	0.483516	0.241758	0.483516	0.241758	0.483516	0.967033	0.725275	0.725275	0.483516	0.241758	0	0	0.725275	0.725275	0.725275	0.725275	0.483516	0.241758	0.241758	0.725275	1.69231	1.69231	2.41758	2.65934	3.38462	3.86813	3.62637
Merged-chr2-12523093-2	0	0.483516	0.241758	0.241758	0.241758	0.241758	0	0.241758	0.725275	0.725275	0.725275	0.967033	0.967033	0.483516	0.725275	0.967033	0.483516	0.483516	0.483516	0	0	0.241758	0.483516	0.725275	1.45055	2.9011	3.86813	5.07692	7.01099	7.73626	6.28571	8.94505	8.94505	8.46154	7.25275	5.8022	3.62637	2.65934	2.65934	3.62637	4.83516	7.49451	8.94505	9.42857	8.46154	9.67033	7.01099	4.35165	3.86813
Merged-chr15-34057976-2	1.20879	1.20879	1.69231	2.17582	2.65934	2.9011	2.17582	1.93407	1.93407	2.17582	1.69231	1.45055	1.93407	1.20879	0.725275	0.483516	0.241758	0.967033	1.45055	1.93407	2.17582	1.93407	1.93407	1.45055	1.69231	2.9011	3.86813	3.62637	5.07692	4.59341	3.86813	3.62637	5.8022	5.31868	5.8022	4.59341	4.83516	3.86813	6.52747	7.73626	10.3956	10.3956	9.42857	7.49451	6.52747	7.73626	11.8462	14.022	14.989
Merged-chr15-97175527-2	0.967033	0.725275	0.241758	0.241758	0.967033	0.967033	0.967033	0.967033	0	0	0	0	0	0	0	0	0.483516	0.483516	0.483516	0.725275	0.241758	0.241758	0.725275	0.967033	0.725275	0.725275	0.483516	0.725275	0.725275	0.967033	1.20879	1.20879	0.483516	0.483516	0.725275	0.967033	1.45055	1.69231	1.69231	1.69231	1.20879	0.967033	0.725275	0.241758	0.725275	0.967033	1.20879	1.20879	2.17582
Merged-chr3-41425960-2	0	0	0	0	0.241758	0.725275	0.967033	0.967033	0.967033	0.725275	0.241758	0.241758	0.241758	0.241758	0.241758	0	0	0.241758	0.483516	0.483516	0.483516	0.483516	0.241758	0	0	0.241758	0.241758	0.241758	0.725275	0.483516	0.725275	0.725275	0.241758	0.241758	0	0	0	0.483516	0.725275	0.725275	1.20879	0.725275	0.725275	0.725275	0.725275	0.725275	0.725275	0.967033	1.20879
Merged-chr8-47604729-2	0	0.241758	0.483516	1.20879	1.20879	1.45055	0.967033	0.483516	1.20879	1.20879	0.967033	1.20879	1.20879	0.483516	0.483516	0.483516	0.483516	0.483516	0.483516	0.725275	0.725275	0.483516	0.483516	0.483516	0.241758	0	0	0	0.725275	0.725275	1.45055	1.45055	1.20879	0.967033	0.483516	0.967033	0.967033	0.725275	0.967033	1.20879	0.967033	1.45055	1.45055	1.20879	0.483516	0.483516	1.45055	3.38462	3.86813
Merged-chr18-60292143-3	0	0	0.483516	0.483516	0.967033	0.967033	1.45055	1.20879	1.45055	0.967033	0.483516	0.483516	0.241758	0.483516	0.725275	0.967033	1.45055	2.41758	2.41758	3.38462	4.83516	5.31868	6.28571	6.76923	7.73626	8.7033	8.7033	9.67033	8.94505	7.49451	5.8022	4.59341	4.35165	5.8022	8.21978	8.94505	10.1538	10.8791	9.42857	6.52747	5.31868	4.83516	2.9011	2.65934	3.14286	2.65934	1.45055	1.20879	0.967033
Merged-chr4-48754903-2	0	0	0	0.241758	0.241758	0.241758	0.483516	0.483516	0.241758	0.241758	0.241758	0	0	0	0	0	0	0	0	0	0.241758	0.483516	0.967033	1.45055	1.20879	1.20879	1.20879	0.725275	0.483516	0.483516	0.483516	0.483516	0.725275	0.483516	0.967033	0.967033	1.45055	1.93407	2.17582	2.17582	1.69231	2.17582	2.65934	2.17582	3.14286	3.62637	2.17582	2.41758	2.41758
Merged-chr9-66952743-2	0	0	0.241758	0.725275	0.967033	1.20879	1.45055	1.20879	0.725275	0.725275	0.241758	0.241758	0.241758	0	0	0	0	0	0	0	0	0	0	0	0	0	0	0	0	0	0	0	0	0	0	0.241758	0.241758	0.241758	0.241758	0.725275	0.483516	0.483516	0.483516	0.725275	0.241758	0.241758	0.483516	0.483516	0.725275
Merged-chr8-120436812-2	1.93407	1.45055	1.45055	0.967033	0.967033	1.20879	1.45055	1.20879	1.20879	0.725275	0.483516	0.483516	0.967033	0.725275	0.725275	0.967033	0.483516	0.725275	0.967033	0.967033	0.725275	0.725275	0.725275	0.483516	0.483516	0.483516	0.241758	0.725275	0.967033	1.93407	2.17582	3.38462	3.86813	4.83516	4.10989	4.35165	3.62637	2.65934	2.41758	1.93407	2.17582	2.9011	2.65934	3.38462	4.35165	4.10989	5.31868	6.76923	8.7033
Merged-chr10-70040214-2	0	0	0	0	0	0.241758	0.241758	0.241758	0.241758	0.241758	0.241758	0.241758	0.967033	0.967033	1.69231	1.45055	1.45055	0.967033	0.967033	0.241758	0.241758	0.241758	0	0	0	0.483516	0.725275	0.725275	0.725275	0.483516	0.241758	0	0.241758	0.483516	0.483516	0.483516	0.483516	0.241758	0.241758	0.483516	1.20879	1.45055	1.20879	2.41758	2.41758	2.41758	3.62637	4.35165	3.86813
Merged-chr16-32713943-2	3.62637	5.8022	7.25275	6.76923	4.59341	4.10989	2.41758	2.17582	1.69231	1.69231	1.45055	0.967033	1.20879	1.20879	1.20879	1.45055	1.45055	1.45055	1.69231	1.69231	0.967033	0.967033	1.45055	1.20879	0.967033	0.967033	0.967033	0.241758	0.725275	0.725275	0.967033	1.20879	1.45055	0.967033	1.20879	0.967033	0.725275	0.483516	0.725275	0.967033	0.725275	0.725275	1.69231	1.93407	4.10989	4.83516	4.83516	5.31868	9.18681
Merged-chr2-173087810-2	0	0	0	0.241758	0.241758	0.241758	0.241758	0	0.241758	0.241758	0.241758	0.241758	0.241758	0	0.483516	0.483516	0.483516	0.483516	0	0	0	0	0	0	0.241758	0.483516	0.483516	0.483516	0.241758	0	0	0	0.241758	0.483516	0.725275	0.967033	1.20879	0.967033	0.967033	0.967033	1.93407	2.65934	2.9011	3.38462	2.9011	2.41758	1.93407	2.41758	2.41758
Merged-chr17-83129117-2	0	0.725275	0.241758	0.241758	0.725275	1.20879	1.20879	1.20879	0.967033	0.483516	0.241758	0	0.725275	0.967033	0.967033	1.20879	0.725275	0.241758	0.483516	0.483516	0.241758	0.241758	0.241758	0	0	0	0.483516	0.483516	0.967033	1.20879	1.20879	0.725275	0.725275	1.20879	1.20879	1.20879	1.45055	1.45055	0.725275	0.725275	1.20879	0.967033	0.725275	0.967033	1.20879	1.45055	1.93407	2.17582	2.65934
Merged-chr1-154064432-3	3.14286	2.9011	1.45055	1.93407	2.17582	1.45055	2.65934	3.62637	4.10989	4.10989	4.35165	4.83516	4.59341	6.04396	6.52747	5.56044	5.31868	5.07692	4.35165	4.83516	5.8022	6.28571	7.49451	6.76923	6.52747	5.07692	3.62637	2.9011	1.69231	0.967033	1.20879	1.93407	1.69231	2.17582	1.93407	0.967033	0.725275	0.967033	0.483516	0.967033	0.725275	0.967033	0.725275	0.967033	0.967033	0.967033	1.69231	1.69231	1.45055
Merged-chr17-65643362-2	0.483516	0.483516	0.241758	0.241758	0	0	0	0	0	0	0.483516	0.483516	0.483516	0.483516	0.241758	0	0	0	0.241758	0.241758	0.241758	0.241758	0.483516	0.241758	0.241758	0.241758	0.241758	0	0.483516	0.483516	0.483516	0.725275	1.69231	1.45055	1.69231	1.69231	1.45055	1.45055	1.45055	1.45055	2.41758	1.45055	1.20879	1.20879	1.93407	2.17582	2.65934	3.38462	5.07692
Merged-chr2-25152819-2	0	0	0	0	0.483516	0.967033	1.20879	1.69231	1.45055	1.69231	1.45055	1.69231	1.69231	1.93407	1.20879	2.41758	2.65934	3.38462	4.10989	4.10989	4.10989	4.35165	3.86813	3.38462	3.38462	2.9011	3.86813	3.62637	3.62637	3.38462	2.9011	1.69231	0.967033	1.20879	2.65934	3.86813	3.86813	4.35165	4.83516	3.38462	3.14286	3.38462	1.93407	1.93407	2.65934	2.41758	3.14286	3.62637	3.38462
Merged-chr4-55182713-2	0.241758	0.483516	0.483516	0.483516	0.483516	0.483516	0.241758	0.241758	0.241758	0.241758	0	0.241758	0.483516	0.483516	0.725275	0.725275	0.241758	0.241758	0.241758	0	0.241758	0.725275	1.69231	1.93407	2.17582	2.65934	2.17582	2.41758	3.38462	3.14286	3.14286	2.9011	2.9011	3.38462	3.62637	4.83516	6.04396	6.76923	8.21978	8.46154	7.97802	6.52747	6.04396	4.35165	3.14286	2.17582	2.41758	1.93407	1.69231
Merged-chr10-63231212-2	0.725275	0.725275	0.241758	0.725275	1.20879	1.45055	1.45055	1.69231	1.93407	1.45055	1.45055	0.967033	0.967033	0.241758	0	0.241758	0.241758	0.483516	0.483516	0.725275	0.483516	1.20879	1.69231	1.45055	1.45055	1.93407	0.725275	0.725275	1.69231	2.41758	3.62637	5.07692	5.56044	6.04396	7.25275	6.52747	5.56044	6.28571	5.56044	5.07692	7.01099	8.46154	10.3956	10.3956	9.67033	9.91209	10.6374	10.1538	12.0879
Merged-chr10-14191689-2	1.20879	0.967033	1.20879	1.45055	1.93407	1.93407	2.9011	4.10989	4.10989	4.59341	4.59341	5.07692	4.35165	4.59341	3.62637	2.65934	1.20879	0.725275	0	0	0	0.483516	0.725275	0.967033	1.45055	1.45055	1.20879	1.20879	0.725275	0.725275	0.967033	0.725275	0.483516	0.483516	0.241758	0.725275	0.725275	0.967033	1.69231	2.65934	2.17582	2.9011	2.9011	4.35165	4.35165	4.59341	5.56044	6.52747	4.83516
Merged-chr2-37741766-2	0	0	0	0	0	0.241758	0.241758	0.241758	0.241758	0.241758	0	0	0	0	0	0	0	0	0	0	0	0.241758	0.241758	0.241758	0.483516	0.483516	0.241758	0.483516	0.483516	0.725275	0.725275	0.725275	0.967033	0.725275	0.483516	0.967033	0.725275	1.20879	1.45055	1.69231	2.41758	2.65934	1.93407	1.93407	1.20879	0.725275	0.967033	0.725275	0.967033
Merged-chr13-75786065-2	0	0	0	0	0.483516	0.483516	0.483516	0.483516	0	0	0	0.483516	0.483516	0.725275	0.725275	0.483516	0.241758	0.483516	0.241758	0.483516	0.483516	0.725275	0.725275	1.20879	1.69231	1.69231	1.45055	0.967033	0.241758	0.241758	0.483516	0.725275	1.20879	1.20879	1.45055	1.69231	2.17582	2.17582	1.93407	2.41758	2.17582	2.41758	3.38462	3.38462	3.62637	3.14286	3.14286	4.10989	5.56044
Merged-chr17-45798545-2	0.241758	0.241758	0.241758	0.241758	0	0	0	0	0	0	0	0	0.241758	0.241758	0.241758	0.241758	0.241758	0.241758	0.241758	0.241758	0.241758	0	0	0	0.483516	0.483516	0.725275	0.725275	0.483516	0.241758	0.241758	0	0.241758	0.483516	0.483516	0.483516	0.725275	0.725275	0.483516	0.725275	1.45055	1.20879	0.967033	1.93407	2.41758	2.17582	3.38462	3.86813	3.62637
Merged-chr8-41175044-3	2.17582	2.9011	2.9011	2.17582	3.38462	3.86813	4.83516	5.56044	7.01099	7.97802	7.25275	7.01099	5.8022	3.14286	2.65934	1.69231	0.725275	0.725275	2.9011	3.62637	4.59341	6.04396	7.01099	7.25275	7.25275	6.76923	4.83516	3.86813	3.14286	2.65934	2.65934	3.14286	1.93407	1.93407	2.17582	1.69231	1.20879	1.20879	0.725275	0.241758	0.725275	0.725275	0.483516	0.483516	0.725275	0.725275	1.20879	1.69231	1.45055
Merged-chr15-36645580-2	0	0	0	0	0	0	0.241758	0.241758	0.241758	0.241758	0	0	0	0	0	0	0	0	0.483516	0.725275	0.725275	1.20879	0.967033	0.725275	0.483516	0.967033	1.20879	1.20879	2.17582	2.17582	1.93407	2.17582	2.17582	1.20879	1.20879	2.41758	2.9011	3.86813	6.76923	7.73626	8.46154	9.42857	8.94505	7.49451	7.25275	5.56044	4.59341	3.38462	2.41758
Merged-chr2-159826846-2	0.967033	0.967033	0.483516	0.483516	0.483516	0.241758	0.241758	0	0	0.241758	0.241758	0.483516	1.20879	1.45055	1.20879	0.967033	0.725275	0.725275	0.725275	1.20879	1.69231	1.45055	1.69231	1.69231	0.967033	1.20879	0.725275	1.69231	1.93407	2.9011	3.38462	5.07692	6.52747	6.76923	7.49451	8.7033	7.25275	9.42857	9.91209	10.1538	8.46154	7.01099	5.8022	8.7033	11.1209	11.8462	11.1209	9.67033	8.46154
Merged-chr13-51976111-2	1.93407	2.41758	2.17582	1.93407	2.17582	2.65934	3.14286	4.10989	4.10989	2.9011	2.65934	1.93407	1.45055	2.17582	2.65934	3.14286	3.62637	3.62637	3.38462	2.17582	1.69231	0.967033	0.725275	0.967033	1.45055	1.45055	1.20879	0.725275	0.241758	0	0.967033	0.967033	1.45055	2.41758	2.9011	2.17582	2.65934	1.69231	1.69231	2.17582	2.41758	2.17582	2.65934	1.69231	1.93407	2.9011	3.62637	5.31868	7.01099
Merged-chr1-133189051-2	0	0	0	0	0	0	0	0	0.241758	0.241758	0.241758	0.241758	0.241758	0	0	0	0	0	0	0.241758	0.483516	0.483516	0.483516	0.483516	0.483516	0.483516	0.483516	0.483516	0.241758	0.483516	0.725275	0.967033	0.967033	0.483516	0.241758	0.241758	0	0.241758	0.241758	0.483516	0.483516	0.241758	0.483516	0.967033	1.20879	1.93407	2.41758	2.65934	3.14286
Merged-chr1-66985847-2	0	0.241758	0.483516	0.725275	0.725275	0.483516	0.241758	0.241758	0	0	0	0.241758	0.725275	1.20879	1.45055	1.20879	0.725275	0.483516	0.241758	0	0.483516	0.483516	0.725275	1.20879	1.20879	1.69231	1.69231	1.20879	1.20879	1.45055	0.725275	0.967033	1.45055	1.45055	1.69231	2.65934	2.65934	2.41758	4.35165	3.14286	3.86813	5.07692	6.04396	6.52747	7.25275	7.97802	7.49451	6.76923	4.83516
Merged-chr16-58704232-2	0	0.725275	0.967033	0.725275	0.725275	0.725275	0.483516	0.241758	0.725275	0.725275	1.45055	1.69231	1.45055	0.967033	0.483516	0.241758	0	0.241758	0.241758	0.241758	0.241758	0.241758	0.483516	0.483516	0.483516	0.483516	0.483516	0.483516	0.483516	0.967033	0.967033	0.725275	0.967033	0.967033	0.725275	1.20879	0.967033	0.967033	0.967033	1.69231	2.65934	4.83516	6.28571	6.04396	7.01099	7.01099	6.52747	7.73626	8.21978
Merged-chr14-61889975-2	0	0	0.241758	0.241758	0.241758	0.241758	0.483516	0.241758	0.241758	0.241758	0.241758	0.241758	0.241758	0.483516	0.483516	0.483516	0.241758	0	0	0	0	0	0.483516	0.483516	0.483516	0.483516	0.967033	0.725275	0.725275	0.967033	0.967033	0.483516	0.241758	0.241758	0	0.241758	0.241758	0.241758	0.241758	0.241758	0.483516	0.483516	0.725275	1.20879	1.69231	1.45055	3.14286	4.59341	4.10989
Merged-chr17-78436450-2	0.483516	0.483516	0.483516	0.241758	0.483516	0.483516	0.725275	0.967033	1.20879	0.967033	1.45055	0.967033	0.483516	0.725275	0.483516	0.241758	0.725275	1.20879	2.41758	3.62637	4.35165	4.10989	4.10989	2.9011	2.41758	2.17582	2.17582	3.14286	4.10989	4.35165	6.28571	7.97802	7.49451	6.52747	5.8022	4.10989	3.62637	3.62637	4.10989	4.83516	3.86813	2.9011	2.17582	1.69231	1.45055	0.967033	1.45055	1.69231	1.93407
Merged-chr3-69206063-2	0	0	0	0.483516	0.483516	0.483516	0.483516	0	0.241758	0.241758	0.725275	0.725275	0.725275	0.483516	0	0.241758	0.241758	0.241758	0.241758	0.241758	0.241758	0.241758	0.241758	0.483516	0.967033	0.967033	0.967033	0.967033	0.725275	0	0	0	0.241758	0.483516	0.967033	0.967033	1.20879	0.967033	1.45055	0.967033	1.20879	1.20879	1.20879	1.93407	3.14286	3.86813	5.07692	5.31868	5.31868
Merged-chr15-103060601-2	0	0.483516	0.483516	0.241758	0	0	0.483516	1.45055	1.45055	1.45055	1.69231	1.20879	0.725275	0.725275	1.45055	1.20879	1.45055	1.93407	1.93407	1.45055	2.17582	2.41758	3.38462	4.59341	5.56044	6.52747	7.49451	7.01099	5.56044	6.04396	4.83516	4.59341	4.35165	4.59341	4.59341	5.56044	5.56044	5.8022	5.8022	5.56044	5.31868	6.76923	6.76923	7.49451	7.73626	7.25275	7.01099	5.31868	2.9011
Merged-chr1-105907178-3	0	0	0.967033	1.20879	0.725275	0.967033	0.967033	0.967033	0.725275	0.725275	0.725275	0.483516	0.725275	0.725275	1.20879	0.967033	1.20879	0.967033	0.967033	0.483516	0.241758	0.483516	0.725275	1.45055	1.45055	1.45055	0.725275	0	0	0.241758	0.241758	0.241758	0.725275	1.45055	1.45055	1.45055	1.20879	0.967033	0.483516	0.241758	0.725275	0.725275	0.725275	0.483516	0.241758	0.725275	0.725275	1.69231	1.69231
Merged-chr13-78520124-2	0	0	0.241758	0.241758	0	0	0	0	0	0	0	0	0.241758	0.241758	0.483516	0.483516	0.241758	0.483516	0.483516	0.483516	0.483516	0.483516	0.241758	0.241758	0.241758	0.241758	0.241758	0.725275	0.725275	0.725275	0.967033	0.725275	0.241758	0.241758	0.241758	0	0	0	0	0	0	0.241758	0.483516	0.725275	0.725275	1.20879	0.967033	0.483516	0.483516
Merged-chr9-67816190-3	1.93407	2.65934	3.86813	4.10989	2.9011	3.14286	3.38462	3.38462	4.10989	4.83516	4.83516	3.86813	4.10989	5.31868	9.91209	10.8791	12.0879	14.7473	13.0549	13.0549	12.8132	12.0879	9.67033	6.52747	5.56044	5.31868	5.8022	4.35165	3.86813	2.17582	2.65934	3.14286	3.38462	3.86813	3.86813	2.65934	1.45055	1.69231	1.45055	1.45055	2.17582	2.41758	2.17582	2.41758	2.65934	1.93407	1.93407	1.45055	0.725275
Merged-chr19-36767988-3	0	0	0	0	0.241758	1.20879	1.20879	1.20879	0.967033	0.725275	0	0.241758	0.241758	0.483516	0.483516	0.241758	0.241758	0.241758	0	0	0.241758	0.241758	0.725275	0.725275	0.725275	0.725275	0.967033	0.725275	0.725275	1.45055	1.45055	1.45055	3.14286	3.38462	3.38462	4.10989	3.86813	4.59341	6.04396	6.28571	6.76923	6.76923	6.04396	5.8022	5.31868	4.10989	3.86813	3.38462	4.35165
Merged-chr2-74409989-2	0	0.241758	0	0.241758	0.241758	0.241758	0.241758	0	0.241758	0.241758	0.483516	0.483516	0.725275	0.483516	1.45055	1.93407	2.17582	3.14286	3.62637	4.10989	3.62637	3.14286	2.41758	0.967033	1.93407	1.69231	2.17582	2.41758	2.17582	3.14286	4.35165	4.83516	5.56044	6.04396	5.56044	5.56044	6.52747	6.28571	6.76923	7.73626	7.97802	9.18681	9.18681	8.21978	9.18681	10.8791	8.7033	9.67033	7.97802
Merged-chr4-132157312-2	0	0.241758	0.241758	0.241758	0.241758	0.241758	0	0.241758	0.483516	0.725275	0.725275	0.483516	0.483516	0	0.241758	0.483516	0.483516	0.483516	0.483516	0	0	0.241758	0.483516	0.725275	0.967033	0.967033	1.20879	1.20879	1.20879	0.967033	1.20879	0.725275	0.967033	0.967033	1.20879	0.725275	0.725275	0.483516	0.967033	0.725275	0.483516	0.483516	0.725275	0.241758	0.725275	0.967033	1.93407	2.41758	3.38462
Merged-chr13-93252563-2	1.45055	1.20879	1.45055	1.69231	1.20879	0.967033	0.725275	0.483516	0	0	0.483516	0.725275	1.69231	2.17582	2.17582	1.93407	1.69231	0.725275	0.241758	0.241758	0	0.725275	0.725275	0.725275	0.725275	0.241758	0.241758	0.483516	0.483516	0.725275	0.483516	0.483516	0.241758	0.241758	0	0.483516	0.483516	0.725275	0.967033	0.967033	0.483516	0.483516	0.241758	0.241758	0.241758	0.967033	1.45055	1.69231	2.17582
Merged-chr1-53037469-2	0	0	0.241758	0.241758	0	0	0	0	0.967033	1.20879	1.20879	1.20879	0.483516	0.241758	0.483516	0.483516	0.241758	0.483516	0.241758	0.241758	0.241758	0.241758	0.241758	0.483516	0.483516	0.241758	0.241758	0.241758	0	0	0.483516	0.483516	0.483516	0.483516	0	0	0	0	0	0	0	0.241758	0.241758	0.241758	0.967033	1.93407	2.17582	2.65934	3.14286
Merged-chr4-19854267-2	0	0	0	0	0	0	0	0	0	0	0	0	0	0	0	0	0	0.241758	0.725275	0.967033	1.20879	0.967033	0.483516	0.483516	0.483516	0.725275	1.20879	1.45055	1.93407	1.93407	1.45055	1.20879	0.967033	0.725275	0.241758	0.241758	0.483516	0.725275	0.725275	0.967033	1.93407	2.9011	4.59341	6.28571	6.76923	6.28571	6.52747	7.01099	5.07692
Merged-chr3-147948149-2	0.725275	0.725275	0.967033	0.967033	0.967033	0.483516	0.241758	0	0	0	0	0.241758	0.483516	0.483516	0.483516	0.483516	0.241758	0	0	0.241758	0.241758	0.725275	0.967033	1.69231	1.93407	1.93407	1.45055	2.17582	1.93407	1.93407	3.14286	3.14286	1.93407	2.17582	1.20879	1.69231	2.17582	2.65934	1.69231	1.93407	1.20879	0.725275	0.725275	1.20879	0.967033	1.20879	1.45055	1.93407	1.93407
Merged-chr1-80219072-2	0.725275	0.967033	0.483516	0.483516	0.241758	0.241758	0	0	0.483516	0.725275	0.967033	0.967033	0.483516	0.483516	0.241758	0.483516	0.483516	0.725275	0.967033	2.17582	3.14286	4.10989	4.10989	3.86813	3.14286	2.41758	2.41758	2.41758	2.17582	1.69231	1.69231	0.967033	2.41758	2.65934	2.41758	2.65934	2.65934	1.93407	3.14286	2.9011	2.9011	2.41758	1.93407	1.20879	0.725275	0.967033	0.725275	0.725275	1.20879
Merged-chr16-27684938-2	0.241758	0.241758	0.241758	0.241758	0.241758	0.241758	0.241758	0.241758	0.241758	0.483516	0.241758	0.241758	0.241758	0.483516	0.241758	0.483516	0.483516	0.725275	0.967033	1.20879	1.45055	1.45055	0.967033	0.967033	0.483516	0.241758	1.20879	0.967033	0.967033	1.45055	1.69231	1.69231	2.9011	3.38462	2.9011	4.10989	3.86813	3.38462	4.10989	3.86813	3.38462	3.14286	3.62637	2.41758	2.65934	2.9011	3.62637	4.83516	5.8022
Merged-chr3-51185719-3	0	1.45055	1.45055	1.93407	1.45055	1.20879	1.20879	1.45055	0.725275	1.20879	1.20879	0.967033	0.967033	1.45055	1.20879	0.967033	0.967033	0.967033	0.483516	0.483516	0.725275	0.483516	0.483516	0.967033	1.45055	2.41758	2.9011	4.35165	5.31868	7.25275	7.49451	7.97802	6.52747	6.04396	4.83516	2.9011	2.65934	3.14286	1.93407	1.93407	2.41758	2.9011	2.9011	3.38462	3.62637	3.38462	3.86813	4.83516	5.31868
Merged-chr4-46486154-2	0.967033	0.483516	0.725275	0.725275	0.483516	0.241758	0	0	0	0	0.241758	0.241758	0.725275	0.967033	0.725275	0.725275	0.725275	0.725275	0.967033	0.967033	0.483516	0.483516	0	0.241758	0.241758	0.483516	0.483516	0.483516	1.20879	1.93407	3.14286	3.38462	2.9011	1.69231	2.17582	1.69231	1.69231	3.62637	4.35165	4.59341	5.31868	7.25275	7.25275	10.8791	12.8132	14.022	11.8462	10.8791	6.76923
Merged-chr9-67013178-2	0	0	0.241758	0.241758	0	0	0.241758	0.483516	0.483516	0.483516	0.241758	0.241758	0	0	0	0	0	0.483516	0.483516	0.483516	0.483516	0.483516	0.241758	0.241758	0.483516	0.483516	0.725275	0.483516	0.725275	1.20879	1.45055	1.45055	1.69231	1.45055	0.967033	0.967033	1.20879	1.20879	1.20879	1.69231	1.45055	2.9011	4.59341	5.31868	6.76923	6.76923	5.8022	5.07692	4.83516
Merged-chr10-111936557-2	0	0.483516	0.967033	0.725275	0.967033	0.967033	0.725275	0.241758	0.241758	0	0	0	0	0	0.241758	0.241758	0.241758	0.241758	0.241758	0.241758	0.241758	0.241758	0.241758	0	0.241758	0.241758	0.241758	0.241758	0.241758	0	0	0	0	0.483516	0.967033	1.93407	2.41758	1.93407	1.93407	1.69231	1.69231	2.41758	2.65934	3.14286	3.38462	3.38462	4.59341	4.10989	4.59341
Merged-chr8-68210447-3	3.14286	3.38462	3.38462	2.65934	3.14286	2.9011	2.65934	1.93407	1.69231	1.20879	0.967033	0.967033	0.967033	0.967033	0.483516	0.241758	0	0	0.483516	0.725275	0.725275	1.20879	2.17582	2.65934	2.9011	3.14286	3.38462	1.93407	1.93407	1.93407	1.69231	3.14286	3.38462	2.9011	3.62637	2.9011	1.69231	1.93407	1.45055	1.20879	1.45055	1.93407	2.65934	3.62637	5.07692	5.07692	5.56044	4.83516	4.10989
Merged-chr17-27140679-3	2.65934	1.20879	0.967033	0.967033	0.483516	0.483516	0.967033	1.20879	1.69231	2.17582	1.93407	1.20879	1.45055	2.17582	3.38462	4.59341	6.28571	5.8022	4.35165	3.14286	2.9011	2.17582	2.9011	4.10989	7.49451	7.73626	9.42857	10.8791	10.6374	10.1538	9.42857	7.73626	7.73626	6.76923	4.59341	3.62637	2.41758	0.483516	8.88178e-16	1.45055	2.41758	3.86813	5.07692	5.8022	4.35165	2.9011	1.93407	0.725275	0.483516
Merged-chr11-94177722-2	1.69231	1.20879	0.967033	0.241758	0.241758	0.241758	0.725275	0.725275	0.725275	0.725275	0.483516	0.241758	0.241758	0.967033	0.967033	1.45055	1.20879	1.20879	0.483516	0.483516	0	0	0	0	0	0	0.241758	0.241758	0.241758	0.241758	0.241758	0.725275	0.967033	0.967033	0.967033	0.967033	0.241758	0.483516	0.483516	0.241758	0.241758	0.241758	0.241758	0.483516	0.483516	0.483516	0.241758	0.483516	0.483516
Merged-chr2-173056142-3	0	0.241758	0.241758	0.241758	0.483516	0.483516	1.69231	1.69231	2.17582	1.93407	0.725275	0.483516	0.725275	0.725275	0.725275	0.725275	0.725275	0.241758	0	0.241758	0.483516	0.483516	0.483516	0.241758	0.241758	0	0.241758	0.241758	0.483516	0.483516	0.483516	0.483516	1.45055	1.20879	1.45055	1.69231	1.69231	1.20879	0.967033	1.20879	0.725275	0.241758	1.20879	0.967033	1.93407	1.93407	1.93407	1.69231	1.45055
Merged-chr4-47621616-2	0	0	0	0	0	0.241758	0.241758	0.483516	0.725275	0.483516	0.483516	0.725275	0.483516	0.241758	0.483516	0.483516	0.241758	0.483516	1.20879	1.45055	1.69231	1.69231	0.725275	0.241758	0.241758	0	0.241758	0.241758	0.483516	0.725275	1.45055	1.93407	2.41758	3.62637	3.62637	4.59341	3.86813	3.38462	3.14286	4.10989	3.86813	5.56044	6.28571	8.21978	8.21978	6.52747	6.04396	7.01099	10.1538
Merged-chr15-62641485-2	0	0.725275	0.241758	0.483516	0.241758	0.483516	0.483516	0.725275	0.725275	0.483516	0.967033	0.725275	0.967033	1.69231	2.17582	1.45055	1.69231	1.20879	1.45055	1.69231	1.69231	2.41758	1.93407	1.45055	1.45055	1.20879	0.725275	0.483516	0.483516	0	0	0.241758	0.725275	0.725275	0.725275	0.967033	0.483516	0.725275	0.967033	0.967033	0.725275	1.69231	1.69231	2.65934	2.65934	3.14286	2.65934	2.65934	2.65934
Merged-chr11-31768917-3	2.65934	3.38462	3.86813	3.62637	4.10989	4.35165	3.86813	4.10989	3.86813	3.86813	4.35165	3.86813	3.14286	3.38462	4.35165	4.10989	4.10989	4.10989	2.9011	2.17582	1.45055	0.967033	0.483516	0.483516	0.241758	0	0.483516	0.483516	0.725275	0.725275	0.725275	1.20879	0.967033	1.20879	1.20879	0.967033	0.483516	0.483516	0.483516	0.725275	1.20879	0.967033	0.725275	0.483516	0.725275	0.725275	0.725275	0.967033	1.45055
Merged-chr1-189969991-2	0	0	0	0	0	0	0.241758	0.241758	0.241758	0.483516	0.483516	0.241758	0.241758	0.241758	0.241758	0.241758	0.241758	0.483516	0.241758	0.483516	0.483516	0.483516	0.241758	0.241758	0.725275	0.725275	0.725275	0.967033	1.45055	1.20879	1.45055	1.20879	0.967033	0.725275	0.725275	0.725275	0.725275	0.725275	0.483516	0.483516	0.725275	0.967033	0.967033	0.967033	0.967033	0.725275	0.483516	0.483516	0.483516
Merged-chr15-97169649-2	0.241758	0.483516	0.967033	0.967033	1.20879	1.20879	1.45055	1.20879	1.20879	0.967033	0.967033	0.241758	0.241758	0.241758	0	0.241758	0.483516	0.725275	1.20879	1.20879	0.725275	0.725275	1.20879	1.20879	1.20879	1.45055	1.45055	0.967033	0.725275	0.725275	0.241758	0	0.241758	0.483516	0.483516	0.967033	0.725275	0.483516	0.483516	0.483516	0.725275	0.967033	1.69231	2.17582	2.17582	1.93407	1.93407	1.45055	1.69231
Merged-chr2-74460843-2	0.725275	0.725275	0.725275	0.241758	0.241758	0.241758	0.241758	0	0	0.241758	0.241758	0.483516	0.483516	0.483516	0.241758	0.241758	0.241758	0.241758	0.241758	0.241758	0.241758	0	0	0	0	0.241758	0.241758	0.241758	0.241758	0.483516	0.483516	0.483516	0.725275	0.483516	0.725275	0.725275	0.483516	0.483516	0.483516	0.483516	0.967033	1.93407	3.14286	4.35165	5.07692	4.59341	3.86813	3.14286	2.65934
Merged-chr6-99610735-2	0.241758	0.241758	0.241758	0.241758	0.241758	0	0	0.241758	0.241758	0.241758	0.241758	0.241758	0	0.483516	0.483516	0.483516	0.725275	0.241758	0.241758	0.241758	0.241758	0.241758	0.241758	0.725275	0.967033	1.45055	1.93407	1.45055	1.45055	1.45055	0.483516	0.725275	0.725275	0.725275	0.725275	0.725275	0.725275	1.20879	1.45055	1.45055	2.17582	2.41758	2.65934	2.9011	2.41758	2.65934	3.62637	4.10989	6.76923
Merged-chr5-149243046-2	0.725275	0.967033	1.20879	1.69231	1.45055	1.20879	0.725275	0.725275	0.483516	0.483516	0.241758	0.241758	0	0.241758	0.241758	0.241758	0.483516	0.967033	0.967033	1.20879	1.20879	0.483516	0.241758	0.241758	0	0	0	0.483516	0.483516	1.20879	1.20879	1.20879	0.967033	0.967033	0.241758	0.241758	0.241758	0.483516	0.483516	0.483516	0.483516	0.241758	0.241758	0.725275	0.483516	0.725275	1.20879	1.45055	1.20879
Merged-chr14-21729420-2	0	0.241758	0	0	0.241758	0.241758	0.241758	0.241758	0	0	0	0	0	0	0	0	0.241758	0.241758	0.241758	0.241758	0.241758	0	0	0	0	0	0	0	0.241758	0.241758	0.483516	0.483516	0.483516	0.241758	0.483516	0.241758	0.241758	0.241758	0.241758	0.725275	0.967033	2.9011	4.10989	4.83516	4.59341	4.59341	3.62637	4.35165	5.8022
Merged-chr11-12474040-2	0	0	0.241758	0.241758	0.241758	0.241758	0.241758	0.241758	0.241758	0.725275	0.967033	1.20879	1.20879	1.20879	0.725275	0.483516	0.483516	0.483516	0.483516	0.967033	1.20879	1.45055	1.69231	2.17582	2.9011	2.9011	2.9011	3.14286	2.9011	1.93407	1.93407	1.69231	1.69231	3.14286	4.10989	4.10989	5.31868	4.83516	5.07692	4.59341	4.83516	4.83516	5.07692	7.01099	10.6374	12.0879	14.2637	13.0549	12.0879
Merged-chr5-92595662-2	0.967033	0.483516	0.483516	0.725275	0.725275	0.725275	0.725275	0.725275	0.483516	0.483516	0.241758	0.483516	1.20879	1.45055	1.45055	1.45055	1.20879	0.483516	0.241758	0.241758	0.241758	0.241758	0.241758	0.241758	0.483516	0.241758	0.241758	0.483516	0.483516	0.241758	0.241758	0.483516	0.483516	0.725275	1.93407	2.17582	2.41758	2.41758	1.93407	1.69231	2.17582	2.65934	3.14286	4.83516	3.62637	4.83516	5.56044	4.83516	4.35165
Merged-chr11-94221438-2	0	0.483516	0.483516	0.483516	0.241758	0	0.241758	0.241758	0.483516	0.725275	0.725275	0.725275	0.725275	0.241758	0.483516	0.483516	0.483516	0.483516	0.483516	0.241758	0.241758	0.241758	0.241758	0.241758	0	0	0	0	0.725275	2.41758	3.14286	3.62637	3.62637	3.14286	1.93407	1.20879	0.967033	1.45055	2.17582	5.8022	8.7033	10.6374	11.1209	9.67033	7.01099	6.28571	6.28571	6.52747	7.73626
Merged-chr2-14341812-2	0	0	0	0.241758	0.241758	0.241758	0.241758	0	0	0	0	0	0	0.241758	0.483516	0.483516	0.483516	0.483516	0.241758	0.241758	0.241758	0.725275	1.20879	0.967033	0.967033	0.725275	0.967033	1.45055	1.69231	1.69231	1.69231	0.967033	1.20879	1.45055	1.45055	1.69231	1.20879	1.20879	0.967033	0.967033	1.45055	1.93407	2.65934	3.14286	2.9011	2.65934	2.9011	2.41758	3.38462
Merged-chr3-50816371-2	0	0	0.241758	0.241758	0.241758	0.241758	0.241758	0.241758	0.241758	0.241758	0.241758	0.483516	0.241758	0.241758	0.241758	0.241758	0	0	0	0.241758	0.483516	0.725275	0.967033	1.20879	0.967033	1.45055	1.45055	1.20879	1.45055	1.45055	1.20879	1.45055	1.45055	1.20879	1.45055	1.45055	3.14286	4.83516	5.31868	7.01099	6.76923	7.97802	6.04396	7.01099	6.76923	7.73626	7.97802	7.49451	8.46154
Merged-chr2-152899608-2	0.725275	0.483516	0.483516	0.967033	0.725275	0.483516	0.483516	0.241758	0	0	0	0	0	0.241758	0.241758	0.241758	0.241758	0.241758	0.241758	0.241758	0.483516	0.483516	0.241758	0.241758	0.241758	0.241758	0.725275	0.967033	0.967033	0.967033	0.483516	0.241758	0.241758	0.725275	1.20879	1.69231	1.45055	1.20879	1.20879	1.69231	1.69231	1.93407	1.69231	0.725275	1.45055	2.41758	2.9011	3.38462	4.10989
Merged-chr1-159035904-2	0.725275	0.725275	0.483516	0.483516	0.241758	0.483516	0.725275	0.725275	0.725275	0.725275	0.241758	0.241758	0.241758	0.241758	0.483516	0.725275	0.483516	0.483516	0.483516	0.241758	0	0.483516	0.483516	0.483516	0.967033	0.967033	0.725275	1.20879	1.45055	2.17582	2.17582	2.17582	1.93407	1.69231	1.45055	1.69231	1.69231	1.45055	1.93407	1.69231	2.65934	3.14286	2.41758	2.17582	1.20879	1.20879	1.69231	2.41758	2.9011
Merged-chr12-104665469-2	0	0	0	0	0.241758	0.241758	0.241758	0.241758	0	0	0	0	0	0	0	0	0	0	0	0	0	0	0	0	0	0	0	0	0	0	0	0	0	0	0.241758	0.241758	0.241758	0.241758	0.241758	0	0	0.725275	0.725275	0.725275	1.20879	0.967033	1.69231	1.93407	2.17582
Merged-chr5-32103185-2	0	0	0	0	0	0	0	0	0	0	0	0	0.483516	0.483516	0.483516	0.725275	0.483516	0.241758	0.241758	0.241758	0	0	0	0.241758	0.241758	0.483516	0.483516	0.241758	0.241758	0.241758	0.483516	0.483516	0.483516	0.483516	0.483516	0.241758	0.483516	0.967033	0.725275	0.725275	0.483516	0	0.483516	0.483516	0.483516	0.725275	0.483516	1.20879	1.93407
Merged-chr4-48791639-2	0	0	0.241758	0.241758	0.241758	0.483516	0.241758	0.241758	0.241758	0.483516	0.241758	0.241758	0.241758	0.483516	0.241758	0.483516	0.483516	0.483516	0.241758	0	0	0	0.241758	0.241758	0.483516	0.483516	0.725275	0.967033	0.967033	0.967033	0.967033	1.20879	1.93407	2.41758	2.65934	2.9011	2.41758	1.93407	1.93407	1.93407	1.93407	2.9011	4.10989	4.83516	8.21978	8.46154	10.3956	8.94505	5.56044
Merged-chr17-27362626-2	0.967033	0	0	0	0	0	0.241758	0.241758	0.241758	0.241758	0.483516	0.241758	0.241758	0.241758	0.241758	0	0	0	0	0	0	0.241758	0.967033	1.20879	1.20879	1.69231	1.93407	1.69231	1.69231	1.93407	1.69231	1.93407	1.93407	2.41758	2.41758	2.41758	1.69231	2.65934	2.9011	3.38462	3.38462	3.86813	2.9011	2.9011	3.62637	4.59341	6.52747	8.7033	9.42857
Merged-chr9-43547434-3	0.241758	0.241758	0.725275	0.967033	1.20879	1.45055	2.17582	1.69231	1.45055	2.65934	4.35165	5.8022	7.01099	7.25275	5.8022	4.59341	3.62637	3.38462	4.59341	4.35165	4.59341	5.31868	5.8022	4.83516	5.56044	4.59341	5.31868	5.07692	4.59341	5.07692	3.86813	4.59341	5.8022	5.31868	7.01099	6.52747	5.07692	4.59341	3.14286	4.10989	5.56044	5.8022	5.56044	6.04396	4.59341	3.38462	3.14286	2.17582	1.20879
Merged-chr3-58064013-2	0	0	0.241758	0.483516	0.483516	0.967033	0.725275	1.45055	1.20879	1.20879	1.20879	1.20879	0.725275	0.241758	0.241758	0.725275	0.483516	0.483516	0.483516	0.241758	0.241758	0.241758	0.241758	0.241758	0.241758	0.725275	0.725275	0.725275	0.725275	1.20879	0.967033	0.967033	0.967033	0.725275	0.241758	0.967033	1.45055	1.69231	2.17582	2.41758	1.93407	1.93407	1.45055	1.45055	1.93407	2.41758	2.9011	3.86813	4.35165
Merged-chr14-75796573-2	0	0.725275	0.483516	0.725275	0.725275	0.241758	0.483516	0.725275	0.483516	0.967033	0.725275	0.725275	0.483516	0.483516	0.241758	0.483516	0.483516	0.725275	0.483516	0.725275	0.483516	0.725275	0.967033	1.20879	1.69231	1.45055	1.93407	1.69231	0.967033	1.45055	2.17582	1.93407	1.93407	2.17582	1.20879	2.41758	3.14286	4.59341	5.07692	5.07692	6.52747	6.28571	4.83516	5.56044	5.8022	6.76923	11.8462	15.7143	15.956
Merged-chr11-60962803-2	0	0	0	0	0	0	0	0.483516	0.483516	0.483516	0.483516	0.241758	0	0	0	0	0	0	0	0	0	0	0	0.241758	0.241758	0.241758	0.241758	0.483516	0.241758	0.241758	0.241758	0.725275	1.45055	1.69231	1.69231	1.69231	0.241758	0.241758	0	0	0.241758	0.241758	0.967033	1.45055	1.45055	2.65934	2.65934	2.17582	3.14286
Merged-chr19-42238856-2	0	0.483516	0.241758	0.241758	0.483516	0.483516	0.241758	0.241758	0.241758	0.725275	0.725275	0.725275	0.967033	0.725275	0.241758	0.725275	0.483516	0.725275	0.725275	0.967033	0.483516	0.241758	0.483516	0.483516	0.241758	0.241758	0.241758	0.483516	0.725275	1.45055	1.93407	2.9011	3.38462	3.38462	3.38462	3.14286	3.38462	2.41758	2.9011	3.62637	3.14286	4.35165	5.56044	5.56044	5.07692	4.59341	2.65934	3.62637	5.56044
Merged-chr15-36682564-2	0	0	0	0	0	0	0	0	0	0	0	0	0	0	0	0.241758	0.241758	0.241758	0.483516	0.725275	0.483516	0.725275	1.20879	0.967033	0.967033	0.967033	1.20879	1.45055	1.93407	1.93407	1.69231	1.69231	1.45055	1.45055	1.45055	1.45055	0.967033	0.725275	0.967033	1.20879	1.69231	1.93407	2.17582	2.17582	1.93407	1.69231	1.93407	1.20879	1.20879
Merged-chr17-29392203-3	5.8022	5.8022	5.31868	3.62637	2.41758	2.41758	2.17582	3.14286	3.62637	3.86813	3.86813	3.86813	2.9011	2.9011	3.86813	4.10989	4.59341	4.10989	4.10989	2.9011	0.725275	0.483516	0.725275	0.483516	0.483516	0.483516	0.241758	0.483516	0.483516	0.483516	0.483516	0.967033	0.483516	1.20879	1.20879	1.69231	1.93407	2.41758	2.41758	2.65934	2.9011	3.62637	2.65934	3.14286	2.9011	2.17582	1.93407	2.17582	1.45055
Merged-chr11-114655463-2	0	0	0	0	0	0	0	0	0	0	0	0.241758	0.241758	0.241758	0.241758	0.725275	0.725275	0.967033	0.967033	0.725275	0.725275	0.483516	0.483516	0.241758	0.483516	0.725275	0.725275	0.725275	0.967033	0.725275	0.483516	0.967033	1.69231	2.17582	4.10989	5.07692	5.07692	5.07692	3.62637	2.17582	2.41758	2.65934	4.10989	7.25275	8.7033	8.46154	10.1538	8.7033	8.7033
Merged-chr10-43574655-2	0	0.241758	0.241758	0.241758	0.241758	0.241758	0	0	0.483516	0.483516	0.483516	0.483516	0.483516	0.483516	0.725275	0.725275	1.20879	0.967033	0.967033	0.725275	0.725275	0.241758	0	0	0	0.241758	0.241758	0.483516	0.483516	0.483516	0.483516	0.725275	0.967033	0.967033	1.20879	0.725275	0.967033	0.967033	1.20879	0.967033	0.967033	1.69231	2.9011	2.41758	2.65934	3.62637	2.9011	3.14286	4.10989
Merged-chr1-184629838-2	0	0	0.241758	0.241758	0.241758	0.483516	0.483516	0.483516	0.483516	0.241758	0.241758	0	0.483516	0.483516	0.483516	0.483516	0.483516	0	0	0	0	0	0	0	0	0	0	0	0	0	0	0	0	0	0.241758	0.967033	0.967033	1.45055	1.45055	1.45055	2.17582	3.14286	3.62637	3.86813	4.10989	3.14286	2.65934	3.14286	3.62637
Merged-chr1-97629292-3	0.967033	0.967033	0.725275	0.725275	0.241758	0.725275	0.725275	0.725275	1.20879	1.20879	0.725275	0.725275	0.483516	0.241758	0	0.241758	0.725275	1.20879	1.20879	0.967033	1.20879	0.725275	0.967033	0.967033	0.725275	1.20879	1.20879	0.967033	1.20879	1.69231	2.41758	2.65934	3.38462	5.56044	6.28571	6.04396	6.28571	5.31868	4.10989	3.14286	4.59341	6.76923	7.97802	9.18681	11.1209	9.91209	8.7033	7.73626	8.46154
Merged-chr2-79087705-2	0	0	0.483516	0.483516	0.483516	0.483516	0.483516	0	0	0	0	0.483516	0.483516	0.483516	0.483516	0.725275	0.967033	0.967033	0.967033	1.69231	1.45055	0.967033	0.967033	0.483516	0.483516	0.241758	0.241758	0	0	0.241758	0.241758	0.483516	0.483516	0.483516	0.483516	0.483516	0.725275	0.967033	1.20879	1.20879	1.20879	1.20879	1.20879	1.93407	3.86813	5.31868	6.76923	7.01099	8.7033
Merged-chr17-85800317-2	0	0.483516	0.967033	0.967033	0.967033	0.725275	0.241758	0	0	0.483516	0.967033	1.45055	1.69231	1.93407	1.93407	2.17582	1.69231	2.41758	1.93407	1.69231	1.93407	1.93407	0.967033	0.725275	0.725275	0.483516	0.241758	0.483516	0.725275	0.967033	1.69231	2.9011	3.14286	4.59341	5.07692	5.56044	6.04396	7.25275	6.76923	7.01099	5.8022	6.28571	6.28571	5.56044	6.28571	8.46154	7.97802	9.91209	11.6044
Merged-chr6-83846669-2	0	0.483516	0.483516	0.725275	0.483516	0.241758	0.241758	0.241758	0	0	0	0	0	0	0	0	0	0	0	0	0	0	0	0	0.241758	0.241758	0.241758	0.241758	0.241758	0.241758	0.241758	0.241758	0.483516	0.483516	0.725275	1.20879	1.20879	0.725275	1.20879	1.20879	0.967033	1.45055	1.45055	2.41758	2.65934	2.17582	2.65934	3.38462	2.9011
Merged-chr5-138936000-3	0	0.483516	0.241758	0.241758	0	0	0	0	0	0	0	0.483516	0.725275	0.725275	0.725275	0.725275	0.483516	0.725275	0.725275	1.20879	1.45055	0.967033	0.725275	0.241758	0.725275	0.483516	1.20879	1.20879	2.41758	2.17582	2.41758	2.41758	2.41758	2.9011	4.10989	4.83516	4.83516	6.76923	5.07692	3.86813	2.9011	1.69231	0.241758	0.241758	0.241758	0.967033	1.20879	1.45055	1.45055
Merged-chr12-16221450-3	6.28571	6.52747	6.28571	5.07692	3.62637	3.14286	1.93407	2.9011	3.86813	4.10989	4.35165	4.35165	2.9011	2.65934	2.9011	2.9011	2.9011	2.41758	1.20879	0.967033	0.967033	0.483516	0.725275	0.967033	1.20879	1.20879	1.45055	1.69231	1.45055	2.17582	2.17582	2.17582	1.93407	1.69231	0.725275	1.20879	0.967033	1.20879	1.93407	2.9011	3.14286	2.9011	2.17582	1.20879	0.967033	1.20879	2.17582	2.65934	2.9011
Merged-chr8-85589738-2	0	0	0.725275	0	0.483516	0.483516	0.483516	0.483516	0	0	0.241758	0.483516	0.967033	0.967033	1.45055	1.20879	1.45055	1.20879	2.41758	2.41758	3.86813	4.35165	5.56044	5.31868	4.59341	3.86813	5.31868	5.56044	7.73626	11.1209	12.0879	13.7802	13.7802	13.5385	11.3626	9.91209	6.52747	4.35165	2.9011	2.65934	2.17582	1.69231	1.69231	1.20879	1.45055	1.45055	1.45055	1.69231	1.45055
Merged-chr19-21340527-2	1.20879	1.20879	1.20879	1.20879	0.725275	0.483516	0.241758	0.483516	0.725275	0.725275	0.725275	0.967033	0.725275	0.483516	0.241758	0	0	0	0	0	0	0.241758	0.241758	0.241758	0.241758	0.241758	0	0	0	0.241758	0.241758	0.241758	0.241758	0.241758	0.241758	0.241758	0.483516	0.967033	0.725275	1.45055	1.45055	1.45055	1.45055	1.69231	1.20879	1.45055	1.69231	0.967033	1.45055
Merged-chr9-101862482-2	0.241758	0.241758	0.241758	0.241758	0	0.241758	0.483516	0.483516	0.483516	1.45055	0.967033	1.20879	1.20879	0.725275	0.483516	0.241758	0.241758	0.725275	0.483516	0.483516	0.483516	0.725275	0.483516	0.483516	0.725275	0.725275	0.725275	0.483516	0.725275	0.241758	0.241758	0.483516	0.967033	1.20879	1.45055	1.20879	1.20879	1.20879	1.45055	1.69231	1.93407	2.65934	2.65934	2.65934	2.17582	2.65934	3.38462	4.35165	6.04396
Merged-chr8-120768260-2	0	0	0	0	0	0	0	0	0.483516	0.483516	0.483516	0.483516	0.483516	0	0.483516	0.483516	0.483516	0.483516	1.69231	1.69231	1.69231	2.17582	1.20879	0.725275	0.967033	1.93407	1.45055	1.69231	2.17582	1.20879	1.20879	0.967033	0.725275	0.725275	0.725275	0.725275	0.483516	1.45055	1.45055	1.93407	2.65934	2.65934	1.69231	1.93407	1.93407	1.69231	1.69231	1.69231	1.45055
Merged-chr13-117128100-2	0	0	0	0	0	0	0	0	0	0	0	0	0.483516	0.967033	0.967033	0.967033	0.725275	0.241758	0	0	0.241758	0.241758	0.483516	0.725275	0.725275	0.725275	0.725275	0.483516	0.241758	0.241758	0	0	0.241758	0.725275	0.725275	1.20879	1.45055	1.20879	1.20879	0.967033	1.20879	1.45055	1.69231	1.20879	1.45055	1.93407	2.65934	2.9011	3.14286
Merged-chr15-78211621-3	0	0.967033	0.967033	1.20879	0.967033	0.967033	0.725275	0.241758	0.241758	0.241758	0.483516	0.967033	0.725275	0.725275	0.967033	1.20879	0.725275	0.967033	1.93407	1.93407	1.69231	1.69231	1.20879	0.241758	0.483516	0.241758	0.725275	0.725275	0.725275	0.725275	0.967033	1.45055	1.93407	2.17582	2.65934	3.62637	3.14286	2.65934	2.65934	2.17582	1.45055	1.20879	1.45055	1.45055	1.69231	2.17582	2.17582	1.93407	1.45055
Merged-chr18-35937740-2	1.45055	1.93407	1.93407	1.45055	0.967033	0.725275	0.241758	0.241758	0.241758	0.241758	0.483516	0.725275	1.45055	1.93407	1.45055	1.45055	1.45055	0.725275	1.20879	1.69231	1.93407	2.9011	2.65934	3.38462	3.62637	4.10989	3.86813	5.07692	5.8022	6.04396	5.07692	3.62637	2.41758	1.45055	1.20879	1.45055	2.17582	2.65934	2.9011	2.9011	3.14286	2.41758	2.17582	2.17582	2.41758	2.9011	2.65934	2.9011	4.35165
Merged-chr9-91004039-2	0	0	0	0	0	0	0	0	0	0	0	0	0	0	0	0	0	0	0	0.241758	0.241758	0.241758	0.483516	0.483516	0.241758	0.241758	0.241758	0	0.241758	0.483516	0.483516	0.483516	0.483516	0	0	0.241758	0.967033	1.69231	1.93407	2.65934	3.14286	2.17582	1.93407	1.93407	1.45055	2.17582	3.14286	3.86813	4.35165
Merged-chr10-95797488-2	0.483516	0.725275	0.725275	1.45055	3.86813	4.10989	5.8022	7.49451	5.56044	5.31868	4.59341	1.45055	1.45055	2.17582	2.41758	3.86813	5.56044	6.28571	6.76923	6.76923	6.52747	5.8022	4.59341	4.10989	3.86813	2.9011	2.17582	1.20879	0.483516	0.725275	0.725275	0.967033	1.20879	1.69231	0.967033	0.967033	0.725275	0.725275	0.725275	0.725275	1.20879	1.20879	0.483516	0.725275	0.725275	0.725275	1.69231	1.45055	1.20879
Merged-chr9-77428206-2	0.725275	0.725275	0.483516	0.241758	0.241758	0	0	0	0.483516	0.725275	0.725275	0.967033	0.967033	0.241758	0.241758	0.725275	1.20879	1.45055	1.69231	1.45055	0.725275	0.967033	1.69231	1.45055	1.45055	1.45055	0.725275	0.967033	1.20879	1.20879	1.69231	1.69231	1.93407	1.93407	2.41758	1.93407	1.45055	1.69231	2.41758	3.14286	3.86813	4.35165	5.8022	7.97802	8.7033	8.94505	8.21978	7.97802	9.18681
Merged-chr15-62669947-2	0	0.241758	0.241758	0.483516	0.725275	0.725275	1.20879	0.967033	0.967033	0.725275	0.483516	0	0	0	0	0	0	0	0	0.483516	0.483516	0.483516	0.483516	0.483516	0	0	0.241758	0.483516	0.483516	0.483516	0.483516	0.241758	0.967033	1.45055	1.45055	1.69231	1.20879	1.20879	0.967033	0.967033	1.45055	1.20879	0.967033	0.967033	1.69231	1.20879	0.967033	1.20879	1.20879
Merged-chr5-103736189-3	1.45055	1.45055	0.967033	0.483516	0.483516	0.483516	0.483516	0.483516	0.483516	0	0	0	0	0.483516	0.483516	0.725275	0.725275	1.93407	2.17582	2.41758	2.65934	2.9011	1.69231	1.45055	1.69231	1.93407	1.69231	1.93407	2.65934	2.65934	3.86813	4.35165	3.86813	4.10989	4.35165	3.86813	4.35165	3.86813	3.38462	3.38462	4.35165	5.31868	7.25275	8.46154	8.21978	8.21978	7.49451	6.28571	7.25275
Merged-chr3-107357299-2	0.483516	0.483516	0.483516	0.967033	0.967033	0.725275	0.725275	0.967033	0.483516	0.725275	0.725275	0.483516	0.241758	0.241758	0	0.241758	0.241758	0.241758	0.241758	0	0	0	0	0	0.241758	0.241758	0.725275	0.725275	1.45055	1.20879	1.45055	0.967033	1.20879	0.725275	0.725275	0.967033	0.967033	0.483516	0.725275	1.20879	0.967033	1.69231	2.65934	2.65934	4.59341	5.31868	5.8022	6.76923	9.67033
Merged-chr15-60892961-2	0.725275	0.725275	0.725275	0.483516	0.483516	0.483516	0.241758	0.483516	0.483516	0.725275	0.725275	0.725275	0.967033	0.725275	0.483516	0.483516	0.483516	0	0	0	0	0	0.241758	0.483516	0.483516	0.725275	0.967033	0.725275	0.483516	0.483516	0.967033	1.45055	2.17582	1.93407	2.17582	1.93407	1.93407	2.17582	2.17582	2.9011	3.38462	2.41758	3.86813	4.10989	3.14286	3.86813	4.10989	2.17582	2.41758
Merged-chr7-80134505-2	0	0	0.967033	0.967033	0.241758	0.241758	0.241758	0.241758	0.241758	0.241758	0.483516	0.241758	0.241758	0.967033	0.725275	0.725275	0.725275	0.967033	0.483516	0.967033	1.69231	1.69231	2.9011	3.38462	2.9011	2.41758	1.93407	0.967033	0.725275	1.20879	1.20879	1.20879	1.69231	1.20879	0.967033	1.69231	0.967033	0.725275	0.725275	0.725275	0	0	0.483516	1.20879	1.69231	2.65934	3.86813	3.86813	4.10989
Merged-chr15-34071761-2	0.241758	0.241758	0.725275	0.483516	0.725275	0.725275	0.725275	0.483516	0.483516	0.483516	0.483516	0.483516	0.241758	0.241758	0.241758	0.725275	0.483516	0.725275	0.725275	0.483516	0.241758	0.241758	0	0.241758	0.483516	0.483516	0.483516	0.241758	0.241758	0.241758	0.241758	0.241758	0	0.967033	0.967033	1.45055	1.45055	0.483516	0.483516	0.241758	0	0	0	0.241758	0.483516	0.725275	1.20879	0.967033	1.45055
Merged-chr15-19157709-2	0.483516	0.483516	0	0	0.483516	0.483516	0.483516	0.483516	0.483516	0	0	0	0	0	0	0.241758	0.241758	0.483516	0.725275	0.725275	0.483516	0.483516	0.241758	0.483516	0.483516	0.725275	0.725275	0.725275	0.241758	0.725275	0.483516	0.483516	0.483516	0.483516	0	0	0	0.483516	0.483516	0.725275	0.725275	0.483516	0.241758	0.483516	0.241758	0.241758	0.483516	0.967033	1.45055
Merged-chr8-87656360-2	0	0.241758	0.241758	0.241758	0.483516	0.483516	0.241758	0.241758	0.241758	0	0	0	0	0.241758	0.241758	0.241758	0.241758	0.241758	0	0.241758	0.241758	0.241758	0.483516	0.483516	0.725275	0.725275	0.725275	0.725275	0.241758	0.241758	0.241758	0.241758	0	0	0.483516	0.967033	0.967033	0.967033	0.725275	0.725275	0.241758	0.241758	0.241758	0.483516	0.725275	0.967033	1.69231	2.41758	2.41758
Merged-chr8-115644093-3	8.7033	9.18681	8.21978	7.25275	5.8022	3.86813	2.65934	1.93407	0.483516	0.483516	0.967033	1.45055	2.65934	3.86813	4.35165	5.07692	5.8022	5.31868	5.31868	4.59341	3.62637	2.65934	1.93407	1.20879	1.20879	1.45055	1.45055	2.17582	2.41758	3.62637	3.62637	3.38462	2.9011	2.9011	3.14286	2.17582	2.65934	2.17582	2.17582	2.17582	2.41758	1.93407	1.93407	0.967033	1.20879	1.45055	1.93407	2.17582	1.93407
Merged-chr12-69292341-2	0	0	0	0	0.241758	0.241758	0.483516	0.725275	1.69231	1.45055	1.45055	1.69231	0.967033	0.725275	0.967033	0.967033	0.483516	0.967033	1.20879	0.967033	1.45055	1.45055	1.93407	2.17582	2.17582	1.69231	0.967033	1.45055	1.20879	1.45055	1.45055	1.20879	0.725275	0.241758	0.241758	0.725275	1.93407	1.93407	2.41758	1.69231	1.69231	0.967033	1.45055	1.69231	2.17582	2.17582	2.65934	3.62637	3.86813
Merged-chr1-169095802-3	0.725275	1.20879	1.69231	1.45055	1.20879	0.967033	0	0.483516	0.725275	0.725275	0.967033	2.65934	2.17582	2.9011	3.62637	3.62637	3.38462	3.14286	3.14286	2.41758	1.69231	1.20879	1.93407	1.93407	1.93407	1.93407	1.93407	0.967033	0.967033	0.725275	0.725275	0.725275	0.241758	0.241758	0.241758	0	0	0.241758	0.725275	0.725275	0.967033	1.45055	1.20879	0.967033	1.20879	1.20879	1.45055	1.20879	0.967033
Merged-chr4-8962259-3	0	0	0	0	0.241758	0.241758	0.483516	0.483516	0.483516	0.241758	0.241758	0.483516	0.483516	0.483516	0.483516	0.725275	0.241758	0.241758	0.241758	0.241758	0	0	0	0	0	0.241758	0.241758	0.241758	0.725275	0.725275	0.725275	0.725275	0.725275	0.725275	1.20879	1.69231	2.17582	2.65934	2.65934	2.9011	3.86813	5.56044	5.31868	6.28571	5.31868	3.14286	2.9011	4.83516	4.10989
Merged-chr15-36987512-2	0.725275	0.967033	1.20879	1.20879	0.725275	0.483516	0.725275	0.483516	0.241758	0.483516	0.725275	0.967033	0.967033	0.967033	0.483516	0.483516	0.241758	0.241758	1.69231	1.93407	1.93407	1.93407	0.725275	0.967033	0.725275	0.967033	1.69231	2.17582	2.41758	2.41758	2.17582	1.45055	0.967033	0.241758	1.20879	0.967033	1.45055	2.41758	3.14286	2.41758	2.65934	2.17582	1.45055	1.93407	3.14286	3.86813	4.35165	4.83516	3.38462
Merged-chr19-21140657-2	0	0	0	0.483516	0.241758	0.241758	0.483516	0.483516	0.241758	0.241758	0	0.241758	0.241758	0.241758	0.483516	0.725275	0.483516	0.483516	0.483516	0.241758	0.241758	0.241758	0.483516	0.725275	0.725275	0.483516	0.483516	0.241758	0	0	0.241758	0.483516	0.483516	0.483516	0.241758	0	0	0.241758	0.725275	0.725275	1.20879	1.69231	1.93407	1.93407	1.93407	1.93407	1.20879	0.725275	0.967033
Merged-chr9-102411472-2	0	0.483516	0.241758	0.483516	0.483516	0.241758	0.483516	0.483516	0.241758	0.241758	0	0	0.725275	1.20879	1.45055	2.17582	1.69231	3.14286	3.38462	5.31868	4.83516	6.28571	6.76923	6.28571	6.76923	7.01099	4.83516	5.31868	5.8022	7.25275	7.49451	7.97802	7.97802	7.97802	6.28571	5.8022	7.25275	7.01099	7.49451	8.94505	9.91209	8.46154	8.7033	7.49451	6.76923	5.56044	5.31868	4.10989	3.62637
Merged-chr7-99640056-2	0	0.241758	0.483516	0.483516	0.483516	0.483516	0	0	0.241758	0.483516	0.483516	0.967033	1.20879	1.20879	1.20879	1.45055	0.967033	0.483516	0.241758	0.725275	0.967033	0.967033	0.967033	0.967033	0.483516	0.725275	1.20879	1.93407	2.41758	3.14286	2.41758	2.17582	1.69231	1.45055	0.967033	1.93407	1.93407	2.65934	2.65934	2.9011	2.17582	1.45055	1.45055	1.45055	1.20879	1.20879	0.725275	1.20879	0.725275
Merged-chr7-46339939-4	2.17582	2.17582	2.9011	3.62637	5.07692	6.52747	7.49451	8.46154	7.73626	7.49451	6.52747	6.04396	4.83516	4.83516	4.59341	6.52747	7.01099	8.46154	8.7033	7.49451	6.04396	4.59341	4.10989	4.10989	4.35165	2.9011	2.65934	2.65934	4.10989	3.62637	4.59341	3.86813	3.86813	2.9011	2.41758	2.9011	2.65934	3.14286	2.65934	2.41758	1.93407	1.69231	2.17582	1.93407	3.14286	3.86813	4.35165	3.86813	3.86813
Merged-chr7-114874086-2	0.241758	0.241758	0.241758	0.241758	0.967033	0.725275	0.967033	0.967033	0.725275	0.241758	0.483516	0.241758	0.241758	0.241758	0.241758	0	0	0	0.241758	0.241758	0.241758	0.241758	0.241758	0	0	0	0	0	0	0	0	0	0	0	0	0	0	0.241758	0.483516	0.483516	0.483516	0.483516	0.241758	1.20879	2.41758	3.14286	4.35165	5.07692	5.31868
Merged-chr9-26625894-2	0	0	0	0	0	0	0	0	0	0	0	0.241758	0.241758	0.725275	0.967033	0.725275	0.725275	0.725275	0	0	0	0.241758	0.725275	1.20879	1.20879	1.20879	1.45055	0.967033	0.483516	0.725275	0.483516	0.241758	0.241758	0	0.967033	0.967033	0.967033	0.967033	0.241758	0	0.483516	0.967033	1.20879	1.69231	1.69231	1.93407	2.17582	1.93407	2.65934
Merged-chr11-90037531-2	5.31868	4.10989	3.14286	3.14286	2.9011	2.9011	4.10989	4.35165	3.62637	3.86813	2.41758	1.20879	1.69231	1.69231	1.69231	2.41758	2.17582	1.93407	0.967033	0.483516	0.725275	1.20879	1.45055	1.69231	2.41758	2.17582	1.69231	1.69231	1.69231	0.967033	0.725275	0.725275	0.725275	0.967033	1.20879	1.69231	1.45055	1.45055	1.45055	1.93407	1.93407	2.17582	2.9011	2.9011	3.62637	4.10989	4.59341	4.10989	5.56044
Merged-chr9-102442382-2	0.725275	0.725275	0.725275	0	0	0	0.241758	0.483516	0.483516	0.483516	0.483516	0.483516	0.483516	0.483516	0.725275	0.967033	0.483516	0.483516	0.483516	0.483516	0.241758	0.241758	0.483516	0.483516	0.725275	0.725275	0.725275	1.20879	0.725275	0.967033	0.967033	0.483516	0.241758	0.483516	0.483516	0.483516	0.483516	0.725275	1.20879	0.967033	2.41758	2.65934	3.14286	3.86813	3.62637	2.65934	1.93407	2.65934	2.41758
Merged-chr10-94249053-2	0	0	0	0	0.967033	0.967033	0.967033	0.967033	0.483516	0.241758	0.483516	0.483516	0.483516	0.483516	0	0	0	0	0	0	0	0	0	0	0	0	0.241758	0.241758	0.725275	0.967033	0.725275	0.725275	0.725275	0.725275	0.725275	1.45055	1.69231	1.93407	2.17582	2.41758	2.9011	5.56044	5.56044	5.31868	5.31868	5.07692	3.86813	4.35165	6.28571
Merged-chr10-118947864-2	0	0	0.725275	0.241758	0.725275	0.967033	1.20879	1.93407	2.65934	2.41758	2.65934	2.17582	0.725275	0.725275	0.725275	0.241758	0.725275	0.967033	0.725275	1.20879	0.725275	0.483516	0.483516	0.483516	0	0	0.241758	0.725275	0.725275	0.725275	0.725275	0.241758	0.241758	0.241758	0.241758	0.241758	0.483516	0.967033	1.45055	2.17582	2.65934	3.62637	5.31868	5.8022	5.31868	4.83516	5.07692	4.35165	4.10989
Merged-chr1-66977772-3	0	0	0	0	0	0	0	0.241758	0.241758	0.967033	1.93407	3.86813	5.07692	7.01099	9.42857	11.6044	11.8462	13.2967	9.91209	7.97802	6.04396	8.94505	12.8132	15.956	17.8901	19.3407	15.956	11.8462	12.8132	10.6374	8.94505	7.25275	5.56044	6.04396	4.83516	4.35165	3.38462	2.41758	1.69231	0.725275	0.725275	0.967033	0.725275	1.45055	1.45055	1.93407	1.45055	1.20879	0.725275
Merged-chrX-97748578-2	0	0	0	0	0	0.241758	0.241758	0.241758	0.241758	0	0	0	0	0	0	0	0	0	0.241758	0.241758	0.241758	0.241758	0.241758	0	0	0.241758	0.241758	0.241758	0.241758	0.241758	0	0	0	0.241758	0.241758	0.241758	0.483516	0.483516	0.725275	0.725275	1.45055	1.45055	2.17582	1.93407	1.93407	1.45055	1.69231	1.93407	2.41758
Merged-chr11-19714308-2	0	0.725275	0.967033	0.967033	0.967033	0.967033	0	0.483516	0.483516	0.483516	0.483516	0.483516	0	0	0	0	0	0	0.483516	0.483516	0.483516	0.725275	0.967033	0.483516	0.483516	0.725275	1.45055	1.20879	1.20879	1.20879	1.20879	0.725275	1.20879	1.45055	1.45055	0.725275	0.967033	1.20879	1.20879	1.20879	1.45055	1.69231	1.20879	0.967033	1.20879	0.967033	0.967033	2.41758	4.35165
Merged-chr10-82898927-2	0.725275	0.483516	0.725275	0.241758	0.241758	0.241758	0.483516	1.20879	1.20879	1.20879	1.20879	0.483516	0	0	0.241758	0.241758	0.241758	0.241758	0.241758	0	0.241758	0.241758	0.241758	0.241758	0	0	0	0.241758	0.241758	0.483516	0.483516	0.725275	1.20879	1.45055	1.45055	1.20879	0.725275	0.483516	0.483516	0.241758	0.241758	0.483516	0.483516	0.967033	0.967033	1.20879	0.725275	0.725275	1.20879
Merged-chr3-109766894-2	0	0	0	0	0	0	0	0	0	0	0	0.241758	0.483516	0.483516	0.483516	0.241758	0	0	0.241758	0.241758	0.241758	0.241758	0.241758	0	0	0	0	0	0	0.241758	0.241758	0.483516	0.483516	0.483516	0.241758	0.241758	0.241758	0.241758	0.241758	0.725275	0.725275	0.725275	1.20879	0.967033	0.967033	2.41758	2.65934	2.9011	3.38462
Merged-chr2-180240886-2	0	0.483516	0.483516	0.725275	0.967033	0.725275	0.483516	0.483516	0	0	0	0	0	1.69231	1.93407	1.93407	1.93407	1.45055	0.241758	0	0	0.483516	0.483516	0.725275	0.725275	0.967033	0.483516	0.483516	0.483516	0.483516	0.241758	0.967033	0.967033	0.725275	0.725275	0.967033	0.483516	0.483516	0.483516	0.725275	0.241758	0.241758	0.241758	0.241758	0.241758	0.967033	1.20879	1.69231	1.69231
Merged-chr7-114922682-2	0	0	0	0	0	0.241758	0.483516	0.483516	0.483516	0.483516	0.241758	0.241758	0.241758	0.483516	0.483516	0.483516	0.241758	0	0.241758	0.483516	0.483516	0.483516	0.483516	0.241758	0	0.241758	0.483516	0.483516	0.725275	1.20879	1.20879	1.45055	1.69231	0.967033	0.967033	1.20879	0.725275	0.483516	0.725275	1.93407	2.41758	2.41758	4.10989	5.07692	5.56044	6.04396	6.04396	5.8022	4.83516
Merged-chr14-120236451-2	3.38462	4.10989	3.86813	3.62637	3.86813	4.10989	3.62637	2.65934	2.17582	0.967033	0.725275	0.725275	0.725275	0.967033	1.20879	0.725275	0.967033	0.967033	1.20879	0.967033	0.725275	0.483516	0.483516	0.241758	0.483516	0.967033	0.967033	0.725275	0.725275	0.483516	0	0	0	0.241758	0.241758	0.483516	0.483516	0.483516	0.483516	0.483516	0.483516	0.967033	1.20879	0.967033	0.725275	0.725275	0.483516	0.241758	0.725275
Merged-chr14-69823780-2	0	0	0.241758	0.241758	0.483516	0.483516	0.483516	1.45055	1.93407	1.69231	2.41758	2.17582	1.69231	1.69231	1.45055	1.20879	1.69231	1.20879	1.20879	1.20879	0.967033	0.241758	0.241758	0	0	0	0	0	0	0	0	0	0	0.967033	1.20879	1.69231	2.41758	2.9011	2.41758	2.17582	1.93407	2.17582	1.93407	4.10989	4.35165	4.83516	6.04396	6.28571	4.59341
Merged-chr2-48080324-2	0.725275	0.725275	0.483516	0.483516	0	0	0.483516	0.967033	1.69231	2.17582	2.65934	2.65934	2.17582	1.69231	1.93407	1.69231	0.967033	0.967033	0.483516	0.967033	1.69231	2.17582	2.17582	2.9011	2.41758	1.93407	2.41758	2.17582	1.69231	2.41758	2.41758	1.45055	2.65934	2.41758	1.93407	2.65934	2.41758	2.17582	2.17582	1.20879	1.45055	1.93407	2.17582	2.65934	5.8022	5.8022	6.52747	6.04396	6.52747
Merged-chr7-24389672-2	0	0	0	0.241758	0.241758	0.241758	0.241758	0.241758	0.241758	0.241758	0.483516	0.483516	0.725275	0.967033	0.725275	0.967033	1.45055	0.967033	1.93407	1.93407	2.17582	3.14286	3.14286	2.65934	2.41758	2.41758	1.93407	1.69231	1.69231	1.93407	1.20879	1.20879	1.45055	1.20879	0.967033	1.20879	0.725275	0.725275	0.725275	0.241758	0.725275	0.967033	0.967033	0.967033	0.967033	0.967033	0.725275	1.20879	1.45055
Merged-chr1-75338475-2	0.725275	0.483516	0.241758	0.483516	0.967033	0.967033	0.967033	0.967033	0.483516	0.483516	0.241758	0.241758	0.483516	0.725275	0.725275	1.20879	1.20879	0.967033	0.967033	0.725275	0.483516	0.483516	0.483516	0.241758	0.241758	0.241758	0.725275	0.967033	0.725275	0.725275	0.725275	0.483516	0.241758	0.725275	0.967033	1.45055	1.93407	1.93407	1.93407	3.62637	3.38462	4.35165	4.35165	4.59341	6.04396	6.76923	8.46154	11.8462	12.8132
Merged-chrX-102659369-2	0	0	0	0	0	0	0	0	0	0	0	0	0	0	0	0	0	0	0	0	0	0	0	0	0	0	0	0	0	0	0	0	0	0	0	0	0	0.241758	0.241758	0.241758	0.241758	0	0	0	0	0	0	0.241758	0.241758
Merged-chr1-37011679-2	0.241758	0.241758	0.241758	0.241758	0.241758	0	0	0	0.483516	0.967033	1.20879	1.20879	0.725275	0.725275	0.725275	0.483516	0.725275	0.725275	0.241758	0.241758	1.20879	0.967033	1.45055	1.93407	1.45055	1.20879	1.69231	0.967033	0.967033	1.20879	1.20879	1.69231	2.65934	3.62637	4.35165	4.59341	4.10989	3.62637	3.62637	3.38462	3.38462	3.14286	2.17582	1.93407	1.93407	2.41758	2.17582	1.93407	2.65934
Merged-chr7-142567032-2	0	0	0	0	0	0	0.241758	0.241758	0.241758	0.241758	0.483516	0.241758	0.241758	0.241758	0.241758	0	0	0.241758	0.241758	0.725275	0.967033	0.967033	0.967033	0.725275	0.241758	0.241758	0.725275	0.725275	0.725275	0.967033	0.967033	0.483516	0.483516	0.483516	0.241758	0.241758	0.725275	0.725275	0.725275	0.725275	0.725275	0.241758	1.20879	1.69231	2.17582	2.65934	2.9011	2.17582	2.65934
Merged-chr5-53940723-2	0.241758	0	0.241758	0.241758	0.241758	0.241758	0	0.241758	0.241758	0.483516	0.483516	0.483516	0.483516	0.483516	0.483516	0.241758	0.241758	0.241758	0.483516	0.967033	1.93407	1.93407	2.65934	2.41758	1.45055	1.20879	0.967033	1.45055	2.41758	2.65934	3.62637	4.59341	5.56044	4.59341	3.62637	2.9011	1.93407	0.967033	2.65934	3.86813	4.83516	4.83516	4.10989	4.35165	2.9011	4.10989	3.62637	3.86813	4.35165
Merged-chr3-79784364-2	0	0.241758	0	0	0	0	0.241758	0.241758	0.241758	0.241758	0.241758	0	0.483516	0.483516	0.483516	0.725275	0.483516	0.241758	0.241758	0	0	0.241758	0.241758	0.241758	0.241758	0	0	0	0	0	0	0.241758	0.241758	0.241758	0.725275	0.725275	0.725275	1.45055	1.69231	1.93407	2.41758	3.14286	2.9011	3.62637	3.86813	5.56044	6.28571	6.52747	7.49451
Merged-chr11-80284556-2	0	0	0	0	0	0	0.241758	0.241758	0.241758	0.241758	0.483516	0.241758	0.241758	0.241758	0.483516	0.483516	0.483516	0.483516	0.241758	0	0.241758	0.241758	0.483516	0.483516	0.483516	0.241758	0.241758	0	0	0	0.483516	0.967033	1.45055	1.45055	1.45055	0.967033	0.241758	1.20879	2.41758	2.65934	3.38462	3.62637	2.65934	1.93407	1.69231	1.45055	1.20879	1.45055	1.93407
Merged-chr5-54952359-2	0.241758	0.483516	0.483516	0.483516	1.20879	0.967033	0.725275	1.20879	1.20879	0.483516	0.483516	0.241758	0	0	0	0	0	0	0.483516	0.483516	0.483516	0.725275	0.725275	0.967033	1.20879	1.45055	1.20879	0.483516	0.483516	0.241758	0.241758	0.241758	0.241758	0.725275	0.967033	0.725275	1.20879	1.20879	1.20879	1.93407	2.41758	2.41758	3.38462	3.38462	3.38462	2.9011	2.65934	1.69231	1.45055
Merged-chr10-63094720-2	0	0	0.483516	0.483516	1.69231	1.69231	1.45055	2.41758	2.41758	2.17582	2.17582	2.65934	1.69231	1.45055	1.93407	2.17582	2.17582	2.17582	1.69231	1.69231	1.93407	1.69231	1.69231	1.69231	1.69231	1.20879	0.725275	0.483516	0.241758	0.483516	1.45055	2.9011	4.10989	4.83516	4.83516	3.86813	3.62637	2.9011	2.9011	4.10989	5.07692	5.31868	5.31868	4.59341	4.35165	3.62637	2.41758	2.41758	2.17582
Merged-chr8-18817143-2	0.241758	0.241758	0.241758	0.483516	0.241758	0.241758	0.241758	0	0	0	0	0	0.241758	0.241758	0.241758	0.241758	0.241758	0	0	0.241758	0.241758	0.241758	0.241758	0	0	0	0.241758	0.725275	0.967033	0.967033	0.725275	0.725275	0.241758	0.483516	1.20879	1.20879	1.20879	0.967033	0.483516	0.241758	0.241758	0.241758	0	0	0	0.241758	0.241758	0.241758	0.483516
Merged-chr2-126995762-3	0.967033	0.483516	0.967033	0.725275	0.967033	1.45055	1.45055	0.725275	0.725275	0.967033	0.967033	0.967033	0.967033	0.725275	0.483516	0	0	0.483516	0.483516	0.483516	0.483516	0.241758	0.483516	0.967033	1.45055	1.69231	2.17582	1.69231	1.69231	1.45055	1.45055	1.69231	2.17582	1.45055	1.45055	2.65934	2.17582	3.62637	5.8022	7.25275	7.01099	8.21978	6.52747	5.31868	4.10989	3.38462	2.41758	2.41758	2.65934
Merged-chr16-73754488-2	0	0	0.483516	0.241758	0	0	0	0	0	0	0	0	0	0	0	0.241758	0.241758	0.241758	0.241758	0	0	0.483516	0.725275	0.725275	0.725275	0.725275	0.241758	0	0	0	0	0	0	0	0	0	0	0	0.241758	0.241758	0.241758	0.241758	0	0	0.241758	0.241758	0.241758	0.241758	0
Merged-chr11-60884698-2	0.967033	1.45055	1.45055	0.967033	0.725275	0.483516	0.241758	0	0	0.483516	0.483516	0.483516	0.725275	0.725275	0.483516	0.483516	0.241758	0.241758	0	0	0.241758	0.725275	0.725275	1.20879	1.20879	0.967033	0.483516	0.483516	0	0.241758	0.483516	0.725275	0.725275	0.725275	0.483516	0.241758	0.241758	0.241758	0.241758	0.967033	0.967033	1.20879	1.69231	1.20879	0.967033	2.17582	2.9011	3.14286	3.62637
Merged-chr11-55085469-2	0.241758	0.483516	0.483516	0.241758	0.241758	0.241758	0	0.241758	0.483516	0.483516	0.725275	0.725275	0.483516	0.241758	0	0	0.241758	0.241758	0.241758	0.483516	0.483516	0.725275	0.967033	1.45055	1.20879	0.967033	0.967033	0.725275	0.241758	0.483516	0.483516	0.241758	0.241758	0.241758	0	0	0.241758	0.241758	0.241758	0.725275	0.967033	0.967033	1.20879	0.967033	1.20879	1.20879	1.20879	1.45055	1.20879
Merged-chr9-107305546-2	1.69231	1.20879	0.967033	1.20879	1.69231	1.20879	1.20879	1.69231	1.20879	1.45055	1.45055	1.20879	1.20879	0.725275	0.725275	1.20879	1.20879	0.967033	0.967033	2.17582	1.69231	1.69231	2.17582	1.45055	1.20879	1.69231	1.45055	1.45055	1.45055	2.65934	2.65934	2.9011	3.14286	4.10989	3.86813	2.9011	2.65934	2.41758	1.20879	0.725275	0.483516	0.725275	0.725275	0.967033	1.20879	1.69231	2.17582	1.93407	1.93407
Merged-chr10-95828601-2	2.41758	2.41758	2.41758	1.93407	1.93407	2.65934	2.9011	3.38462	3.38462	3.38462	2.65934	2.41758	1.20879	0.967033	0	0.483516	1.45055	2.17582	2.17582	2.41758	1.93407	1.20879	0.967033	0.725275	0.967033	0.967033	0.967033	0.967033	0.725275	0.241758	0.725275	0.483516	1.20879	1.20879	0.967033	0.725275	0.725275	0.483516	0.483516	0.725275	0.483516	0.483516	0.967033	1.45055	1.69231	1.45055	1.20879	1.69231	1.20879
Merged-chr16-32512493-2	0	0	0.725275	0.725275	0.483516	0.483516	0.241758	0	0.483516	0.483516	0.967033	1.45055	2.17582	1.69231	1.45055	0.725275	0.967033	0.483516	0.725275	0.967033	0.725275	0.725275	0.967033	0.967033	1.69231	1.93407	1.45055	1.20879	0.725275	0.241758	0.725275	1.20879	1.20879	1.20879	1.45055	0.725275	0.483516	0.483516	0.483516	0.725275	0.725275	0.483516	0.483516	0.483516	0.241758	0.241758	0.483516	0.483516	0.483516
Merged-chrX-11728181-3	0	0	0.483516	0.725275	0.725275	0.725275	1.45055	0.725275	0.725275	0.725275	0.725275	0.725275	0.725275	0.725275	0.725275	0.483516	0	0	0.241758	0.241758	0.241758	0.241758	0	0.241758	0.241758	0.241758	0.241758	0.241758	0.725275	0.725275	1.45055	1.45055	1.45055	1.45055	1.45055	1.20879	2.17582	2.65934	3.14286	2.9011	3.14286	3.86813	3.38462	2.9011	3.14286	1.93407	1.45055	1.20879	2.17582
Merged-chr2-90921368-2	26.1099	23.4505	21.7582	18.1319	14.7473	14.7473	12.8132	12.8132	14.5055	16.6813	15.956	16.6813	14.7473	13.7802	9.91209	8.7033	7.25275	7.01099	6.76923	5.8022	4.83516	3.62637	2.65934	1.45055	0.725275	0.725275	0.967033	0.725275	0.483516	0.725275	0.241758	0.483516	0.483516	0.483516	0.725275	1.20879	0.967033	0.967033	0.483516	-3.55271e-15	-3.55271e-15	-3.55271e-15	-3.55271e-15	0.483516	0.483516	0.967033	1.45055	1.69231	1.93407
Merged-chr4-54614656-3	0.725275	0.725275	0.483516	0.483516	0.483516	0.967033	1.20879	1.20879	1.45055	1.69231	1.45055	1.45055	1.20879	0.967033	0.483516	0.241758	0	0	0	0.241758	0.725275	0.725275	0.967033	1.20879	0.725275	1.20879	1.20879	1.69231	1.69231	2.41758	3.38462	4.10989	5.8022	5.07692	6.04396	5.56044	5.31868	8.46154	11.1209	11.8462	12.0879	9.18681	6.28571	4.83516	6.04396	7.97802	10.1538	11.3626	11.3626
Merged-chr3-41229206-2	0	0	0	0.241758	0.483516	0.725275	0.967033	0.967033	0.725275	1.20879	0.725275	0.725275	0.725275	0.483516	0.483516	0.483516	0.483516	0.483516	0.725275	0.483516	0.725275	0.725275	0.725275	0.725275	0.483516	0.483516	0.483516	0.241758	0.241758	0	0.241758	0.241758	0.483516	0.483516	0.725275	0.725275	0.725275	0.483516	1.20879	1.93407	2.41758	3.14286	3.14286	3.86813	3.86813	6.52747	10.3956	12.0879	12.8132
Merged-chr5-138951598-2	3.86813	2.9011	2.9011	2.65934	2.17582	2.17582	1.45055	0.967033	0.725275	0.483516	0.483516	0.483516	0.483516	0.725275	0.725275	0.483516	0.241758	0.483516	0.241758	0.241758	0.241758	0.241758	0	0	0	0	0.241758	0.483516	1.69231	1.93407	2.17582	2.17582	2.17582	0.725275	1.20879	0.967033	0.725275	1.93407	2.65934	2.65934	2.9011	4.59341	4.10989	4.10989	3.38462	2.17582	1.93407	2.41758	2.9011
Merged-chr1-189707392-2	0	0.241758	0.241758	0.241758	0.725275	0.725275	0.483516	0.483516	0.483516	0.241758	0.483516	0.725275	0.725275	0.967033	0.725275	0.725275	0.483516	0.241758	0	0.241758	0.725275	1.20879	1.69231	2.17582	1.93407	2.41758	2.41758	2.9011	2.41758	2.9011	3.62637	3.62637	3.86813	4.10989	5.07692	4.83516	4.83516	4.83516	3.62637	3.14286	2.9011	6.52747	7.97802	10.1538	10.1538	8.94505	7.73626	6.52747	5.56044
Merged-chr15-98537379-2	4.83516	4.10989	3.38462	2.17582	0.967033	2.17582	7.25275	14.2637	23.2088	29.4945	34.5714	34.8132	30.4615	22.967	19.5824	14.989	9.91209	7.49451	5.31868	3.38462	1.45055	0.725275	0.483516	0.967033	1.69231	1.69231	1.69231	1.69231	1.20879	0.967033	0.967033	0.725275	0.967033	0.967033	1.20879	0.967033	0.967033	0.483516	0.483516	0.483516	0.483516	0.725275	0.725275	3.14286	3.62637	3.86813	4.59341	4.10989	3.14286
Merged-chr1-172651257-2	3.62637	4.10989	2.65934	1.69231	0.967033	1.45055	0.725275	0.967033	1.20879	1.45055	1.45055	1.69231	1.69231	2.41758	2.17582	1.93407	1.93407	1.69231	0.967033	0.483516	0.967033	0.967033	1.20879	1.93407	2.41758	1.69231	1.93407	1.20879	0.967033	0.725275	0.483516	0.483516	0.967033	1.45055	1.20879	2.17582	2.41758	2.41758	2.17582	1.45055	1.20879	0.725275	1.20879	1.93407	1.93407	2.41758	2.65934	0.967033	0.967033
Merged-chr2-38973731-2	0.241758	0.241758	0.241758	0.241758	0.241758	0	0	0.241758	0.725275	0.967033	0.967033	1.20879	0.483516	0.483516	0.967033	0.967033	1.45055	1.93407	1.45055	1.20879	0.725275	0.967033	0.725275	0.725275	0.725275	0	0.725275	0.725275	1.20879	1.45055	1.69231	0.967033	0.483516	0.725275	0.241758	1.69231	1.93407	2.41758	2.65934	2.17582	1.45055	1.69231	0.967033	0.483516	0.241758	0	0.241758	0.241758	0.483516
Merged-chr7-132440306-2	0	0	0	0	0	0	0	0	0	0	0	0	0	0	0	0.483516	0.483516	0.483516	0.483516	0.241758	0.725275	0.725275	0.967033	0.967033	0.967033	0.483516	0.483516	0.483516	0.483516	0.725275	0.967033	1.20879	1.20879	0.967033	0.725275	0.725275	1.45055	1.20879	1.20879	0.967033	0.967033	0	0	0	0.241758	0.483516	1.45055	1.45055	1.69231
Merged-chr1-180605421-3	0.725275	0.725275	0.483516	0.483516	0.241758	0.725275	0.725275	0.483516	0.483516	0.725275	0.241758	0.241758	0.241758	0.241758	0.241758	0.241758	0.967033	0.967033	0.725275	0.725275	0.725275	0.241758	0.725275	0.725275	0.725275	0.967033	0.725275	0.967033	1.45055	2.41758	3.38462	5.56044	5.56044	5.31868	7.01099	6.28571	5.56044	6.28571	5.8022	6.28571	5.07692	4.10989	2.41758	3.86813	4.35165	7.25275	7.97802	9.42857	11.1209
Merged-chr2-132221975-2	0	0	0	0	0.483516	0.483516	1.20879	1.20879	1.20879	1.20879	1.20879	0.967033	0.725275	0.725275	0.725275	0.483516	0.483516	0.725275	0.241758	0.483516	0.483516	0.725275	0.483516	0.725275	0.483516	0.725275	0.967033	0.967033	0.725275	0.967033	0.483516	0.725275	0.967033	0.967033	1.45055	1.69231	1.45055	1.93407	1.93407	2.41758	3.38462	4.10989	4.10989	3.86813	4.35165	4.59341	4.10989	5.07692	5.56044
Merged-chr2-84832257-2	0	0	0	0	0	0.241758	0.241758	0.241758	0.241758	0.241758	0	0	0	0.241758	0.241758	0.483516	0.483516	0.241758	0.241758	0	0	0	0	0	0	0	0	0	0	0	0	0.241758	0.241758	0.241758	0.241758	0	0	0	0.241758	0.483516	0.725275	0.725275	0.725275	0.967033	2.17582	2.41758	3.14286	3.86813	3.86813
Merged-chr6-52531877-2	0	0.725275	0.483516	0.967033	0.967033	1.20879	0.725275	0.241758	0.241758	0.241758	0.241758	0.483516	0.725275	0.483516	0.483516	0.483516	0	0	0.241758	0.483516	0.483516	0.967033	0.967033	0.725275	0.483516	0.241758	0.241758	0.725275	0.725275	0.725275	0.967033	0.483516	0.725275	0.725275	0.967033	0.483516	0.967033	0.725275	0.483516	1.20879	0.967033	1.45055	1.93407	1.69231	1.45055	1.93407	1.20879	1.69231	3.38462
Merged-chr18-39389899-3	0	0.725275	0.967033	0.725275	0.967033	1.20879	0.725275	1.45055	1.20879	1.20879	0.967033	0	0.241758	0.241758	0.483516	0.483516	0.483516	0.241758	0.241758	0.241758	0.241758	0.483516	0.967033	1.20879	2.17582	2.65934	3.14286	2.9011	1.93407	1.45055	2.65934	2.17582	2.41758	2.9011	3.14286	3.86813	4.10989	5.8022	6.28571	6.28571	6.52747	6.28571	5.56044	6.76923	7.01099	8.46154	10.3956	12.5714	11.3626
Merged-chr7-115466865-2	1.69231	1.45055	1.69231	1.45055	1.93407	1.45055	1.20879	1.20879	1.20879	0.967033	0.967033	0.725275	0.241758	0.241758	0.483516	0.483516	0.483516	0.483516	0.241758	0.241758	0.241758	0.483516	0.483516	0.241758	0.241758	0.483516	0.241758	0.241758	0.241758	0.241758	0.241758	0.241758	0.241758	0.241758	0.241758	0	0.241758	0.241758	0.241758	0.483516	0.483516	0.967033	0.967033	1.69231	1.45055	1.20879	0.967033	1.20879	0.967033
Merged-chr17-67639614-3	1.69231	1.93407	2.65934	2.9011	3.38462	2.65934	2.17582	1.93407	1.69231	2.17582	2.17582	2.9011	2.41758	2.17582	2.17582	4.10989	6.04396	6.76923	7.01099	5.56044	3.14286	3.38462	2.9011	5.07692	5.56044	7.01099	7.49451	6.52747	7.25275	7.01099	6.76923	6.76923	5.31868	4.10989	3.38462	3.62637	3.62637	3.86813	3.86813	3.62637	3.62637	3.14286	2.9011	2.65934	1.45055	0.967033	1.69231	2.41758	2.41758
Merged-chr1-155453200-2	0	0	0	0	0	0	0	0.241758	0.241758	0.483516	0.725275	0.725275	0.483516	0.241758	0	0.241758	0.725275	0.725275	0.725275	0.725275	0.483516	0.241758	0.725275	0.725275	0.967033	1.20879	0.725275	0.725275	0.725275	0.483516	0.241758	0.725275	1.20879	0.967033	0.967033	0.967033	0.967033	0.483516	0.725275	0.725275	0.725275	0.967033	1.20879	1.69231	2.17582	3.38462	4.35165	4.83516	4.83516
Merged-chr2-38403127-2	0	0	0.483516	0.241758	0.241758	0.241758	0.241758	0.483516	0.483516	0.483516	0.725275	0.483516	0.241758	0.241758	0.241758	0	0	0	0	0	0	0	0	0	0	0	0	0	0	0	0	0	0	0	0	0	0	0	0.483516	0.483516	0.483516	0.483516	0.725275	0.241758	0.241758	0.483516	0.483516	0.725275	0.967033
Merged-chr5-82728299-2	0	0	0	0	0	0	0	0	0	0	0	0	0	0	0	0	0	0.241758	0.241758	0.483516	0.483516	0.483516	0.241758	0.241758	0	0	0	0	0	0	0.725275	0.725275	0.967033	0.967033	0.725275	0.241758	0.967033	1.20879	1.45055	1.93407	1.45055	1.20879	0.967033	0.483516	0.241758	0.483516	1.20879	0.967033	2.41758
Merged-chr5-65086462-2	0	0	0.241758	0.483516	0.483516	0.483516	0.725275	0.483516	0.241758	0.241758	0.483516	0.483516	0.483516	0.483516	0.483516	0.241758	0	0	0	0.483516	0.483516	0.483516	0.483516	0.483516	0	0.241758	0.241758	0.241758	0.483516	0.725275	1.20879	1.20879	1.45055	1.45055	1.45055	1.20879	1.45055	0.967033	0.725275	0.725275	0.967033	1.93407	2.41758	2.9011	2.9011	1.93407	3.62637	3.14286	3.62637
Merged-chr5-115002657-2	0	0	0	0.241758	0.241758	0.241758	0.241758	0.241758	0	0	0.241758	0.241758	0.241758	0.241758	0.241758	0.241758	0.241758	0.241758	0.483516	0.241758	0.241758	0.241758	0	0	0	0	0	0	0	0	0	0.483516	0.725275	0.967033	0.967033	0.967033	0.967033	0.725275	0.483516	0.483516	0.483516	2.41758	4.10989	5.07692	7.01099	6.04396	5.56044	4.35165	4.59341
Merged-chr19-27187716-2	0.241758	0.483516	0.483516	0.725275	0.725275	0.725275	0.483516	0.483516	0	0	0	0.241758	0.241758	0.241758	0.241758	0	0	0.241758	0.241758	0.241758	0.241758	0	0	0	0	0	0.241758	0.241758	0.483516	0.483516	0.483516	0.241758	0.241758	0.241758	0.241758	0.241758	0.241758	0	0.483516	0.483516	0.483516	0.725275	0.967033	0.483516	0.483516	0.241758	0.967033	1.69231	1.69231
Merged-chr5-134080970-2	0.241758	0.241758	0.241758	0.483516	0.483516	0.241758	0.241758	0.241758	0	0	0	0.241758	0.241758	0.241758	0.241758	0.241758	0	0	0	0	0.241758	0.241758	0.241758	0.241758	0.483516	0.241758	0.241758	0.241758	0.241758	0	0	0	0.241758	0.483516	0.725275	0.967033	1.93407	1.69231	2.41758	2.9011	2.65934	2.65934	4.10989	5.31868	5.07692	6.52747	6.28571	6.04396	6.04396
Merged-chr10-43694095-2	0.483516	1.20879	1.69231	1.69231	1.93407	1.45055	1.20879	0.725275	0.725275	1.20879	0.725275	0.725275	1.20879	1.45055	0.967033	0.967033	0.967033	0.483516	0.241758	0	0.725275	0.725275	0.967033	0.967033	0.483516	0.241758	0.241758	0	0.725275	0.725275	0.725275	0.725275	0.725275	0.241758	0.725275	0.725275	0.967033	0.967033	0.967033	0.483516	0.483516	0.241758	0	0	0	0	0.241758	0.725275	0.725275
Merged-chr10-93944846-2	0.967033	0.483516	0	0	0.241758	0.241758	0.241758	0.483516	0.483516	1.20879	1.20879	1.20879	1.20879	0.725275	0.241758	0.241758	0.483516	0.483516	0.483516	0.483516	0.241758	0.241758	0	0	0	0	0	0	0	0	0	0	0.241758	0.725275	0.725275	0.967033	0.967033	0.725275	0.483516	0.483516	1.45055	1.69231	2.17582	2.65934	2.17582	1.69231	2.41758	3.14286	3.86813
Merged-chr19-10959082-2	0	0	0	0	0	0	0	0	0	0	0	0	0	0	0	0	0	0.241758	0.241758	0.241758	0.241758	0.241758	0	0.241758	0.241758	0.241758	0.241758	0	0	0	0	0	0.241758	0.241758	0.967033	0.967033	1.45055	1.45055	1.45055	0.725275	1.20879	1.69231	1.93407	2.17582	1.93407	1.45055	0.967033	0.967033	1.20879
Merged-chr18-33501487-2	0.725275	0.725275	0.725275	0.725275	0.483516	0.483516	0.241758	0	0	0.241758	0.967033	0.967033	0.967033	0.725275	0.725275	0.241758	0.241758	0.483516	0.967033	0.725275	0.725275	0.483516	0.241758	0	0	0.241758	0.241758	0.241758	0.483516	0.725275	0.725275	0.725275	0.483516	0.725275	0.725275	0.967033	0.967033	1.45055	1.69231	1.45055	1.20879	1.45055	1.20879	1.45055	1.45055	1.93407	2.17582	1.93407	2.17582
Merged-chr17-83196695-2	0.725275	0.725275	0.241758	0.483516	0.725275	0.483516	0.483516	0.483516	0.241758	0	0.241758	0.241758	0.483516	0.967033	0.967033	1.45055	1.69231	1.45055	0.967033	1.20879	0.725275	0.725275	0.967033	0.967033	0.725275	0.725275	1.20879	1.93407	2.17582	2.9011	3.14286	2.41758	2.41758	2.41758	2.17582	1.93407	2.41758	2.65934	2.41758	2.41758	1.93407	1.69231	1.45055	2.17582	1.69231	1.93407	2.17582	2.17582	1.93407
Merged-chr7-112164553-2	0	0.241758	0.483516	0.483516	0.483516	0.483516	0.483516	0.483516	0.241758	0.241758	0.241758	0.241758	0.241758	0.241758	0.241758	0	0	0.241758	0.241758	0.241758	0.967033	0.967033	0.725275	0.725275	0.725275	0.241758	0.967033	0.967033	0.967033	0.967033	0.483516	0	0	0.241758	0.483516	0.483516	0.483516	0.483516	0.241758	0	0.967033	0.967033	1.20879	1.69231	0.967033	0.967033	1.69231	1.45055	0.967033
Merged-chr1-105891670-2	0	0.967033	0.241758	0.483516	0.483516	0.483516	0.241758	0.241758	0.241758	0.241758	0.241758	0.241758	0.241758	0	0	0	0	0	0	0	0.241758	0.241758	0.241758	0.241758	0	0	0.241758	0.241758	0.241758	0.967033	0.967033	1.20879	1.93407	1.93407	1.69231	2.17582	2.65934	2.41758	2.9011	2.9011	2.41758	3.14286	2.9011	2.65934	2.65934	1.69231	2.17582	2.17582	2.9011
Merged-chr6-14297734-2	0	0.483516	0.483516	0.483516	0.483516	0.483516	0	0	0	0	0	0	0	0	0	0	0	0.241758	0.241758	0.241758	0.241758	0	0	0	0	0	0	0	0	0	0	0	0	0.725275	0.725275	0.725275	0.967033	0.725275	0.725275	0.725275	0.967033	1.20879	1.20879	1.93407	4.35165	7.01099	7.73626	9.18681	8.46154
Merged-chr3-51202461-2	0.725275	0.725275	0.725275	0.483516	0.483516	0	0	0	0	0.483516	0.483516	0.483516	0.725275	0.483516	0.241758	0.241758	0	0	0	0.241758	0.241758	0.241758	0.241758	0	0	0	0	0	0.725275	0.725275	0.725275	0.725275	0.967033	0.241758	0.241758	0.241758	0	0	0	0	0	0.483516	0.725275	0.967033	0.967033	0.967033	0.967033	1.45055	2.17582
Merged-chr16-49533460-2	1.45055	1.45055	1.45055	1.69231	1.93407	1.20879	0.967033	0.725275	0.483516	0.483516	0.483516	0.483516	0.241758	0.483516	0.241758	0.967033	1.20879	1.45055	1.69231	0.967033	0.967033	0.967033	0.725275	0.725275	0.967033	0.725275	0.483516	0.241758	0.241758	0	0	0	0	0	0	0	0	0	0.241758	0.483516	0.483516	0.483516	0.967033	0.725275	0.483516	0.967033	1.20879	1.69231	2.41758
Merged-chr3-137541608-2	0	0	0	0	0	0	0	0.483516	0.483516	0.483516	1.69231	1.69231	1.45055	1.45055	0.967033	0.483516	0.483516	0.483516	0.483516	0.483516	0.241758	0.483516	0.483516	0.725275	0.725275	0.967033	0.483516	0.483516	0.483516	0.483516	0.241758	0.967033	0.725275	0.725275	0.725275	0.967033	0.241758	0.483516	0.483516	0.725275	0.725275	0.967033	0.967033	1.20879	1.20879	0.483516	1.45055	1.69231	1.45055
Merged-chr16-31570605-2	0	0	0	0	0	0.967033	1.20879	1.20879	1.20879	1.20879	0.241758	0	0	0	0	0.241758	0.725275	1.20879	1.93407	2.9011	2.9011	2.17582	1.93407	0.725275	0.241758	0	0.241758	0.241758	0.483516	0.725275	0.725275	0.483516	0.725275	0.725275	0.725275	1.20879	1.45055	1.69231	2.17582	2.17582	2.41758	3.86813	6.28571	6.76923	8.94505	8.46154	6.76923	5.07692	6.28571
Merged-chr1-155512200-2	0	0	0	0	0	0	0.483516	0.725275	0.725275	0.725275	1.20879	0.725275	0.967033	1.45055	1.20879	0.967033	0.967033	1.45055	1.45055	1.45055	1.69231	0.967033	0.967033	1.20879	2.41758	2.17582	2.17582	3.14286	2.17582	2.17582	1.93407	2.65934	2.65934	3.62637	3.62637	4.10989	4.35165	3.14286	2.41758	2.9011	2.9011	3.38462	4.10989	4.59341	3.14286	2.65934	1.20879	1.45055	1.45055
Merged-chr18-36661408-2	1.20879	1.20879	1.20879	1.20879	0.483516	0.241758	0.241758	0.241758	0.241758	0.483516	0.241758	0.241758	0.241758	0.241758	0.241758	0.241758	0.725275	0.725275	1.20879	0.967033	0.483516	0.483516	0.483516	0	0	0	0.483516	0.483516	1.20879	1.20879	1.45055	1.93407	1.93407	1.20879	1.20879	1.20879	0.725275	0.967033	0.483516	0.483516	0.483516	0.483516	0.241758	0.241758	1.20879	1.20879	1.20879	1.45055	1.93407
Merged-chr3-67367274-2	0	0.725275	0.725275	0.967033	0.967033	0.483516	0.241758	0.241758	0.483516	0.725275	0.725275	0.967033	0.483516	0.241758	0.241758	0.241758	0.241758	0.483516	0.483516	0.725275	0.725275	0.241758	0.241758	0	0.241758	0.241758	0.483516	1.20879	1.20879	1.69231	1.69231	1.45055	0.725275	0.483516	0.483516	0.483516	0.483516	0.725275	0.483516	0.483516	0.725275	0.725275	1.45055	1.45055	1.20879	1.45055	1.45055	1.69231	3.14286
Merged-chr1-183863494-2	0.967033	0.483516	0.483516	0.483516	0.241758	0	0	0.241758	0.241758	0.483516	0.967033	1.20879	0.967033	0.725275	0.967033	0.241758	0.725275	0.725275	0.483516	0.725275	1.20879	1.20879	1.45055	1.93407	2.65934	2.17582	1.93407	1.69231	1.20879	0.483516	0.241758	0	0.241758	0.241758	1.45055	1.69231	1.93407	2.9011	2.17582	2.41758	2.17582	1.69231	1.69231	1.93407	1.93407	1.93407	1.45055	1.69231	2.65934
Merged-chr14-18416930-2	0	0.241758	0.241758	0.241758	0.241758	0.241758	0	0	0.241758	0.241758	0.241758	0.241758	0	0.483516	0.483516	0.967033	1.20879	1.20879	0.725275	0.241758	0.241758	0	0	0.241758	0.241758	0.725275	0.725275	0.725275	0.725275	0.725275	0.241758	0.241758	0	0	0	0.483516	0.967033	0.967033	0.967033	1.20879	0.241758	0.241758	0.241758	0	0.483516	0.725275	0.725275	0.967033	1.45055
Merged-chr14-13933803-2	0	0	0	0	0.241758	0.725275	0.967033	0.967033	0.725275	0.725275	0	0	0	0	0	0	0.241758	0.241758	0.241758	0.483516	0.967033	0.725275	0.725275	0.725275	0.241758	0	0	0	0	0	0	0	0	0	0	0	0.241758	0.241758	0.483516	0.483516	1.20879	0.967033	1.20879	1.45055	0.967033	1.93407	2.65934	2.65934	3.14286
Merged-chr7-90074825-2	0.241758	0	0	0	0	0.241758	0.241758	0.241758	0.241758	0.241758	0.241758	0.241758	0.241758	0.241758	0	0.241758	0.241758	0.241758	0.725275	0.725275	1.20879	1.69231	1.69231	1.45055	1.20879	0.967033	0.483516	0.483516	0.483516	0.725275	0.483516	0.483516	0.483516	0.483516	0.725275	0.483516	0.725275	0.967033	0.967033	0.725275	1.20879	1.45055	2.17582	2.17582	2.9011	3.62637	4.10989	3.38462	3.86813
Merged-chr17-13668417-2	0.725275	0.967033	0.241758	0.241758	0.241758	0.241758	0	0	0	0	0	0	0.483516	0.483516	0.483516	0.725275	0.483516	0.241758	0.241758	0.241758	0	0	0.483516	0.725275	0.967033	0.967033	1.20879	0.483516	0.483516	0.241758	0.483516	0.241758	0.241758	0.483516	1.93407	1.93407	2.65934	2.9011	2.17582	1.45055	0.967033	0.725275	1.45055	1.69231	2.65934	2.9011	4.59341	4.35165	4.10989
Merged-chr2-148896491-2	0.483516	0.483516	0.483516	0	0	0	0	0.483516	0.483516	0.483516	0.483516	0	0	0.241758	0.483516	0.725275	0.725275	0.483516	0.483516	0	0.483516	0.967033	0.967033	0.967033	1.45055	0.725275	0.483516	0.725275	0.725275	0.241758	0.241758	0.241758	0.241758	0.483516	0.725275	0.967033	0.967033	0.725275	0.483516	0	0.483516	0.725275	0.725275	0.967033	0.967033	0.483516	0.241758	0.241758	0.967033
Merged-chr18-80501879-2	0	0.483516	0.483516	0.483516	0.483516	0.483516	0.967033	0.483516	0.483516	0.483516	0.483516	0	0	0	0	0	0.483516	0.967033	1.20879	1.45055	1.45055	1.20879	0.967033	0.483516	0.483516	0.241758	0	0	0	0	0	0	0	0	0.241758	0.725275	0.725275	0.725275	0.725275	0.483516	0.725275	0.967033	1.45055	1.69231	1.20879	1.69231	1.69231	1.45055	2.17582
Merged-chr2-104413338-2	11.6044	10.3956	8.7033	11.3626	13.0549	12.3297	12.5714	11.6044	8.46154	7.73626	9.67033	10.3956	10.1538	11.3626	13.5385	12.3297	14.989	13.5385	12.0879	7.73626	6.04396	3.62637	3.14286	2.41758	2.17582	2.17582	1.45055	1.93407	1.45055	1.69231	1.20879	1.20879	0.725275	0.241758	0.241758	0.725275	0.967033	1.20879	1.20879	1.20879	0.967033	0.725275	1.20879	1.20879	1.45055	1.45055	0.967033	1.69231	1.93407
Merged-chr10-71292456-2	0	0.483516	0.241758	0.241758	0.483516	0.241758	0.241758	0.241758	0.241758	0	0	0	0	0	0	0	0	0	0	0	0	0	0	0.241758	0.241758	0.483516	0.483516	0.967033	0.967033	0.967033	1.45055	1.20879	0.967033	0.483516	0.241758	0.483516	0.483516	0.483516	0.725275	0.241758	0.241758	1.20879	1.20879	1.45055	1.93407	2.65934	2.65934	3.86813	4.35165
Merged-chr15-36960349-2	0	0	0	0	0	0	0	0	0	0	0	0	0.241758	0.241758	0.241758	0.483516	0.483516	0.483516	0.483516	0.241758	0.483516	0.241758	0.241758	0.241758	0.241758	0.241758	0.241758	0.241758	0.241758	0.241758	0.241758	0.483516	0.725275	0.725275	0.483516	0.241758	0.241758	0.241758	0.241758	0.241758	0.725275	0.483516	1.45055	1.45055	1.45055	1.69231	1.93407	1.69231	1.93407
Merged-chr6-147646698-2	0	0	0	0	0	0	0	0	0.241758	0.483516	0.483516	0.483516	0.483516	0.241758	0.483516	0.483516	0.483516	0.241758	0	0	0	0	0	0	0	0	0.241758	0.241758	0.241758	0.241758	0	0	0	0	0.241758	0.725275	0.725275	1.20879	1.45055	1.45055	0.967033	0.967033	0.483516	0.725275	0.967033	0.967033	1.69231	1.45055	1.20879
Merged-chr11-31606779-2	0.725275	0.483516	0.725275	0.725275	0.725275	0.483516	0	0	0.241758	0.241758	0.725275	0.725275	0.725275	0.725275	1.45055	1.69231	1.69231	1.45055	1.45055	0.483516	0.483516	0.483516	0.483516	0.241758	0	0.241758	1.20879	1.45055	1.45055	1.20879	1.20879	0	0.241758	0.241758	0.725275	0.967033	0.967033	0.725275	0.725275	0.241758	0	0.483516	0.967033	1.20879	1.45055	2.17582	1.69231	2.41758	2.17582
Merged-chr9-44905768-2	0.241758	0.241758	0.241758	0.241758	0	0	0	0	0.483516	0.483516	0.483516	0.483516	0	0.241758	0.241758	0.483516	0.483516	0.241758	0.725275	0.725275	0.725275	0.967033	1.93407	1.45055	1.69231	1.45055	1.20879	0.725275	0.483516	0.483516	0.483516	0.241758	0.483516	0.483516	0.725275	0.725275	1.45055	1.45055	1.93407	2.65934	2.65934	2.65934	1.93407	2.17582	1.69231	1.20879	2.17582	2.17582	2.65934
Merged-chr4-138943001-2	0.967033	1.45055	1.93407	2.17582	1.93407	0.967033	0.483516	0.483516	1.20879	1.45055	1.45055	1.45055	0.967033	0.241758	0.241758	0.241758	0.241758	0.241758	0.483516	0.725275	0.725275	0.967033	0.483516	0.241758	0.241758	0.241758	0	0	0	0.241758	0.241758	0.483516	0.725275	0.967033	0.967033	0.967033	0.483516	0.483516	0.483516	0.967033	0.967033	1.45055	2.17582	1.93407	1.69231	2.41758	1.93407	1.45055	2.17582
Merged-chr4-108364064-2	1.20879	0.725275	0.725275	0.967033	0.967033	0.483516	0.241758	0	0	0	0	0.241758	0.483516	0.967033	0.967033	0.725275	0.967033	0.967033	0.967033	0.967033	0.725275	0.725275	0	0	0.241758	0.483516	0.483516	0.725275	0.967033	0.483516	0.967033	0.967033	0.725275	0.725275	0.967033	0.967033	1.20879	1.20879	1.69231	2.41758	1.93407	1.69231	1.20879	1.45055	1.20879	1.93407	1.93407	2.65934	2.17582
Merged-chr1-80225055-2	4.10989	2.9011	2.65934	2.17582	1.45055	0.967033	0.967033	0.725275	0.241758	0.967033	1.93407	1.69231	1.69231	1.69231	1.45055	0.725275	0.967033	0.967033	0.967033	0.241758	0.241758	0	0	0	0	0.241758	0.725275	1.20879	1.20879	1.45055	1.20879	0.725275	0.967033	0.725275	0.483516	0.483516	0	0	0	0.483516	0.483516	1.20879	1.45055	1.69231	1.45055	1.69231	1.20879	1.20879	0.967033
Merged-chr1-183670583-2	0	0	0.241758	0.241758	0.241758	0.241758	0.483516	0.241758	0.241758	0.241758	0.241758	0	0	0	0	0	0.483516	0.483516	0.725275	0.725275	0.483516	0.725275	0.725275	0.967033	0.967033	1.69231	1.69231	1.69231	1.69231	2.41758	2.65934	3.38462	5.07692	7.25275	7.49451	6.52747	6.04396	4.59341	3.62637	5.8022	8.46154	13.7802	15.7143	18.3736	19.8242	17.4066	14.7473	13.2967	11.8462
Merged-chr5-53346788-2	0	0	0	0	0	0	0	0	0	0	0	0	0	0	0	0.241758	0.241758	0.241758	0.241758	0.483516	0.241758	0.483516	0.967033	1.20879	1.45055	1.45055	1.93407	2.17582	1.93407	2.17582	2.9011	2.65934	1.69231	1.93407	2.17582	1.69231	1.69231	3.38462	4.59341	4.83516	6.28571	7.01099	5.07692	5.31868	4.35165	2.65934	2.65934	3.14286	3.62637
Merged-chr14-46227127-2	0.483516	0.967033	1.20879	0.967033	1.20879	1.69231	1.45055	0.967033	0.725275	0.967033	0.483516	1.20879	1.20879	1.69231	1.69231	1.69231	1.20879	0.967033	0.725275	0.483516	0.241758	0.241758	0.483516	0.483516	0.483516	0.241758	0.483516	0.725275	1.20879	1.93407	1.93407	1.45055	1.69231	2.41758	2.65934	2.9011	3.86813	4.83516	4.10989	3.62637	3.62637	4.10989	4.83516	4.83516	4.59341	5.07692	4.35165	5.07692	6.04396
Merged-chr4-56264352-2	0.483516	0.967033	0.967033	0.967033	0.967033	0.483516	0.483516	0.483516	0.483516	0.483516	0.241758	0	0	0.241758	0.241758	0.241758	0.483516	0.241758	0.483516	0.725275	0.725275	0.483516	0.725275	0.483516	0.241758	0.241758	0	0.241758	0.725275	0.725275	0.725275	0.725275	0.483516	0	0.241758	0.241758	0.241758	0.483516	0.483516	0.241758	0.725275	0.967033	1.20879	1.69231	1.69231	1.45055	1.93407	1.45055	2.41758
Merged-chr3-149141561-2	0.241758	0.241758	0.241758	0	0	0	0	0	0	0	0.241758	0.241758	0.241758	0.241758	0	0	0	0	0	0	0	0	0	0.241758	0.241758	0.241758	0.241758	0.483516	0.483516	0.483516	0.725275	0.483516	0.483516	0.241758	0	0.483516	0.725275	0.725275	0.967033	0.483516	0.483516	1.20879	1.45055	1.45055	1.69231	1.93407	3.38462	4.83516	8.21978
Merged-chr10-119011349-2	0	0	0	0	0	0.241758	0.483516	0.483516	0.483516	0.483516	0.241758	0	0	0	0	0	0	0	0	0	0	0	0.241758	0.241758	0.241758	0.241758	0	0	0	0	0	0	0.241758	0.241758	0.483516	0.725275	0.967033	0.725275	0.483516	0.967033	1.20879	1.45055	1.69231	1.93407	1.69231	1.20879	0.967033	0.725275	0.483516
Merged-chr10-39166170-2	10.8791	9.42857	6.52747	5.8022	4.35165	3.86813	2.9011	2.65934	2.41758	1.93407	1.69231	0.725275	0.483516	0.241758	0.483516	0.483516	0.725275	1.45055	1.69231	1.93407	1.93407	1.69231	0.725275	0.725275	0.241758	0.967033	0.967033	1.45055	1.45055	1.45055	0.967033	0.967033	0.967033	1.20879	1.20879	0.967033	0.483516	0.483516	0.967033	0.967033	1.45055	1.45055	1.93407	2.17582	2.65934	3.38462	4.35165	3.38462	4.59341
Merged-chr11-51794532-2	0	0.483516	0.483516	0.483516	0.483516	0.241758	0	0	0.241758	0.241758	0.483516	0.483516	0.241758	0.241758	0.241758	0.483516	0.483516	0.483516	0.483516	0.241758	0.241758	0.241758	0.725275	0.967033	0.967033	0.967033	0.967033	0.483516	0.241758	0.241758	0	0.241758	0.725275	0.725275	1.20879	1.20879	0.967033	0.725275	0.725275	0.483516	0.483516	0.483516	0.725275	0.725275	0.725275	0.967033	0.483516	0.725275	0.725275
Merged-chr10-21852158-3	0	0	0	0	0	0	0.241758	0.241758	1.45055	1.69231	1.69231	1.45055	0.725275	0.241758	0.241758	0.483516	0.967033	1.20879	1.20879	0.967033	0.725275	0.241758	0.725275	0.725275	1.93407	2.9011	3.14286	3.14286	3.14286	2.65934	1.93407	2.41758	1.93407	1.93407	2.17582	2.65934	2.9011	3.86813	4.10989	4.59341	5.07692	7.01099	6.52747	7.25275	6.52747	5.8022	3.86813	2.9011	4.59341
Merged-chr12-85416122-2	0	0.725275	0.725275	0.725275	0.725275	0.725275	0.241758	0.241758	0.241758	0.241758	0.241758	0	0	0	0	0	0.241758	0.241758	0.483516	0.483516	0.483516	0.241758	0.241758	0	0	0	0	0.241758	0.241758	0.241758	0.483516	0.725275	0.725275	0.725275	0.483516	0.241758	0.483516	1.69231	2.41758	2.41758	2.41758	1.69231	0.241758	0.241758	0	0	0	0	0.241758
Merged-chr13-5897825-2	1.20879	1.20879	0.967033	0.725275	0.483516	0.241758	0.241758	0.241758	0.241758	0.241758	0.241758	0.725275	0.725275	0.725275	0.725275	0.725275	0.483516	0.483516	0.483516	0.483516	1.20879	1.45055	1.20879	1.20879	0.725275	0	0	0	0	0	0	0.241758	0.241758	0.241758	0.241758	0.241758	0	0	0	0	0.483516	1.20879	1.45055	1.45055	2.65934	1.93407	1.45055	2.17582	2.9011
Merged-chr11-31850411-2	0.483516	0.241758	0.241758	0.241758	0.241758	0.241758	0.241758	0.241758	0.725275	0.967033	0.967033	0.967033	0.967033	0.241758	0.241758	0	0.241758	0.241758	0.241758	0.241758	0.241758	0.241758	0.241758	0.241758	0.241758	0.241758	0	0	0.241758	1.20879	1.20879	1.69231	1.45055	1.20879	0.725275	0.967033	0.725275	0.483516	0.725275	0.483516	0.725275	0.483516	0.967033	2.9011	2.9011	3.86813	4.10989	4.10989	2.9011
Merged-chr15-8802237-2	0.483516	0.725275	0.725275	0.725275	0.483516	0	0.241758	0.725275	0.725275	0.725275	0.725275	0.483516	0	0	0	0	0	0.241758	0.241758	0.241758	0.241758	0	0	0	0	0	0	0	0	0	0	0	0	0	0	0	0	0	0	0.483516	0.483516	1.20879	2.17582	2.65934	3.38462	3.38462	3.38462	2.9011	3.38462
Merged-chr8-46286029-2	0	0	0	0.241758	0.241758	0.241758	0.241758	0.241758	0.241758	0.241758	0.241758	0.241758	0.483516	0.483516	0.483516	0.483516	0.241758	0	0	0.241758	0.241758	0.241758	0.241758	0.241758	0	0.725275	1.20879	1.45055	1.69231	1.20879	1.20879	0.725275	0.241758	0.241758	0	0	0	0	0	0.241758	0.241758	0.241758	0.241758	0.241758	0	0.241758	0.483516	0.483516	1.20879
Merged-chr5-73359960-2	0	0	0.241758	0.483516	0.725275	1.20879	0.967033	0.967033	0.967033	0.483516	0.241758	0.241758	0	0.241758	0.241758	0.241758	0.241758	0	0	0.241758	0.241758	0.241758	0.241758	0.241758	0	0	0.241758	0.241758	0.241758	0.241758	0.725275	0.483516	0.483516	0.725275	0.725275	0.241758	0.241758	0.241758	0	0.241758	0.725275	0.967033	1.20879	1.20879	1.20879	0.725275	0.967033	0.725275	0.725275
Merged-chr17-27574521-2	4.35165	3.86813	2.9011	1.20879	0.725275	1.20879	1.45055	1.93407	2.41758	1.93407	1.45055	0.967033	0.483516	0.483516	0.241758	0.241758	0.241758	0	0.241758	0.241758	0.241758	0.241758	0.725275	0.483516	0.967033	1.20879	0.725275	0.725275	0.725275	0	0.241758	0.725275	1.20879	1.20879	1.20879	1.45055	1.69231	1.69231	1.69231	1.93407	0.967033	0.725275	1.69231	1.93407	2.9011	4.35165	5.07692	4.10989	4.59341
Merged-chr6-34515594-2	0	0	0	0	0.725275	1.20879	1.45055	1.45055	0.967033	0.725275	0.483516	0.241758	0.483516	0.725275	0.725275	0.725275	0.725275	0.483516	0	0	0	0.241758	0.483516	0.483516	0.483516	0.725275	0.241758	0.241758	0.241758	0	0.241758	0.241758	0.241758	0.725275	0.725275	0.967033	1.93407	1.93407	2.41758	2.9011	3.62637	5.8022	7.73626	12.5714	14.2637	14.5055	12.3297	9.18681	5.8022
Merged-chr7-36784828-2	0.483516	0.483516	0.241758	0.483516	0.483516	0.241758	0.241758	0.241758	0	0	0	0	0.241758	0.241758	0.241758	0.241758	0	0	0	0	0	0	0.725275	0.725275	0.725275	0.725275	0.241758	0	0	0.241758	0.483516	0.483516	0.483516	0.483516	0.241758	0.241758	0.483516	0.725275	0.725275	1.20879	1.45055	1.93407	1.69231	2.17582	1.93407	1.20879	2.17582	2.17582	3.14286
Merged-chr5-25506163-2	0.967033	1.20879	1.45055	1.20879	1.20879	0.967033	0.725275	0.241758	0.241758	0	0	0.483516	0.483516	0.483516	0.483516	0.483516	0.483516	0.483516	0.483516	0.483516	0	0	0.483516	0.483516	0.483516	0.483516	0.483516	0	0	0	0	0.241758	0.483516	0.483516	1.20879	1.20879	0.725275	1.45055	1.69231	0.967033	0.967033	0.967033	0.241758	0.241758	0.241758	0.241758	0.483516	0.483516	0.241758
Merged-chr2-148502813-2	0	0.483516	0.483516	0.241758	0.241758	0.241758	0.483516	0.483516	0.967033	1.45055	1.20879	1.20879	1.45055	0.967033	0.725275	0.725275	0.241758	0.241758	0.241758	0.241758	0.967033	1.93407	2.41758	2.41758	2.17582	1.69231	0.483516	0.241758	0.241758	0	0.483516	0.725275	0.725275	0.725275	0.725275	0	0.241758	0.241758	0.725275	1.20879	1.69231	1.69231	1.45055	1.45055	1.45055	1.45055	2.41758	4.10989	4.59341
Merged-chr6-52544435-2	0	0.725275	0.967033	1.20879	1.20879	1.69231	1.20879	0.725275	0.725275	0.483516	0.241758	0	0	0.241758	0.241758	0.725275	1.20879	1.45055	1.69231	2.41758	2.9011	2.9011	3.38462	2.9011	2.65934	1.69231	1.69231	1.93407	1.69231	1.69231	1.93407	1.20879	1.93407	2.41758	2.65934	3.38462	3.38462	2.65934	3.38462	3.62637	3.62637	3.62637	3.62637	3.62637	4.35165	4.10989	5.8022	6.28571	6.76923
Merged-chr3-21621212-2	0	0	0	0.241758	0.241758	0.241758	0.241758	0.241758	0	0	0	0	0	0	0	0.241758	0.241758	0.241758	0.241758	0.725275	0.725275	0.725275	0.725275	0.967033	0.725275	0.725275	0.725275	0.483516	0	0	0.483516	0.725275	0.725275	0.967033	0.967033	1.20879	0.967033	1.45055	1.45055	1.20879	1.45055	1.45055	1.45055	1.20879	0.967033	0.967033	1.20879	1.20879	0.967033
Merged-chr12-77633980-2	0	0.483516	0.483516	0.483516	0.483516	0.483516	0.241758	0	0	0	0	0	0.241758	0.483516	0.483516	0.483516	0.483516	0	0	0	0	0.483516	0.725275	0.725275	0.725275	0.725275	0.241758	0.241758	0.241758	0.241758	0.241758	0.241758	0.241758	0.241758	0.241758	0.241758	0	0	0	0	0	0	0.241758	0.241758	0.483516	0.725275	0.725275	0.967033	0.967033
Merged-chr11-70622091-2	0	2.17582	1.93407	1.20879	0.725275	0.967033	0.967033	1.45055	1.45055	1.69231	1.93407	1.69231	1.20879	0.967033	0.725275	0.483516	0.483516	0.483516	0.241758	0.241758	0.241758	0.241758	0.241758	0.241758	0.241758	0	0	0	0.483516	0.483516	0.483516	0.483516	0.483516	0	0	0	0	0	0	0.241758	0.241758	0.241758	0.241758	0.241758	0.483516	0.967033	1.93407	3.62637	3.86813
Merged-chr11-120180570-2	0.483516	0.483516	0.483516	0.725275	0.725275	0.483516	0.483516	0.483516	0.241758	0.241758	0	0	0.241758	0.241758	1.20879	1.69231	1.45055	1.45055	1.20879	0.483516	0.241758	0.241758	1.20879	1.45055	1.45055	1.69231	1.45055	1.69231	2.17582	2.41758	3.38462	4.83516	4.83516	4.10989	3.62637	2.65934	1.45055	2.17582	2.41758	3.62637	4.10989	3.62637	3.14286	2.9011	3.14286	2.9011	2.41758	3.86813	3.38462
Merged-chr8-13213747-2	1.20879	1.20879	1.20879	1.45055	1.45055	1.69231	1.45055	0.725275	1.20879	0.483516	0.725275	0.725275	0.967033	0.967033	0.967033	0.725275	0.725275	0.483516	0.241758	0.241758	0.241758	0.483516	0.483516	0.483516	0.725275	1.20879	1.69231	1.69231	2.17582	1.93407	1.69231	1.93407	2.17582	1.93407	1.45055	1.69231	1.45055	0.725275	0.725275	0.483516	0.483516	0	0.241758	0.241758	1.45055	2.17582	2.65934	3.14286	3.38462
Merged-chr17-29799674-2	0	0	0	0.241758	0.241758	0.241758	0.483516	0.483516	0.483516	0.725275	0.725275	0.483516	0.241758	0	0	0	0.483516	0.483516	0.725275	0.725275	0.483516	0.483516	0.483516	0.483516	0.241758	0.241758	0.241758	0.483516	0.967033	0.967033	0.967033	0.967033	0	0	0	0.241758	0.241758	0.241758	0.241758	0.241758	0	0	0	0	0.241758	0.241758	0.483516	0.967033	1.20879
Merged-chr3-100495377-2	0	0.241758	0.483516	0.241758	0.241758	0.241758	0.241758	0.241758	0.483516	0.725275	1.20879	1.45055	1.69231	1.69231	0.967033	0.967033	0.967033	0.241758	0.725275	1.45055	1.20879	1.69231	1.45055	1.45055	1.20879	1.69231	2.17582	2.41758	2.41758	2.41758	1.93407	2.17582	1.69231	2.41758	2.41758	2.9011	2.65934	2.41758	2.41758	2.9011	1.93407	2.65934	2.41758	3.14286	3.86813	3.86813	4.35165	4.59341	3.62637
Merged-chr5-15906055-2	0	0	0	0	0	0	0	0.241758	0.241758	0.241758	0.241758	0	0.241758	0.483516	0.725275	0.725275	0.967033	0.725275	0.483516	0.241758	0.241758	0	0	0	0	0	0	0	0	0	0	0	0	0	0	0	0	0	0	0	0.241758	0.483516	0.483516	0.483516	0.725275	0.483516	0.241758	0.967033	0.967033
Merged-chr3-146842706-2	0.483516	0.483516	0.241758	0.241758	0.241758	0	0	0.483516	0.483516	0.483516	0.483516	0.483516	0	0	0	0	0.241758	0.241758	0.483516	0.483516	0.241758	0.241758	0	0	0	0	0	0	0	0	0	0.967033	1.45055	1.45055	1.45055	1.45055	0.241758	0.241758	0.241758	0.241758	0.241758	0	0.241758	0.483516	1.20879	1.45055	2.17582	1.93407	1.45055
Merged-chr7-132443374-2	2.17582	3.14286	5.8022	7.73626	7.97802	7.01099	5.8022	4.59341	4.35165	4.83516	5.8022	6.52747	5.56044	5.07692	4.35165	4.10989	2.41758	2.41758	1.93407	1.93407	2.41758	2.17582	2.17582	1.45055	1.45055	1.45055	1.45055	1.93407	2.17582	1.20879	1.20879	0.725275	0.483516	1.20879	1.45055	1.45055	2.17582	3.14286	2.65934	2.41758	1.93407	0.725275	0.483516	0.725275	1.20879	1.45055	1.93407	1.93407	1.93407
Merged-chr11-107022936-2	0.483516	0.241758	0.483516	0.483516	0.483516	0.241758	0	0	0.241758	0.483516	0.725275	0.725275	0.967033	0.725275	0.483516	1.20879	0.967033	0.967033	0.725275	1.20879	0.483516	0.725275	0.725275	0.725275	0.241758	0.241758	0	0	0.241758	0.241758	0.241758	0.483516	0.483516	0.241758	0.241758	0.241758	0	0.241758	0.241758	0.725275	0.725275	0.725275	0.483516	0.483516	0.241758	0.241758	0.483516	0.725275	0.725275
Merged-chr2-166740070-2	0.241758	0.241758	0.725275	0.725275	0.483516	0.483516	0.483516	0	0	0	0	0	0	0	0	0	0	0	0	0	0	0	0.241758	0.483516	0.483516	0.483516	0.483516	0	0	0	0	0	0	0	0	0.241758	0.241758	0.241758	0.241758	0.241758	0	0.241758	0.241758	0.241758	0.241758	0	0.241758	0.241758	0.725275
Merged-chr11-121407651-2	0	0	0	0	0.241758	0.483516	0.483516	0.483516	0.483516	0.725275	0.725275	0.725275	0.725275	0.241758	0	0	0	0	0	0.241758	0.241758	0.241758	0.241758	0.483516	1.20879	1.69231	2.17582	1.93407	1.93407	0.967033	0.725275	0.241758	0.483516	0.725275	0.483516	0.725275	0.725275	0.483516	0.725275	0.725275	0.483516	0.483516	0.725275	0.241758	0.241758	0.483516	0.725275	0.967033	0.967033
Merged-chr10-93938379-2	0.241758	0.483516	0.483516	0.725275	0.725275	0.725275	0.483516	0.483516	0.483516	0.967033	0.725275	0.725275	0.967033	1.20879	0.725275	0.725275	0.483516	0.241758	0	0	0	0	0	0.241758	0.483516	0.483516	0.725275	0.725275	0.967033	0.725275	1.69231	1.69231	1.45055	1.69231	1.45055	0.725275	0.967033	0.725275	0.241758	0.725275	0.483516	0.725275	0.967033	1.20879	1.69231	1.69231	1.69231	1.93407	2.65934
Merged-chr13-83341899-2	0.483516	0.483516	0.241758	0.241758	0.241758	0	0	0	0	0	0	0	0	0	0	0	0	0	0	0	0	0	0	0	0	0	0	0	0	0	0	0	0	0.241758	0.241758	0.241758	0.241758	0.241758	0.241758	0.241758	0.483516	0.967033	0.725275	0.725275	0.725275	0	0.483516	0.483516	0.967033
Merged-chr1-156217968-2	0	0	0	0	0	0	0	0	0	0.483516	0.725275	0.967033	0.967033	0.725275	0.483516	0.241758	0.241758	0.483516	0.483516	0.241758	0.241758	0.241758	0	0	0.241758	0.241758	0.241758	0.241758	0	0.241758	0.241758	0.725275	0.725275	0.725275	0.483516	0.241758	0.241758	0.241758	0.241758	0.241758	0	0.241758	0.241758	0.483516	1.69231	3.38462	3.38462	4.10989	3.62637
Merged-chr16-93109835-2	2.9011	2.9011	3.38462	3.62637	4.10989	4.10989	4.83516	5.56044	4.83516	6.04396	5.31868	3.14286	1.69231	1.20879	0	0.241758	0.483516	0.483516	0.967033	0.967033	0.967033	1.20879	1.45055	0.967033	1.20879	0.967033	0.967033	0.725275	0.967033	0.725275	0.725275	0.483516	0.241758	0.241758	0.241758	0	0.241758	0.725275	0.725275	0.725275	0.483516	0.483516	0	0.241758	0.241758	1.20879	1.20879	1.69231	1.45055
Merged-chr10-33027157-2	0	0	0	0	0	0	0	0	0	0	0	0	0	0	0	0	0	0	0	0	0	0	0.241758	0.241758	0.241758	0.241758	0.241758	0.483516	0.483516	0.483516	0.483516	0.483516	0	0	0	0	0	0	0	0	0.241758	0.241758	0.483516	0.483516	0.241758	0.483516	0.483516	0.967033	0.967033
Merged-chrX-103534395-2	0	0	0	0	0	0	0.241758	0.241758	0.241758	0.241758	0.483516	0.725275	0.725275	0.725275	0.483516	0	0.241758	0.967033	1.20879	1.20879	0.967033	0.725275	0	0	0	0	0	0	0	0	0	0	0	0	0.241758	0.967033	3.14286	3.86813	6.04396	6.52747	6.52747	4.59341	4.59341	3.62637	6.04396	6.52747	8.21978	7.73626	6.04396
Merged-chr3-107412691-2	0.241758	0.241758	0.241758	0.241758	0	0	0	0	0	0	0	0	0	0	1.45055	1.45055	1.45055	1.45055	1.20879	0.967033	1.20879	1.20879	0.967033	0.483516	0	0	0.241758	0.241758	0.241758	0.241758	0.483516	0.483516	0.483516	0.483516	0.483516	0.483516	0.241758	0.483516	0.725275	0.725275	0.967033	1.20879	0.967033	1.93407	1.93407	1.93407	1.69231	2.17582	2.9011
Merged-chr10-16751808-2	0	0	0	0	0	0	0	0	0	0	0	0	0	0	0	0	0	0	0	0	0	0	0	0	0	0	0	0	0	0	0	0	0.241758	0.725275	0.725275	0.725275	0.967033	0.967033	0.725275	1.45055	1.45055	1.93407	1.69231	2.17582	1.69231	2.17582	1.20879	2.65934	2.9011
Merged-chr11-58193834-2	0	0	0	0	0	0	0	0	0.483516	0.483516	0.967033	0.967033	0.483516	0.483516	0.483516	0	0	0	0	0	0	0.967033	0.967033	1.20879	1.20879	1.20879	0.241758	0.241758	0	0.483516	0.483516	1.20879	1.69231	1.93407	1.69231	1.69231	1.69231	1.69231	1.20879	1.45055	0.967033	2.17582	2.9011	4.10989	4.10989	4.10989	3.86813	3.62637	3.38462
Merged-chr18-62478476-2	0	0	0	0	0.241758	0.483516	0.483516	0.483516	0.483516	0	0.241758	0.241758	0.241758	0.241758	0	0	0	0	0	0	0	0	0	0	0.241758	0.241758	0.241758	0.483516	0.483516	0.241758	0.241758	0.241758	0	0	0	0	0	0.241758	0.241758	0.241758	0.241758	0.241758	0	0	0.241758	0.241758	0.241758	0.725275	1.45055
Merged-chr15-59674249-2	0.241758	0.241758	0.241758	0	0	0	0.241758	0.483516	0.483516	0.725275	0.483516	0.241758	0.241758	0.483516	0.241758	0.725275	0.725275	0.967033	0.725275	0.483516	0.241758	0.241758	0	0.483516	0.483516	0.483516	0.483516	0.483516	0	0	0	0.241758	0.241758	0.241758	0.483516	0.967033	0.725275	0.967033	0.725275	0.967033	0.967033	0.725275	0.725275	1.45055	1.45055	2.17582	2.65934	2.41758	1.93407
Merged-chr1-133671991-2	0	0.241758	1.20879	2.41758	2.65934	2.65934	2.41758	1.20879	0.241758	0.241758	0.241758	0.241758	0.483516	0.483516	0.241758	0.241758	0.241758	0	0	0.241758	0.241758	0.241758	0.241758	0.241758	0.241758	0.483516	0.483516	0.483516	0.483516	0.483516	0.241758	0.241758	0.241758	0	0	0	0	0.483516	0.725275	0.967033	0.967033	0.967033	0.725275	0.967033	0.967033	1.45055	1.69231	1.45055	1.20879
Merged-chr1-154983458-2	0	0.725275	0.967033	0.725275	0.725275	0.967033	0.483516	0.483516	0.483516	0.483516	0.483516	0.241758	0.241758	0	0	0.483516	0.483516	0.725275	0.725275	0.967033	1.20879	0.967033	0.967033	1.20879	1.45055	1.69231	1.69231	2.17582	1.20879	0.967033	0.725275	0.725275	0.241758	0.241758	0.241758	0	0	0	0	0.483516	0.483516	0.725275	1.45055	1.45055	1.45055	1.45055	1.93407	1.69231	2.41758
Merged-chr10-115801615-2	0.483516	0.725275	0.725275	0.725275	0.725275	0	0	0	0.241758	0.483516	0.483516	0.483516	0.241758	0	0	0	0	0	0	0	0	0	0	0	0	0	0.725275	0.967033	0.967033	0.967033	0.483516	0.241758	0.483516	0.483516	0.725275	1.45055	1.20879	0.967033	0.725275	0.725275	0	0	0.967033	1.69231	1.93407	2.17582	2.9011	1.69231	1.45055
Merged-chr17-29416480-2	0.725275	0.725275	0.967033	0.725275	0.483516	0.241758	0.241758	0	0	0	0	0	0	0	0	0.241758	0.241758	0.241758	0.241758	0.241758	0	0.483516	0.483516	0.725275	0.725275	0.483516	0.483516	0.725275	1.20879	1.20879	1.69231	1.93407	2.17582	1.69231	1.45055	1.45055	1.69231	1.45055	2.17582	2.41758	4.10989	3.86813	3.14286	2.65934	2.41758	1.45055	2.9011	3.86813	4.59341
Merged-chr14-18398858-2	0.483516	0.483516	0.483516	0.483516	0	0	0	0	0	0	0	0	0	0.483516	0.483516	0.483516	0.483516	0.241758	0	0.241758	0.725275	0.725275	0.725275	1.20879	0.967033	0.967033	1.45055	1.45055	0.967033	0.725275	1.20879	0.725275	0.725275	0.725275	0.241758	0	0.241758	0.241758	0.241758	0.483516	0.483516	0.967033	1.45055	2.17582	1.93407	2.17582	2.41758	2.17582	4.10989
Merged-chrX-98347937-2	0	0	0.241758	0.241758	0.241758	0.241758	0.241758	0	0	0.725275	0.725275	0.725275	0.725275	0.725275	0	0	0	0	0.241758	0.483516	0.483516	0.483516	0.483516	0.241758	0	0	0.241758	0.483516	0.483516	0.483516	0.967033	1.20879	0.967033	1.20879	1.45055	1.20879	0.725275	0.967033	1.69231	1.20879	1.45055	1.45055	1.20879	0.725275	0.725275	0.725275	1.69231	2.9011	3.14286
Merged-chr6-82871637-2	0	0	0	0	0	0.241758	0.241758	0.241758	0.241758	0.241758	0.241758	0.241758	0.725275	0.725275	0.725275	0.483516	0.967033	0.483516	0.483516	0.483516	0.483516	0	0	0.241758	0.241758	0.241758	0.241758	0	0	0	0	0	0	0	0	0	0.241758	0.241758	0.483516	0.725275	0.725275	0.483516	0.967033	0.725275	0.967033	1.20879	1.20879	0.725275	0.967033
Merged-chr12-16046676-2	0	0	0	0	0	0.241758	0.241758	0.483516	0.483516	0.241758	0.241758	0.483516	0.483516	0.725275	0.725275	0.725275	0.241758	0	0	0	0.241758	0.241758	0.241758	0.241758	0	0	0.483516	0.725275	0.725275	0.725275	0.483516	0.241758	0	0.483516	0.483516	0.725275	0.725275	1.20879	0.725275	0.967033	1.45055	2.17582	2.41758	3.86813	4.10989	4.35165	4.35165	3.62637	3.62637
Merged-chr16-22725171-2	0	0	0	0	0	0.241758	0.241758	0.241758	0.241758	0.241758	0	0	0.241758	0.483516	0.483516	0.725275	0.725275	0.241758	0.241758	0.241758	0	0	0	0	0	0	0	0	0.241758	0.241758	0.241758	0.241758	0.241758	0	0.241758	0.725275	0.725275	0.725275	0.967033	1.20879	0.967033	0.967033	1.20879	0.967033	0.483516	0.725275	0.967033	0.725275	0.725275
Merged-chr7-45297218-2	0.241758	0.483516	0.483516	0.483516	0.241758	0.241758	0.483516	0.483516	0.483516	0.725275	0.725275	0.241758	0.241758	0.241758	0	0	0	0	0.483516	0.725275	0.725275	1.20879	1.20879	0.967033	1.20879	1.20879	0.967033	1.20879	0.725275	0.725275	0.483516	0.725275	0.241758	0.241758	0.967033	1.45055	1.20879	1.69231	2.65934	2.9011	3.14286	4.35165	5.07692	5.31868	6.28571	7.01099	7.01099	6.28571	5.56044
Merged-chr8-95214776-3	0	0	0.241758	0.241758	0.241758	0.483516	0.483516	0.241758	0.241758	0.241758	0.241758	0.241758	0.241758	0.241758	0.241758	0.241758	0.241758	0.241758	0	0	0.967033	0.967033	1.20879	1.20879	0.483516	0.483516	0.241758	0.483516	0.725275	0.483516	0.483516	0.483516	0.483516	0.241758	0.241758	0.483516	0.483516	0.483516	0.483516	0.483516	0.241758	0.483516	0.483516	1.69231	1.93407	2.17582	1.93407	2.17582	1.93407
Merged-chr8-115513793-2	4.10989	1.93407	1.69231	1.45055	1.45055	1.69231	1.45055	0.967033	1.20879	1.20879	0.967033	0.967033	0.967033	0.725275	0.725275	0.967033	0.967033	1.20879	0.967033	0.241758	0.483516	0.725275	0.725275	1.45055	1.45055	1.45055	1.20879	0.967033	0.725275	0.483516	0.725275	0.725275	0.725275	1.20879	1.20879	0.967033	1.20879	0.967033	0.483516	0.725275	0.725275	0.967033	1.20879	0.967033	1.45055	1.69231	1.69231	1.45055	1.45055
Merged-chr6-29263112-3	0.967033	0.967033	1.45055	1.20879	0.967033	1.69231	1.69231	0.967033	0.967033	0.725275	0.241758	0.241758	0.241758	0	0	0	0	0.241758	0.241758	0.483516	0.967033	1.20879	0.967033	1.20879	1.45055	1.69231	2.17582	1.93407	2.41758	2.9011	1.69231	2.17582	2.17582	1.93407	2.41758	2.65934	1.69231	2.17582	2.9011	2.17582	2.17582	2.41758	1.45055	1.69231	1.69231	1.93407	2.41758	3.14286	4.10989
Merged-chr11-71821108-2	3.62637	3.62637	4.10989	4.10989	3.38462	2.9011	2.41758	1.69231	1.69231	1.69231	1.69231	1.69231	1.45055	1.93407	2.17582	2.17582	2.17582	1.45055	1.20879	0.483516	0.483516	0.483516	0.241758	0.241758	0.241758	0.483516	0.483516	0.483516	0.725275	0.725275	0.241758	0.483516	0.241758	0.483516	0.483516	0.483516	0.483516	1.20879	1.45055	1.45055	1.93407	1.93407	1.45055	1.20879	1.20879	0.241758	0.967033	1.20879	1.20879
Merged-chr18-80522558-2	0.241758	0.241758	0.725275	0.725275	0.483516	0.483516	0.725275	0.241758	0.483516	0.725275	1.45055	1.69231	1.45055	1.45055	0.483516	0.725275	1.20879	1.20879	1.45055	1.93407	1.20879	1.45055	1.69231	1.93407	1.45055	1.45055	1.45055	1.45055	1.45055	1.20879	0.725275	1.93407	2.17582	1.93407	1.93407	1.93407	1.45055	1.69231	1.45055	1.93407	1.93407	2.17582	1.93407	2.17582	2.65934	2.17582	2.17582	2.41758	1.93407
Merged-chr2-120060370-2	0	0	0	0.241758	0.241758	0.241758	0.241758	0.483516	0.241758	0.241758	0.241758	0.241758	0	0	0	0.483516	0.483516	0.483516	1.20879	1.45055	0.967033	0.967033	0.967033	0.241758	0.241758	0.241758	0.241758	0.241758	0.241758	0.241758	0.241758	0.241758	0.241758	0.241758	0.241758	0.241758	0.725275	0.483516	1.45055	2.65934	2.65934	2.41758	1.69231	1.20879	0	0.483516	1.45055	1.69231	1.93407
Merged-chr7-112600463-2	0	0.241758	0	0	0	0.241758	0.241758	0.241758	0.241758	0.241758	0	0	0	0	0	0	0	0	0	0	0.483516	0.483516	0.725275	0.725275	0.725275	0.241758	0	0	0.483516	0.483516	0.483516	0.483516	0.241758	0	0	0	1.20879	1.20879	1.69231	2.17582	2.17582	1.45055	1.45055	0.967033	0.967033	1.20879	1.69231	1.93407	2.17582
Merged-chr7-115217213-2	0	0	0	0	0	0.483516	0.483516	0.725275	0.725275	0.725275	0.241758	0.241758	0	0	0	0.241758	0.483516	0.725275	0.725275	0.725275	0.725275	0.483516	0.241758	0.241758	0	0	0.241758	0.241758	0.241758	0.241758	0.241758	0	0.241758	0.483516	0.483516	0.483516	0.241758	0	0.241758	0.241758	0.241758	1.20879	1.20879	0.967033	0.967033	0.967033	0	0	0
Merged-chr9-63043410-2	0.483516	0.483516	0.483516	0.241758	0.483516	0.241758	0.241758	0.241758	0.241758	0	0	0.241758	0.241758	0.241758	0.241758	0.241758	0.241758	0.241758	0.241758	0.241758	0	0	0	0	0	0	0.241758	0.241758	0.483516	0.483516	0.241758	0.241758	0.241758	0.241758	0.241758	0.241758	0.241758	0	0	0	0.967033	1.20879	1.20879	1.20879	0.967033	0	0.241758	1.20879	1.93407
Merged-chr13-56155120-2	2.41758	4.35165	6.04396	6.04396	7.01099	6.76923	5.31868	3.38462	2.9011	1.45055	1.20879	0.725275	0.483516	0.725275	0.483516	0.241758	0.241758	0.483516	0.725275	0.725275	0.725275	0.967033	0.483516	0.483516	0.483516	0.483516	0.725275	0.967033	1.20879	1.20879	1.20879	0.725275	0.241758	0	0	0	0	0	0	0	0	0	0	0.241758	0.483516	0.483516	0.967033	0.725275	0.725275
Merged-chr8-125666761-2	1.20879	0.725275	0.967033	0.967033	0.483516	0.483516	0.483516	0.241758	0.241758	0.241758	0.483516	0.483516	0.241758	0.241758	0.241758	0.241758	0.241758	0.241758	0.483516	0.241758	0.483516	0.483516	0.967033	1.20879	1.20879	1.20879	1.20879	0.483516	0.725275	0.483516	0.483516	0.483516	0.241758	0.483516	0.483516	0.725275	1.69231	1.93407	1.45055	1.93407	1.93407	2.41758	3.38462	4.10989	5.8022	5.56044	6.04396	6.52747	6.52747
Merged-chr6-67111021-2	0	0	0.241758	0.483516	0.483516	0.483516	0.483516	0	0	0	0	0	0	0	0	0	0	0	0	0	0.241758	0.483516	0.967033	1.45055	2.17582	1.69231	1.93407	1.45055	0.483516	0.241758	0.241758	0	1.20879	2.17582	3.14286	4.10989	4.35165	5.07692	4.10989	5.56044	4.83516	5.31868	4.59341	4.35165	2.17582	1.69231	1.45055	2.9011	4.10989
Merged-chr1-155424903-2	0	0	0.241758	0	0	0.241758	0.241758	0.483516	0.483516	0.483516	0.241758	0.241758	0	0	0	0	0	0	0	0	0	0	0	0	0	0.241758	0.241758	0.725275	0.725275	0.725275	0.483516	0.483516	0	0	0	0	0	0	0	0	0.483516	0.725275	0.725275	0.725275	1.20879	0.725275	0.725275	0.725275	0.483516
Merged-chr7-120820013-3	0	0.483516	0.241758	0.241758	0.725275	0.725275	0.483516	0.483516	0.967033	0.483516	0.483516	0.483516	0.725275	0.483516	0.967033	0.967033	1.45055	1.20879	0.725275	0.725275	0.725275	0.241758	0.725275	0.483516	0.483516	0.725275	0.241758	0.241758	0.967033	1.45055	1.69231	2.9011	2.65934	2.65934	3.62637	3.86813	3.38462	3.62637	4.83516	2.65934	3.14286	3.38462	1.93407	1.69231	1.20879	1.93407	1.69231	1.45055	1.69231
Merged-chr18-77158531-2	0.725275	0.725275	0.483516	0.483516	0.241758	0.483516	0.483516	0.483516	1.45055	1.69231	1.69231	1.93407	1.93407	1.45055	0.967033	0.967033	0.725275	0.483516	0.241758	0.241758	0.241758	0.967033	0.725275	1.20879	1.20879	0.725275	0.483516	0.483516	0.241758	0.483516	0.483516	0.967033	0.725275	0.725275	0.725275	0.725275	1.69231	1.69231	1.69231	1.45055	1.20879	0.241758	0.241758	0.725275	1.20879	1.20879	1.20879	1.20879	0.967033
Merged-chr17-15616645-2	0	0.483516	0.241758	0.241758	0.483516	0.241758	0.241758	0.241758	0	0	0	0	0	0	0	0	0	0	0	0	0	0	0	0	0	0.483516	0.967033	0.967033	0.967033	0.483516	0.483516	0.483516	0.725275	0.725275	0.725275	0.967033	0.483516	1.45055	1.45055	1.45055	1.20879	1.93407	1.69231	1.69231	2.65934	2.41758	2.41758	3.62637	6.28571
Merged-chr11-53442160-2	0	0	0.241758	0.241758	0	0	0	0	0	0	0.483516	0.483516	0.483516	0.483516	0.483516	0	0	0	0	0.241758	0.483516	0.483516	0.483516	0.725275	0.483516	0.241758	0.241758	0.241758	0.483516	0.483516	0.483516	0.483516	0.483516	0.483516	0.725275	0.483516	0.967033	0.725275	0.725275	0.483516	0.241758	0.725275	0.725275	0.725275	0.967033	1.20879	1.45055	1.93407	2.17582
Merged-chr15-85505476-2	0	0.725275	0.725275	0.241758	0	0.483516	0.483516	0.483516	0.725275	1.20879	0.725275	0.725275	0.483516	0.483516	0.241758	0.483516	0.725275	0.725275	0.725275	0.483516	0.483516	0.967033	0.967033	0.967033	0.967033	0.483516	0	0.241758	0.483516	0.483516	0.725275	1.20879	0.967033	0.967033	1.20879	0.725275	0.483516	0.483516	0.241758	0	0	0	0.483516	0.483516	0.967033	1.45055	0.967033	1.20879	0.967033
Merged-chr17-29963816-2	0	0	0	0.241758	0.483516	0.725275	0.725275	0.483516	0.483516	0.241758	0.241758	0.241758	0.241758	0.241758	0	0	0	0	0	0	0	0	0	0	0	0.241758	0.483516	0.483516	0.483516	1.20879	0.725275	0.725275	0.725275	0.483516	0.241758	0.483516	0.483516	0.725275	0.725275	0.483516	0.483516	0.967033	0.725275	0.725275	0.967033	0.967033	1.93407	1.93407	2.65934
Merged-chr4-85514423-2	0.241758	0.241758	0	0.241758	0.241758	0.241758	0.241758	0.241758	0	0	0	0	0	0	0	0	0	0	0	0.483516	0.483516	0.483516	0.483516	0.725275	0.483516	0.725275	0.725275	0.967033	0.967033	0.967033	0.725275	0.725275	0.725275	1.45055	1.45055	1.69231	1.69231	1.69231	1.69231	2.17582	2.41758	1.69231	2.65934	2.41758	2.9011	3.86813	4.10989	4.83516	6.04396
Merged-chr13-75776853-2	1.93407	1.20879	1.69231	1.45055	0.725275	0.483516	0.483516	0	0	0	0	0	0	0	0	0	0	0	0	0	0.241758	0.241758	0.483516	0.483516	0.241758	0.241758	0.241758	0.483516	0.483516	0.967033	0.967033	0.967033	1.20879	0.725275	0.725275	0.483516	0.967033	0.725275	0.725275	0.483516	0.483516	0	0	0	0	0	0.725275	0.967033	1.45055
Merged-chr4-149973438-2	0	0	0	0	0	0.241758	0.241758	0.241758	0.241758	0	0	0	0	0	0	0	0	0	0	0	0	0	0	0	0	0.483516	0.483516	0.725275	0.725275	0.483516	0.483516	0.725275	0.483516	0.483516	0.241758	0.241758	0.241758	0.725275	0.967033	1.69231	1.93407	1.45055	1.20879	0.725275	0.725275	0.483516	0.967033	0.725275	0.725275
Merged-chr5-53992765-2	0	0	0	0	0	0	0.241758	0.241758	0.241758	0.241758	0.241758	0.483516	0.725275	0.725275	0.967033	0.725275	0.483516	0.241758	0	0	0	0	0	0.241758	0.241758	0.241758	0.483516	0.241758	0.483516	0.483516	0.483516	1.20879	1.20879	0.967033	1.45055	1.20879	0.483516	0.967033	0.967033	1.20879	1.20879	0.725275	0.967033	1.45055	0.967033	0.967033	0.967033	0.483516	0.967033
Merged-chr3-69208638-2	8.94505	9.91209	9.67033	10.8791	12.0879	11.1209	10.3956	11.6044	10.6374	11.1209	10.6374	11.1209	9.91209	8.21978	7.73626	7.73626	6.52747	5.56044	5.07692	4.35165	2.9011	2.9011	2.65934	2.9011	2.41758	1.20879	1.69231	1.69231	1.69231	1.93407	1.69231	0.967033	0.967033	0.725275	0.725275	0.725275	1.45055	1.69231	1.93407	1.93407	1.69231	1.45055	0.725275	1.20879	1.45055	1.69231	2.17582	2.17582	1.93407
Merged-chr11-19641143-2	0	0	0	0	0	0	0	0	0	0	0.241758	0.241758	0.241758	0.241758	0	0	0	0	0	0.241758	0.241758	0.241758	0.483516	0.241758	0.725275	0.725275	0.483516	0.725275	0.483516	0.241758	0.241758	0.241758	0.483516	0.483516	0.483516	0.725275	0.725275	0.725275	0.725275	0.967033	0.725275	0.483516	0.483516	0.483516	0.241758	0.725275	0.483516	1.20879	1.45055
Merged-chrX-145496411-2	0.967033	0.967033	0.967033	0.967033	1.20879	0.725275	0.483516	0.241758	0	0.241758	0.241758	0.483516	0.725275	0.725275	0.725275	0.483516	0.241758	0.241758	0.483516	0.725275	0.967033	1.20879	1.69231	1.93407	1.45055	1.69231	1.69231	1.45055	1.20879	1.20879	1.20879	1.69231	1.69231	1.69231	2.65934	2.9011	2.41758	2.17582	2.41758	1.45055	2.41758	2.9011	3.38462	3.62637	3.62637	2.9011	3.38462	2.9011	3.86813
Merged-chr11-90106240-2	0.725275	0.725275	0.725275	0.967033	0.241758	0.241758	0.483516	0.725275	1.20879	1.45055	1.45055	1.20879	0.241758	0	0.483516	0.483516	0.725275	0.725275	0.483516	0.483516	0.967033	0.725275	0.725275	1.20879	1.20879	1.45055	1.69231	1.93407	1.45055	1.69231	1.45055	1.69231	1.45055	0.967033	1.20879	1.20879	0.725275	0.725275	0.725275	0.241758	0.241758	0.725275	0.725275	0.725275	0.483516	0.967033	1.20879	1.69231	1.93407
Merged-chr11-17029114-2	0.241758	0	0	0.241758	0.241758	0.241758	0.483516	0.483516	0.241758	0.241758	0.241758	0	0.725275	0.725275	0.967033	0.967033	0.483516	0.241758	0.725275	0.967033	1.20879	1.45055	1.69231	0.725275	0.725275	0.241758	0	0	0.241758	0.241758	0.241758	0.241758	0.483516	0.483516	0.483516	0.967033	0.967033	1.20879	0.967033	1.45055	1.20879	0.967033	0.967033	0.967033	0.483516	0.483516	0.483516	1.20879	1.20879
Merged-chr16-31589716-2	0	0	0	0	0	0	0	0	0	0	0.241758	0.241758	0.241758	0.241758	0.241758	0.241758	0.241758	0.241758	0.241758	0	0	0.241758	0.241758	0.241758	0.241758	0.483516	0.483516	0.483516	0.483516	0.725275	0.483516	0.483516	0.725275	0.725275	0.241758	0.241758	0	0.241758	0.241758	0.483516	0.483516	0.967033	0.967033	0.967033	0.725275	0.725275	0	0.241758	0.483516
Merged-chr12-98995523-2	0	0	0	0.241758	0.241758	0.241758	0.483516	0.241758	0.241758	0.241758	0.241758	0	0	0	0	0	0	0	0.483516	0.483516	0.483516	0.483516	0.483516	0	0	0	0	0	0.483516	0.483516	0.483516	0.725275	0.725275	0.241758	0.483516	0.483516	0.483516	0.483516	0.483516	0.967033	0.967033	1.20879	2.17582	1.69231	1.45055	1.20879	0.967033	0.483516	0.725275
Merged-chr12-77604410-2	0.483516	0.241758	0.241758	0	0	0.241758	0.241758	0.241758	0.241758	0.241758	0.241758	0.241758	0.725275	0.725275	0.483516	0.483516	0.725275	0.241758	0.241758	0.241758	0.241758	0.241758	0.241758	0.241758	0.241758	0.483516	0.483516	0.483516	0.483516	0.483516	0.241758	0.241758	0.241758	0	0	0	0	0	0	0	0	0	0.241758	0.241758	0.967033	1.20879	1.20879	1.45055	1.93407
Merged-chr8-85457767-2	0	0	0	0.725275	0.725275	0.967033	0.967033	0.241758	0.241758	0.241758	0.483516	0.483516	0.725275	0.725275	1.20879	0.725275	0.483516	0.483516	0.725275	0.483516	0.483516	0.725275	0.967033	0.725275	0.725275	0.967033	2.17582	4.59341	7.97802	9.18681	9.91209	8.7033	6.52747	4.10989	4.59341	3.14286	2.65934	2.41758	2.17582	0.725275	0.967033	0.483516	0.967033	1.69231	1.93407	1.69231	1.45055	1.45055	0.967033
Merged-chrX-47495233-2	0	0	0	0.241758	0.241758	0.241758	0.241758	0.241758	0	0	0	0	0	0	0.241758	0.241758	0.241758	0.241758	0.483516	0.241758	0.241758	0.241758	0.241758	0	0.241758	0.241758	0.241758	0.241758	0.241758	0	0	0.725275	0.725275	0.725275	0.725275	0.725275	0.241758	0.483516	0.725275	1.45055	2.41758	4.35165	5.8022	7.25275	7.49451	8.46154	7.49451	5.8022	4.83516
Merged-chr2-57230200-2	1.20879	0.483516	0.241758	0.241758	0.241758	0.483516	1.20879	1.45055	1.45055	2.17582	1.69231	1.45055	1.45055	1.93407	1.45055	1.45055	0.967033	0.241758	0	0.241758	0.241758	0.241758	0.241758	0	0.483516	0.725275	0.725275	0.725275	0.241758	0	0	0	0	0	0	0.241758	0.483516	0.483516	0.483516	0.241758	0.483516	0.483516	0.725275	0.967033	0.967033	0.967033	0.967033	0.725275	0.483516
Merged-chr14-77820441-2	0	0.725275	0.967033	0.725275	0.967033	1.45055	1.69231	1.69231	1.45055	1.20879	0.483516	0.483516	0.483516	0.483516	0.241758	0.241758	0	0	0.241758	0.483516	0.483516	0.483516	0.483516	0	0	0.241758	0.241758	0.241758	0.241758	1.20879	1.20879	1.20879	1.20879	0.967033	0.241758	0.967033	1.45055	1.45055	1.45055	1.20879	0.483516	0.725275	1.20879	2.65934	3.38462	3.62637	3.86813	4.83516	4.59341
Merged-chr6-14626194-2	0	0	0	0	0	0	0	0	0	0	0	0	0	0	0	0	0	0	0	0	0	0	0	0	0.483516	0.483516	0.483516	0.483516	0.483516	0	0	0.241758	0.241758	0.241758	0.241758	0	0.241758	0.241758	0.241758	0.725275	0.967033	1.20879	1.69231	1.93407	1.45055	1.69231	1.45055	2.17582	1.93407
Merged-chr11-97120816-2	0	0.241758	0.241758	0	0	0	0	0	0	0.483516	0.483516	0.483516	0.483516	0.483516	0	0	0.483516	0.483516	0.483516	0.725275	0.483516	0.241758	0.241758	0.483516	0.241758	0.241758	0.725275	0.725275	0.483516	0.483516	0.483516	0	0	0	0.241758	0.241758	0.483516	0.725275	0.483516	0.967033	0.725275	0.725275	0.725275	0.725275	0.967033	1.45055	1.69231	2.65934	3.38462
Merged-chr14-31913974-2	1.20879	0.967033	0.483516	0.483516	0.241758	0.241758	0.483516	0.483516	0.241758	0.241758	0.241758	0	0	0.241758	0.241758	0.241758	0.241758	0	0	0	0.241758	0.241758	0.241758	0.241758	0	0	0	0	0	0.241758	0.241758	0.241758	0.483516	0.241758	0.241758	0.241758	0	0	0	0	0	0	0.725275	1.20879	1.20879	1.20879	1.45055	0.967033	0.967033
Merged-chr5-118468499-2	5.07692	6.04396	5.8022	5.31868	3.38462	4.10989	4.35165	3.86813	3.14286	2.17582	1.69231	1.20879	1.20879	2.17582	2.17582	2.17582	2.9011	3.86813	3.38462	3.62637	3.14286	3.38462	2.17582	1.69231	1.69231	0.967033	0.725275	0.967033	1.20879	0.967033	1.20879	1.20879	0.725275	0.483516	0.483516	0.483516	0.725275	0.967033	0.967033	0.967033	0.967033	1.20879	1.20879	1.20879	0.967033	0.725275	0.483516	0.483516	0.725275
Merged-chr7-118345394-2	0.483516	0.483516	0.483516	0.241758	0	0	0.241758	0.483516	0.483516	0.483516	0.483516	0.483516	0.241758	0.241758	0.241758	0	0.241758	0.241758	0.483516	0.483516	0.241758	0.241758	0.725275	0.725275	1.45055	1.93407	2.41758	2.17582	2.65934	1.93407	1.93407	1.45055	1.45055	0.967033	1.69231	1.45055	1.93407	1.93407	1.93407	1.93407	1.93407	1.93407	2.9011	2.65934	2.9011	2.65934	1.93407	1.45055	2.17582
Merged-chr7-132392118-2	0	0	0	0	0	0.241758	0.241758	0.241758	0.241758	0.241758	0.241758	0.241758	0.241758	0.967033	0.967033	0.725275	0.725275	0	0.483516	0.725275	0.725275	0.725275	0.241758	0.483516	0.241758	0.483516	0.483516	0.483516	0.241758	0.241758	0.241758	0.725275	0.725275	0.725275	0.967033	0.967033	0.967033	0.967033	1.45055	1.69231	1.93407	1.69231	1.69231	0.967033	1.20879	0.725275	0.967033	1.45055	1.93407
Merged-chrX-42425117-2	0.725275	0.483516	0.483516	0.483516	0.241758	0	0	0	0	0	0.483516	1.20879	1.45055	1.45055	1.45055	0.725275	0.241758	0	0.241758	0.483516	0.483516	0.725275	1.20879	1.20879	2.41758	2.41758	3.14286	3.86813	3.62637	2.9011	1.69231	0.483516	0.483516	0.967033	0.725275	0.967033	0.967033	0.483516	0.483516	0.725275	1.20879	1.69231	1.93407	1.45055	1.93407	1.20879	1.45055	1.20879	0.967033
Merged-chr6-145335737-2	0	0	0	0	0	0	0	0.241758	0.241758	0.241758	0.241758	0.241758	0	0	0	0	0	0.241758	0.241758	0.241758	0.241758	0.241758	0.241758	0.483516	0.483516	0.725275	0.725275	0.241758	0.241758	0.241758	0	0	0	0	0.241758	0.483516	0.483516	0.483516	0.483516	0.241758	0	0.241758	0.241758	0.483516	0.483516	0.483516	0.241758	0	0
Merged-chr3-96517070-2	0	0	0	0	0	0	0	0	0	0	0	0	0	0	0	0	0	0	0	0	0	0	0	0	0	0	0.241758	0.725275	0.725275	0.967033	0.725275	0.725275	0.483516	0.483516	0.241758	0.241758	0.483516	0.241758	0.483516	0.725275	0.967033	0.967033	1.45055	1.45055	1.45055	2.41758	3.14286	3.38462	3.38462
Merged-chr5-138920891-2	0	0	0	0	0	0	0	0	0	0	0.241758	0.483516	0.967033	1.20879	1.20879	0.967033	0.967033	0.241758	0.483516	0.725275	0.967033	0.725275	0.483516	0.483516	0.241758	0.241758	0.241758	0.241758	0.483516	0.483516	0.483516	0.483516	0.725275	0.483516	0.725275	0.967033	1.20879	1.45055	1.69231	1.20879	1.45055	1.45055	2.17582	3.38462	4.10989	5.8022	6.04396	6.04396	4.35165
Merged-chr13-83125113-2	0.483516	0.483516	0.725275	0.725275	0.725275	0.241758	0.725275	0.483516	0.725275	0.725275	0.241758	0.241758	0.967033	1.20879	1.45055	1.69231	1.69231	1.69231	1.69231	1.69231	1.69231	1.93407	0.967033	0.967033	0.967033	0.725275	0.483516	0.725275	2.17582	2.17582	2.17582	1.93407	1.93407	0.483516	0.483516	0.725275	0.483516	0.725275	0.967033	1.20879	1.93407	3.38462	3.38462	3.38462	4.35165	4.10989	4.10989	4.10989	3.14286
Merged-chr12-32635358-2	0	0.241758	0.483516	0.241758	0.241758	0.483516	0.483516	0.241758	0.241758	0.241758	0	0	0	0	0	0	0	0.241758	0.241758	0.241758	0.241758	0.241758	0	0.241758	0.241758	0.241758	0.241758	0.241758	0	0	0	0	0	0	0	0	0.241758	0.241758	0.483516	0.725275	1.20879	1.20879	1.45055	1.45055	1.45055	0.725275	2.17582	1.45055	1.45055
Merged-chr12-105098990-2	0	0.241758	0.241758	0.241758	0.241758	0.483516	0.241758	0.483516	0.483516	0.241758	0.241758	0	0	0	0	0	0	0	0	0	0	0	0	0.241758	0.483516	0.483516	0.725275	0.725275	0.967033	0.725275	0.725275	0.725275	0.725275	0.241758	0.241758	0.483516	0.241758	0.483516	0.483516	0.483516	0.483516	0.483516	0.241758	0.725275	0.967033	1.20879	2.17582	1.93407	2.65934
Merged-chr4-49560228-3	0.241758	0.241758	0.241758	0.241758	0	0	0	0	0	0	0	0	0	0	0	0	0	0	0	0	0	0	0	0	0	0	0	0	0	0	0	0.241758	0.241758	0.483516	0.483516	0.483516	0.241758	0.241758	0	0	0	0.483516	0.483516	0.483516	0.725275	0.725275	0.725275	1.20879	2.41758
Merged-chr19-27147719-2	0.241758	0.241758	0.241758	0.241758	0	0	0	0	0	0	0.241758	0.483516	0.483516	0.483516	0.483516	0.241758	0.241758	0.241758	0.241758	0.483516	0.241758	0.241758	0.241758	0.241758	0.241758	0.241758	0.241758	0.241758	0	0	0	0	0	0.483516	0.483516	0.483516	0.483516	0.483516	0.241758	0.241758	0.241758	0.241758	0.483516	1.20879	1.45055	1.69231	2.17582	2.41758	2.41758
Merged-chr12-80785882-2	0.241758	0.483516	0.725275	0.725275	0.483516	0.241758	0.483516	0.483516	0.483516	1.45055	1.45055	1.20879	1.20879	0.967033	0.241758	0.241758	0.241758	0	0	0	0	0	0.483516	0.725275	0.967033	0.967033	0.967033	0.483516	0	0	0	0	0	0	0	0	0.241758	0.725275	0.725275	1.20879	1.69231	2.17582	1.93407	2.17582	1.93407	1.93407	2.41758	2.41758	2.65934
Merged-chr2-51780247-2	0.483516	0.725275	0.967033	0.483516	0.725275	1.69231	1.45055	1.69231	1.69231	1.20879	0.967033	1.20879	1.45055	1.93407	2.17582	2.17582	1.69231	1.69231	1.20879	0.967033	0.725275	0.241758	0	0	0	0	0	0	0	0	0	0	0	0	0.241758	0.725275	1.20879	1.45055	2.41758	3.14286	3.62637	4.10989	4.59341	3.38462	3.14286	3.38462	3.14286	3.38462	3.38462
Merged-chr4-143334441-2	0.483516	0.483516	0.725275	0.967033	0.725275	0.967033	0.967033	0.967033	0.725275	0.483516	0.483516	0.241758	0.241758	0.241758	0	0.241758	0.483516	0.725275	0.725275	0.725275	0.483516	0.241758	0	0.241758	0.241758	0.725275	0.967033	0.725275	0.725275	0.483516	0	0	0	0	0	0.241758	0.483516	0.483516	0.725275	0.967033	0.725275	0.967033	0.725275	0.725275	0.967033	0.483516	0.483516	0.483516	0
Merged-chr18-82837616-2	0.725275	0.967033	0.967033	0.725275	0.725275	0.241758	0.483516	0.483516	0.483516	0.241758	0.241758	0	0	0	0.241758	0.241758	0.241758	0.241758	0.241758	0.241758	0.725275	0.725275	1.20879	1.20879	1.20879	0.725275	0.725275	0.725275	0.483516	0.483516	0.483516	0.483516	0.483516	0.725275	1.20879	1.20879	1.45055	1.45055	0.967033	1.45055	1.93407	1.45055	1.45055	1.45055	1.20879	1.45055	1.69231	2.17582	1.69231
Merged-chrX-56447478-2	0	0	0	0	0	0	0	0	0	0	0	0	0	0	0.241758	0.241758	0.483516	0.483516	0.483516	0.241758	0.241758	0	0	0	0	0	0	0	0	0	0	0	0.241758	0.241758	0.241758	0.483516	0.483516	0.483516	0.725275	0.967033	0.725275	1.20879	0.967033	1.20879	1.20879	1.45055	0.967033	0.967033	0.725275
Merged-chr13-71653780-2	0	0.241758	0.241758	0.241758	0.483516	0.725275	0.483516	0.725275	0.967033	0.967033	0.967033	0.967033	0.725275	0	0	0.241758	0.241758	0.241758	0.241758	0	0	0	0	0	0	0	0	0	0	0	0.241758	0.483516	0.725275	0.725275	0.725275	0.483516	0.241758	0	0	0.241758	0.241758	0.483516	0.483516	0.725275	0.483516	0.483516	0.483516	0.483516	0.483516
Merged-chr2-92727423-2	0	0	0.725275	0.483516	0.483516	0.483516	0.483516	0.483516	0.241758	0.967033	0.967033	0.967033	0.725275	0.725275	0	0	0	0	0	0	0.241758	0.241758	0.241758	0.241758	0	0.241758	0.725275	0.725275	0.725275	1.20879	0.725275	0.483516	0.725275	1.20879	0.967033	1.69231	2.17582	1.45055	2.17582	2.65934	2.65934	3.14286	2.41758	3.62637	4.35165	5.07692	5.31868	5.31868	3.86813
Merged-chr2-91241990-2	0	0	0	0	0	0	0	0.483516	0.483516	0.483516	1.20879	1.69231	1.20879	1.45055	1.45055	0.483516	0.483516	0.483516	0.483516	0.725275	0.725275	0.725275	0.483516	0.483516	0.241758	0.241758	0	0.241758	0.241758	0.241758	0.241758	0	1.20879	1.20879	2.41758	3.14286	4.10989	4.59341	4.83516	5.07692	4.10989	2.9011	2.9011	2.41758	1.69231	1.45055	0.967033	0.483516	0.725275
Merged-chr5-76763318-2	0.483516	0	0	0	0	0	0	0	0.241758	0.241758	0.241758	0.241758	0.241758	0	0.725275	0.725275	0.725275	0.725275	0.241758	0	0	0	0	0	0.241758	0.241758	0.241758	0.241758	0.241758	0	0	0	0	0	0	0	0	0	0	0.241758	0.483516	1.20879	1.69231	2.17582	1.93407	1.93407	0.967033	1.45055	1.45055
Merged-chr9-67091099-2	0.241758	0.241758	0.241758	0	0	0	0	0	0.241758	0.241758	0.241758	0.241758	0.241758	0.241758	0.241758	0.241758	0.241758	0.483516	0.241758	0.483516	0.483516	0.967033	0.725275	0.725275	1.20879	1.69231	1.20879	1.69231	1.69231	0.483516	0.725275	0.483516	0.241758	0.241758	0.241758	0	0.483516	0.967033	1.20879	1.20879	1.45055	1.69231	1.20879	1.20879	1.20879	0.967033	0.483516	0.241758	0.725275
Merged-chr8-41153858-2	0	0.483516	0.483516	0.241758	0.483516	0.967033	0.967033	0.967033	0.967033	0.725275	0	0.483516	0.483516	0.483516	0.967033	1.20879	0.725275	0.725275	0.483516	0.241758	0	0.241758	0.241758	0.241758	0.241758	0.241758	0	0.241758	0.483516	0.483516	0.483516	0.483516	0.241758	0	0	0.483516	0.483516	0.483516	0.483516	0	0	0.483516	0.483516	0.725275	0.725275	0.483516	0.483516	0.483516	0.967033
Merged-chr12-15993974-2	0	0	0	0	0	0	0	0	0	0	0.241758	0.483516	0.725275	0.967033	0.967033	0.725275	0.725275	0.725275	0.483516	0.483516	0.241758	0.241758	0	0	0.241758	0.483516	0.483516	0.483516	0.967033	0.483516	0.483516	0.483516	0.483516	0.241758	0.483516	0.483516	0.483516	0.241758	0	0	0	0.483516	1.20879	1.69231	1.69231	1.45055	0.967033	0.483516	1.69231
Merged-chr17-14245111-2	0	0	0	0.241758	0.483516	1.20879	1.45055	1.45055	1.69231	1.93407	1.20879	0.967033	0.967033	0.241758	0.241758	0.241758	0.241758	0	0	0	0	0	0	0	0	0	0	0	0	0.241758	0.241758	0.241758	0.241758	0.241758	0	0	0.241758	0.241758	0.241758	0.241758	0.483516	0.483516	0.967033	1.45055	1.93407	2.41758	2.65934	1.69231	2.65934
Merged-chr8-45834218-2	1.93407	1.45055	0.967033	0.967033	0.483516	0	0.241758	0.241758	0.241758	0.241758	0.241758	0	0	0	0	0	0	0	0.241758	0.241758	0.241758	0.241758	0.241758	0.725275	0.967033	1.20879	1.45055	1.45055	0.967033	1.20879	1.20879	1.20879	1.20879	0.725275	0.483516	0.483516	0.241758	0.241758	0.241758	0.483516	0.241758	0.241758	0.241758	0.241758	0	0	0.241758	0.241758	0.725275
Merged-chr17-50448581-2	0	0	0	0	0	0	0.241758	0.241758	0.241758	0.241758	0.241758	0	0	0	0.241758	0.483516	0.483516	0.483516	0.967033	0.967033	0.967033	0.967033	0.483516	0.241758	0.241758	0.241758	0.483516	0.483516	0.725275	0.483516	0.483516	0.483516	0.483516	0.241758	0	0	0	0	0.483516	0.725275	0.967033	1.20879	1.45055	1.45055	1.93407	2.41758	3.14286	4.10989	5.07692
Merged-chr11-40675381-2	0.241758	0.241758	0.241758	0.241758	0.241758	0	0	0	0	0	0	0	0	0	0	0	0	0	0	0	0	0	0	0.241758	0.241758	0.241758	0.241758	0.725275	0.483516	0.483516	0.483516	0.725275	0.241758	0.241758	0.483516	0.483516	0.241758	0.725275	0.967033	0.967033	0.967033	0.967033	0.725275	0.725275	0.483516	0.967033	1.69231	1.45055	1.93407
Merged-chr14-73605530-2	0.483516	0.725275	1.20879	0.725275	0.725275	0.725275	0	0	0	0	0	0	0	0	0	0	0.241758	0.241758	0.241758	0.241758	0.241758	0	0	0.483516	0.483516	0.483516	0.483516	1.45055	0.967033	1.20879	1.20879	0.967033	0.241758	0	0	0	0.241758	0.241758	0.241758	0.483516	0.725275	0.967033	1.45055	1.45055	1.20879	0.483516	0.725275	0.241758	0.967033
Merged-chr11-19601698-2	0	0	0	0	0	0	0	0	0	0	0	0	0.241758	0.725275	0.725275	0.725275	0.725275	0.241758	0.483516	0.483516	0.483516	0.483516	0	0.241758	0.483516	0.725275	0.967033	0.967033	0.725275	0.483516	0.483516	0.241758	0.967033	0.725275	0.725275	0.967033	0.967033	1.20879	1.45055	1.93407	2.65934	3.14286	2.41758	2.65934	1.93407	2.17582	2.9011	3.86813	4.59341
Merged-chr5-73574310-2	0.241758	0.241758	0.241758	0.241758	0.241758	0	0	0	0.483516	0.483516	0.483516	0.725275	0.725275	0.241758	0.241758	0.241758	0	0	0	0	0	0	0	0	0	0.241758	0.241758	0.725275	1.20879	1.20879	0.967033	1.20879	0.725275	0.483516	0.483516	0.483516	0.241758	0.483516	0.241758	0.241758	0.241758	0.483516	0.483516	0.967033	0.967033	1.20879	0.967033	0.483516	0.483516
Merged-chr4-48688292-2	0.483516	0.483516	1.20879	1.20879	0.967033	0.725275	0	0	0	0	0	0	0	0	0	0	0	0	0	0	0	0	0	0	0	0	0	0	0	0	0	0	0.483516	0.483516	0.483516	0.483516	0.483516	0	0	0.241758	0.241758	0.725275	1.20879	1.20879	0.967033	0.725275	0.241758	0	0
Merged-chr11-31693233-2	2.17582	2.41758	0.725275	0.483516	0.483516	0.725275	0.483516	0.967033	0.967033	0.967033	1.45055	1.45055	1.93407	1.69231	1.45055	1.20879	0.241758	0.725275	0.725275	0.725275	0.725275	0.241758	0.241758	0.241758	0.241758	0.241758	0.241758	0.483516	0.967033	0.967033	0.725275	0.483516	0	0.241758	0.483516	0.483516	0.725275	0.967033	0.483516	1.20879	1.45055	1.69231	2.41758	1.93407	2.17582	1.69231	1.45055	1.45055	1.45055
Merged-chr4-143330833-2	0	0	0	0	0	0.483516	0.483516	0.483516	0.483516	0.483516	0	0	0.241758	0.241758	0.241758	0.241758	0.241758	0	0	0.241758	0.241758	0.241758	0.241758	0.483516	0.241758	0.241758	0.967033	0.967033	1.45055	1.45055	1.93407	1.20879	0.725275	0.967033	0.967033	0.967033	1.20879	1.20879	1.20879	1.69231	2.41758	3.14286	2.9011	3.62637	2.9011	3.14286	3.86813	4.35165	4.59341
Merged-chr4-106644167-2	0.483516	0.483516	0.483516	0.483516	0.241758	0.483516	0.483516	0.725275	0.967033	0.483516	1.20879	0.967033	1.20879	1.20879	1.20879	0.483516	0.241758	0.241758	0.241758	0.725275	0.967033	0.967033	1.20879	0.483516	0.725275	0.483516	0.483516	0.483516	0.725275	0.725275	1.69231	2.41758	2.17582	2.65934	2.9011	2.65934	2.65934	3.62637	3.62637	4.59341	4.83516	4.83516	4.83516	4.10989	2.9011	3.86813	4.59341	3.86813	5.31868
Merged-chr5-25720016-2	0	0	0	0	0	0	0.483516	0.483516	0.483516	0.483516	0.483516	0.483516	0.483516	0.483516	0	0.241758	0.241758	0.483516	0.483516	0.483516	0.241758	0.241758	0.241758	0.241758	0.241758	0.241758	0	0.967033	1.45055	1.45055	1.45055	1.45055	0.241758	0	0	0	0.241758	0.241758	0.241758	0.241758	0.483516	0.725275	1.20879	2.65934	3.38462	3.14286	3.86813	4.59341	3.86813
Merged-chr4-108359867-2	0	0	0	0.483516	0.483516	0.483516	0.483516	0	0	0	0	0.483516	0.967033	0.967033	1.45055	0.967033	0.483516	0.483516	0.241758	0.241758	0.483516	0.483516	0.483516	0.241758	0.241758	0	0	0	0	0	0	0	0	0	0.241758	0.241758	0.241758	0.241758	0	0	0	0	0	0	0	0.241758	0.241758	0.241758	0.483516
Merged-chr8-115584353-2	0.483516	0.483516	0.483516	1.20879	1.45055	0.967033	1.45055	1.20879	0.725275	0.725275	0.483516	0.725275	0.483516	0.483516	0.725275	0.967033	0.725275	0.725275	0.967033	0.725275	0.483516	0.483516	0.967033	0.725275	0.967033	1.20879	1.20879	1.93407	1.69231	1.45055	1.93407	1.45055	1.20879	1.20879	1.45055	1.20879	1.45055	1.45055	1.93407	1.93407	1.93407	1.93407	2.9011	2.41758	1.69231	2.17582	3.38462	4.10989	5.31868
Merged-chr3-58517718-2	0	0	0	0.483516	0.241758	0.241758	0.241758	0.241758	0	0	0	0	0.241758	0.483516	0.725275	0.725275	0.725275	0.967033	0.725275	0.725275	0.967033	0.967033	0.483516	0.725275	0.725275	0.967033	1.69231	1.69231	1.69231	1.69231	1.69231	1.69231	1.93407	2.65934	1.69231	1.93407	1.45055	0.725275	0.725275	0.483516	0.483516	0.483516	0.725275	1.20879	1.20879	2.17582	2.17582	1.93407	1.69231
Merged-chr13-99784765-2	0.483516	0.725275	0.483516	0.483516	0.483516	0.241758	0.241758	0	0.241758	0.241758	0.483516	1.20879	1.45055	1.45055	1.45055	0.967033	0.241758	0	0	0	0	0	0	0	0	0.241758	0.483516	0.725275	0.967033	1.45055	1.45055	1.69231	1.20879	1.45055	1.20879	0.725275	0.725275	1.45055	1.20879	1.20879	1.20879	0.967033	0.483516	0.967033	0.967033	0.967033	0.967033	0.967033	0.483516
Merged-chr8-120242239-2	0	0.967033	0.967033	0.967033	0.483516	0.483516	0.483516	0.483516	0.241758	0.241758	0	0.241758	0.725275	1.93407	2.17582	1.93407	1.93407	1.45055	0.241758	0.967033	0.967033	1.20879	1.45055	1.20879	0.725275	0.483516	0.483516	0.483516	0.967033	1.45055	2.41758	2.65934	2.41758	2.17582	1.69231	0.967033	0.967033	0.725275	0.483516	0.241758	0.241758	1.20879	1.45055	1.69231	2.41758	2.41758	1.69231	2.17582	2.41758
Merged-chr13-32600640-2	0.483516	0.483516	0.483516	0.483516	0	0	0	0	0	0	0	0	0	0.241758	0.241758	0.725275	0.725275	0.483516	0.483516	0.483516	0	0.241758	0.241758	0.241758	0.241758	0.241758	0	0	0	0	0.483516	0.483516	0.483516	0.483516	0.483516	0.241758	0.483516	0.483516	0.483516	0.483516	0.241758	0.725275	0.725275	0.725275	0.725275	0.483516	0.241758	0.725275	0.967033
Merged-chr3-20792549-2	0	0	0	0	0	0	0	0	0	0	0	0	0.241758	0.241758	0.241758	0.483516	0.483516	0.483516	0.725275	0.725275	0.725275	0.725275	0.483516	0.483516	0.483516	0.725275	0.725275	0.241758	0.725275	0.725275	0.725275	0.725275	0.725275	0.483516	0.483516	0.241758	0.241758	0.241758	0.725275	0.967033	0.967033	0.967033	0.725275	0.241758	0.241758	0.483516	1.20879	1.20879	1.69231
Merged-chr16-38387037-2	0	0	0	0	0	0	0	0	0.483516	0.483516	0.483516	0.483516	0	0.241758	0.241758	0.725275	0.725275	0.483516	0.483516	0.483516	0.725275	0.725275	0.725275	0.967033	0.483516	0.241758	0.725275	0.725275	0.483516	0.483516	0.483516	0.483516	0.483516	0.483516	0.483516	0.241758	0.241758	0.725275	0.725275	0.725275	0.483516	0.483516	0.241758	0.241758	0.241758	1.20879	2.41758	2.65934	3.62637
Merged-chr2-84272896-2	0	0	0	0	0	0	0	0	0	0.241758	0.241758	0.241758	0.241758	0.241758	0	0.241758	0.241758	0.241758	0.241758	0.241758	0	0	0	0.241758	0.483516	0.725275	0.725275	0.967033	0.725275	0.725275	0.725275	0.725275	0.967033	0.967033	0.725275	0.725275	1.93407	2.17582	2.41758	3.62637	4.10989	3.62637	3.62637	2.65934	2.41758	2.65934	3.14286	4.83516	6.76923
Merged-chr10-16574920-2	0	0.725275	0.725275	0.725275	0.725275	0.241758	0	0	0	0	0	0	0	0.483516	0.725275	0.967033	0.967033	0.967033	0.483516	0.241758	0.483516	0.483516	0.483516	0.483516	0	0	0	0	0.241758	0.241758	0.241758	0.241758	0.483516	0.967033	1.20879	1.20879	1.20879	0.725275	0.725275	1.20879	1.45055	1.69231	1.20879	0.725275	0.241758	0.967033	0.725275	1.69231	2.17582
Merged-chr1-86608280-2	0	0	0	0	0	0.241758	0.483516	0.483516	0.725275	0.967033	0.725275	0.483516	0.483516	0.241758	0	0	0	0.725275	0.725275	0.725275	0.725275	0.725275	0	0	0	0	0	0	0	0	0	0	0.241758	0.241758	0.241758	0.483516	0.241758	0.241758	0.241758	0.241758	0	0	0	0.241758	0.241758	0.483516	0.483516	0.725275	0.483516
Merged-chr4-88975229-2	0	0	0	0.241758	0	0	0	0	0	0	0	0	0	0	0	0.483516	0.483516	0.725275	0.725275	0.725275	0.241758	0.241758	0.241758	0.241758	0.241758	0.241758	0	0.967033	0.967033	0.967033	0.967033	0.483516	0.241758	0.241758	0.483516	0.483516	0.483516	0.241758	0	0.241758	0.483516	0.725275	1.93407	2.17582	2.65934	4.10989	4.35165	4.10989	4.10989
Merged-chr16-13460254-2	0.725275	0.967033	1.45055	2.17582	2.41758	1.93407	1.45055	1.45055	1.20879	1.20879	1.20879	0.967033	0.725275	0.725275	0.725275	0.483516	1.20879	1.45055	1.45055	1.45055	1.69231	1.69231	1.20879	1.20879	1.20879	0.483516	0.241758	0.483516	0.483516	0.483516	0.725275	0.725275	0.483516	0.725275	1.20879	1.45055	1.45055	1.69231	1.20879	0.725275	0.483516	0.967033	0.483516	0.483516	0.483516	0.725275	0.241758	0.483516	0.725275
Merged-chr14-75790478-2	11.1209	10.1538	8.7033	7.73626	7.49451	6.28571	6.04396	4.10989	3.86813	3.14286	2.41758	2.41758	1.45055	1.45055	1.45055	1.20879	1.20879	0.967033	0.483516	1.77636e-15	1.77636e-15	1.77636e-15	0.241758	0.725275	0.725275	0.967033	0.725275	0.241758	0.241758	0.241758	0.241758	0.241758	0.241758	1.77636e-15	1.77636e-15	1.77636e-15	1.77636e-15	0.483516	0.725275	0.967033	0.967033	0.967033	0.483516	1.69231	1.45055	1.45055	1.69231	3.14286	3.14286
Merged-chr11-111215090-2	0.483516	0.241758	0	0	0	0.241758	0.483516	1.20879	1.20879	1.20879	1.45055	1.20879	1.20879	1.20879	1.20879	2.9011	3.38462	3.86813	4.10989	3.38462	1.93407	1.93407	0.725275	0.725275	0.725275	0.725275	0.483516	1.20879	1.20879	0.967033	1.20879	1.69231	0.967033	0.725275	0.483516	0.483516	0	0	0.483516	0.725275	0.967033	0.967033	0.967033	0.725275	0.483516	0.725275	1.20879	1.20879	1.45055
Merged-chr5-135801163-2	0	0	0	0	0	0.241758	0.241758	0.241758	0.241758	0.241758	0	0	0	0	0.241758	0.241758	0.483516	0.483516	0.483516	0.241758	0	0	0	0	0	0	0	0	0.241758	0.483516	0.483516	0.483516	0.483516	0	0	0	0	0	0	0.967033	0.967033	1.20879	1.20879	0.725275	0.483516	0.241758	0.483516	0.483516	0.725275
Merged-chr18-61416965-2	0	0	0	0.483516	0.483516	0.483516	0.483516	0.483516	0.483516	0.483516	0.483516	0.725275	0.483516	0.241758	0.483516	0.241758	0.241758	1.69231	1.69231	1.93407	1.93407	1.45055	0.725275	0.241758	0.241758	0.241758	0	0	0.241758	0.241758	0.241758	0.483516	0.725275	0.483516	0.483516	0.967033	0.725275	0.725275	0.725275	0.967033	0.967033	1.69231	1.69231	2.17582	2.65934	1.93407	1.93407	2.17582	2.17582
Merged-chr2-151964189-2	0.241758	0.483516	0.483516	0.725275	0.725275	0.967033	0.967033	1.45055	1.20879	1.20879	0.483516	0.483516	0	0	0	0.483516	0.483516	0.967033	0.967033	0.967033	0.725275	0.725275	1.20879	1.45055	1.20879	1.20879	0.725275	0	0	0	0	0	0	0	0.967033	1.20879	1.45055	1.69231	1.69231	1.45055	1.20879	1.20879	0.725275	0.725275	0.241758	0	0.241758	0.483516	0.725275
Merged-chr2-38395607-2	1.20879	0.967033	0.725275	0.483516	0.967033	1.20879	1.45055	1.69231	1.20879	1.69231	1.45055	0.725275	0.725275	0.967033	0.483516	0.725275	0.725275	0.483516	0.241758	0	0	0	0.241758	0.241758	0.725275	0.725275	0.725275	0.483516	0.483516	0.483516	0.483516	0.483516	0.483516	0.483516	0	0.483516	0.967033	0.967033	0.967033	1.20879	0.725275	0.725275	0.967033	1.45055	1.45055	1.45055	1.69231	1.93407	2.17582
Merged-chr10-40313022-2	0	0	0.241758	0.241758	0.241758	0.241758	0.241758	0.241758	0.241758	0.483516	0.483516	0.241758	0.241758	0.241758	0.725275	0.725275	0.725275	0.967033	0.483516	0.241758	0.241758	0.725275	0.725275	0.725275	0.725275	0.725275	0	0.241758	0.483516	0.725275	0.725275	0.725275	0.483516	0.483516	0.241758	0.241758	0.241758	0	0	0.483516	0.483516	0.725275	0.725275	0.967033	0.483516	0.483516	0.241758	0.241758	0
Merged-chr9-108402316-2	0	0	0.241758	0.241758	0.241758	0.725275	0.725275	0.483516	0.483516	0.241758	0	0.241758	0.483516	0.483516	0.483516	0.483516	0.241758	0.241758	0.483516	0.483516	0.967033	0.967033	0.967033	0.725275	0.483516	0.483516	0.967033	0.967033	0.967033	1.45055	1.69231	1.20879	1.69231	1.69231	1.45055	1.20879	1.20879	1.45055	1.69231	2.17582	2.41758	2.9011	4.59341	3.86813	3.62637	3.62637	2.41758	1.93407	1.93407
Merged-chr11-114815291-2	0	0	0	0.483516	0.241758	0.241758	0.241758	0.241758	0.241758	0.241758	0.241758	0.241758	0.483516	1.20879	2.65934	3.62637	4.35165	4.59341	3.86813	2.9011	1.93407	1.45055	0.967033	0.725275	0.241758	0	0	0	0	0.725275	0.725275	0.725275	0.725275	0.241758	0	0	0	0.483516	1.20879	1.93407	2.41758	2.41758	2.41758	1.69231	1.69231	1.69231	2.17582	1.69231	2.41758
Merged-chr1-156733900-2	0	0	0	0	0	0	0	0	0	0	0	0	0	0	0	0	0.241758	0.241758	0.241758	0.241758	0.241758	0	0	0	0	0.241758	0.483516	0.483516	0.483516	0.483516	0.967033	1.20879	1.45055	1.45055	0.725275	1.20879	0.967033	0.967033	0.967033	0.967033	0.725275	0.483516	0.725275	1.69231	1.69231	1.45055	2.17582	2.17582	1.20879
Merged-chr3-99502605-2	0	0	0.241758	0.241758	0.241758	0.241758	0.241758	0	0	0	0	0	0	0	0.241758	0.241758	0.241758	0.241758	0.241758	0	0	0	0	0	0	0	0	0.241758	0.241758	0.241758	0.241758	0.483516	0.241758	0.241758	0.241758	0	0	0.241758	0.483516	0.483516	0.483516	0.483516	0	0.725275	0.967033	1.45055	1.69231	1.93407	1.45055
Merged-chr17-77033826-2	0	0	0	0.483516	0	0	0	0	0	0.241758	0.483516	0.725275	0.725275	0.967033	1.20879	0.967033	0.725275	1.45055	1.45055	0.967033	0.967033	0.725275	0.725275	0.483516	0.483516	0.483516	0.725275	0.483516	0.967033	1.45055	1.20879	0.967033	0.967033	0.483516	0.967033	1.20879	1.20879	1.20879	1.20879	0.725275	0.725275	0.483516	1.20879	0.967033	0.725275	1.69231	1.93407	2.65934	3.14286
Merged-chr12-99160246-2	0	0	0	0	0	0	0	0.241758	0.241758	0.241758	0.483516	0.483516	0.241758	0.241758	0	0	0	0	0	0	0	0	0	0	0	0	0	0	0	0	0	0	0.241758	0.725275	0.967033	0.967033	0.725275	0.483516	0.241758	0.241758	0.967033	1.20879	1.20879	1.69231	1.45055	2.65934	2.9011	2.65934	2.65934
Merged-chrX-143087910-2	0	0	0	0	0	0	0	0	0.241758	0.241758	0.241758	0.241758	0.483516	0.241758	0.241758	0.241758	0.241758	0	0	0.241758	0.241758	0.725275	0.725275	1.20879	1.20879	1.45055	1.20879	0.967033	0.967033	0.725275	0.967033	0.725275	0.483516	0.967033	0.967033	0.725275	0.725275	0.725275	1.20879	1.45055	1.45055	1.69231	1.45055	1.20879	1.45055	1.69231	2.65934	2.17582	2.17582
Merged-chr8-116542894-2	0	0	0	0	0	0	0.241758	0.241758	0.241758	0.241758	0.241758	0	0	0	0	0	0	0	0	0.241758	0.241758	0.241758	0.483516	0.483516	0.241758	0.241758	0.241758	0	0	0	0	0	0	0	0	0	0	0	0	0	0	0.241758	0.483516	0.967033	0.967033	0.967033	1.20879	1.45055	1.45055
Merged-chr7-43334623-2	0.483516	0.483516	0.241758	0.483516	0.483516	0.483516	0.241758	0.241758	0	0	0.241758	0.241758	0.241758	0.483516	0.241758	0.241758	0.241758	0	0	0.483516	0.483516	0.483516	0.483516	0.483516	1.20879	1.69231	1.69231	1.45055	2.9011	3.14286	2.9011	3.14286	3.62637	2.9011	2.9011	4.59341	4.83516	4.59341	3.86813	1.93407	0.967033	0.967033	0.725275	0.725275	0.967033	0.483516	0.241758	0.483516	0.967033
Merged-chr15-12306766-2	0	0	0	0	0	0.241758	0.241758	0.241758	0.241758	0.241758	0.241758	0.241758	0.241758	0.241758	0.241758	0.241758	0.241758	0.241758	0.241758	0	0	0	0	0	0	0.241758	0.241758	0.241758	0.241758	0.241758	0	0.483516	0.483516	0.483516	0.483516	0.483516	0.483516	0.967033	1.45055	1.69231	1.93407	1.45055	0.725275	0.483516	0.967033	0.725275	0.725275	0.967033	0.725275
Merged-chr3-130804039-2	0.483516	0.241758	0.241758	0.241758	0.241758	0	0.483516	0.967033	1.20879	1.20879	1.45055	0.725275	0.483516	0.241758	0.241758	0	0.483516	0.725275	0.725275	0.725275	0.483516	0	0	0	0	0.483516	0.483516	0.483516	0.483516	0.483516	0.241758	0.241758	0.483516	0.483516	0.725275	0.725275	0.725275	0.483516	0.483516	0	0.241758	0.483516	0.483516	0.483516	0.483516	0.241758	0.241758	0.725275	0.967033
Merged-chr8-107948114-2	0.967033	0.725275	0.967033	1.45055	1.45055	1.45055	1.45055	0.483516	0.241758	0	0.241758	0.483516	0.725275	0.725275	0.483516	1.20879	1.20879	0.967033	1.45055	1.69231	1.69231	1.45055	1.20879	0.725275	1.93407	2.41758	2.41758	2.9011	2.17582	1.20879	1.20879	1.20879	1.20879	1.45055	0.967033	1.20879	0.967033	1.20879	1.20879	0.967033	1.20879	1.20879	0.483516	0.483516	0.483516	0.483516	0.241758	0.241758	0.725275
Merged-chr3-137999624-2	0.967033	0.725275	0.967033	1.20879	1.20879	1.20879	1.45055	1.20879	0.967033	0.967033	0.483516	1.20879	1.20879	1.45055	1.45055	0.725275	0.967033	0.967033	0.725275	0.967033	0.725275	0.967033	0.967033	0.967033	0.725275	0.241758	0.725275	0.967033	0.967033	0.967033	1.45055	0.725275	1.45055	1.45055	1.45055	1.93407	2.65934	3.14286	3.38462	4.10989	3.62637	4.35165	3.38462	3.14286	2.9011	1.93407	1.20879	0.967033	0.483516
Merged-chr9-68587638-2	0.241758	0.241758	0.241758	0.241758	0.241758	0.241758	0.241758	0.967033	1.20879	1.20879	1.20879	0.725275	0.483516	0.241758	0.483516	0.483516	0.483516	0.483516	0.241758	0.241758	0.483516	0.725275	0.725275	0.483516	0.725275	0.725275	0.483516	0.483516	0.483516	0.241758	0.241758	0.241758	0.241758	0.241758	0	0	0	0	0	0	0	0.241758	0.241758	0.483516	0.725275	0.967033	1.20879	0.967033	1.20879
Merged-chr5-53321594-2	1.69231	1.20879	0.967033	0.725275	0.725275	0.241758	0.241758	0	0	0.241758	0.967033	1.93407	1.93407	2.17582	1.20879	0.725275	0.241758	0	0	0	0.483516	0.725275	0.725275	0.725275	0.967033	0.241758	0.725275	0.725275	0.725275	0.725275	0.725275	0.241758	0.241758	0	0.241758	0.483516	0.725275	0.967033	1.20879	1.20879	2.65934	2.65934	3.86813	4.10989	3.62637	2.17582	3.14286	2.65934	3.86813
Merged-chr9-30078048-2	0	0	0	0.483516	0.483516	0.483516	0.483516	0.483516	0	0	0	0.241758	0.483516	0.483516	0.483516	0.483516	0.241758	0	0	0	0	0	0.483516	0.483516	0.967033	0.967033	1.20879	0.967033	0.725275	0.483516	0.483516	0.241758	0	0	0	0	0.483516	0.483516	0.967033	1.45055	1.45055	1.93407	1.69231	1.69231	1.69231	2.17582	1.93407	2.41758	2.17582
Merged-chr8-107944307-2	0.967033	1.20879	1.45055	1.45055	1.20879	1.20879	1.45055	1.45055	1.20879	0.967033	0.725275	0.725275	0.483516	0.241758	0.241758	0.483516	0.483516	0.483516	0.483516	0.483516	0.241758	0.483516	0.725275	0.967033	0.725275	0.725275	0.967033	1.20879	0.967033	1.20879	1.45055	1.20879	0.967033	1.20879	1.93407	2.17582	2.41758	2.9011	3.86813	4.35165	4.35165	4.10989	3.38462	2.17582	1.20879	1.20879	0.967033	0.967033	0.967033
Merged-chrX-142393669-2	2.9011	3.86813	4.35165	6.04396	6.76923	8.7033	10.1538	8.7033	10.6374	13.0549	12.0879	10.6374	10.8791	9.91209	8.46154	7.25275	7.49451	6.76923	4.59341	3.38462	1.20879	0.483516	-8.88178e-16	-8.88178e-16	0.241758	0.241758	0.241758	0.241758	0.967033	0.725275	0.725275	1.45055	1.69231	0.967033	0.967033	0.483516	0.241758	-8.88178e-16	-8.88178e-16	-8.88178e-16	-8.88178e-16	-8.88178e-16	0.241758	0.483516	0.483516	0.483516	0.967033	1.20879	1.45055
Merged-chr12-77637966-2	0.725275	0.483516	0.483516	0.725275	0.725275	0.725275	0.725275	0.967033	1.20879	0.725275	1.45055	1.45055	0.967033	1.20879	0.967033	0.725275	0.725275	0.725275	0.725275	0.725275	0.725275	1.20879	0.967033	1.69231	1.45055	1.45055	1.69231	0.967033	0.725275	0.725275	0.725275	0	0.725275	0.725275	0.725275	0.967033	0.241758	0.241758	0.483516	0.725275	1.20879	1.20879	1.20879	1.45055	1.20879	0.483516	0.725275	1.20879	1.45055
Merged-chr1-153949087-2	0	0	0.483516	0	0.241758	0.241758	0.241758	0.241758	0.241758	0	0	0	0	0.241758	0.241758	0.241758	0.241758	0.241758	0.483516	0.725275	0.725275	0.483516	0.483516	0.241758	0	0.483516	0.483516	0.483516	0.483516	0.241758	0	0	0	0	0	0	0	0	0.241758	0.241758	0.241758	0.241758	0.241758	0	0	0	0.241758	0.725275	0.725275
Merged-chrX-145583050-2	0	0	0	0.241758	0	0	0	0	0	0.241758	0.241758	0.241758	0.483516	0.483516	0.241758	0.241758	0.241758	0	0	0	0	0	0.241758	0.241758	0.241758	0.241758	0.241758	0.241758	0.241758	0.483516	0.241758	0.241758	0.241758	0.241758	0.725275	0.725275	0.967033	0.725275	0.483516	0.241758	0.241758	0	0.483516	0.725275	0.725275	1.45055	1.45055	1.45055	1.93407
Merged-chr4-101324780-2	0.483516	0.483516	0.725275	0.483516	0.241758	0.241758	0.241758	0.241758	0.241758	0.241758	0.483516	0.483516	0.725275	0.725275	0.725275	0.483516	0.241758	0.241758	0.241758	0.725275	0.725275	0.483516	0.483516	0.967033	0.483516	0.483516	0.483516	0.483516	0.241758	0.241758	0.725275	0.725275	0.725275	0.725275	0.483516	0.483516	0.483516	0.483516	0.241758	0.725275	0.967033	1.93407	2.41758	2.9011	3.14286	4.10989	3.38462	4.10989	4.35165
Merged-chr8-94141368-2	0	0	0.241758	0.241758	0.483516	0.725275	0.725275	0.483516	0.241758	0	0	0	0	0	0	0	0	0	0	0	0	0	0	0	0	0	0	0	0	0.241758	0.241758	0.483516	0.483516	0.241758	0.241758	0.241758	0	0	0	0	0.241758	0.241758	0.483516	1.45055	2.41758	2.65934	3.14286	3.86813	3.14286
Merged-chr15-102651222-2	0	0.483516	0.241758	0	0	0	0	0	0.241758	0.241758	0.241758	0.241758	0	0.725275	0.967033	0.967033	0.967033	0.967033	0.241758	0.725275	0.967033	0.967033	0.967033	0.725275	0	0	0	0.241758	0.241758	0.241758	0.725275	0.967033	0.725275	0.967033	1.20879	0.725275	0.725275	1.20879	2.17582	2.17582	1.93407	1.45055	1.45055	0.483516	0.725275	0.725275	0.725275	1.45055	1.93407
Merged-chr1-87614674-2	0	0	0.241758	0.241758	0.241758	0.241758	0.241758	0	0	0	0.241758	0.241758	0.483516	0.725275	0.725275	0.483516	0.483516	0.241758	0	0	0	0	0	0	0	0	0	0	0	0	0	0	0.241758	0.483516	0.483516	0.483516	0.725275	0.725275	1.20879	1.45055	1.45055	0.967033	1.20879	0.241758	0.241758	0.483516	0.725275	0.967033	1.45055
Merged-chr16-51705119-2	0	0.967033	0.967033	0.483516	0.483516	0.241758	0.241758	0.241758	0.241758	0	0	0.483516	0.725275	0.725275	0.725275	0.725275	0.241758	0	0	0	0	0	0	0	0	0	0	0	0	0.241758	0.241758	0.241758	0.241758	0.725275	0.483516	0.483516	0.725275	0.241758	0.241758	0.241758	0	0	0	0	0	0.241758	0.725275	0.725275	0.725275
Merged-chr6-147310661-2	0	0	0	0	0	0	0	0	0	0	0	0.241758	0.241758	0.241758	0.241758	0.241758	0	0	0	0	0	0	0	0	0	0.725275	0.725275	0.967033	0.967033	0.967033	0.483516	0.483516	0.241758	0.241758	0.483516	0.483516	1.20879	1.20879	1.20879	1.93407	2.17582	2.41758	3.14286	3.14286	3.14286	3.38462	2.9011	2.17582	1.69231
Merged-chr1-53015325-2	0	0.483516	0.483516	0.725275	0.725275	0.241758	0.241758	0.241758	0.241758	0.241758	0.241758	0.241758	0	0	0	0.241758	0.483516	0.483516	0.483516	0.483516	0.241758	0.483516	0.725275	1.20879	1.20879	1.20879	0.725275	0	0	0.725275	0.967033	1.45055	1.45055	1.20879	1.20879	1.45055	1.45055	1.69231	1.69231	1.20879	0.725275	1.69231	1.93407	3.38462	4.10989	4.10989	4.59341	4.10989	3.14286
Merged-chr18-34684817-2	0	0	0.241758	0.241758	0.241758	0.241758	0.241758	0.241758	0.483516	0.483516	0.483516	0.483516	0.483516	0.241758	0.725275	0.725275	0.483516	0.725275	0.725275	0.241758	0.241758	0.483516	0.241758	0.483516	0.483516	0.483516	0.483516	0.483516	0.241758	0.241758	0	0	0	0	0.241758	0.241758	0.241758	0.725275	0.483516	0.483516	0.725275	0.725275	0.241758	0.483516	0.483516	0.483516	0.483516	0.725275	0.483516
Merged-chr10-11229919-2	0	0	0	0	0	0.241758	0.241758	0.241758	0.241758	0.241758	0	0.241758	0.241758	0.483516	0.483516	0.967033	0.725275	0.725275	0.483516	0	0	0	0.241758	0.483516	0.483516	0.483516	0.483516	0.483516	0.241758	0.241758	0.241758	0.241758	0.241758	0.241758	0.241758	0	0	0.241758	0.483516	0.483516	0.483516	0.967033	0.967033	0.967033	0.967033	0.725275	0.483516	0.725275	0.967033
Merged-chr17-87521990-2	0.483516	0.241758	0.241758	0.725275	0.725275	1.45055	1.45055	1.45055	1.45055	1.20879	1.45055	2.65934	2.41758	1.93407	1.69231	0.967033	0.967033	0.725275	0.725275	0.725275	0.725275	0.483516	0.725275	0.483516	0.483516	0.483516	0	0	0	0	0.241758	0.241758	0.241758	0.483516	0.725275	0.483516	0.483516	0.725275	0.483516	0.725275	0.725275	1.20879	0.967033	1.20879	0.967033	0.967033	0.725275	0.725275	1.69231
Merged-chr10-77289112-2	0	0	0	0	0	0	0	0	0	0	0	0	0	0	0	0.241758	0.483516	0.483516	0.483516	0.483516	0.241758	0	0	0	0	0.241758	0.483516	0.483516	0.483516	0.483516	0	0.483516	0.967033	0.967033	0.967033	0.725275	0.241758	0	0	0.483516	0.483516	0.725275	0.725275	0.725275	0.483516	0.483516	0.967033	1.20879	1.69231
Merged-chr14-25835727-2	5.8022	4.10989	2.65934	2.17582	1.45055	0.725275	0.967033	0.483516	0.483516	0.483516	0.725275	0.725275	0.725275	0.967033	0.483516	0.483516	0.483516	0.241758	0.725275	0.967033	0.967033	0.967033	0.483516	0.483516	0.483516	0.241758	0.241758	0	0	0	0.241758	0.483516	0.483516	0.725275	0.483516	0.241758	0.241758	0.241758	0.483516	1.20879	1.20879	1.20879	0.967033	0.725275	0.483516	0.725275	0.967033	0.967033	1.20879
Merged-chr11-13449835-2	0	0	0	0.483516	0.725275	0.725275	0.725275	0.725275	0	0	0	0	0	0.241758	0.241758	0.241758	0.241758	0.241758	0	0.241758	0.241758	0.483516	0.483516	0.725275	0.483516	0.241758	0.725275	0.967033	0.725275	1.20879	1.45055	0.967033	1.20879	0.967033	0.725275	0.967033	0.967033	0.725275	0.725275	0.483516	0.483516	0.483516	0.241758	0	0	0.241758	0.241758	0.483516	0.483516
Merged-chr9-34423192-2	0.483516	0.483516	0.483516	0.483516	0.241758	0.241758	0.241758	0.241758	0	0	0.241758	0.241758	0.241758	0.241758	0.725275	1.20879	1.20879	1.20879	0.725275	0.483516	0.483516	0.725275	0.725275	0.483516	0.725275	0.483516	0.241758	0.483516	0.483516	0.241758	0.241758	0.483516	0.241758	0.241758	0.241758	0.725275	0.483516	0.725275	0.725275	0.725275	0.241758	0	0	0.483516	0.725275	1.45055	2.65934	3.14286	3.62637
Merged-chr16-20088397-2	0.725275	0.483516	0.483516	0.967033	0.725275	0.725275	0.725275	0.241758	0.483516	0.725275	0.483516	0.725275	0.483516	1.20879	0.967033	1.20879	0.967033	0.483516	0.241758	0.483516	0.725275	0.725275	0.725275	1.20879	1.20879	0.725275	0.725275	0.725275	0.241758	0	0	0.241758	0.241758	0.241758	0.483516	0.241758	0.241758	0.241758	0.241758	0.241758	0.483516	0.483516	0.483516	0.241758	0.241758	0	0.241758	0.483516	0.725275
Merged-chr3-84709388-2	0	0	0	0	0	0	0	0	0.241758	0.241758	0.241758	0.241758	0.241758	0	0	0	0	0	0.241758	0.241758	0.241758	0.241758	0.241758	0	0	0.241758	0.483516	0.483516	0.483516	0.483516	0.483516	0.483516	0.483516	0.483516	0.241758	0	0.725275	0.725275	1.20879	1.93407	1.93407	1.93407	1.45055	1.20879	0.967033	0.483516	0.967033	2.17582	4.10989
Merged-chr12-10572917-2	0.483516	0.483516	0.725275	0.725275	0.725275	0.725275	0.725275	0.241758	0.483516	0.483516	0.483516	0.725275	0.725275	0.483516	0.241758	0	0	0	0	0	0	0	0	0	0	0	0	0	0	0	0	0	0	0.241758	0.241758	0.241758	0.241758	0	0.725275	0.967033	1.20879	1.69231	2.17582	2.65934	2.65934	3.14286	3.62637	3.62637	2.65934
Merged-chr8-46543576-2	1.20879	1.20879	1.20879	0.967033	0.725275	1.20879	0.725275	0.483516	0.725275	1.20879	0.725275	0.725275	0.483516	1.20879	0.725275	0.967033	1.20879	1.69231	0.967033	0.967033	0.725275	0	0	0	0.483516	0.483516	0.483516	0.483516	0.483516	0.241758	0.483516	0.483516	0.483516	0.483516	0.241758	0	0	0.241758	0.241758	0.483516	0.725275	0.483516	0.483516	0.241758	0.725275	0.483516	1.45055	1.45055	2.17582
Merged-chr17-50439252-2	0.241758	0.241758	0.241758	0.241758	0.241758	0	0	0	0	0	0.241758	0.241758	0.241758	0.483516	1.69231	1.69231	1.93407	2.41758	1.69231	0.967033	1.20879	1.20879	1.20879	1.69231	1.69231	1.69231	1.20879	1.93407	2.17582	2.17582	2.17582	1.45055	1.20879	0.967033	0.967033	1.69231	2.9011	3.14286	2.65934	2.41758	1.20879	0.967033	0.967033	1.69231	1.20879	1.20879	0.967033	1.45055	0.725275
Merged-chr4-23041572-2	0.241758	0.483516	0.241758	0.241758	0.483516	0.967033	0.725275	0.725275	0.483516	0.241758	0.241758	0.241758	0.241758	0.241758	0.241758	0.483516	0.483516	0.241758	0.241758	0.241758	0.241758	0.241758	0.241758	0.241758	0.241758	0	0	0	0	0	0.725275	0.725275	0.725275	0.725275	0.483516	0.725275	0.967033	1.20879	0.967033	0.725275	0.483516	0	0	0.483516	0.483516	0.967033	1.69231	2.41758	1.93407
Merged-chr6-97684423-2	0	0	0	0.241758	0.241758	0.483516	0.483516	0.483516	0.241758	0	0	0	0	0.241758	0.241758	0.241758	0.241758	0.241758	0	0	0	0	0	0	0	0	0	0.241758	0.241758	0.241758	0.241758	0.483516	1.45055	2.41758	2.41758	1.93407	1.93407	0.725275	0	0	0	0	0	0	0.241758	0.483516	0.967033	1.20879	1.45055
Merged-chr13-56052182-2	0	0.241758	0.241758	0	0	0	0	0	0	0	0	0.241758	0.483516	0.483516	0.725275	0.725275	0.483516	0.241758	0.241758	0.241758	0.241758	0.241758	0.241758	0.241758	0	0.483516	0.483516	0.967033	0.967033	0.967033	0.725275	0.241758	0.241758	0.241758	0.241758	0.241758	0.725275	0.967033	0.967033	0.967033	0.725275	0.483516	0.241758	0.241758	0.241758	0	0.241758	0.241758	0.241758
Merged-chr2-11119679-2	0.241758	0.241758	0.241758	0.483516	0.483516	0.241758	0.241758	0.241758	0	0	0.241758	0.241758	0.483516	0.483516	0.483516	0.241758	0.483516	0.241758	0.241758	0.241758	0.483516	0.241758	0.241758	0.241758	0.241758	0	0.725275	0.967033	1.45055	1.45055	1.45055	0.483516	0.483516	0	0	0	0	0	0	0	0	0.241758	0.483516	0.967033	1.20879	1.69231	2.41758	2.9011	4.10989
Merged-chr3-147966357-2	0.241758	0.241758	0	0	0	0	0	0	0	0	0	0.241758	0.241758	0.241758	0.483516	0.483516	0.483516	0.483516	0.483516	0.483516	0.483516	0.241758	0.241758	0.241758	0	0	0	0	0.483516	0.483516	0.725275	0.725275	0.725275	0.483516	0.483516	0.241758	0.725275	0.483516	0.483516	0.725275	0.725275	0.241758	0.241758	0.483516	0.483516	0.483516	0.483516	0.967033	1.45055
Merged-chr3-10511440-2	0	0	0	0.241758	0.483516	0.483516	0.725275	0.483516	0.483516	0.241758	0.241758	0	0.241758	0.241758	0.241758	0.241758	0.241758	0.241758	0.241758	0.241758	0.241758	0	0.241758	0.241758	0.241758	0.241758	0.725275	0.725275	0.725275	0.725275	0.725275	0	0	0	0.241758	0.725275	0.967033	1.20879	1.20879	0.725275	0.725275	0.483516	0.967033	1.93407	2.65934	2.41758	2.41758	2.65934	1.93407
Merged-chr8-105167490-2	0.967033	1.45055	1.45055	0.967033	1.45055	1.93407	1.69231	1.69231	1.93407	1.45055	1.93407	1.93407	1.93407	2.65934	2.41758	2.41758	1.93407	2.41758	1.93407	1.93407	1.93407	1.69231	1.93407	1.45055	1.20879	0.967033	0.241758	0.241758	0.483516	0.241758	0.241758	0.241758	0.725275	0.483516	0.725275	0.967033	0.725275	0.483516	0.483516	0.241758	0	0	0	0	0	0	0	0.483516	0.483516
Merged-chr11-31730063-2	0.241758	0.241758	0.725275	0.967033	1.20879	1.20879	0.725275	1.45055	1.69231	1.45055	1.69231	1.93407	1.45055	1.69231	1.69231	1.69231	1.45055	1.20879	0.483516	0	0	0	0	0	0.241758	0.241758	0.725275	0.725275	0.967033	1.20879	1.20879	0.725275	0.725275	0.483516	0	0	0	0	0	0.241758	0.483516	0.483516	0.483516	0.241758	0.241758	0.725275	0.725275	0.967033	0.967033
Merged-chr10-71302988-2	0	0	0	0	0.241758	0.241758	0.483516	0.483516	0.483516	0.241758	0.241758	0	0	0	0	0	0	0	0	0	0	0	0	0	0.483516	0.483516	0.483516	0.725275	1.20879	0.725275	0.725275	0.725275	0.483516	0	0.241758	0.241758	0.483516	0.725275	0.483516	0.483516	0.483516	0.967033	1.45055	1.45055	1.69231	1.93407	1.69231	1.93407	2.9011
Merged-chr14-65162667-2	0.483516	0.967033	0.725275	0.725275	0.725275	0.483516	0.241758	0.241758	0.241758	0.241758	0	0	0	0	0	0	0	0.241758	0.483516	0.483516	0.725275	0.725275	0.241758	0.483516	0.483516	0.241758	0.241758	0	0	0	0	0	0	0	0.241758	0.967033	0.967033	0.967033	0.967033	0.967033	0.241758	0.241758	0.483516	0.483516	0.483516	1.45055	2.41758	2.17582	1.93407
Merged-chr18-35870855-2	1.93407	1.69231	1.93407	2.41758	3.86813	4.59341	4.35165	5.31868	4.83516	3.38462	2.41758	1.69231	0.483516	0.241758	0.483516	0.483516	0.483516	0.725275	0.967033	0.725275	0.483516	0.241758	0.483516	0.725275	0.967033	0.967033	0.967033	0.241758	0	0	0	0	0	0	0	0.241758	0.241758	0.241758	0.241758	0.483516	0.241758	0.967033	2.41758	2.17582	2.41758	2.17582	1.45055	0.725275	0.725275
Merged-chr14-31858177-2	1.69231	1.45055	1.20879	1.45055	1.20879	0.483516	0.725275	0.241758	0.483516	0.483516	0.483516	0.483516	0.483516	0.725275	1.20879	1.20879	1.20879	1.45055	0.725275	0.483516	0.725275	0.967033	1.20879	1.69231	1.45055	1.45055	1.20879	0.725275	0.967033	1.45055	1.20879	0.725275	0.725275	0.483516	0	0.483516	0.967033	1.45055	1.93407	2.17582	1.20879	1.20879	0.483516	0.241758	0.241758	0.483516	1.69231	1.69231	1.69231
Merged-chrX-135958715-2	0	0	0	0	0	0	0	0	0	0	0.241758	0.241758	0.241758	0.241758	0.241758	0	0	0	0	0	0	0	0	0	0.241758	0.241758	0.241758	0.241758	0	0	0	0	0	0	0	0.241758	0.241758	0.241758	0.483516	0.241758	0.241758	0.241758	0.241758	0	0	0	0	0.241758	0.483516
Merged-chr1-73456757-2	0	0	0	0	0	0	0	0	0	0	0	0	0	0	0	0	0	0	0	0	0.241758	0.241758	0.967033	1.20879	1.20879	0.967033	0.483516	0.241758	0.241758	0.241758	0.241758	0.241758	0.483516	0.241758	0.483516	0.483516	0.725275	0.483516	0.483516	0.241758	0.483516	0.241758	0.241758	0.483516	0.483516	0.241758	0.483516	1.20879	1.20879
Merged-chr13-107135589-2	0	0	0	0	0	0.241758	0.241758	0.241758	0.241758	0	0	0	0.483516	0.483516	0.483516	0.483516	0.241758	0	0	0	0.241758	0.241758	0.241758	0.241758	0.241758	0	0	0	0	0	0.241758	0.241758	0.483516	0.483516	0.725275	0.483516	0.725275	0.483516	0.483516	0.241758	0.241758	0.967033	1.93407	2.41758	2.41758	2.65934	1.93407	1.20879	0.967033
Merged-chr2-148743340-2	0.483516	0.483516	0.483516	0.241758	0	0.241758	0.241758	0.241758	0.241758	0.241758	0	0	0	0	0	0	0	0	0.241758	0.241758	0.241758	0.241758	0	0	0.483516	0.483516	0.483516	1.45055	1.45055	0.967033	0.967033	1.45055	0.483516	0.725275	0.725275	0.967033	0.967033	1.20879	0.967033	1.20879	0.967033	0.967033	0.725275	0.967033	0.483516	0.967033	0.967033	1.45055	1.69231
Merged-chr7-135863975-2	5.8022	4.35165	3.62637	3.62637	5.31868	6.76923	7.97802	8.46154	8.7033	7.97802	9.67033	7.97802	7.49451	6.52747	5.07692	2.9011	2.65934	2.41758	3.86813	3.62637	4.35165	4.83516	3.62637	2.41758	2.41758	1.45055	0.483516	0	0	0.483516	0.483516	0.725275	0.725275	0.725275	0.725275	0.967033	0.725275	0.725275	0.483516	0	0	0	0	0	0.241758	0.241758	0.241758	0.483516	0.241758
Merged-chr5-97618489-2	0	0	0	0	0	0	0	0	0	0	0	0	0.241758	0.241758	0.241758	0.241758	0.241758	0	0	0	0	0	0	0	0	0	0.241758	0.483516	0.725275	0.967033	0.967033	0.483516	0.241758	0.483516	0.483516	0.483516	0.725275	1.20879	0.967033	0.967033	0.725275	0.483516	1.69231	1.45055	1.45055	1.45055	0.725275	0.725275	1.69231
Merged-chr14-18348171-2	0.241758	0.483516	0.483516	0.483516	0.483516	0	0	0	0	0	0	0.241758	0.241758	0.241758	0.241758	0.241758	0	0	0	0.241758	0.241758	0.241758	0.483516	0.483516	0.483516	0.483516	0.725275	0.483516	0.241758	0.241758	0.241758	0.483516	0.483516	0.725275	0.967033	0.967033	0.725275	0.483516	0	0	0	0	0.241758	0.241758	0.241758	0.483516	0.725275	0.483516	0.725275
Merged-chr15-78548441-2	0	0	0	0.241758	0.241758	0.483516	0.483516	0.483516	0.483516	0.241758	0.483516	0.725275	0.967033	0.725275	0.725275	1.20879	0.967033	0.725275	0.483516	0.483516	0	0	0	0	0	0	0	0	0	0	0	0	0.241758	0.241758	0.241758	0.483516	0.725275	0.967033	0.967033	1.20879	1.20879	1.69231	1.93407	1.93407	2.41758	2.65934	2.65934	2.17582	1.93407
Merged-chr9-83751154-2	0.241758	0.241758	0.241758	0.241758	0	0	0	0	0	0	0	0	0	0	0	0	0	0	0	0	0	0	0	0	0	0.241758	0.241758	0.241758	0.241758	0.483516	0.483516	0.483516	0.725275	0.725275	0.483516	0.483516	0.241758	0	0.241758	0.241758	0.241758	0.483516	0.483516	0.241758	0.241758	0.483516	0.241758	0.241758	0.483516
Merged-chr6-124427072-2	0	0	0	0.241758	0.483516	0.483516	0.483516	0.483516	0.483516	0.241758	0.483516	0.483516	0.241758	0.725275	0.725275	0.483516	0.483516	0.483516	0	0	0.483516	0.725275	0.725275	1.20879	1.20879	0.483516	0.483516	0.483516	0	0	0.483516	0.725275	0.967033	0.967033	1.45055	0.967033	0.725275	0.725275	0.725275	0.483516	0.967033	1.20879	1.20879	1.45055	1.69231	1.20879	0.967033	1.45055	0.725275
Merged-chr17-26075407-2	0.967033	1.20879	1.20879	1.20879	0.967033	0.725275	0.241758	0.241758	0.241758	0.483516	0.725275	0.725275	0.725275	0.725275	0.483516	0.483516	0.483516	0.967033	0.725275	0.725275	0.725275	0.725275	0.483516	0.483516	0.483516	0.483516	0.483516	0.483516	0.241758	0.483516	0.483516	0.725275	0.725275	0.725275	0.483516	0	0	0	0	0	0	0	0.241758	0.483516	0.483516	0.483516	0.725275	0.241758	0.483516
Merged-chr6-64945878-2	0	0	0	0.241758	0.241758	0.241758	0.241758	0.241758	0	0.241758	0.725275	0.967033	0.967033	0.967033	0.725275	0.241758	0.967033	0.967033	1.45055	1.45055	0.967033	0.483516	0.241758	0	0	0	0.725275	0.725275	0.725275	0.725275	0.725275	0	0	0	0	0	0	0	0	0	0	0	0.241758	0.241758	0.241758	0.483516	0.725275	0.483516	0.967033
Merged-chr14-77815792-2	0	0	0	0	0.483516	0.483516	0.483516	0.483516	0.483516	0	0	0	0	0	0	0	0	0	0	0	0	0	0	0.241758	0.241758	0.483516	0.483516	1.45055	1.93407	2.17582	2.17582	2.17582	0.967033	0.483516	0.483516	0.725275	0.967033	1.45055	1.45055	1.20879	1.69231	1.20879	1.93407	1.93407	2.41758	2.17582	2.41758	1.69231	1.20879
Merged-chr6-91546664-2	0.483516	0.483516	0.483516	0.483516	0.241758	0	0	0	0	0	0	0	0	0	0	0	0.241758	0.483516	0.483516	0.725275	0.725275	0.483516	0.483516	0.483516	0.241758	0	0.241758	0.241758	0.241758	0.483516	0.241758	0.241758	0.241758	0.241758	0.241758	0.241758	0.241758	0.483516	0.483516	0.241758	0.241758	0	0.241758	0.967033	1.20879	1.69231	1.93407	2.9011	2.9011
Merged-chr5-38246278-2	0	0	0	0	0	0.725275	0.725275	0.725275	0.725275	0.725275	0	0	0	0	0	0	0	0	0	0	0	0	0	0	0	0	0	0	0	0	0	0	0	0	0	0.241758	0.241758	0.241758	0.483516	0.241758	0.241758	0.241758	0.241758	0	0	0.483516	0.967033	1.69231	1.93407
Merged-chr12-33288189-2	1.20879	1.20879	0.725275	0.725275	0.483516	0.725275	1.20879	1.69231	1.45055	1.20879	1.45055	1.20879	0.967033	1.20879	1.69231	1.20879	1.20879	1.45055	1.20879	0.725275	0.483516	0.241758	0	0.241758	0.967033	1.45055	1.45055	1.93407	1.93407	1.45055	0.967033	1.69231	2.17582	1.93407	1.69231	0.725275	0.241758	0.483516	0.725275	0.725275	1.20879	0.967033	0.967033	0.725275	1.69231	2.41758	2.65934	2.9011	2.9011
Merged-chr6-127870386-2	0	0	0	0	0.241758	0.241758	0.241758	0.241758	0.483516	0.967033	0.967033	0.967033	0.967033	0.725275	0.725275	0.967033	0.967033	1.20879	1.20879	0.241758	0.241758	0.241758	0.483516	0.967033	0.967033	1.45055	1.20879	1.20879	1.20879	0.725275	0.725275	0.725275	0.483516	0.241758	0.241758	0.241758	0	0	0	0	0.241758	0.725275	0.967033	0.967033	1.20879	0.483516	1.20879	1.45055	1.45055
Merged-chr7-76219230-2	0	0	0	0	0	0	0	0	0	0	0	0	0	0	0	0	0	0	0	0	0	0	0	0	0.241758	0.483516	0.725275	0.725275	0.967033	0.483516	0.483516	0.725275	1.45055	1.20879	1.20879	1.20879	0.725275	0.967033	0.967033	1.20879	0.483516	1.45055	1.45055	1.69231	1.45055	1.45055	0.241758	1.69231	4.35165
Merged-chr2-131395478-2	1.20879	1.93407	2.65934	3.14286	3.14286	3.14286	2.41758	2.41758	2.65934	2.9011	3.62637	5.8022	6.76923	9.67033	11.3626	11.1209	10.3956	9.42857	7.01099	6.04396	4.35165	4.35165	3.62637	2.65934	2.65934	2.65934	3.14286	1.93407	1.93407	1.69231	1.20879	0.483516	0.483516	0.241758	0.483516	0.725275	1.69231	1.69231	1.69231	2.17582	0.967033	0.725275	0.725275	0.483516	8.88178e-16	0.241758	0.241758	0.241758	0.241758
Merged-chr12-70006743-2	0	0.483516	0.241758	0.241758	0.483516	0.483516	0.725275	0.725275	0.967033	0.725275	0.241758	0.483516	0.241758	0.483516	0.483516	0.241758	0.241758	0.241758	0	0.241758	0.241758	0.483516	0.483516	0.241758	0.241758	0.241758	0	0	0	0.241758	0.241758	0.241758	0.241758	0.241758	0	0	0	0	0.483516	0.483516	0.483516	0.483516	0.725275	0.483516	0.483516	0.967033	1.20879	0.967033	1.20879
Merged-chr7-35857656-2	0	0	0.241758	0.483516	0.967033	0.967033	0.967033	0.725275	0.483516	0	0	0	0	0	0	0.483516	0.967033	0.967033	1.20879	1.20879	1.20879	1.45055	1.45055	1.69231	1.93407	1.20879	1.20879	0.967033	0.967033	1.20879	2.41758	2.65934	2.9011	3.38462	2.65934	1.69231	1.20879	0.241758	0	0	0	0.725275	0.967033	1.45055	1.69231	1.93407	1.20879	0.967033	0.483516
Merged-chr13-69252042-2	0	0	0	0.241758	0.241758	0.241758	0.241758	0.241758	0	0	0	0	0	0.483516	0.483516	0.483516	0.483516	0	0	0	0.483516	0.483516	0.483516	0.483516	0.725275	0.241758	0.241758	0.241758	0.241758	0	0	0	0	0.241758	0.241758	0.483516	0.967033	1.45055	1.69231	1.69231	1.45055	1.20879	0.967033	0.967033	0.967033	0.967033	0.725275	0.725275	0.725275
Merged-chr5-103678085-2	0	0.483516	0.483516	0.483516	0.241758	0.241758	0	0	0	0	0	0	0	0	0	0	0	0	0.241758	0.241758	0.241758	0.241758	0.241758	0	0	0.241758	0.483516	0.725275	0.967033	0.967033	0.725275	0.483516	0.725275	0.967033	1.20879	1.20879	0.483516	0.967033	0.483516	0.725275	0.725275	0.483516	0.483516	0.725275	0.483516	0.483516	0.725275	0.725275	1.45055
Merged-chr3-21495841-2	0	0	0	0	0.241758	0.483516	0.483516	0.483516	0.483516	0.241758	0.241758	0.241758	0.241758	0	0	0	0.241758	0.241758	0.483516	0.483516	0.241758	0.241758	0.241758	0	0	0	0.241758	0.483516	0.483516	0.483516	0.241758	0	0.483516	0.725275	0.725275	0.967033	1.69231	1.20879	1.69231	2.17582	2.65934	2.9011	3.38462	2.9011	1.93407	1.93407	1.93407	1.45055	3.14286
Merged-chr2-131447988-2	0	0	0	0	0	0	0	0	0.241758	0.967033	0.967033	0.967033	0.967033	0.725275	0	0	0.241758	0.483516	0.967033	0.967033	1.45055	1.93407	1.93407	1.93407	1.93407	1.20879	0.967033	0.483516	0.241758	0.483516	0.725275	0.725275	0.967033	0.967033	0.725275	0.725275	0.241758	0.483516	0.483516	0.241758	0.241758	0.967033	0.725275	0.967033	1.20879	1.93407	1.69231	2.41758	2.9011
Merged-chr3-145164598-2	0	0.483516	0.483516	0.483516	0.483516	0.483516	0	0.241758	0.241758	0.241758	0.241758	0	0	0	0	0	0	0	0.241758	0.241758	0.483516	1.20879	0.967033	1.20879	1.20879	0.725275	0.241758	0.241758	0	0	0	0	0	0	0	0	0	0	0	0	0.241758	0.483516	0.483516	0.725275	1.20879	0.725275	1.20879	1.20879	1.69231
Merged-chr12-54640531-2	0	1.20879	1.45055	0.967033	0.967033	1.20879	0.483516	0.241758	0.241758	0	0	0	0.483516	0.483516	0.725275	0.725275	0.725275	0.241758	0.241758	0.241758	0.241758	0.483516	0.483516	0.483516	0.241758	0.241758	0	0	0	0.241758	0.241758	0.241758	0.483516	0.483516	0.241758	0.241758	0	0	0	0	0	0	0	0	0	0	0.483516	0.725275	0.725275
Merged-chr9-67799315-2	0	0	0	0.241758	0.241758	0.725275	0.967033	0.967033	0.725275	0.241758	0.483516	0.241758	0.483516	0.483516	0.483516	0.241758	0.241758	0	0.241758	0.241758	0.241758	0.241758	0.241758	0.241758	0.241758	0.241758	0.483516	0.483516	0.725275	0.725275	1.20879	0.967033	0.725275	0.483516	0.483516	0.241758	0.241758	0.725275	1.20879	1.20879	1.20879	1.20879	0.483516	0.725275	0.483516	0.967033	1.45055	1.69231	2.17582
Merged-chr4-135057008-2	0	0.483516	0.483516	0.483516	0.483516	0.725275	0.241758	0.241758	0.725275	1.20879	1.20879	1.20879	0.967033	0.483516	0	0.241758	0.725275	0.725275	0.725275	0.725275	0	0	0.241758	0.241758	0.241758	0.967033	0.967033	0.725275	0.967033	0.967033	0.241758	0.483516	0.483516	0.241758	0.241758	0.241758	0.241758	0.241758	0.241758	0.241758	0.967033	0.725275	0.725275	0.725275	0.967033	0.483516	0.483516	0.483516	0.725275
Merged-chr5-103918828-2	0	0.241758	0.241758	0.241758	0.483516	0.483516	0.483516	0.483516	0.483516	0.241758	0.241758	0.483516	0.483516	0.725275	1.20879	0.967033	0.725275	0.725275	0.483516	0.967033	1.20879	1.20879	0.967033	0.725275	0.725275	0.967033	0.967033	1.69231	1.69231	1.45055	1.20879	1.45055	1.20879	1.69231	1.69231	1.69231	0.967033	0.967033	0	0.483516	1.20879	1.69231	1.93407	1.69231	1.45055	0.967033	1.45055	1.20879	2.65934
Merged-chr10-3684775-2	0	0	0	0	0	0	0	0	0	0	0	0	0	0	0	0	0	0	0	0	0.241758	0.483516	0.483516	0.483516	0.483516	0.483516	0.483516	0.483516	0.483516	0.725275	0.241758	0.241758	0.241758	0.241758	0.241758	0.241758	0.483516	0.967033	0.967033	1.45055	1.45055	0.967033	0.483516	0.483516	0	0.725275	0.725275	0.967033	0.967033
Merged-chr4-55160686-2	0	0	0	0.483516	0.483516	0.725275	0.725275	0.725275	0.725275	0.483516	0.725275	0.725275	0.483516	0.483516	0.241758	0.725275	1.20879	1.69231	1.45055	1.45055	0.725275	0.483516	0.483516	0.483516	0.483516	0.483516	0.241758	0	0	0	0.483516	1.20879	1.20879	1.20879	1.45055	1.20879	0.725275	0.725275	0.725275	0.483516	0.241758	0	0.241758	0.483516	0.483516	0.483516	0.725275	0.483516	0.483516
Merged-chr8-82478153-2	0.241758	0.241758	0	0	0	0	0	0	0	0	0	0	0	0	0	0	0	0	0	0	0	0.241758	0.241758	0.241758	0.241758	0.241758	0	0	0.241758	0.483516	0.725275	0.967033	0.967033	0.725275	0.483516	0.241758	0	0.725275	0.725275	0.967033	0.967033	0.967033	0.483516	0.967033	2.65934	2.9011	3.62637	3.38462	3.62637
Merged-chr11-114512184-2	0	0	0	0	0	0	0	0	0	0	0	0	0	0	0.241758	0.241758	0.241758	0.241758	0.241758	0	0	0	0	0	0	0	0	0	0	0.241758	0.725275	0.725275	0.967033	0.967033	0.483516	0.241758	0.241758	0.241758	0.241758	0.241758	0.241758	0.241758	0.241758	0.241758	0.241758	0.241758	0	0.241758	1.20879
Merged-chrX-14839575-2	0	0	0	0	0.967033	0.967033	0.967033	0.967033	0.725275	0	0	0.241758	0.241758	0.483516	0.967033	0.967033	0.725275	0.725275	0.483516	0.483516	1.20879	1.45055	1.69231	1.69231	1.69231	1.20879	0.967033	0.967033	0.725275	0.725275	0.483516	0.725275	0.483516	0.483516	0.483516	0.241758	0.241758	0.725275	1.20879	1.69231	1.69231	2.17582	2.65934	2.41758	2.9011	3.14286	2.9011	2.17582	1.93407
Merged-chr3-87898641-2	0	0	0.483516	0	0	0	0	0	0	0	0	0	0	0	0	0	0	0	0	0	0	0.241758	0.241758	0.241758	0.241758	0.483516	0.241758	0.241758	0.241758	0.241758	0	0	0	0	0	0	0	0	0	0	0	0	0	0	0	0	0	0.241758	0.967033
Merged-chr8-46310677-2	0.241758	0.241758	0.241758	0.241758	0	0	0.241758	0.241758	0.241758	0.483516	0.483516	0.241758	0.241758	0.241758	0	0	0.241758	0.241758	0.241758	0.241758	0.241758	0	0	0	0	0	0	0	0	0	0	0.241758	0.483516	0.967033	0.967033	1.20879	0.725275	0.725275	0.241758	0.241758	0	0	0	0.241758	0.241758	0.241758	0.241758	0	0
Merged-chr3-55542639-2	1.69231	1.93407	3.14286	3.62637	3.38462	3.14286	3.86813	2.65934	3.14286	3.14286	2.9011	2.9011	2.41758	2.17582	1.45055	1.93407	1.45055	1.20879	1.93407	1.45055	1.20879	0.967033	0.483516	0.241758	0.483516	0.725275	0.967033	0.967033	0.483516	0.241758	0.483516	0.483516	0.483516	0.483516	0.241758	0.241758	0	0	0	0.241758	0.725275	0.725275	0.967033	0.725275	0.725275	0.483516	0.483516	0.483516	0.241758
Merged-chr4-85527424-2	0	0	0	0.241758	0.241758	0.241758	0.241758	0.241758	0	0.241758	0.241758	0.241758	0.241758	0.241758	0	0	0	0	0	0	0	0	0.241758	0.483516	0.483516	0.483516	0.483516	0.241758	0	0	0	0	0	0	0.483516	0.483516	0.483516	0.483516	0.483516	0	0	0	0.241758	0.483516	0.483516	0.483516	0.483516	0	0
Merged-chr14-25774700-2	0	0	0	0	0	0	0	0.241758	1.20879	1.20879	1.20879	0.967033	0.725275	0.483516	0.483516	0.483516	0.483516	0.241758	0.241758	0.241758	0.483516	0.483516	0.725275	0.483516	0.483516	0.483516	0.483516	0.483516	0.483516	0.483516	0.725275	1.45055	1.69231	1.69231	1.69231	1.69231	1.45055	1.20879	1.45055	1.69231	1.45055	1.93407	1.93407	2.9011	2.17582	2.41758	2.41758	2.9011	2.17582
Merged-chr2-11435395-2	0	0.483516	0.483516	0.483516	0.483516	0	0	0	0	0	0	0.241758	0.241758	0.241758	0.241758	0	0	0	0	0.241758	0.241758	0.241758	0.241758	0.241758	0	0	0	0	0	0.241758	0.241758	0.241758	0.483516	0.483516	0.241758	0.241758	0	0	0.241758	0.241758	0.241758	0.241758	0	0.241758	0.725275	0.725275	0.725275	0.483516	0.483516
Merged-chr10-115811823-2	0.241758	0.241758	0.241758	0.241758	0.241758	0	0	0	0	0	0	0	0	0	0.241758	0.725275	0.725275	0.725275	0.725275	0.483516	0	0	0	0	0	0	0	0	0	0	0	0	0.483516	0.483516	0.725275	0.725275	0.241758	0.241758	0	0	0	0	0.725275	0.725275	0.967033	1.45055	1.69231	1.69231	1.93407
Merged-chr1-35807422-2	0	0	0	0	0.241758	0.967033	0.967033	0.967033	0.725275	0.725275	0	0	0	0	0	0	0	0.241758	0.483516	0.967033	1.20879	1.45055	1.69231	1.69231	1.45055	0.967033	0.967033	0.725275	0.725275	0.725275	0.725275	0.483516	0.241758	0.483516	0.241758	0.483516	0.725275	0.967033	0.967033	0.725275	0.725275	0.241758	0.241758	0.967033	1.69231	2.17582	2.41758	2.65934	1.45055
Merged-chr16-5189999-2	2.41758	0.967033	1.93407	2.41758	2.41758	2.65934	2.65934	2.65934	2.17582	2.17582	1.93407	1.69231	1.45055	0.967033	0.483516	0.483516	0.241758	0.241758	0.241758	0.483516	0.483516	0.241758	0.241758	0.241758	0	0.241758	0.967033	0.967033	1.20879	1.20879	1.20879	0.725275	0.725275	0.241758	0.483516	0.241758	0.483516	0.725275	1.20879	0.967033	0.967033	1.20879	1.20879	0.967033	1.45055	2.65934	2.9011	2.65934	2.9011
Merged-chr1-176726625-2	0.483516	0.483516	0.241758	0.483516	0.725275	1.20879	1.45055	1.45055	1.69231	1.45055	1.69231	1.69231	1.69231	1.69231	1.20879	1.45055	1.45055	1.45055	1.45055	1.20879	1.20879	1.45055	1.20879	0.725275	0.725275	0	0	0	0	0	0	0	0	0	0.241758	0.241758	0.483516	0.483516	0.725275	0.725275	0.725275	0.483516	0.483516	0	0	0	0.241758	0.483516	0.483516
Merged-chr6-29121691-2	0	0	0.241758	0.483516	0.483516	0.725275	0.725275	0.725275	1.20879	1.20879	1.20879	1.20879	0.967033	0.483516	0.483516	0.241758	0	0.241758	0.241758	0.241758	0.483516	0.725275	0.725275	0.725275	0.483516	0.483516	0.241758	0	0	0.241758	0.241758	0.241758	0.483516	0.241758	0.241758	0.483516	0.241758	0.241758	0.241758	0.241758	0	0	0.483516	0.483516	0.483516	0.725275	0.725275	0.725275	0.967033
Merged-chr10-69295155-2	0	0	0	0.241758	0.241758	0.241758	0.241758	0.241758	0	0	0	0.483516	0.483516	0.483516	0.483516	0.483516	0	0	0	0.241758	0.241758	0.241758	0.241758	0.241758	0	0	0	0	0.241758	0.483516	0.483516	0.483516	0.483516	0.483516	0.483516	0.483516	0.483516	0.483516	0.483516	0.725275	0.725275	1.20879	0.725275	0.483516	0.483516	0.483516	0	0	0
Merged-chrX-145590688-2	0	0	0	0	0	0	0	0	0	0	0	0	0	0	0	0	0	0	0	0	0	0	0	0	0	0	0	0	0	0	0	0	0	0	0	0	0	0	0	0	0	0	0	0	0	0	0	0	0
Merged-chrX-11829554-2	0	0	0	0.241758	0.241758	0.241758	0.241758	0.241758	0.483516	0.483516	0.483516	0.483516	0	0	0	0	0.241758	0.483516	0.483516	0.725275	0.725275	0.483516	0.483516	0.483516	0.241758	0.483516	0.483516	0.483516	0.483516	0.483516	0.241758	0	0	0	0	0.241758	0.241758	0.483516	0.483516	0.241758	0.241758	0.241758	0	0.241758	0.241758	0.483516	0.725275	0.725275	1.20879
Merged-chr3-107313197-2	0.483516	0.483516	0.483516	0.483516	0.241758	0.241758	0.483516	0.483516	0.483516	0.241758	0.241758	0.483516	0.483516	0.483516	0.967033	1.20879	0.967033	0.967033	0.725275	0.725275	0.241758	0.241758	0.483516	0.483516	0.483516	0.483516	1.69231	1.45055	1.45055	1.45055	1.45055	0.483516	0.483516	0.725275	0.725275	0.725275	0.483516	0.483516	0.241758	0.483516	1.45055	1.45055	1.45055	1.45055	1.69231	2.41758	4.35165	5.07692	5.8022
Merged-chr8-115463184-2	0	0.483516	0.241758	0.725275	0.967033	0.967033	0.725275	1.20879	1.20879	1.20879	1.20879	1.45055	1.45055	0.967033	0.967033	0.725275	1.20879	1.20879	1.93407	1.93407	1.93407	1.45055	0.241758	0.241758	0.241758	0	0	0.725275	1.20879	1.69231	1.93407	1.93407	0.967033	1.45055	1.45055	1.20879	0.967033	0.967033	0.241758	0	0.241758	0.483516	0.483516	0.967033	1.45055	1.20879	2.41758	3.86813	5.07692
Merged-chr12-83181198-2	0	0	0	0	0	0	0	0	0	0.241758	0.241758	0.241758	0.241758	0	0	0	0.241758	0.483516	0.483516	0.483516	0.483516	0	0.241758	0.483516	0.483516	0.483516	0.483516	0	0	0.241758	0.725275	0.725275	0.725275	0.725275	0	0	0	0	0	0	0.241758	0.241758	0.483516	0.725275	0.725275	0.483516	0.725275	0.967033	1.20879
Merged-chr3-33977681-2	0	0.241758	0.241758	0.241758	0.241758	0	0	0	0	0	0	0	0	0.241758	0.241758	0.241758	0.241758	0.241758	0	0	0	0	0	0	0.241758	0.241758	0.241758	0.241758	0.241758	0.241758	0.483516	0.483516	0.483516	0.725275	0.241758	0.241758	0.483516	0.483516	0.241758	0.241758	0	0.241758	0.483516	0.483516	0.483516	0.725275	0.483516	0.483516	0.483516
Merged-chr3-143574466-2	0	0.483516	0.483516	0.483516	0.241758	0.241758	0	0	0	0	0	0	0.241758	0.241758	0.241758	0.241758	0.241758	0	0	0	0	0	0.241758	0.241758	0.241758	0.241758	0.241758	0	0	0	0.241758	0.483516	0.725275	0.725275	0.725275	0.483516	0.725275	0.725275	0.725275	0.725275	0.483516	0	0	0	0	0	0	0	0
Merged-chr5-103664377-2	0	0	0	0	0.241758	0.241758	0.241758	0.241758	0.483516	0.241758	0.241758	0.483516	0.483516	0.241758	0.241758	0.241758	0	0	0	0	0	0	0	0	0	0	0	0	0	0	0	0	0	0	0	0	0	0	0	0	0	0	0	0	0	0	0	0	0
Merged-chr1-30997808-2	0	0.483516	0.483516	0.483516	0.483516	0.483516	0.241758	0.241758	0	0	0	0	0	0	0	0	0	0	0	0	0	0	0	0	0	0	0	0	0.241758	0.725275	0.967033	0.967033	0.967033	0.483516	0.241758	0	0.725275	0.967033	0.967033	0.967033	0.725275	0	0	0	0	0	0	0.483516	0.483516
Merged-chr18-46494087-2	0.483516	0.483516	0.483516	0.483516	0.241758	0.725275	0.725275	0.725275	0.725275	0.725275	0.483516	0.725275	0.967033	1.45055	1.69231	1.69231	1.69231	1.20879	0.725275	0.725275	0	0	0	0.483516	0.483516	0.483516	0.483516	0.483516	0	0	0	0	0.241758	0.725275	0.725275	0.725275	0.725275	0.483516	0.241758	0.725275	1.45055	1.93407	2.41758	2.65934	2.17582	1.45055	0.725275	0.483516	0.241758
Merged-chr14-46193885-2	0.725275	0.725275	0.483516	0.483516	0.241758	0.241758	0.241758	0.241758	0	0	0	0	0	0	0	0	0	0	0.241758	0.241758	0.241758	0.241758	0.241758	0.241758	0.241758	0.241758	0.241758	0	0	0	0	0	0	0	0	0	0	0.241758	0.241758	0.241758	0.241758	0	0	0	0.483516	0.725275	0.967033	1.45055	1.69231
Merged-chr4-138792882-2	0	0.241758	0.241758	0.241758	0.483516	0.483516	0.483516	0.483516	0.241758	0.241758	0.241758	0	0	0	0	0	0	0.483516	0.483516	0.483516	0.483516	0	0	0	0	0	0	0	0	0	0	0	0	0	0	0	0.241758	0.483516	0.483516	1.20879	1.69231	1.20879	1.20879	0.967033	0.241758	0.483516	0.483516	0.483516	0.725275
Merged-chr10-95785167-2	0.241758	0.241758	0.483516	0.483516	0.483516	0.241758	0.241758	0	0	0	0.241758	0.483516	0.483516	0.483516	0.241758	0.241758	0	0.241758	0.241758	0.241758	0.241758	0	0	0	0	0.241758	0.241758	0.241758	0.241758	0.241758	0.241758	0.241758	0.483516	0.725275	0.483516	0.483516	0.483516	0.241758	0	0	0.241758	0.241758	0.241758	0.241758	0.241758	0.241758	0.241758	0.241758	0.241758
Merged-chrX-101629320-2	0.483516	0.483516	0.483516	0.483516	0	0	0	0.483516	0.483516	0.483516	0.483516	0.483516	0	0	0	0	0	0	0	0	0	0	0	0	0	0	0	0	0	0	0.241758	0.725275	0.725275	0.725275	0.725275	0.483516	0	0	0	0	0	0.483516	0.483516	0.483516	0.483516	0.241758	0.241758	0.241758	0.725275
Merged-chr5-73369252-2	0.241758	0.241758	0.241758	0.241758	0.241758	0	0	0	0	0.241758	0.241758	0.241758	0.241758	0.241758	0	0.241758	0.241758	0.241758	0.483516	0.241758	0.241758	0.483516	0.725275	0.483516	0.967033	0.967033	0.725275	0.483516	0.483516	0.241758	0.241758	0.483516	0.483516	0.483516	0.483516	0.483516	0.241758	0.241758	0	0	0.725275	0.725275	0.967033	1.69231	1.20879	0.967033	1.20879	0.967033	1.45055
Merged-chr5-116111928-2	0.241758	0.241758	0.241758	0.241758	0.241758	0.483516	0.967033	1.69231	2.17582	2.41758	3.38462	3.86813	4.59341	4.59341	4.59341	3.38462	3.38462	2.9011	2.41758	3.38462	2.65934	2.17582	2.41758	2.65934	1.93407	1.45055	1.45055	1.20879	1.45055	1.20879	0.725275	0.725275	0.725275	0	0	0	0.241758	0.483516	0.483516	0.483516	0.725275	0.483516	0.483516	0.725275	0.725275	0.483516	0.483516	0.483516	0.483516
Merged-chr15-34287311-2	0	0	0	0	0	0	0	0	0	0	0	0	0	0	0.483516	0.483516	0.483516	0.483516	0.483516	0	0	0	0.241758	0.241758	0.483516	0.483516	0.241758	0.725275	0.483516	0.725275	0.725275	0.241758	0.241758	0.241758	0	0	0	0	0.241758	0.483516	0.725275	0.725275	0.725275	0.483516	0.241758	0.241758	0.967033	1.45055	2.41758
Merged-chr8-86968578-2	0	0	0	0	0	0	0	0	0	0	0.483516	0.483516	0.483516	0.483516	0.483516	0	0	0	0	0.241758	0.241758	0.241758	0.483516	0.483516	0.241758	0.241758	0.241758	0.241758	0.483516	0.725275	0.725275	0.483516	1.20879	1.69231	1.93407	2.17582	2.17582	1.69231	1.45055	1.45055	1.93407	2.9011	2.9011	2.41758	2.17582	2.41758	2.17582	1.69231	1.69231
Merged-chr5-132758721-2	0	0	0	0	0	0	0	0	0	0	0.241758	0.241758	0.483516	0.967033	0.967033	0.725275	0.725275	0.483516	0.483516	0.967033	0.725275	0.725275	0.483516	0.483516	0	0	0	0	0	0	0	0.725275	0.725275	0.725275	0.725275	0.725275	0	0	0	0	0.241758	0.241758	0.241758	0.483516	0.483516	0.241758	0.241758	0.241758	0.241758
Merged-chr14-51202176-2	0.483516	0.483516	0.241758	0.241758	0.241758	0	0	0	0.483516	0.483516	0.967033	0.967033	1.20879	1.20879	1.20879	0.725275	0.483516	0.483516	0	0	0	0.241758	0.483516	0.483516	0.483516	0.483516	0.483516	0.483516	0.483516	0.725275	0.967033	0.967033	0.967033	1.20879	0.967033	0.483516	0.725275	0.725275	0.725275	0.725275	1.69231	1.69231	1.69231	1.45055	1.45055	0.967033	0.483516	0.725275	1.69231
Merged-chr4-129872391-2	0	0	0	0	0	0	0	0	0.241758	0.241758	0.241758	0.241758	0.483516	0.241758	0.725275	0.967033	0.725275	0.725275	0.967033	0.483516	0.725275	0.725275	1.20879	1.20879	0.967033	0.967033	1.45055	0.967033	1.20879	1.20879	0.967033	0.725275	0.967033	1.20879	1.20879	1.20879	0.967033	0	0	0.483516	0.483516	0.483516	0.725275	0.483516	0.725275	0.725275	0.725275	0.241758	0.241758
Merged-chr18-54126643-2	0	0	0.241758	0.241758	0.241758	0.241758	0.241758	0	0	0.241758	0.483516	0.725275	0.967033	0.967033	0.483516	0.483516	0.241758	0.241758	0.241758	0.241758	0	0	0	0	0	0	0	0.483516	0.725275	1.20879	1.20879	1.20879	0.967033	0.725275	0.725275	1.69231	1.69231	1.93407	1.69231	1.20879	0.967033	1.20879	0.725275	0.967033	0.725275	0.967033	0.725275	0.725275	0.967033
Merged-chr9-59174540-2	0	0	0	0	0	0	0	0	0	0.241758	0.483516	0.483516	0.483516	0.725275	0.483516	0.483516	0.483516	0.241758	0.241758	0	0	0	0	0	0	0.483516	0.483516	0.483516	0.483516	0.241758	0.241758	0.241758	0.241758	0.241758	0.241758	0.241758	0.241758	0.241758	0.241758	0	0	0	0	0	0	0	0	0	0
Merged-chr19-42281712-2	0.483516	0.483516	0.483516	1.20879	1.45055	1.45055	2.17582	1.93407	1.45055	1.20879	1.20879	0.725275	0.725275	0.725275	0.725275	0.241758	0.725275	0.483516	0.725275	1.20879	0.725275	0.725275	0.725275	0.241758	0	0	0	0.241758	0.241758	0.241758	0.241758	0.483516	0.483516	0.725275	0.725275	1.20879	0.967033	1.20879	0.967033	0.967033	0.483516	0	0	0.483516	0.967033	1.20879	1.69231	1.69231	1.45055
Merged-chr14-60196805-2	0	0	0	0.241758	0.241758	0.241758	0.241758	0.483516	0.241758	0.241758	0.241758	1.20879	0.967033	0.967033	0.967033	0.725275	0	0	0	0	0.241758	0.241758	0.241758	0.241758	0	0	0	0	0.241758	0.241758	0.241758	0.241758	0.241758	0	0.241758	0.725275	0.725275	0.967033	1.20879	0.967033	0.967033	0.967033	0.483516	0.483516	0.241758	0.241758	0.241758	0.483516	0.483516
Merged-chr9-32061355-2	0	0	0	0	0	0	0	0	0	0	0	0	0	0	0	0	0	0	0	0	0	0	0	0	0	0	0	0	0	0	0	0	0	0	0	0	0.483516	0.483516	0.967033	0.967033	0.967033	1.20879	1.20879	0.967033	1.45055	1.20879	1.20879	0.967033	0.967033
Merged-chr2-70842966-2	0	0	0.241758	0.725275	0.725275	0.725275	0.725275	0.483516	0	0	0.483516	0.483516	0.483516	0.483516	0	0	0	0.241758	0.241758	0.241758	0.483516	0.483516	0.967033	0.967033	0.725275	0.725275	0.725275	0.241758	0.483516	0.967033	0.967033	0.967033	0.967033	0.483516	0.483516	0.967033	1.20879	0.967033	3.38462	4.35165	5.8022	7.73626	8.7033	7.01099	6.52747	5.56044	3.38462	3.14286	3.14286
Merged-chr5-111390473-2	0	0.725275	0.967033	0.483516	0.483516	0.967033	0.967033	0.483516	0.483516	0.241758	0.483516	0.483516	0.483516	0.483516	0.483516	0	0	0	0.241758	0.483516	0.483516	0.483516	0.725275	0.483516	0.241758	0.241758	0.241758	0	0	0	0	0	0	0	0	0	0	0	0.241758	0.483516	0.725275	1.20879	1.20879	0.725275	0.725275	0.483516	0.483516	0.967033	1.20879
Merged-chr13-59227804-2	0	0	0	0	0	0	0	0	0.241758	0.241758	0.241758	0.241758	0.241758	0	0.483516	0.483516	0.483516	0.483516	0.483516	0	0	0	0	0	0	0	0.725275	0.967033	1.20879	1.20879	0.967033	0.725275	1.20879	0.967033	1.20879	1.20879	0.725275	0.725275	0.725275	0.967033	1.20879	1.69231	1.69231	1.20879	1.20879	1.20879	1.69231	1.93407	2.17582
Merged-chr3-53394365-2	0	0	0	0.241758	0.241758	0.241758	0.241758	0.241758	0.483516	0.483516	0.483516	0.483516	0.725275	0.483516	0.725275	0.967033	1.20879	0.967033	0.725275	0.483516	0	0.483516	0.483516	0.483516	0.967033	0.725275	0.483516	0.967033	1.45055	1.20879	1.93407	2.41758	1.93407	1.69231	0.967033	0.967033	1.20879	1.45055	1.45055	0.967033	0.967033	0.967033	0.725275	1.45055	1.69231	2.41758	2.9011	3.14286	3.38462
Merged-chr1-61228887-2	0	0	0	0	0	0	0	0	0	0	0	0	0	0	0	0	0	0	0	0	0	0	0	0	0	0	0	0	0	0	0.241758	0.241758	0.241758	0.241758	0.241758	0	0	0	0	0	0	0	0	0.483516	0.483516	0.483516	0.483516	0.241758	0
Merged-chr5-116959979-2	0.483516	0.483516	0.725275	0.241758	0.483516	0.725275	0.967033	0.725275	0.725275	0.725275	0.241758	0.241758	0.241758	0	0	0.241758	0.725275	0.725275	0.725275	0.725275	0.725275	0.241758	0.241758	0.725275	0.483516	0.483516	0.483516	0.483516	0	0.241758	0.483516	0.483516	0.483516	0.483516	0.241758	0	0	0	0	0.483516	0.967033	1.20879	1.45055	1.69231	0.967033	0.967033	0.725275	0.725275	0.483516
Merged-chr6-121240359-2	0	0	0	0	0	0	0	0	0.483516	0.725275	0.725275	0.725275	0.725275	0	0.241758	0.483516	0.483516	0.725275	0.725275	0.241758	0.725275	0.483516	0.483516	0.483516	0.483516	0	0	0.241758	0.483516	0.725275	0.967033	0.725275	0.725275	0.241758	0.241758	0	0.483516	0.483516	0.483516	0.483516	0.241758	0	0	0	0	0	0.241758	0.725275	0.725275
Merged-chr9-115551930-2	1.20879	1.20879	1.20879	0.725275	0.483516	0.483516	0.483516	0.967033	0.967033	1.20879	0.967033	1.45055	1.20879	0.967033	0.725275	0.725275	0.241758	0	0	0	0	0	0	0	0	0	0.483516	0.483516	0.483516	0.483516	0.725275	0.241758	0.241758	0.483516	0.483516	0.241758	0.483516	0.725275	0.483516	0.483516	0.483516	0.241758	0.241758	0.241758	0.483516	0.483516	0.725275	0.483516	1.45055
Merged-chr17-68933876-2	0	0	0	0	0	0	0	0	0	0	0	0	0	0	0	0	0	0	0	0	0	0	0	0	0	0	0	0	0	0	0	0	0	0	0.241758	0.241758	0.483516	0.725275	1.20879	1.20879	1.20879	0.967033	0.483516	0	0	0	0	0.725275	0.967033
Merged-chrX-42428217-2	3.14286	3.38462	2.41758	2.9011	1.69231	0.725275	0.725275	1.45055	1.20879	1.20879	1.20879	0.967033	0	0.241758	0.241758	0.241758	0.241758	0.483516	0.725275	0.725275	0.725275	0.725275	0.483516	0.483516	0.967033	0.967033	0.725275	0.483516	0.483516	0.241758	0.241758	0.241758	0.241758	0.241758	0.241758	0.483516	0.483516	0.725275	0.967033	0.725275	1.20879	1.69231	1.69231	1.20879	0.967033	0.967033	0.725275	1.20879	2.17582
Merged-chr2-103865603-2	0	0	0	0	0	0	0	0	0	0	0	0	0	0	0	0	0	0	0	0	0	0.483516	0.483516	0.725275	0.967033	0.967033	0.483516	0.241758	0.241758	0	0	0	0	0	0.483516	0.725275	0.967033	0.967033	0.725275	0.241758	0.483516	0.241758	0.241758	0.241758	0	0	0.241758	0.483516	0.483516
Merged-chr2-158860031-2	0.483516	0.483516	0.483516	0.483516	0.483516	0	0	0.483516	0.725275	0.725275	0.725275	0.725275	0	0	0	0	0	0.241758	0.483516	0.483516	0.483516	0.241758	0.241758	0.241758	0.241758	0.241758	0.241758	0	0	0.241758	0.241758	0.241758	0.241758	0	0.241758	0.483516	0.483516	1.20879	1.20879	0.967033	0.967033	0.967033	0.483516	0.725275	0.967033	0.725275	0.483516	0.967033	0.967033
Merged-chr11-51961228-2	0	0	0	0	0	0	0	0	0	0	0	0	0.241758	0.241758	0.483516	0.725275	0.725275	0.483516	0.483516	0.241758	0	0	0.241758	0.241758	0.967033	1.20879	1.20879	0.967033	1.20879	0.241758	0.241758	0.483516	0.725275	0.483516	0.483516	0.725275	0.725275	0.483516	0.725275	0.725275	0.483516	0.483516	0.483516	0.483516	0.967033	1.20879	1.20879	1.69231	2.17582
Merged-chr1-90988449-2	0	0	0	0	0	0	0.241758	0.241758	0.241758	0.241758	0.241758	0.241758	0.241758	0.241758	0.241758	0.241758	0	0	0	0	0	0	0	0	0	0	0	0	0	0.241758	0.241758	0.241758	0.241758	0.241758	0	0.241758	0.241758	0.241758	0.241758	0.241758	0	0	0.241758	0.241758	0.241758	0.483516	0.483516	0.483516	0.725275
Merged-chr4-48725859-2	0	0	0.241758	0.483516	0.483516	0.483516	0.725275	0.483516	0.483516	0.483516	0.241758	0.241758	0.241758	0.725275	0.725275	0.483516	0.483516	0.241758	0	0	0	0.241758	0.241758	0.483516	0.483516	0.241758	0.241758	0.241758	0	0	0.241758	0.483516	0.483516	0.967033	0.967033	1.20879	1.20879	1.20879	0.725275	0.725275	0	0	0	0	0	0	0	0.241758	0.483516
Merged-chr5-129485627-2	0	0	0.241758	0.241758	0	0	0	0.483516	0.967033	0.967033	1.45055	1.45055	0.967033	0.725275	0.967033	0.483516	0.483516	0.241758	0	0.241758	0.483516	0.483516	0.483516	1.45055	1.20879	0.967033	1.45055	0.483516	0.483516	0.483516	0.241758	0.725275	0.725275	0.967033	0.967033	1.20879	0.967033	1.20879	1.45055	1.69231	1.20879	2.41758	2.41758	1.69231	2.17582	1.69231	0.967033	1.20879	1.93407
Merged-chr13-75794857-2	0.241758	0.483516	0.725275	0.725275	0.725275	0.483516	0	0	0	0	0	0.241758	0.725275	0.725275	0.725275	0.725275	0.483516	0	0	0.241758	0.483516	0.483516	0.483516	0.483516	0.241758	0.241758	0.241758	0.241758	0.241758	0	0.483516	0.483516	0.483516	0.483516	0.483516	0.241758	0.483516	0.483516	0.483516	0.483516	0.725275	0.725275	1.20879	1.45055	1.45055	1.45055	1.45055	1.93407	1.69231
Merged-chr19-53505931-2	0.241758	0.483516	0.725275	0.725275	1.20879	1.20879	1.69231	1.45055	0.967033	0.725275	0.241758	0	0	0	0	0	0.241758	0.483516	0.725275	0.725275	0.725275	0.725275	0.967033	0.725275	0.725275	0.241758	0.241758	0.241758	0.241758	0.241758	0.241758	0.725275	0.483516	0.967033	0.967033	0.967033	0.967033	0.725275	0.725275	0.967033	0.967033	0.967033	1.20879	1.20879	0.967033	1.20879	2.17582	2.17582	2.9011
Merged-chr7-142314991-2	0	0	0.967033	1.20879	0.725275	0.967033	0.725275	0.483516	0.483516	0.483516	0.241758	0.241758	0.241758	0	0	0	0	0	0	0	0	0	0	0	0	0	0	0	0	0	0.483516	0.483516	0.483516	0.483516	0.725275	0.241758	0.241758	0.241758	0.241758	0	0	0	0	0.725275	0.967033	1.45055	1.45055	0.967033	1.45055
Merged-chr10-111946136-2	0	0	0.483516	0.483516	0.241758	0.241758	0	0	0.483516	0.483516	0.483516	0.483516	0	0	0	0.241758	0.725275	0.725275	0.725275	0.967033	0.483516	0.241758	0.241758	0.241758	0	0	0	0.241758	0.241758	0.241758	0.241758	0.241758	0	0	0.241758	0.725275	0.725275	0.725275	0.725275	0.483516	0	0.967033	1.20879	1.45055	1.45055	1.45055	1.45055	1.93407	2.65934
Merged-chr12-4744618-2	0.483516	0.483516	0.725275	0.725275	0.483516	0.241758	0.483516	0.241758	0.241758	0.241758	0	0	0.241758	0.241758	0.241758	0.241758	0.725275	0.483516	0.725275	0.725275	0.725275	0.725275	0.725275	0.483516	0.483516	0.241758	0.241758	0.241758	0.241758	0.241758	0.241758	0.241758	0.967033	0.967033	0.967033	1.45055	1.45055	0.967033	1.20879	0.725275	0.967033	0.967033	0.725275	1.45055	1.45055	1.20879	1.45055	1.69231	0.967033
Merged-chr15-79945068-2	0	0	0.483516	0.241758	0.241758	0.241758	0.483516	0.725275	0.725275	0.483516	0.483516	0.241758	0	0	0	0	0	0	0	0	0.483516	0.483516	0.725275	0.967033	0.483516	0.483516	0.241758	0	0	0	0.483516	0.483516	0.725275	0.725275	0.241758	0.241758	0.241758	0.241758	0.241758	0.241758	0.241758	0	0	0.241758	0.725275	0.725275	1.20879	1.20879	0.967033
Merged-chr13-117192546-2	0	0	0	0	0	0	0	0	0	0	0	0	0	0	0	0	0	0	0	0	0	0	0	0	0	0	0	0	0	0.241758	0.483516	0.483516	0.483516	0.241758	0.241758	0.483516	0.483516	1.20879	1.20879	0.967033	1.20879	0.967033	0.725275	0.967033	1.20879	0.967033	1.45055	1.93407	1.93407
Merged-chr7-111365800-2	0	0	0.967033	0.967033	0.241758	0.241758	0.241758	0.241758	0.241758	0.241758	0.241758	0.241758	0	0	0	0	0	0	0	0	0	0.241758	0.241758	0.241758	0.241758	0.725275	0.725275	0.725275	0.725275	0.725275	0.241758	0	0.241758	0.241758	0.483516	0.483516	0.725275	0.483516	0.241758	0.483516	0.483516	0.483516	0.725275	0.725275	0.725275	1.20879	1.69231	1.93407	2.65934
Merged-chr1-97641363-2	0.241758	0.241758	0.241758	0.483516	0.241758	0.241758	0.483516	0.241758	0.241758	0.241758	0	0	0	0	0	0	0.241758	0.241758	0.241758	0.241758	0.241758	0.725275	1.20879	1.69231	2.17582	1.45055	1.69231	1.45055	0.967033	0.725275	1.20879	1.93407	2.41758	3.14286	3.62637	3.38462	3.86813	4.83516	5.07692	5.8022	7.01099	5.8022	6.52747	6.28571	5.8022	5.56044	5.07692	3.86813	3.38462
Merged-chr11-88009395-2	0	0	0.483516	0.241758	0	0.483516	0.483516	0.483516	0.483516	0.483516	0.725275	0.967033	1.69231	1.93407	1.69231	1.20879	0.967033	0.483516	0.967033	0.725275	0.725275	0.725275	0.725275	0.483516	0.483516	0.725275	0.725275	0.725275	0.483516	0.725275	0.483516	0.241758	0.241758	0.241758	0.241758	0.241758	0.241758	0.241758	0.241758	0.725275	0.725275	1.45055	1.69231	1.45055	1.20879	1.45055	0.967033	0.967033	0.967033
Merged-chr5-125521374-2	0	0	0	0	0	0	0	0.241758	0.483516	0.725275	0.725275	0.483516	0.483516	0.241758	0	0	0	0	0	0	0	0	0.241758	0.241758	0.241758	0.241758	0.241758	0	0	0	0	0	0	0	0	0	0	0	0.241758	0.241758	0.483516	0.483516	0.483516	0.241758	0	0.241758	0.241758	0.241758	0.483516
Merged-chr8-5859848-2	0	0	0	0	0	0	0	0	0	0	0	0	0.241758	0.241758	0.241758	0.241758	0	0	0	0	0	0	0	0	0	0	0	0	0	0.483516	0.483516	0.725275	0.725275	1.20879	2.17582	1.93407	1.93407	1.20879	0.725275	0.241758	0.241758	0.725275	0.483516	0.725275	1.45055	1.45055	1.93407	2.65934	4.35165
Merged-chr19-14369321-2	0	0	0	0	0	0	0	0	0	0	0	0	0	0	0.483516	0.483516	0.483516	0.483516	0.725275	0.483516	0.483516	0.483516	0.483516	0	0	0	0	0	0	0	0	0	0	0	0	0	0.483516	0.483516	0.483516	0.483516	0.241758	0	0.241758	0.483516	0.483516	0.483516	0.241758	0.241758	0.725275
Merged-chr7-138481655-2	0.483516	0.483516	0	0	0	0	0	0	0	0	0.483516	0.483516	0.483516	0.483516	0.241758	0	0.241758	0.241758	0.241758	0.241758	0.241758	0	0	0	0	0	0	0	0	0.241758	0.241758	0.241758	0.241758	0.483516	0.483516	0.967033	0.967033	0.725275	0.725275	0	0	0	0	0.241758	0.967033	0.967033	0.967033	1.69231	1.69231
Merged-chr13-44569602-2	0	0	0	0	0.241758	0.241758	0.483516	0.483516	0.241758	0.241758	0.241758	0	0	0	0	0	0	0.241758	0.241758	0.241758	0.241758	0.483516	0.241758	0.241758	0.241758	0.483516	0.241758	0.241758	0.725275	0.725275	0.483516	0.725275	0.725275	0.241758	0.241758	0.241758	0.241758	0.483516	1.20879	1.20879	0.967033	1.69231	1.20879	1.20879	1.20879	0.967033	1.69231	1.69231	1.45055
Merged-chr2-169205295-2	0.241758	0.241758	0.241758	0.241758	0.241758	0	0	0	0	0	0	0	0.241758	0.241758	0.241758	0.483516	0.241758	0.241758	0.483516	0.483516	0.241758	0.241758	0.241758	0.241758	0.241758	0.483516	0.725275	0.483516	0.483516	0.483516	0.483516	0.483516	0.483516	0.725275	0.967033	0.725275	0.483516	0.483516	0	0.241758	1.20879	1.45055	1.45055	1.69231	1.45055	0.483516	0.483516	0.725275	0.967033
Merged-chr5-105677276-2	0	0	0	0	0	0	0	0	0.241758	0.241758	0.241758	0.241758	0.241758	0.483516	0.483516	0.483516	0.241758	0.241758	0	0	0	0.967033	0.967033	0.967033	0.967033	0.483516	0	0	0	0.483516	0.483516	0.483516	0.725275	0.725275	0.241758	0.241758	0	0	0	0	0	0.241758	0.241758	0.725275	0.725275	0.725275	0.725275	0.725275	0.725275
Merged-chr2-35994479-2	0	0	0	0	0	0	0	0.483516	0.483516	0.483516	0.483516	1.20879	0.725275	0.725275	0.725275	0.967033	0.725275	0.725275	0.725275	0.725275	0	0	0	0	0.241758	0.241758	0.483516	0.483516	0.483516	0.483516	0.483516	0.241758	0.241758	0	0	0	0	0.483516	0.483516	0.483516	0.483516	0	0.241758	0.241758	0.241758	0.241758	0	0	0
Merged-chr1-172647970-2	0.967033	1.20879	1.20879	0.725275	0.241758	0.241758	0	0	0	0	0	0	0	0.241758	0.241758	0.241758	0.241758	0	0	0	0	0	0	0.241758	0.241758	0.241758	0.241758	0.241758	0	0	0.241758	0.967033	0.967033	0.967033	0.967033	1.20879	0.483516	0.725275	1.69231	1.93407	3.14286	3.38462	3.86813	4.83516	4.59341	4.10989	3.86813	2.65934	1.45055
Merged-chr10-43706239-2	0.725275	0.725275	0.725275	0.725275	0.241758	0	0	0.483516	0.483516	0.483516	0.483516	0.483516	0.241758	0.241758	0.241758	0.241758	0	0.483516	0.483516	0.483516	0.483516	0.483516	0	0	0	0	0	0	0	0	0	0	0	0	0.241758	0.241758	0.241758	0.483516	0.483516	0.483516	0.483516	1.20879	0.967033	0.725275	0.725275	1.45055	0.967033	0.967033	1.45055
Merged-chr5-54759794-2	0	0	0	0	0	0	0.241758	0.241758	0.241758	0.241758	0	0	0	0.241758	0.241758	0.483516	0.483516	0.241758	0.483516	0.967033	0.725275	0.725275	0.483516	0.483516	0	0	0	0	0	0	0	0	0	0	0	0.483516	0.483516	0.483516	0.483516	0.725275	0.483516	0.483516	0.483516	0.725275	0.725275	1.20879	1.20879	1.20879	0.967033
Merged-chr15-12638422-2	0	0	0	0	0.483516	0.483516	0.725275	0.725275	0.725275	0.483516	0.483516	0.241758	0.241758	0.241758	0	0	0	0	0	0	0.241758	0.241758	0.241758	0.241758	0.967033	0.725275	0.725275	0.725275	0.241758	0.241758	0.241758	0.241758	0.241758	0	0	0.483516	0.483516	0.483516	0.483516	0.483516	0.483516	0.725275	0.725275	0.967033	1.20879	1.45055	1.45055	1.45055	1.45055
Merged-chr11-5882691-2	0.241758	0.725275	0.967033	0.967033	1.20879	0.725275	1.45055	1.20879	1.45055	1.20879	1.20879	0.967033	0.967033	0.483516	0.483516	0	0	0.483516	0.483516	0.483516	0.483516	0.483516	0	0.241758	0.241758	0.725275	1.20879	1.20879	0.967033	0.967033	0	0	0	0	0	0	0	0	0	0	0	0	0	0	0	0	0	0.241758	0.241758
Merged-chr2-79076324-2	0.967033	1.20879	1.45055	1.45055	1.20879	1.20879	0.725275	0.725275	0.725275	0.241758	0	0	0	0	0	0	0	0	0	0	0	0	0	0	0	0	0	0	0	0	0	0	0.241758	0.967033	1.20879	1.20879	0.967033	0.725275	0.725275	0.483516	0.483516	0.483516	0.483516	0.725275	0.967033	0.967033	0.725275	0.725275	0
Merged-chr9-51335906-2	0	0	0.241758	0	0	0	0	0	0	0	0	0	0.483516	0.725275	0.725275	0.725275	0.725275	0.241758	0	0	0	0	0	0	0	0	0	0	0	0	0.241758	0.241758	0.241758	0.241758	0.241758	0	0	0	0	0	0	0	0.241758	0.483516	0.483516	0.725275	0.967033	2.17582	2.17582
Merged-chr6-17670458-2	0.967033	0.725275	0.483516	0.483516	0.241758	0.241758	0.241758	0.241758	0.725275	0.725275	0.725275	0.725275	0.483516	0.483516	0.967033	0.967033	0.725275	0.967033	1.20879	0.967033	1.20879	1.20879	1.45055	1.20879	0.967033	0.483516	0	0	0	1.20879	1.20879	1.45055	1.45055	0.725275	0.241758	0.483516	0.241758	0.483516	0.967033	1.20879	1.20879	1.45055	1.45055	1.45055	2.17582	2.65934	2.65934	2.41758	2.41758
Merged-chrX-139028085-2	0	0	0	0	0	0	0	0	0	0.241758	0.483516	0.725275	0.725275	0.725275	0.725275	0.483516	0.241758	0.241758	0.241758	0	0	0	0	0	0	0	0	0	0	0.483516	0.483516	0.483516	0.483516	0.967033	0.483516	0.483516	0.483516	0.725275	0.241758	1.45055	1.45055	1.93407	2.65934	2.17582	2.41758	2.65934	1.93407	1.93407	2.41758
Merged-chr16-10856213-2	0	0.967033	0.725275	0.483516	0.483516	0.483516	0	0	0	0	0	0	0.241758	0.483516	0.483516	0.483516	0.241758	0	0	0	0	0	0	0	0	0	0	0.241758	0.241758	0.241758	0.483516	0.725275	0.725275	1.20879	0.967033	1.69231	1.45055	1.20879	0.967033	1.45055	2.17582	2.9011	3.86813	2.9011	3.62637	4.35165	3.86813	4.10989	4.10989
Merged-chrX-128806991-2	0	0	0	0	0	0	0	0	0	0	0	0	0	0	0	0.241758	0.483516	0.483516	0.483516	0.241758	0.241758	0	0	0	0.241758	0.967033	0.967033	0.967033	0.967033	0	0	0	0	0	0.241758	0.483516	0.725275	0.725275	0.725275	0.967033	0.725275	1.20879	1.20879	1.45055	0.967033	0.725275	0.725275	0.725275	0.483516
Merged-chr13-93248884-2	0.483516	0.483516	0.483516	0.241758	0.241758	0	0	0	0	0	0	0	0	0	0	0	0	0.241758	0.241758	0.241758	0.483516	0.241758	0.241758	0.241758	0.483516	0.241758	0.241758	0.241758	0.241758	0.241758	0.241758	0.483516	0.483516	0.483516	0.483516	0.241758	0.483516	0.483516	0.967033	0.967033	0.967033	0.483516	0.483516	0	0.725275	0.725275	0.967033	1.45055	1.69231
Merged-chr7-115105928-2	0	0	0	0	0	0	0.241758	0.241758	0.241758	0.241758	0.241758	0	0	0	0	0	0	0	0.241758	0.241758	0.483516	0.725275	0.483516	0.483516	0.483516	0	0	0	0	0	0	0.241758	0.241758	0.241758	0.483516	0.483516	0.241758	0.241758	0	0.241758	0.241758	0.241758	0.483516	0.483516	0.241758	0.241758	0.241758	0	0
Merged-chr9-34428016-2	0	0.241758	0.483516	0.483516	0.483516	0.483516	0	0	0	0	0	0	0.241758	0.241758	0.241758	0.241758	0	0	0	0	0	0	0	0	0	0.483516	0.483516	0.483516	0.483516	0.241758	0.725275	1.20879	1.69231	2.17582	2.17582	0.967033	0.967033	0.483516	0.241758	0.241758	0.241758	0.725275	0.725275	0.725275	1.45055	1.20879	0.725275	0.725275	0.725275
Merged-chrX-49303936-2	0	0	0	0	0	0	0	0	0	0	0	0	0	0	0	0	0	0	0	0	0	0	0	0	0	0	0	0	0	0	0	0	0	0	0	0	0	0	0	0	0	0	0	0	0	0	0	0	0
Merged-chr14-61334008-2	10.3956	8.7033	5.56044	6.52747	9.67033	16.1978	20.7912	21.7582	20.7912	14.7473	7.25275	4.35165	1.45055	1.45055	2.41758	3.86813	4.10989	5.8022	4.59341	3.62637	2.9011	2.41758	1.69231	1.20879	1.20879	0.725275	0.483516	0.725275	0.967033	0.967033	0.725275	0.725275	-8.88178e-16	-8.88178e-16	0.725275	1.20879	1.45055	1.93407	1.45055	0.967033	0.483516	0.725275	0.725275	0.725275	1.20879	1.20879	0.967033	0.483516	0.241758
Merged-chr17-45805939-2	0.967033	1.45055	1.45055	1.45055	0.967033	0.725275	0.725275	0.483516	0.725275	0.483516	0.967033	1.20879	1.45055	1.20879	0.967033	0.967033	1.20879	1.20879	1.93407	1.45055	1.69231	1.45055	0.967033	1.20879	0.967033	1.69231	1.45055	1.20879	1.20879	0.967033	0.725275	0.725275	0.725275	0.725275	1.20879	0.967033	1.69231	1.69231	1.69231	0.967033	0.967033	0.725275	0.967033	1.20879	1.20879	1.20879	0.967033	0.967033	0.725275
Merged-chr11-103819980-2	0	0	0	0.241758	0.241758	0.241758	0.241758	0.241758	0	0.725275	0.725275	0.725275	0.967033	1.20879	0.483516	0.483516	0.241758	0.483516	0.241758	0.241758	0.241758	0.483516	0.241758	0.241758	0.241758	0	0	0.241758	0.241758	0.241758	0.241758	0	0	0.241758	0.241758	0.241758	0.241758	0	0	0	0.241758	0.967033	0.967033	0.967033	0.967033	0	0.241758	0.241758	0.725275
Merged-chr11-19700566-2	0.725275	0	0	0	0	0.241758	0.483516	0.725275	0.725275	1.20879	0.967033	0.725275	0.483516	0.483516	0	0	0	0	0	0.241758	0.483516	0.483516	0.483516	0.483516	0	0.483516	0.483516	0.725275	0.725275	0.725275	0.241758	0.241758	0.241758	0.241758	0.241758	0.241758	0.241758	0.241758	0.483516	0.483516	0.241758	0.483516	0.483516	0.241758	0.483516	0.483516	0.725275	0.725275	0.483516
Merged-chr1-120274381-2	0.241758	0.241758	0.241758	0	0	0	0	0.725275	0.725275	1.20879	1.20879	0.967033	0.725275	0.725275	0.241758	0.241758	0	0	0	0	0	0	0	0	0	0	0	0	0	0	0	0	0	0.241758	0.241758	0.241758	0.725275	0.725275	0.483516	0.483516	0.725275	0.241758	0.241758	0.241758	0.725275	0.483516	0.483516	0.483516	0.725275
Merged-chr5-129954579-2	0.483516	0.483516	0.483516	0.483516	0.241758	0	0.241758	0.483516	0.725275	1.20879	1.45055	0.967033	0.967033	0.725275	0.483516	0.967033	0.967033	0.725275	0.725275	0.725275	0.241758	0.241758	0.483516	0.725275	0.725275	0.725275	0.725275	0.241758	0.241758	0.241758	0.725275	1.69231	2.41758	2.65934	2.65934	2.17582	2.65934	3.14286	3.62637	3.38462	5.07692	5.07692	5.07692	6.52747	7.25275	6.28571	6.28571	6.28571	5.56044
Merged-chr5-66780997-2	0.241758	0.241758	0.241758	0.241758	0.483516	0.241758	0.483516	0.483516	0.483516	0.241758	0	0	0	0.483516	0.725275	0.725275	0.725275	1.20879	0.483516	0.483516	0.725275	0.967033	0.483516	0.725275	0.483516	0.967033	0.967033	0.725275	0.725275	0.725275	0.241758	0.241758	0.241758	0.483516	0.483516	1.20879	1.20879	1.20879	1.45055	1.69231	0.967033	1.20879	1.20879	0.483516	1.20879	2.17582	2.41758	2.41758	2.65934
Merged-chr11-86714919-2	1.69231	1.20879	0.967033	1.20879	0.967033	1.20879	1.45055	0.967033	1.20879	2.17582	1.93407	2.41758	3.14286	2.65934	2.65934	2.17582	2.41758	2.17582	1.45055	2.17582	2.17582	1.69231	2.17582	2.65934	2.41758	3.14286	2.9011	2.41758	2.65934	1.93407	2.17582	2.65934	3.86813	3.38462	3.38462	2.9011	2.65934	2.65934	1.69231	2.17582	1.69231	2.9011	2.65934	3.38462	3.62637	3.38462	3.38462	3.86813	4.35165
Merged-chr16-8715431-2	4.10989	4.35165	4.35165	4.35165	4.10989	3.86813	4.35165	3.62637	4.35165	4.35165	2.9011	2.65934	2.65934	2.65934	2.41758	2.41758	1.45055	1.20879	0.967033	1.20879	1.93407	1.93407	1.93407	2.17582	1.93407	1.45055	1.20879	0.483516	0.967033	0.967033	2.41758	3.14286	3.62637	3.38462	2.65934	1.69231	3.38462	3.14286	2.9011	2.9011	2.41758	1.69231	1.93407	2.41758	4.10989	5.31868	4.35165	6.28571	7.49451
Merged-chr6-47282138-2	2.41758	1.93407	1.69231	1.93407	1.93407	1.93407	1.93407	0.725275	0.967033	0.725275	0.483516	0.483516	0.241758	0	0	0.241758	0.483516	0.483516	0.967033	0.725275	0.725275	0.967033	2.17582	2.41758	2.65934	2.9011	1.45055	1.69231	1.20879	1.20879	0.967033	1.20879	0.967033	0.725275	1.20879	1.45055	1.45055	2.41758	3.62637	3.86813	4.35165	5.07692	5.31868	6.76923	7.97802	9.42857	9.42857	9.18681	8.46154
Merged-chr4-98628231-2	0	0.241758	0.483516	0.483516	0.483516	0.241758	0.241758	0.241758	0.241758	0.241758	0.241758	0.241758	0	0	0	0	0	0	0	0	0	0	0	0	0	0	0	0.241758	0.483516	0.967033	0.967033	0.967033	0.725275	0.725275	0.241758	0.241758	0.483516	0.725275	0.725275	0.967033	0.967033	0.725275	0.725275	0.967033	1.20879	1.20879	1.69231	2.17582	2.65934
Merged-chr4-98635441-2	0.967033	0.967033	0.241758	0.241758	0.241758	0	0	0	0	0	0.483516	0.725275	0.725275	0.967033	0.967033	0.483516	0.483516	0.483516	0.725275	0.725275	0.725275	1.20879	0.725275	0.725275	0.725275	0.483516	0	0	0	0	0	0	0	0	0	0	0	0	0	0	0.241758	0.241758	0.241758	0.483516	0.483516	0.241758	0.241758	0	0
Merged-chr8-41052209-3	0	0	0	0.241758	0.483516	0.483516	0.725275	0.967033	1.20879	0.967033	0.967033	0.725275	0.483516	0.483516	0.725275	0.967033	0.967033	1.20879	1.45055	1.45055	1.45055	1.69231	1.20879	1.45055	1.93407	1.45055	1.20879	0.967033	0.967033	2.17582	2.41758	3.14286	3.14286	2.41758	3.14286	5.31868	6.52747	7.73626	9.42857	10.3956	10.1538	10.1538	9.67033	7.73626	6.76923	5.31868	5.56044	4.59341	4.10989
Merged-chr14-21746941-2	5.56044	6.76923	7.01099	7.49451	8.94505	8.7033	7.73626	7.73626	8.46154	8.7033	9.67033	10.8791	10.3956	8.7033	9.42857	7.97802	6.28571	5.56044	5.8022	5.8022	6.76923	7.73626	6.52747	6.76923	6.76923	5.56044	5.8022	6.76923	4.83516	5.07692	5.07692	4.10989	6.28571	7.25275	7.97802	8.21978	8.46154	8.21978	7.01099	6.52747	6.76923	9.18681	8.46154	7.73626	10.8791	9.91209	7.73626	7.49451	9.18681
Merged-chr5-107498389-2	0.483516	0.483516	0.483516	0.483516	0.241758	0.483516	0.483516	0.725275	1.20879	1.69231	1.69231	2.41758	2.41758	1.69231	1.45055	0.967033	0.483516	0.967033	0.967033	1.20879	1.20879	0.967033	0.725275	0.967033	1.45055	0.967033	1.20879	1.20879	0.483516	0.725275	0.483516	0.967033	1.45055	1.45055	1.20879	0.967033	0.725275	0.241758	0.241758	0.483516	0.967033	0.967033	0.725275	1.20879	0.725275	0.725275	0.967033	1.20879	1.45055
Merged-chr12-17424626-2	0	0	0	0	0	0	0	0	0	0	0	0	0	0	0	0	0	0	0	0	0	0	0	0	0	0	0	0.241758	0.241758	0.241758	0.241758	0	0	0	0	0	0.241758	0.241758	0.241758	0.241758	0.241758	0	0	0.241758	0.241758	0.241758	0.241758	0.241758	0.241758
Merged-chr19-53346212-2	0.483516	0.725275	0.967033	0.725275	0.483516	0.483516	0.241758	0	0	0	0	0	0.241758	0.483516	0.483516	0.725275	0.483516	0.725275	0.967033	0.967033	0.725275	0.967033	0.483516	0.241758	0.241758	0.241758	0	0.241758	0.483516	0.483516	0.483516	0.483516	0.241758	0	0	0	0	0.241758	0.241758	0.241758	0.241758	0	0.241758	0.241758	0.483516	0.483516	0.967033	1.20879	1.93407
Merged-chr8-78569543-2	0	0	0	0	0	0	0	0	0.241758	0.241758	0.241758	0.241758	0.241758	0.241758	0.241758	0.241758	0	0.241758	0.241758	0.241758	0.241758	1.20879	1.20879	1.45055	2.41758	4.10989	5.07692	6.28571	7.25275	6.76923	5.56044	5.56044	6.04396	6.52747	6.28571	6.52747	6.52747	6.28571	7.73626	14.022	16.1978	16.9231	18.1319	15.956	11.8462	12.0879	11.8462	11.3626	11.8462
Merged-chr11-67799444-2	4.10989	3.62637	3.38462	2.9011	2.41758	2.41758	1.93407	1.69231	2.17582	2.17582	1.93407	2.65934	2.41758	1.20879	1.20879	1.45055	0.725275	0.725275	1.20879	0.967033	1.20879	1.69231	0.967033	1.20879	1.93407	2.65934	2.41758	2.41758	3.38462	3.62637	4.10989	6.28571	6.52747	6.04396	6.76923	9.67033	9.42857	10.1538	9.42857	6.76923	3.62637	2.9011	3.62637	5.07692	6.04396	7.49451	7.25275	7.01099	7.01099
Merged-chr4-43507570-2	0.483516	0.725275	0.725275	0.725275	0.483516	0.483516	0.241758	0.241758	0.483516	0.483516	0.725275	0.483516	0.725275	0.483516	0.725275	0.483516	1.20879	1.20879	1.20879	1.93407	2.41758	1.93407	1.93407	2.41758	2.17582	1.69231	1.93407	2.17582	1.93407	2.41758	3.38462	3.86813	3.62637	3.86813	6.28571	7.25275	8.46154	9.18681	9.18681	5.8022	7.01099	7.49451	7.97802	7.97802	7.01099	5.56044	4.10989	2.65934	2.41758
Merged-chr10-80837812-2	0.483516	0.483516	0.483516	0.483516	0	0	0.241758	0.241758	0.725275	1.45055	1.45055	1.20879	0.725275	0	0	0	0	0	0.241758	0.725275	1.20879	1.20879	1.20879	0.483516	0.483516	0.725275	1.45055	1.69231	1.69231	1.20879	0.725275	0.725275	1.20879	2.17582	3.86813	3.86813	3.38462	3.62637	3.38462	3.14286	5.07692	5.07692	3.62637	3.14286	1.93407	1.20879	2.9011	4.83516	4.59341
Merged-chr7-68318349-2	0	0	0	0	0.241758	0.241758	0.241758	0.241758	0.241758	0.241758	0.241758	0.483516	0.483516	0.241758	0.241758	0	0	0.241758	0.483516	0.483516	0.483516	0.483516	0.241758	0	0	0	0.241758	0.241758	0.241758	0.725275	0.725275	0.725275	0.967033	1.20879	0.967033	0.967033	0.967033	0.725275	0.967033	1.20879	1.20879	1.93407	2.17582	1.69231	0.967033	1.20879	1.45055	2.9011	3.62637
Merged-chr14-21714100-2	0.967033	0.967033	1.20879	0.967033	0.725275	1.20879	1.69231	1.93407	1.69231	2.17582	1.20879	1.45055	0.967033	1.20879	0.725275	0.725275	0.483516	0.483516	0.483516	0.483516	0.725275	0.725275	0.967033	0.967033	1.20879	1.93407	2.17582	2.65934	2.65934	1.93407	2.41758	3.86813	3.38462	3.62637	3.62637	3.14286	1.93407	2.17582	2.17582	1.93407	2.17582	3.86813	4.35165	5.31868	7.01099	7.25275	6.76923	5.31868	6.28571
Merged-chr19-30624537-2	1.69231	1.20879	0.725275	0.967033	0.483516	0.483516	0.483516	0	0.241758	0.241758	0.725275	0.725275	0.725275	0.725275	0.967033	0.483516	0.725275	0.967033	0.725275	1.93407	3.62637	3.86813	4.35165	5.31868	5.31868	4.10989	5.31868	5.56044	4.59341	6.52747	7.25275	9.18681	8.7033	7.01099	8.94505	7.49451	5.8022	5.8022	6.04396	5.31868	7.49451	8.46154	8.21978	8.21978	7.01099	5.8022	5.8022	7.01099	7.25275
Merged-chr1-74672590-2	4.10989	4.35165	3.14286	2.9011	2.41758	1.45055	1.20879	1.45055	2.17582	2.41758	4.10989	4.10989	4.10989	4.10989	2.65934	1.69231	2.9011	2.9011	3.38462	3.14286	2.9011	1.20879	0.967033	1.93407	2.41758	2.17582	2.41758	2.17582	1.45055	1.20879	1.20879	0.967033	0.967033	0.725275	0.241758	1.20879	1.93407	1.93407	2.17582	2.17582	1.45055	1.45055	1.45055	1.69231	2.17582	1.93407	1.45055	1.69231	1.69231
Merged-chr4-59652888-2	0	0.967033	0.967033	0.967033	0.967033	0.725275	0	0.483516	0.483516	0.483516	0.483516	0.241758	0	0	0	0.483516	0.725275	0.725275	0.725275	0.241758	0.241758	0	0	0.241758	0.241758	0.483516	0.725275	0.725275	0.483516	0.483516	0.241758	0.241758	0.241758	0.483516	0.483516	0.483516	0.241758	0.483516	0.483516	0.483516	0.967033	1.45055	1.45055	2.17582	2.65934	2.41758	2.41758	2.65934	1.69231
Merged-chr4-59681228-2	0	0	0	0.241758	0.483516	0.725275	0.725275	0.725275	0.241758	0.241758	0	0	0.241758	0.241758	0.241758	0.241758	0.241758	0	0	0	0	0	0	0	0	0	0	0	0	0	0	0	0	0	0	0	0	0	0.241758	0.241758	0.241758	0.725275	1.69231	2.17582	2.65934	2.17582	1.69231	1.45055	0.725275
Merged-chr4-141704652-2	0	0.725275	1.20879	1.20879	1.20879	0.725275	0.241758	0	0.241758	0.241758	0.483516	0.967033	0.967033	1.20879	1.45055	1.45055	0.967033	0.725275	0.483516	0.241758	0.483516	0.725275	1.20879	1.20879	1.45055	1.20879	0.725275	0.483516	0	0.241758	0.967033	1.93407	1.93407	1.69231	1.69231	1.45055	0.483516	0.725275	0.967033	1.20879	0.725275	0.967033	1.20879	1.69231	1.69231	2.17582	1.93407	2.65934	2.9011
Merged-chr7-100438229-3	0	0	0	0	0	0	0	0	0.241758	0.725275	0.725275	0.725275	0.725275	0.483516	0.241758	0.241758	0.241758	0.241758	0.241758	0	0	0.241758	0.241758	0.241758	0.483516	0.725275	0.483516	0.483516	0.725275	0.483516	0.483516	0.725275	0.967033	1.93407	2.9011	3.14286	4.10989	3.38462	2.9011	2.9011	2.41758	1.20879	0.967033	1.45055	1.20879	1.20879	1.69231	2.41758	2.41758
Merged-chr14-31796050-2	0	0	0.967033	1.45055	0.725275	1.20879	1.20879	0.967033	0.725275	0.967033	0.967033	0.725275	0.967033	0.725275	0.725275	0.483516	1.69231	1.69231	2.41758	2.17582	3.38462	2.17582	1.69231	2.17582	3.38462	2.9011	3.38462	3.38462	3.14286	5.07692	7.01099	8.46154	9.42857	9.67033	7.01099	6.28571	3.62637	4.59341	3.62637	4.59341	4.83516	4.83516	4.59341	6.04396	5.56044	5.31868	5.8022	4.83516	5.07692
Merged-chr14-31740313-2	0.483516	0.483516	1.20879	1.20879	0.967033	0.725275	0.241758	0	0	0	0.483516	0.483516	0.725275	0.725275	0.967033	0.483516	0.483516	0.483516	0.241758	0.241758	0.483516	0.241758	0.241758	0.241758	0.241758	0.241758	1.45055	1.45055	1.69231	1.69231	1.93407	1.45055	1.69231	1.45055	1.20879	0.967033	1.20879	1.69231	1.69231	2.17582	3.14286	2.9011	3.86813	3.86813	4.35165	4.35165	3.86813	4.10989	5.56044
Merged-chr2-67481048-2	3.86813	3.86813	2.9011	2.17582	2.41758	2.41758	2.41758	2.41758	2.65934	2.65934	3.38462	4.10989	4.59341	3.86813	3.62637	3.38462	1.93407	2.65934	2.41758	2.9011	3.14286	3.62637	3.38462	2.65934	3.14286	2.65934	2.41758	2.41758	2.65934	2.9011	3.14286	3.62637	4.10989	3.14286	3.14286	2.41758	2.17582	3.14286	4.59341	4.83516	4.35165	5.07692	3.62637	2.41758	3.38462	4.10989	4.10989	4.35165	4.83516
Merged-chr2-67477312-2	3.62637	3.38462	3.38462	2.9011	2.65934	2.17582	2.41758	2.41758	2.65934	3.38462	2.65934	2.9011	3.14286	1.69231	1.20879	1.93407	2.65934	3.14286	3.38462	4.59341	4.10989	3.62637	3.14286	4.10989	2.9011	2.65934	2.17582	2.17582	2.41758	1.69231	2.65934	3.86813	3.62637	3.14286	4.35165	5.07692	4.83516	5.31868	5.8022	5.31868	5.07692	5.56044	5.56044	4.83516	3.38462	4.59341	5.07692	5.07692	5.07692
Merged-chr1-160911101-3	5.31868	5.8022	4.83516	4.83516	5.31868	5.8022	7.01099	9.67033	13.5385	14.7473	17.4066	18.1319	18.6154	21.5165	23.2088	23.2088	23.9341	23.2088	22	22.7253	24.4176	26.5934	25.6264	23.2088	20.3077	16.6813	15.7143	15.956	15.4725	18.1319	18.6154	16.1978	14.2637	14.2637	11.8462	12.3297	12.5714	12.3297	9.91209	8.94505	8.21978	9.91209	10.1538	10.6374	14.2637	14.989	13.5385	12.3297	11.3626
Merged-chr19-46471971-2	0.241758	0.725275	0.483516	1.45055	1.45055	1.45055	1.45055	1.45055	0.483516	0.483516	0.241758	0	0.483516	0.483516	0.967033	1.20879	1.20879	0.725275	0.725275	0.725275	0.725275	0.725275	0.725275	1.69231	2.17582	1.93407	2.41758	2.17582	1.45055	1.45055	1.45055	1.69231	1.69231	1.93407	1.93407	2.41758	2.65934	3.62637	3.14286	2.9011	3.62637	4.10989	4.59341	5.8022	8.94505	12.0879	13.0549	15.4725	16.1978
Merged-chr19-46465686-2	1.20879	0.967033	0.725275	0.967033	0.725275	0.241758	0.483516	0.241758	0.241758	0.241758	0.241758	0	0.483516	0.483516	0.483516	0.483516	0.483516	0.241758	0.483516	0.483516	0.725275	0.483516	0.483516	0.483516	0.241758	0.483516	0.241758	0.241758	0.241758	0.241758	0	0	0	0.725275	1.20879	1.20879	1.20879	1.20879	0.725275	1.20879	1.69231	1.93407	1.69231	1.45055	1.93407	1.93407	2.17582	2.65934	2.9011
Merged-chr16-4157126-2	1.69231	2.17582	2.41758	2.9011	2.65934	2.9011	2.65934	2.17582	1.93407	1.93407	1.69231	1.45055	1.69231	0.967033	0.967033	0.967033	0.483516	0.725275	1.69231	1.45055	1.45055	1.69231	1.69231	0.725275	1.45055	1.69231	1.45055	2.17582	1.93407	2.17582	3.14286	2.65934	3.62637	3.62637	3.38462	3.38462	2.41758	1.45055	1.45055	0.725275	0.967033	1.93407	2.9011	3.38462	3.62637	3.62637	3.38462	3.62637	3.14286
Merged-chr3-126659290-2	0	0.483516	0.483516	0.967033	0.725275	0.967033	1.20879	1.45055	1.20879	0.967033	0.967033	0.725275	0.725275	0.483516	0.483516	0.241758	0.241758	0.241758	0.241758	0.241758	0.241758	0.241758	0.241758	0.241758	0.241758	0.483516	0.241758	0.483516	0.725275	0.967033	1.20879	1.69231	1.93407	2.17582	2.17582	1.93407	1.69231	1.69231	1.20879	0.725275	0.483516	0.725275	2.41758	2.41758	3.86813	4.10989	3.62637	2.65934	3.38462
Merged-chr3-126701743-2	1.20879	0.967033	0.725275	0.483516	0.483516	1.45055	1.45055	2.41758	2.41758	2.41758	1.69231	1.45055	0.967033	0.241758	0.241758	0.241758	0.241758	0.241758	0.241758	0.725275	0.967033	0.967033	1.45055	1.69231	1.45055	1.20879	1.20879	1.93407	2.65934	2.9011	2.9011	1.69231	1.20879	0	0	0	0.725275	0.725275	1.20879	1.45055	1.45055	1.45055	1.93407	2.17582	1.69231	2.41758	2.17582	1.93407	2.17582
Merged-chr3-126735716-2	0	0.483516	0.483516	0.483516	0.241758	0	0	0	0	0	0.241758	0.241758	0.241758	0.483516	0.483516	0.241758	0.241758	0.241758	0	0	0	0	0.241758	0.241758	0.241758	0.241758	0.483516	0.725275	0.967033	1.20879	0.967033	0.725275	1.45055	1.20879	1.45055	1.69231	1.93407	1.93407	2.41758	1.93407	2.17582	1.93407	1.20879	1.45055	1.69231	0.967033	0.967033	0.967033	0.725275
Merged-chr7-116013295-2	0.725275	0.483516	0.241758	0.483516	0.483516	0.483516	0.483516	0.725275	0.967033	0.725275	0.967033	0.967033	0.725275	0.725275	0.725275	0.967033	0.967033	0.967033	0.725275	0.241758	0.241758	1.45055	1.45055	1.69231	1.69231	1.69231	1.20879	1.45055	1.45055	1.69231	1.69231	1.45055	1.45055	1.20879	1.69231	1.45055	1.20879	2.17582	3.14286	2.41758	3.38462	3.38462	3.62637	4.35165	4.59341	6.28571	5.31868	5.07692	5.31868
Merged-chr7-115508128-2	9.18681	7.97802	6.76923	4.59341	4.10989	4.10989	3.14286	2.65934	3.38462	3.14286	3.38462	3.14286	2.9011	2.41758	2.17582	1.69231	1.45055	1.45055	1.45055	1.93407	1.93407	3.14286	2.65934	2.9011	2.9011	2.65934	1.69231	1.45055	1.69231	1.93407	2.65934	2.65934	2.65934	2.65934	2.41758	2.65934	2.65934	3.38462	3.38462	3.86813	3.62637	4.35165	4.35165	4.59341	4.10989	4.35165	3.62637	3.38462	2.9011
Merged-chr7-115809188-2	0	1.20879	0.967033	0.967033	0.967033	0.967033	0.725275	1.20879	1.20879	0.967033	0.967033	0.967033	0.241758	0.241758	0.241758	0.483516	0.483516	0.483516	1.20879	1.45055	1.69231	2.9011	2.9011	2.17582	1.69231	0.725275	0	0.483516	0.967033	1.45055	1.93407	4.10989	4.59341	4.83516	6.28571	5.8022	4.35165	3.86813	4.35165	3.86813	3.62637	4.10989	4.10989	5.07692	5.8022	5.8022	7.25275	8.21978	6.76923
Merged-chr7-115748195-2	0	1.45055	1.45055	0.725275	0.241758	0	0	0.483516	0.725275	0.725275	0.725275	0.967033	0.483516	0.241758	0.241758	0.725275	0.483516	0.967033	1.45055	1.45055	0.967033	0.967033	0	0	0	0	0	0	0.241758	0.241758	0.241758	0.483516	0.483516	0.241758	0.241758	0.725275	0.483516	0.483516	0.483516	0.241758	0	0	0	0	0.241758	0.725275	1.20879	1.45055	1.69231
Merged-chr7-115569194-2	0.725275	1.20879	0.967033	0.483516	0.967033	0.483516	0.967033	0.967033	0.725275	0.967033	1.20879	0.725275	1.20879	0.725275	1.20879	1.20879	0.967033	0.725275	0.725275	0.241758	0.725275	1.20879	1.45055	1.45055	1.69231	1.45055	1.45055	1.69231	1.45055	1.93407	3.62637	3.38462	3.62637	3.62637	4.35165	4.59341	5.56044	8.7033	10.6374	14.2637	14.2637	13.7802	11.6044	10.8791	9.18681	10.1538	11.1209	12.0879	11.8462
Merged-chr2-33459794-2	1.20879	1.20879	1.69231	1.69231	1.93407	1.93407	1.45055	1.69231	1.69231	1.69231	1.45055	1.69231	1.93407	2.17582	2.17582	2.41758	2.17582	1.93407	1.69231	1.69231	1.93407	2.17582	1.45055	0.967033	1.20879	0.967033	0.725275	1.20879	1.20879	1.69231	1.45055	1.20879	1.20879	1.69231	0.967033	1.20879	1.20879	0.725275	0.241758	0.241758	0.725275	1.20879	2.17582	2.9011	3.38462	3.38462	4.35165	5.31868	5.07692
Merged-chr9-47771489-2	3.86813	4.35165	3.14286	2.41758	3.38462	3.86813	4.10989	3.86813	3.62637	3.38462	2.9011	2.9011	2.41758	2.17582	2.65934	1.93407	1.93407	2.17582	1.69231	0.967033	0.725275	0.483516	0.967033	1.45055	1.93407	2.17582	2.65934	1.93407	1.69231	1.69231	1.20879	0.725275	0.483516	0.725275	0.241758	0.483516	0.483516	0.725275	1.20879	1.45055	1.93407	1.69231	1.69231	1.69231	1.93407	1.45055	2.17582	1.93407	2.17582
Merged-chr9-47786109-2	0	0	1.45055	0.967033	0.967033	0.967033	0.967033	0.483516	0.483516	0.483516	0.241758	0.241758	0	0	0	0	0.241758	0.241758	0.241758	0.241758	0.483516	0.483516	0.967033	1.20879	1.45055	0.967033	0.725275	0.725275	0.241758	0.241758	0.241758	0	0.241758	0.241758	0.483516	0.483516	0.241758	0.967033	0.967033	0.725275	0.967033	0.483516	0.483516	0.483516	0.483516	0.725275	0.483516	0.725275	0.725275
Merged-chr16-27401613-2	0.967033	1.20879	1.69231	1.69231	1.20879	1.45055	1.20879	0.725275	0.725275	0.725275	1.69231	1.93407	2.41758	2.9011	3.86813	3.14286	3.62637	2.65934	2.65934	2.41758	1.45055	1.93407	1.45055	1.69231	2.41758	2.65934	2.65934	3.14286	3.38462	3.38462	2.9011	3.14286	1.45055	1.20879	0.725275	0.967033	1.20879	1.69231	2.17582	2.17582	1.93407	1.45055	1.69231	1.45055	1.45055	1.69231	2.65934	2.9011	2.65934
Merged-chr9-36945546-2	1.20879	0.483516	0.967033	1.45055	2.65934	2.41758	2.17582	1.45055	1.45055	0.967033	0.967033	1.69231	1.93407	0.967033	0.967033	0.725275	0.483516	1.20879	1.45055	1.69231	2.17582	1.69231	0.967033	1.69231	1.45055	1.45055	1.93407	1.93407	1.69231	1.93407	2.41758	3.62637	4.83516	6.04396	6.28571	5.56044	4.35165	6.04396	6.28571	7.49451	7.25275	5.8022	3.14286	2.41758	3.14286	4.10989	6.04396	6.52747	7.49451
Merged-chr11-55296663-2	0	0	0	0	0	0	0.241758	0.241758	0.241758	0.241758	0.241758	0.483516	0.483516	1.20879	1.20879	0.967033	0.725275	0.241758	0	0	0	0	0.241758	0.241758	0.241758	0.725275	0.725275	0.483516	0.483516	0.241758	0	0	0	0	0	0	0	0	0	0	0.241758	0.483516	0.483516	0.483516	0.483516	0.483516	0.241758	0.241758	0.241758
Merged-chr7-118231145-2	1.45055	1.69231	1.93407	1.69231	2.17582	0.967033	0.967033	0.483516	0	0.241758	0.483516	0.483516	0.483516	0.483516	0.483516	0.725275	1.20879	0.967033	1.45055	1.45055	0.967033	0.483516	0	0.241758	0.725275	0.967033	1.20879	0.967033	0.967033	0.725275	0.725275	1.20879	1.45055	1.93407	2.65934	2.65934	2.41758	2.41758	2.65934	2.9011	4.10989	3.62637	3.86813	3.62637	5.8022	4.83516	5.8022	5.31868	4.10989
Merged-chr19-4899782-2	0.967033	0.967033	0.967033	0.725275	0.483516	0	0	0	0	0	0	0	0	0.483516	0.483516	0.483516	0.483516	0.483516	0	0	0	0	0.241758	0.241758	0.483516	0.483516	0.483516	0.241758	0	0	0	0.241758	0.241758	0.483516	1.45055	1.69231	3.38462	4.10989	4.10989	4.10989	5.07692	4.83516	5.07692	4.83516	3.86813	2.9011	3.14286	3.62637	3.62637
Merged-chr12-100352967-2	0.967033	0.967033	0.967033	0.725275	0.725275	1.45055	1.69231	1.93407	2.17582	1.93407	1.93407	1.45055	1.20879	1.20879	1.20879	1.69231	1.69231	1.45055	1.45055	0.241758	0.241758	0.725275	1.20879	1.45055	1.45055	0.967033	1.45055	0.967033	0.967033	0.725275	0.725275	0.483516	0.483516	0.483516	0.483516	0.483516	0.241758	0	0.241758	0.241758	0.725275	1.93407	2.17582	2.9011	3.62637	3.38462	2.9011	2.65934	2.9011
Merged-chr12-100477704-3	0	0	1.45055	1.45055	1.45055	2.65934	2.65934	2.17582	1.69231	1.69231	1.20879	1.45055	1.93407	2.41758	1.93407	1.20879	1.20879	0.725275	1.20879	1.69231	1.69231	2.17582	2.41758	2.17582	2.41758	1.93407	1.69231	1.93407	1.69231	2.41758	3.14286	3.14286	3.86813	4.10989	3.62637	3.14286	2.9011	1.93407	1.69231	2.17582	2.41758	3.14286	3.62637	3.86813	4.10989	3.86813	4.10989	3.38462	4.59341
Merged-chr12-100456525-2	1.93407	1.45055	1.20879	0.725275	0	0.725275	1.45055	1.69231	2.17582	2.65934	1.93407	1.93407	2.41758	2.9011	2.65934	2.65934	1.69231	1.69231	0.967033	0.967033	0.967033	1.45055	1.69231	3.86813	4.35165	4.59341	5.56044	7.49451	6.52747	6.52747	8.21978	7.25275	8.94505	11.1209	9.91209	8.46154	7.73626	5.07692	4.35165	7.97802	9.91209	14.022	17.1648	19.8242	19.3407	18.3736	15.4725	15.4725	14.7473
Merged-chr12-100418880-3	1.69231	1.20879	1.20879	1.20879	0.483516	0.967033	0.967033	0.725275	0.967033	1.20879	0.725275	1.20879	0.967033	0.967033	0.725275	1.69231	2.17582	2.17582	1.93407	1.69231	0.241758	0.241758	0.241758	0.241758	0.725275	0.483516	0.967033	0.967033	1.45055	2.41758	2.65934	2.9011	3.62637	2.9011	3.38462	3.14286	3.14286	3.62637	5.07692	5.56044	6.04396	5.31868	3.62637	1.93407	1.69231	0.725275	0.241758	0.241758	0
Merged-chr12-100404909-2	0	0	0	0	0	0	0.241758	0.241758	1.20879	1.20879	0.967033	0.967033	0.725275	0	0	0.241758	0.241758	0.483516	0.483516	0.483516	0.241758	0.241758	0.725275	0.725275	0.967033	0.967033	0.483516	1.20879	1.69231	2.17582	2.41758	3.62637	3.86813	3.86813	3.62637	2.9011	3.86813	3.14286	4.10989	5.8022	5.8022	4.83516	4.10989	2.9011	1.69231	2.41758	5.31868	8.94505	9.42857
Merged-chr12-100392477-2	1.45055	1.45055	1.45055	1.45055	1.69231	1.20879	1.20879	0.725275	0.483516	0	0.241758	0.241758	0.241758	0.483516	0.483516	0.241758	0.725275	0.967033	1.45055	1.69231	1.69231	1.45055	0.967033	1.69231	1.45055	0.967033	0.967033	0.725275	0	0.241758	0.241758	0.241758	0.483516	0.483516	0.967033	3.38462	4.59341	7.73626	9.18681	8.7033	6.52747	5.8022	4.83516	4.83516	5.31868	5.31868	5.31868	6.76923	7.73626
Merged-chr14-60705240-2	1.45055	1.69231	1.20879	1.45055	1.93407	1.20879	0.725275	1.20879	0.967033	0.725275	0.725275	0.483516	0.725275	0.725275	0.725275	0.725275	0.725275	0.725275	0.725275	0.725275	1.45055	1.20879	1.93407	1.45055	2.17582	1.93407	1.69231	1.93407	1.69231	0.967033	0.967033	0.483516	0.241758	0.241758	0.483516	0.483516	0.725275	0.725275	1.20879	1.45055	0.967033	1.20879	1.20879	2.41758	4.83516	6.04396	6.52747	8.46154	7.49451
Merged-chr3-103076478-2	12.0879	10.8791	8.21978	8.46154	9.91209	11.3626	11.3626	11.3626	9.67033	7.97802	7.73626	8.21978	9.67033	12.0879	13.0549	16.1978	15.2308	15.2308	15.7143	15.956	16.9231	18.6154	16.1978	15.2308	14.989	15.7143	18.8571	19.5824	16.4396	17.8901	15.2308	14.2637	16.4396	17.4066	18.6154	18.3736	20.3077	19.5824	19.0989	20.3077	17.4066	14.5055	13.5385	8.21978	6.28571	6.76923	11.8462	13.7802	16.9231
Merged-chr4-45506767-2	0	0.967033	1.20879	1.69231	2.17582	2.65934	2.17582	2.17582	1.93407	2.17582	1.93407	1.69231	0.967033	1.20879	0.725275	0.725275	0.967033	1.20879	0.725275	0.725275	0.725275	0.483516	0.725275	0.483516	0.483516	0.483516	0.483516	0	0	0	0	0.483516	0.483516	0.967033	0.967033	0.967033	0.725275	0.483516	0.483516	0.483516	0.241758	0.483516	0.725275	0.967033	1.20879	1.69231	1.93407	1.69231	1.69231
Merged-chr19-44537871-2	0	0	0	0.241758	0.483516	0.483516	0.483516	0.483516	0.725275	0.967033	0.967033	1.45055	1.93407	2.17582	1.69231	1.69231	1.20879	0.483516	0.241758	0	0	0	0	0	0	0	0	0	0	0.241758	0.241758	0.241758	0.241758	0	0	0	0	0.483516	0.725275	0.725275	0.725275	0.967033	1.45055	1.69231	1.69231	2.41758	1.93407	2.17582	3.38462
Merged-chr2-104215981-2	0.241758	0.241758	0.241758	0.483516	0.483516	0.241758	0.241758	0.241758	0	0.241758	0.483516	0.483516	0.483516	0.967033	0.725275	0.967033	0.967033	0.483516	0.725275	0.483516	0.483516	0.725275	0.725275	0.483516	0.241758	0.241758	0	0	0.241758	0.241758	0.241758	0.483516	0.725275	0.483516	0.483516	0.241758	0.483516	0.241758	0.967033	1.45055	1.45055	1.69231	1.69231	1.69231	1.69231	1.45055	1.45055	1.69231	1.45055
Merged-chr2-104199866-3	1.69231	0.725275	0.725275	0.967033	1.20879	2.17582	2.9011	3.62637	4.10989	4.10989	4.10989	3.86813	4.83516	5.8022	6.28571	6.04396	5.31868	4.59341	3.38462	3.38462	3.86813	4.10989	7.25275	8.46154	10.8791	13.2967	13.0549	11.8462	10.1538	6.52747	4.35165	2.9011	1.45055	0.725275	0.967033	1.20879	1.45055	1.20879	1.69231	1.45055	1.45055	2.41758	2.9011	2.41758	2.17582	1.20879	0.725275	0.725275	0.725275
Merged-chr6-119241065-2	1.69231	0.725275	0.967033	0.241758	0.241758	0.241758	0	0	0	0	0	0	0	0	0	0.241758	0.483516	0.483516	0.483516	0.241758	0.241758	0	0	0	0	0	0.241758	0.483516	0.483516	0.967033	1.45055	1.20879	0.967033	1.20879	1.20879	0.725275	0.725275	1.20879	0.967033	0.725275	0.725275	1.69231	1.69231	1.45055	1.45055	1.69231	0.967033	1.45055	2.41758
Merged-chr11-115228185-2	1.20879	0.967033	1.20879	1.45055	1.69231	1.20879	0.967033	1.93407	2.17582	1.69231	1.93407	2.41758	1.45055	1.93407	1.93407	1.45055	1.93407	1.69231	1.45055	1.45055	1.45055	0.967033	1.45055	1.69231	1.45055	1.93407	2.41758	3.14286	2.9011	3.62637	3.38462	3.62637	3.86813	4.10989	5.07692	5.8022	6.52747	5.56044	4.83516	2.9011	1.45055	2.65934	3.62637	4.59341	4.83516	4.59341	3.14286	1.69231	2.9011
Merged-chr11-115215305-2	3.86813	3.38462	3.62637	3.62637	2.9011	2.9011	2.65934	4.59341	5.07692	5.31868	7.01099	7.25275	6.52747	5.56044	5.56044	4.35165	2.9011	2.9011	3.62637	4.59341	4.35165	3.86813	4.10989	2.65934	3.14286	3.14286	2.41758	3.38462	3.14286	2.9011	2.65934	2.41758	1.20879	1.45055	0.725275	0.725275	0.967033	0.967033	0.483516	0.725275	0.725275	0.725275	0.967033	1.20879	1.45055	1.93407	2.17582	3.86813	3.38462
Merged-chr11-115213068-2	0	0	0	0	0	0	0.241758	0.483516	0.483516	0.483516	0.241758	0	0.725275	0.967033	1.20879	1.20879	0.483516	0.483516	0	0.241758	0.241758	0.241758	0.241758	0.483516	0.241758	0.483516	0.483516	0.483516	0.241758	0	0	0.483516	0.725275	0.967033	1.45055	0.967033	1.69231	1.45055	1.45055	1.93407	1.93407	2.17582	2.65934	2.65934	3.38462	4.35165	3.62637	3.38462	3.38462
Merged-chr10-17932653-2	0.967033	1.20879	1.69231	1.20879	1.20879	1.45055	1.45055	2.41758	3.14286	3.14286	2.65934	1.93407	2.17582	1.69231	1.69231	1.45055	1.20879	1.69231	1.93407	3.62637	4.35165	4.83516	4.10989	4.10989	3.62637	4.59341	4.59341	4.59341	4.83516	4.35165	4.59341	4.59341	4.35165	5.56044	5.56044	5.56044	5.31868	5.56044	6.04396	6.04396	7.01099	9.18681	9.91209	10.1538	12.3297	13.0549	11.6044	12.5714	9.42857
Merged-chr11-98394720-2	0	0	0	0	0	0.241758	0.241758	0.725275	0.967033	0.725275	0.967033	0.967033	1.20879	1.69231	1.69231	1.69231	1.20879	0.483516	0.241758	0	0.241758	0.483516	0.483516	0.725275	0.483516	0.967033	1.20879	1.20879	0.967033	0.967033	0.241758	0.241758	0.483516	0.725275	0.967033	1.45055	1.20879	1.45055	0.967033	1.69231	0.967033	0.725275	0.725275	1.20879	1.20879	1.20879	1.69231	1.69231	1.69231
Merged-chr11-54304531-2	0	0.241758	0.241758	0.725275	0.967033	1.20879	0.967033	0.725275	0.483516	0.483516	0.483516	0.241758	0.241758	0.483516	0.483516	0.241758	0.241758	0.483516	0.725275	1.20879	1.20879	1.20879	1.20879	0.483516	0.483516	0.483516	0.725275	0.725275	0.483516	0.483516	0.483516	0	0.241758	0.241758	0.483516	0.967033	1.20879	0.967033	1.20879	1.45055	1.45055	1.45055	1.69231	1.45055	1.45055	1.45055	3.14286	4.59341	8.94505
Merged-chr11-54307837-2	9.42857	8.21978	6.04396	7.97802	7.49451	6.52747	7.01099	5.8022	3.14286	1.93407	1.69231	1.69231	1.45055	1.45055	1.45055	0.967033	1.45055	0.967033	0.967033	1.45055	0.967033	1.20879	1.69231	1.69231	0.967033	0.725275	0.241758	0.241758	0.483516	0.483516	0.483516	1.20879	0.725275	1.45055	1.45055	1.45055	0.967033	0.483516	0.483516	0.725275	1.69231	1.69231	1.45055	1.69231	1.45055	0.725275	0.483516	0.483516	0.725275
Merged-chr11-54336580-2	0.483516	0.483516	0.483516	0.483516	0.241758	0.241758	0.241758	0	0	0.241758	0.483516	0.483516	0.483516	0.241758	0.241758	0	0.241758	0.241758	0.483516	0.483516	0.483516	0.241758	0.241758	0.241758	0.241758	0.483516	0.483516	0.483516	0.241758	0	0	0	0.483516	0.483516	0.483516	0.725275	0.725275	1.20879	1.45055	1.93407	2.17582	3.86813	3.86813	3.62637	3.62637	3.14286	3.86813	5.31868	6.52747
Merged-chr11-54331694-2	0	0	0	0	0	0	0	0.241758	0.241758	0.241758	0.241758	0	0	0.241758	0.241758	0.483516	0.483516	0.241758	0.241758	0.241758	0.241758	0.241758	0.241758	0.241758	0.241758	0	0	0	0	0	0	0	0.241758	0.483516	0.967033	1.45055	1.45055	1.45055	1.20879	1.20879	1.45055	1.69231	1.20879	1.20879	0.967033	0.725275	1.69231	2.41758	4.59341
Merged-chr11-54318801-2	0.241758	0.241758	0.483516	0.483516	0.725275	0.967033	0.725275	0.967033	1.20879	0.967033	0.967033	0.967033	0.725275	0.483516	0.967033	1.20879	1.45055	1.69231	1.69231	1.69231	1.93407	1.93407	1.69231	1.93407	1.69231	0.967033	0.967033	1.20879	1.45055	1.69231	2.41758	1.93407	1.69231	1.69231	1.20879	1.93407	2.41758	3.38462	4.35165	3.62637	3.38462	2.65934	1.93407	1.45055	2.17582	2.17582	2.9011	3.38462	3.38462
Merged-chr19-21821237-3	3.86813	4.35165	4.35165	3.14286	2.17582	1.20879	1.69231	1.69231	2.17582	1.69231	0.725275	0.483516	0.967033	0.483516	0.483516	0.967033	0.725275	0.967033	1.20879	1.69231	2.41758	2.17582	2.65934	3.38462	2.65934	2.41758	2.65934	2.17582	1.45055	1.45055	2.17582	2.41758	2.41758	4.35165	5.31868	6.76923	7.01099	5.56044	4.35165	2.9011	1.69231	2.9011	2.9011	1.93407	2.65934	2.65934	1.69231	2.41758	2.65934
Merged-chr18-60239171-2	0	0	0	0	0	0	0	0	0	0	0	0	0	0	0	0	0	0	0	0	0	0	0	0	0	0	0	0	0	0	0	0	0	0	0	0	0	0	0	0	0	0	0	0	0	0	0.725275	0.967033	3.14286
Merged-chr11-81942168-2	0	0	0	0	0	0	0	0	0	0	0	0.241758	0.241758	0.241758	0.483516	0.483516	0.241758	0.241758	0.241758	0	0	0	0	0	0	0	0	0	0	0	0.241758	0.241758	0.241758	0.241758	0.241758	0.241758	0.241758	0.725275	0.725275	0.967033	1.20879	1.93407	1.69231	1.93407	2.17582	2.17582	2.41758	2.41758	2.65934
Merged-chr15-25964903-3	2.17582	2.65934	2.41758	2.17582	1.20879	1.69231	1.20879	1.69231	1.45055	1.20879	1.93407	1.93407	2.65934	2.9011	4.10989	3.86813	3.62637	3.14286	3.86813	3.14286	2.65934	2.65934	2.65934	2.65934	3.14286	3.38462	5.07692	4.59341	3.38462	3.62637	3.62637	2.9011	3.14286	3.14286	2.9011	2.9011	2.41758	3.38462	2.65934	2.41758	2.17582	2.65934	1.93407	2.41758	2.65934	1.45055	1.20879	0.967033	0.725275
Merged-chr13-59639312-2	7.97802	7.25275	5.56044	4.35165	2.41758	2.17582	2.17582	1.93407	1.45055	1.45055	2.17582	2.65934	2.17582	1.93407	1.69231	1.45055	0.967033	0.967033	0.483516	0.483516	0.725275	0.725275	0.967033	1.45055	1.45055	1.45055	1.45055	1.45055	1.45055	0.967033	1.20879	0.725275	0.483516	0.241758	0	0	0	0	0	0	0	0	0.241758	0.725275	0.725275	0.725275	0.967033	0.725275	0.725275
Merged-chr8-14941818-2	1.45055	1.20879	0.483516	0.241758	0.241758	0.241758	0.725275	0.725275	0.483516	0.483516	0	0	0	0	0	0	0	0	0	0.241758	0.241758	0.241758	0.241758	0	0	0	0	0	0	0	0	0	0.241758	0.725275	0.725275	0.725275	0.967033	1.20879	0.725275	0.725275	0.967033	0.725275	0.725275	0.725275	0.725275	0.483516	0.725275	0.967033	1.69231
Merged-chr15-55140264-2	1.69231	1.45055	0.967033	0.241758	0.241758	0	0	0	0.483516	0.483516	0.483516	0.725275	1.20879	0.725275	1.20879	1.45055	1.45055	1.69231	2.17582	1.69231	2.41758	3.38462	3.86813	7.01099	7.49451	7.49451	8.46154	8.46154	7.73626	7.97802	7.01099	7.49451	7.25275	8.94505	9.67033	10.1538	8.46154	7.73626	5.8022	5.56044	4.10989	3.62637	3.38462	2.9011	2.41758	2.9011	2.17582	1.20879	1.69231
Merged-chr15-55178098-2	0.483516	0.483516	0.483516	0.967033	0.725275	1.93407	2.41758	2.17582	2.41758	2.17582	1.69231	1.45055	1.20879	0.967033	0.967033	1.45055	1.20879	2.17582	1.93407	1.69231	1.69231	1.93407	2.17582	2.9011	3.14286	3.14286	2.9011	2.41758	2.41758	1.45055	1.20879	1.93407	1.93407	1.69231	2.17582	2.17582	2.17582	1.93407	2.41758	2.65934	2.41758	2.9011	2.9011	3.38462	3.86813	3.86813	6.76923	8.21978	8.7033
Merged-chr15-55214107-2	0	0	0	0	0	0.483516	0.483516	0.483516	0.483516	0.483516	0	0	0	0.483516	0.725275	0.725275	0.725275	0.725275	0.241758	0	0	0	0	0.241758	0.725275	0.725275	0.725275	0.725275	0.241758	0	0.241758	0.241758	0.241758	0.241758	0.725275	0.483516	0.483516	0.725275	0.967033	0.725275	0.725275	0.725275	0.725275	0.483516	0.483516	0.483516	0.967033	0.967033	1.20879
Merged-chr15-55232117-2	1.45055	1.45055	1.45055	0.725275	0.725275	0.967033	0.967033	0.967033	0.725275	0.483516	0.483516	1.20879	1.45055	1.69231	2.17582	1.93407	0.967033	0.967033	0.967033	0.483516	0.725275	1.20879	1.69231	1.69231	1.93407	1.93407	1.69231	3.14286	3.86813	5.31868	7.25275	7.01099	6.28571	7.25275	6.04396	6.04396	7.25275	9.18681	9.18681	10.3956	12.0879	11.1209	9.91209	9.42857	5.8022	6.52747	7.25275	8.21978	9.91209
Merged-chr17-64123034-2	0	0.967033	1.20879	2.17582	3.86813	5.31868	6.04396	6.04396	6.28571	7.01099	6.52747	5.8022	7.01099	5.31868	3.62637	4.35165	4.10989	4.59341	5.56044	8.46154	9.18681	8.94505	8.94505	7.01099	4.59341	4.10989	2.41758	1.45055	0.725275	0.725275	0.483516	0.241758	0.241758	2.66454e-15	2.66454e-15	2.66454e-15	2.66454e-15	0.241758	0.241758	0.483516	0.483516	0.483516	0.483516	0.967033	0.725275	1.45055	1.20879	1.20879	0.725275
Merged-chr1-162307801-2	0	0	0	0.483516	0.483516	0.483516	0.483516	0.725275	0.241758	0.241758	0.241758	0	0.241758	0.483516	0.725275	0.725275	0.725275	0.483516	0.241758	0	0	0.725275	0.725275	0.967033	0.967033	0.725275	0.483516	0.241758	0.241758	0.483516	0.241758	0.241758	0.241758	0.241758	0	0	0	0	0.241758	0.725275	0.725275	1.45055	1.20879	2.41758	2.9011	3.38462	2.65934	2.41758	1.20879
Merged-chr11-120949652-3	1.69231	1.45055	1.69231	1.93407	0.725275	1.45055	1.69231	1.45055	1.69231	1.69231	2.17582	4.10989	4.35165	4.35165	5.56044	4.83516	4.10989	4.83516	5.07692	7.49451	8.46154	9.91209	11.1209	12.3297	12.3297	12.8132	13.0549	14.7473	11.6044	10.8791	9.91209	7.01099	8.94505	10.1538	12.5714	14.7473	15.2308	14.022	10.8791	7.49451	6.04396	6.52747	7.97802	9.67033	15.7143	17.4066	20.0659	20.5495	20.3077
Merged-chr10-80986702-2	0	0	0.725275	0.483516	0.483516	0.483516	0.241758	0	0.483516	0.967033	0.967033	0.967033	0.725275	0.483516	0	0.241758	0.725275	0.967033	0.967033	0.725275	0.483516	0.241758	1.20879	2.17582	2.9011	4.59341	5.56044	6.04396	7.97802	8.7033	9.67033	10.6374	10.8791	10.8791	10.3956	11.6044	10.6374	9.42857	11.3626	11.8462	13.5385	14.5055	17.6484	17.4066	19.0989	17.8901	16.6813	13.7802	11.1209
Merged-chr10-80954880-2	0.725275	0.483516	0.241758	0.483516	0.483516	0.483516	0.967033	0.967033	0.725275	0.483516	0	0	0	0	0.241758	0.241758	0.241758	0.241758	0.241758	0.241758	0.241758	0.241758	0.241758	0.241758	0	0.241758	0.241758	0.241758	0.241758	0	0	0	0	0	0	0.241758	0.241758	0.241758	0.241758	0.483516	0.241758	0.483516	0.483516	0.483516	0.483516	0.483516	0.241758	0.241758	0.967033
Merged-chr1-165678692-11	9.91209	8.7033	4.10989	4.59341	4.83516	6.28571	7.73626	9.91209	9.42857	9.42857	9.91209	9.67033	7.73626	6.52747	4.83516	4.35165	4.10989	6.52747	7.73626	7.49451	9.42857	8.46154	7.97802	6.76923	6.76923	5.8022	6.04396	7.25275	7.97802	8.21978	7.25275	7.25275	5.31868	2.65934	2.9011	4.10989	5.56044	6.04396	7.01099	6.28571	4.10989	4.83516	4.10989	4.10989	4.83516	4.83516	4.59341	4.59341	4.10989
Merged-chr5-67828865-2	0	0.483516	0.967033	1.69231	1.93407	2.65934	2.17582	1.93407	2.41758	1.69231	1.20879	1.45055	0.483516	0.725275	0.967033	1.45055	1.45055	1.93407	1.69231	1.20879	0.725275	0.483516	0.967033	0.967033	1.20879	1.45055	1.45055	0.725275	0.967033	0.483516	0.483516	0.241758	0.967033	0.725275	0.725275	1.69231	1.69231	1.45055	2.17582	2.41758	2.41758	2.41758	1.69231	1.69231	1.45055	1.69231	1.93407	2.65934	4.59341
Merged-chr5-67824968-2	2.17582	2.41758	2.9011	4.10989	4.35165	4.59341	5.07692	4.10989	2.9011	3.62637	3.14286	3.14286	3.62637	2.9011	1.93407	1.20879	1.69231	1.20879	1.20879	1.20879	1.45055	0.725275	0.725275	0.725275	0.967033	0.483516	0.483516	0.725275	0.725275	1.45055	1.69231	1.69231	1.93407	1.20879	0.725275	1.45055	1.45055	1.69231	1.93407	1.45055	1.69231	2.41758	3.14286	3.62637	4.35165	5.8022	6.52747	6.04396	5.8022
Merged-chr5-67706776-2	0.725275	0.483516	0.483516	0.483516	0.241758	0	0	0	0	0	0	0	0	0.483516	0.725275	0.725275	0.725275	0.483516	0.483516	0.241758	0.483516	0.483516	1.20879	1.45055	1.45055	1.69231	1.69231	1.20879	1.45055	1.45055	1.45055	1.69231	1.45055	1.45055	1.45055	1.45055	1.20879	0.483516	0.725275	0.725275	0.967033	1.45055	2.17582	1.93407	2.17582	2.17582	0.967033	0.725275	1.93407
Merged-chr5-67669708-2	0	0	0	0	0.241758	0.241758	0.241758	0.241758	0.241758	0.241758	0.241758	0.241758	0	0	0	0	0	0.483516	0.967033	0.967033	0.967033	0.967033	0.483516	0	0.241758	0.241758	0.241758	0.241758	0	0.483516	0.483516	0.483516	0.967033	0.967033	0.483516	0.483516	0.483516	0.241758	0.967033	1.45055	1.45055	1.93407	1.20879	1.69231	2.65934	4.10989	4.83516	6.28571	6.28571
Merged-chr5-67794557-2	0	0	0	0	0	0	0	0.241758	0.483516	0.483516	0.483516	0.725275	0.483516	0.241758	0.241758	0	0	0	0.483516	0.967033	1.45055	1.93407	1.93407	1.45055	1.45055	1.45055	1.20879	0.967033	0.967033	0.725275	0	0.241758	0.241758	0.967033	1.20879	1.20879	0.967033	0.725275	0	0	0	0	0	0.241758	0.483516	0.725275	1.45055	1.45055	2.17582
Merged-chr5-67800813-2	2.9011	2.9011	2.9011	2.41758	2.41758	2.9011	1.93407	1.69231	1.69231	1.20879	1.45055	1.93407	2.17582	1.93407	1.93407	1.93407	1.20879	1.69231	1.69231	1.20879	0.725275	0.483516	0	0	0.483516	0.967033	0.967033	1.20879	0.967033	0.483516	0.483516	0.725275	0.483516	0.725275	0.483516	0.483516	0.241758	0	0	0.241758	0.483516	0.967033	1.20879	1.45055	1.69231	1.69231	1.20879	0.725275	0.967033
Merged-chr14-34545861-4	2.9011	3.14286	3.62637	4.35165	3.38462	3.14286	2.65934	3.14286	2.9011	3.38462	4.35165	4.59341	4.59341	3.86813	3.38462	3.62637	2.65934	2.41758	3.14286	3.14286	2.9011	4.10989	3.62637	4.35165	4.35165	4.35165	4.59341	5.31868	4.83516	5.07692	5.07692	4.35165	3.62637	3.38462	2.17582	2.41758	2.17582	2.65934	3.14286	3.38462	3.14286	4.10989	3.38462	2.41758	3.14286	3.38462	2.65934	2.65934	1.69231
Merged-chr7-64266041-2	1.20879	0.967033	1.20879	1.20879	0.725275	0.483516	0.241758	0.241758	0.241758	0.241758	0.241758	0	0	0.241758	0.483516	0.483516	0.483516	0.483516	0	0	0	0	0	0	0	0	0.241758	0.725275	1.45055	1.45055	1.20879	0.725275	0.967033	0.241758	0.241758	0.241758	0.483516	0.241758	0.967033	1.93407	2.41758	3.62637	4.35165	4.35165	5.8022	6.52747	6.04396	7.73626	9.67033
Merged-chr14-20789437-2	14.989	14.2637	14.022	13.0549	10.3956	10.3956	13.0549	13.0549	14.2637	15.4725	14.022	11.3626	10.8791	11.1209	11.3626	12.8132	12.5714	12.0879	11.8462	10.3956	9.18681	9.42857	9.91209	9.91209	12.8132	14.2637	14.7473	15.956	13.2967	11.1209	9.42857	6.28571	5.56044	3.62637	4.35165	6.28571	7.01099	7.97802	8.7033	7.01099	8.21978	7.25275	7.97802	7.73626	6.76923	5.8022	7.01099	6.28571	6.52747
Merged-chr13-37866009-2	4.35165	3.38462	2.9011	3.62637	2.65934	2.65934	3.62637	3.62637	3.14286	3.14286	3.62637	3.62637	4.59341	5.07692	4.35165	5.8022	5.56044	5.07692	4.59341	3.14286	1.45055	0.725275	0.241758	0	0.241758	0.241758	0.483516	0.483516	0.725275	0.725275	0.725275	0.967033	1.20879	1.20879	1.20879	1.20879	0.483516	0.967033	0.967033	0.725275	0.725275	0.241758	0.241758	0.967033	1.69231	1.69231	2.17582	2.65934	2.17582
Merged-chr5-123104077-2	0	0	0	0	0.241758	0.241758	0.241758	0.241758	0.483516	0.241758	0.241758	0.241758	0.241758	0.241758	0.241758	0.241758	0.725275	0.483516	0.483516	0.967033	1.20879	1.20879	1.20879	0.967033	0.483516	0.483516	0.241758	0.241758	0.483516	0.483516	0.483516	0.483516	0.483516	0.241758	0.725275	0.967033	1.45055	1.45055	1.45055	1.20879	1.20879	1.20879	1.93407	2.65934	3.38462	3.86813	4.10989	5.07692	5.31868
Merged-chr4-155070907-2	7.25275	4.59341	3.38462	3.86813	3.62637	2.65934	2.65934	2.17582	1.93407	0.967033	0.725275	0.483516	0.483516	8.88178e-16	0.241758	0.241758	0.725275	0.725275	1.20879	0.967033	0.483516	0.483516	0.483516	0.241758	0.483516	0.483516	0.483516	0.967033	0.725275	0.725275	0.725275	0.967033	1.20879	1.69231	1.93407	2.17582	1.93407	2.65934	2.41758	2.65934	2.9011	2.65934	1.69231	1.45055	1.69231	1.45055	1.45055	1.69231	1.69231
Merged-chr10-82895666-2	1.69231	1.20879	1.45055	2.17582	2.17582	2.41758	2.41758	2.65934	2.17582	2.17582	1.93407	2.41758	2.41758	1.69231	1.69231	1.45055	1.45055	1.20879	1.20879	0.725275	0.725275	0.725275	0.725275	0.483516	0.483516	0.483516	0.725275	0.967033	1.45055	1.45055	1.20879	1.20879	1.20879	0.967033	0.967033	0.967033	0.725275	0.967033	1.20879	2.9011	3.38462	3.14286	2.65934	2.17582	2.9011	3.62637	3.38462	3.62637	1.93407
Merged-chr13-100628964-2	0	0	0.725275	0.483516	0.725275	0.725275	0.483516	0.241758	0.241758	0	0	0.483516	0.483516	0.483516	0.483516	0	0	0	0	0	0	0	0	0	0.483516	0.483516	0.483516	0.483516	0	0	0	0	0	0	0	0	0	0	0	0.241758	0.483516	0.725275	0.725275	0.725275	0.725275	0.483516	0.241758	0.241758	0
Merged-chr1-72450923-2	0	0	0	0	0	0	0.241758	0.241758	0.241758	0.241758	0.241758	0	0	0	0	0	0	0	0	0.725275	0.725275	0.725275	0.725275	0.241758	0.483516	0.483516	0.483516	0.483516	0.241758	0.241758	0.241758	0.241758	0.241758	1.20879	1.20879	1.20879	1.69231	1.93407	0.967033	0.725275	0.725275	0.483516	1.45055	1.93407	2.41758	3.14286	2.65934	1.93407	2.17582
Merged-chr1-72439329-2	0	0	0	0.241758	0.241758	0.241758	0.241758	0.241758	0	0.241758	0.241758	0.241758	0.241758	0.241758	0	0	0	0	0	0	0	0	0	0.725275	1.20879	1.45055	1.69231	0.967033	0.483516	0.483516	0.241758	0	0	0	0.241758	0.241758	0.483516	0.725275	1.20879	0.967033	1.45055	1.20879	1.93407	1.93407	3.14286	3.62637	3.86813	5.56044	7.01099
Merged-chr19-29270556-2	5.31868	5.31868	5.56044	4.59341	3.86813	3.62637	3.62637	3.38462	2.9011	3.62637	3.14286	3.38462	4.35165	4.59341	5.07692	4.83516	4.83516	4.59341	4.10989	4.10989	4.10989	4.35165	4.83516	4.35165	3.62637	4.35165	2.65934	2.9011	2.65934	2.17582	2.41758	3.62637	3.38462	4.35165	3.62637	3.86813	3.62637	2.17582	3.14286	4.10989	3.14286	2.65934	4.59341	5.07692	4.59341	6.28571	6.28571	7.01099	7.49451
Merged-chr15-3467147-4	3.38462	3.38462	4.83516	5.56044	7.25275	7.25275	6.28571	5.07692	3.62637	2.9011	2.41758	2.41758	3.86813	4.83516	6.28571	6.52747	6.76923	6.28571	4.59341	3.14286	4.35165	3.62637	3.14286	3.14286	3.38462	1.69231	1.93407	1.93407	2.65934	2.17582	1.93407	1.93407	1.45055	1.45055	0.725275	0.725275	1.20879	1.69231	1.93407	1.69231	1.69231	1.45055	0.967033	0.725275	1.69231	2.17582	3.62637	4.59341	4.83516
Merged-chr15-3486643-2	3.86813	3.86813	3.62637	4.35165	4.10989	3.86813	4.83516	4.10989	2.65934	2.17582	0.967033	0.241758	0.241758	0.967033	1.20879	1.45055	1.45055	0.967033	0.483516	0.241758	0.241758	0.967033	0.967033	1.45055	1.20879	1.20879	0.725275	1.20879	0.967033	0.967033	1.45055	1.45055	1.20879	1.20879	1.20879	1.45055	1.45055	2.17582	2.65934	3.14286	3.14286	3.14286	3.14286	2.17582	1.93407	1.45055	1.45055	0.967033	0.483516
Merged-chr15-3410091-2	0.483516	0.725275	1.20879	1.20879	1.20879	0.967033	0.967033	0.967033	0.967033	0.725275	0.967033	0.967033	0.725275	0.483516	0.483516	0.483516	1.20879	1.93407	1.93407	1.69231	1.20879	1.45055	0.725275	0.967033	1.45055	1.69231	0.967033	0.725275	0.483516	0.967033	1.20879	1.45055	1.69231	1.69231	1.69231	1.45055	1.20879	1.20879	0.967033	0.241758	0.725275	1.69231	1.93407	2.17582	3.14286	2.65934	2.9011	3.38462	3.38462
Merged-chr15-3419966-2	0	0	0	0.241758	0.483516	0.725275	0.725275	0.967033	0.483516	0.483516	0.241758	0	0.241758	0.483516	0.483516	0.483516	0.967033	0.725275	0.725275	1.20879	1.20879	1.20879	1.20879	0.967033	0.483516	0.967033	0.967033	1.45055	1.69231	1.45055	1.45055	0.967033	1.20879	0.967033	0.725275	0.967033	0.725275	0.241758	0.241758	0	0	0	0	0	0	0.241758	0.483516	1.69231	1.69231
Merged-chr10-79706603-2	2.17582	3.14286	3.38462	3.38462	4.59341	7.49451	10.6374	12.5714	13.5385	10.8791	8.7033	5.56044	3.62637	3.14286	2.65934	2.9011	3.38462	6.76923	7.73626	9.18681	13.5385	14.2637	15.2308	16.6813	19.8242	17.4066	17.8901	17.4066	16.1978	15.7143	18.3736	19.8242	19.8242	21.033	20.5495	18.1319	19.3407	17.6484	16.9231	15.7143	14.989	14.2637	15.7143	12.5714	12.0879	14.2637	14.2637	14.2637	12.5714
Merged-chr7-44918781-3	2.65934	1.93407	1.45055	0.967033	0.483516	0.725275	1.20879	1.20879	1.93407	2.41758	2.9011	2.65934	3.14286	2.9011	2.41758	2.17582	2.17582	1.69231	1.69231	1.93407	1.69231	2.17582	2.41758	2.65934	3.38462	3.86813	3.14286	3.86813	3.62637	4.35165	5.8022	6.04396	6.04396	6.76923	7.49451	8.21978	8.94505	9.67033	8.94505	7.97802	8.94505	9.67033	8.7033	8.7033	7.25275	6.04396	3.86813	3.38462	2.9011
Merged-chr7-44915222-2	0	0.241758	0	0	0	0	0	0.725275	0.725275	0.725275	0.725275	1.20879	0.725275	1.20879	1.20879	1.20879	0.967033	0.725275	0.241758	0.241758	0	0	0.241758	0.725275	0.725275	0.725275	0.725275	0.483516	0	0.241758	0.241758	0.241758	0.241758	0.483516	0.725275	1.45055	1.45055	2.17582	2.41758	1.69231	1.93407	2.17582	2.17582	2.17582	2.17582	1.69231	2.17582	2.41758	2.41758
Merged-chr1-116368220-2	0	0	0.725275	0.483516	1.20879	1.20879	0.967033	0.967033	0.483516	0.483516	0.483516	0.725275	0.483516	0.483516	0.241758	0	0	0	0.241758	0.241758	0.241758	0.241758	0.241758	0	0	0	0	0.241758	0.483516	0.483516	0.725275	0.725275	0.241758	0.725275	0.725275	0.725275	0.725275	0.241758	0.483516	0.241758	0.241758	0.241758	0.241758	0	0.241758	0.483516	0.483516	0.483516	0.725275
Merged-chr3-86448878-2	0	0.241758	0.241758	0.725275	0.725275	0.725275	0.725275	0.483516	0	0	0	0	0.241758	0.483516	0.483516	0.483516	1.20879	0.725275	0.725275	0.725275	0.725275	0	0	0	0	0.241758	0.483516	0.483516	0.725275	0.725275	0.483516	0.241758	0.241758	0	0.483516	0.483516	0.483516	0.483516	0	0	0	0	0.241758	0.241758	0.241758	0.483516	0.241758	0.483516	1.93407
Merged-chr3-86737331-2	0	0	0.725275	0.725275	0.725275	0.725275	0.241758	0	0	0	0	0	0.241758	0.241758	0.241758	0.725275	0.725275	0.483516	0.725275	0.967033	0.483516	0.483516	0.483516	0.241758	0.483516	0.483516	0.725275	0.483516	0.483516	0.483516	0.483516	0.241758	0.483516	0.967033	0.725275	0.725275	0.967033	0.967033	0.483516	0.483516	0.483516	0.241758	0	0	0	0.241758	0.967033	0.967033	1.20879
Merged-chr6-72690524-2	1.45055	1.69231	1.20879	1.20879	0.725275	0.725275	0.241758	0	0	0.241758	0.483516	0.725275	0.725275	0.725275	0.483516	0.483516	0.241758	0.241758	0.483516	0.483516	0.241758	0.241758	0.241758	0	0	0	0.241758	0.241758	0.483516	0.483516	0.483516	0.241758	0.241758	0.483516	0.967033	1.20879	1.20879	1.69231	1.93407	1.20879	1.20879	1.20879	0.483516	0.725275	1.45055	1.69231	2.65934	2.17582	2.9011
Merged-chr11-96332999-2	0	0.241758	0.241758	0.241758	0.725275	0.483516	0.483516	0.483516	0	0.241758	0.241758	0.241758	0.241758	0.483516	0.241758	0.241758	0.725275	0.725275	0.967033	1.20879	1.20879	0.725275	0.725275	0.483516	0	0	0	0	0	0.241758	0.725275	0.967033	0.967033	1.20879	1.69231	1.20879	0.967033	1.20879	0.967033	0.725275	0.725275	0.725275	1.93407	2.17582	2.41758	2.41758	1.45055	1.93407	1.69231
Merged-chr10-91165762-3	0	1.45055	0.967033	0.967033	0.725275	1.20879	1.69231	1.69231	1.69231	2.17582	1.93407	1.93407	1.69231	1.45055	1.20879	1.20879	0.967033	1.20879	1.20879	0.967033	0.967033	0.725275	0.483516	0.725275	1.20879	1.45055	1.69231	1.69231	1.20879	0.725275	0.967033	0.725275	0.725275	1.20879	1.45055	1.45055	1.69231	1.69231	1.69231	1.20879	1.69231	1.69231	1.20879	1.69231	1.20879	1.69231	2.41758	1.93407	1.93407
Merged-chr13-24639104-2	0.241758	0.725275	0.967033	1.45055	1.45055	1.45055	0.725275	0	0.241758	0.241758	0.241758	0.483516	0.483516	0.241758	0.241758	0	0.725275	0.725275	0.725275	1.45055	1.69231	1.45055	1.45055	1.93407	1.45055	2.17582	3.38462	4.59341	6.28571	7.25275	7.25275	8.21978	8.21978	9.42857	8.46154	10.3956	11.8462	14.022	14.7473	15.7143	17.6484	16.1978	16.9231	15.4725	13.2967	10.3956	9.67033	8.94505	12.3297
Merged-chr13-24647467-2	0	0.725275	0.483516	0.483516	0.725275	0.483516	0.483516	0.725275	0.483516	0.725275	0.967033	0.967033	0.725275	0.483516	0.483516	0.725275	0.725275	0.967033	0.725275	0.483516	0.725275	1.20879	1.20879	1.20879	0.967033	0.483516	0.725275	1.69231	2.17582	3.62637	4.59341	4.35165	3.86813	4.10989	3.86813	3.86813	5.07692	5.31868	5.31868	5.31868	4.59341	4.10989	4.10989	4.83516	4.35165	4.35165	4.35165	4.59341	5.07692
Merged-chr2-91835030-2	0.967033	0.967033	0.967033	0.967033	1.20879	1.20879	1.45055	1.45055	1.69231	1.93407	2.9011	2.9011	3.38462	2.9011	1.69231	1.69231	1.45055	0.483516	0.967033	1.20879	1.45055	1.93407	1.69231	1.20879	1.45055	0.725275	0.725275	0.725275	0.241758	0	0.241758	0.483516	0.725275	0.967033	0.967033	0.725275	0.483516	0.241758	0	0.241758	0.725275	1.69231	1.93407	2.41758	2.41758	1.93407	2.17582	1.93407	2.17582
Merged-chr3-116369837-2	0.483516	1.45055	1.69231	1.69231	1.69231	1.69231	0.241758	0.483516	0.725275	0.967033	1.20879	1.45055	1.20879	1.20879	1.20879	0.967033	0.483516	0.725275	0.483516	0.725275	0.725275	2.65934	3.14286	3.14286	4.10989	3.38462	2.65934	4.10989	4.83516	5.8022	7.73626	7.97802	9.67033	12.0879	13.5385	12.0879	10.8791	7.25275	5.31868	4.35165	6.28571	9.67033	12.8132	14.5055	15.7143	13.5385	11.3626	8.94505	7.01099
Merged-chr4-133701354-2	0.241758	0.483516	0.483516	0.483516	0.483516	0.241758	0.483516	0.725275	0.967033	1.20879	0.725275	0.725275	0.483516	0	0	0	0	0	0	0	0	0	0	0.483516	0.725275	1.20879	2.17582	2.41758	2.17582	2.65934	1.93407	0.967033	0.967033	1.20879	1.20879	0.967033	0.967033	1.45055	1.45055	3.14286	4.35165	4.83516	5.31868	4.35165	4.59341	5.07692	6.04396	5.8022	7.01099
Merged-chr13-116981879-3	0	0.241758	0.241758	0.483516	0.967033	0.967033	0.725275	0.967033	0.483516	0.483516	0.483516	0.967033	1.20879	1.45055	1.20879	0.967033	1.45055	1.45055	1.69231	2.65934	2.17582	2.9011	3.14286	3.38462	4.10989	4.59341	5.07692	4.83516	3.62637	3.38462	2.65934	1.45055	1.69231	2.17582	3.38462	3.38462	3.86813	3.38462	4.10989	3.38462	3.38462	3.14286	3.14286	3.86813	4.83516	5.56044	5.56044	5.31868	5.8022
Merged-chr1-62268970-2	0.241758	0.725275	0.725275	0.725275	0.483516	0.725275	0.483516	0.483516	0.483516	0.725275	0.241758	0.241758	0.967033	1.20879	0.967033	0.967033	0.967033	0.241758	0	0	0	0	0	0	0	0	0	0	0	0	0.725275	0.725275	0.725275	0.725275	0.725275	0	0	0	0	0	0	0	0	0.241758	0.241758	0.241758	0.241758	0.241758	0
Merged-chr1-62374222-2	0.483516	0.483516	0.241758	0.241758	0.241758	0.241758	0.241758	0.725275	0.483516	1.20879	1.20879	1.69231	1.20879	0.725275	0.483516	0	0	0	0	0.241758	0.483516	1.20879	1.20879	1.45055	1.20879	0.725275	0.241758	0.241758	0	0	0.241758	0.725275	0.725275	0.725275	0.483516	0.483516	0.241758	0.725275	0.725275	1.45055	2.41758	2.41758	2.65934	4.35165	4.35165	4.10989	5.31868	7.49451	7.97802
Merged-chr15-12513895-2	0	0.241758	0.241758	0.483516	0.241758	0.483516	0.725275	0.483516	0.483516	0.483516	0.241758	0.483516	0.483516	0.725275	0.725275	0.967033	0.483516	0.725275	0.483516	0.967033	0.725275	0.725275	1.69231	1.20879	1.69231	1.93407	1.20879	1.20879	0.967033	0.725275	0.967033	0.967033	0.967033	0.967033	0.967033	0.483516	0.725275	0.967033	1.20879	1.20879	1.20879	1.20879	1.20879	1.45055	2.41758	3.38462	4.59341	5.31868	5.56044
Merged-chr15-12451282-2	0	0.725275	0.725275	0.725275	0.483516	0.241758	0	0	0	0.241758	0.241758	0.483516	0.725275	0.967033	1.69231	1.45055	1.45055	1.20879	1.45055	1.20879	1.20879	1.20879	0.725275	0.483516	0.725275	1.45055	1.69231	1.93407	2.17582	1.93407	1.69231	1.45055	1.45055	1.20879	1.45055	1.45055	0.967033	0.967033	0.967033	0.725275	0.483516	0.967033	0.967033	1.45055	1.20879	1.20879	1.20879	1.69231	1.93407
Merged-chr1-52221636-2	0	0	0.241758	0.967033	1.20879	1.20879	1.20879	0.725275	0.483516	0.241758	0.241758	0.241758	0.483516	0.483516	0.483516	0.483516	0.483516	0	0	0.483516	0.967033	1.20879	1.69231	1.93407	1.93407	1.69231	1.69231	1.69231	0.725275	0.725275	0	0.241758	0.241758	0.483516	0.725275	1.20879	0.967033	0.725275	0.725275	1.20879	1.45055	1.93407	2.41758	2.41758	2.65934	2.65934	2.9011	3.38462	2.9011
Merged-chr5-54013972-2	0	0.967033	0.967033	1.45055	1.45055	1.45055	1.20879	0.967033	0.483516	0	0	0	0.483516	0.725275	0.967033	0.967033	0.725275	0.725275	0.967033	0.967033	0.967033	0.725275	0.241758	0.483516	0.725275	1.45055	1.69231	1.45055	1.45055	1.93407	1.69231	2.17582	3.38462	3.62637	2.65934	2.65934	2.41758	1.93407	3.14286	3.38462	3.14286	3.14286	2.41758	2.41758	3.14286	4.59341	6.04396	7.01099	7.97802
Merged-chr5-54019501-2	2.65934	2.17582	1.93407	3.38462	4.10989	4.10989	5.56044	4.59341	5.31868	5.07692	5.07692	3.86813	4.83516	3.38462	3.62637	3.62637	3.62637	2.9011	2.41758	2.17582	2.17582	2.41758	2.17582	2.17582	1.45055	0.967033	0.725275	0.725275	0.725275	0.725275	2.17582	2.17582	2.17582	2.65934	2.41758	1.45055	1.69231	1.69231	0.967033	0.967033	1.20879	1.69231	1.93407	1.93407	2.41758	2.41758	1.93407	1.69231	1.93407
Merged-chr5-54032024-2	0	0	0.241758	0.241758	0.241758	0.483516	0.483516	0.241758	0.725275	0.967033	0.725275	1.20879	0.967033	0.967033	0.725275	1.20879	1.20879	1.69231	1.69231	1.93407	1.69231	1.69231	1.93407	2.17582	1.93407	2.41758	2.17582	1.45055	2.41758	1.69231	2.41758	2.41758	2.65934	1.69231	1.45055	2.41758	3.38462	3.62637	3.38462	3.62637	3.38462	2.65934	3.62637	4.10989	4.59341	5.56044	4.35165	4.35165	3.86813
Merged-chr5-54089818-3	1.20879	1.45055	2.41758	3.14286	2.9011	2.9011	2.41758	2.41758	1.69231	1.20879	1.45055	1.45055	0.967033	0.725275	0.241758	0.725275	0.967033	1.20879	1.45055	1.93407	1.45055	1.20879	1.45055	1.93407	2.41758	3.14286	4.59341	6.04396	6.04396	5.8022	6.04396	6.52747	8.21978	9.67033	9.18681	8.21978	7.73626	6.04396	7.73626	9.18681	9.91209	11.1209	8.7033	7.49451	5.07692	7.73626	11.3626	12.5714	15.956
Merged-chr5-54100970-2	1.20879	1.69231	1.45055	1.93407	2.41758	2.17582	2.17582	2.17582	3.14286	2.9011	3.14286	2.9011	3.14286	2.65934	2.65934	1.93407	1.93407	2.41758	1.93407	1.93407	2.17582	1.20879	0.967033	1.69231	2.65934	2.41758	3.38462	4.10989	4.59341	4.83516	6.52747	7.73626	7.49451	7.25275	7.01099	6.52747	6.52747	7.01099	7.49451	7.97802	8.46154	7.49451	6.28571	5.56044	5.31868	5.07692	5.31868	5.8022	6.04396
Merged-chr7-100928072-2	4.10989	3.62637	2.9011	3.62637	2.41758	2.41758	2.41758	2.41758	1.69231	1.69231	2.9011	5.56044	7.01099	7.73626	8.46154	7.49451	5.8022	7.01099	6.76923	6.28571	7.97802	7.49451	8.7033	10.1538	12.8132	15.7143	17.8901	16.4396	14.989	12.8132	8.94505	10.3956	12.3297	14.2637	15.956	16.6813	16.4396	17.8901	16.1978	15.956	17.4066	16.4396	12.3297	11.8462	10.1538	6.04396	5.56044	7.01099	8.94505
Merged-chr4-46810867-2	0.967033	1.20879	1.20879	2.41758	3.86813	4.35165	4.59341	5.56044	4.83516	3.86813	4.10989	3.14286	2.9011	2.41758	2.65934	2.41758	2.17582	2.65934	2.41758	1.93407	2.17582	2.9011	3.14286	3.62637	3.86813	3.38462	4.59341	4.10989	3.62637	3.62637	2.65934	2.17582	1.69231	1.93407	2.17582	2.17582	1.69231	1.20879	0.725275	0	0	0	0.241758	0.241758	0.241758	0.241758	0	0	0.241758
Merged-chr4-46780341-2	0	0	0	0	0	0	0	0	0	0	0	0	0	0	0	0	0.725275	0.725275	0.725275	0.967033	0.241758	0.241758	0.241758	0.241758	0	0	0	0	0	0	0	0	0	0	0.483516	0.483516	0.483516	0.483516	0	0	0	0	0	0	0	0	0.241758	0.483516	0.483516
Merged-chr8-22889947-2	2.65934	2.41758	2.17582	2.65934	3.14286	2.9011	3.38462	3.14286	2.65934	2.65934	2.65934	2.17582	2.9011	3.38462	2.65934	3.14286	4.59341	4.83516	5.56044	5.8022	5.07692	4.83516	3.86813	5.56044	6.76923	8.46154	9.67033	11.1209	11.8462	11.8462	12.0879	11.6044	12.0879	14.2637	15.7143	17.1648	16.6813	15.7143	13.7802	9.42857	6.76923	4.59341	7.01099	11.6044	14.5055	15.7143	16.4396	13.5385	10.1538
Merged-chr8-22878381-3	3.38462	2.17582	2.41758	1.93407	1.45055	1.20879	1.45055	3.14286	3.62637	3.38462	4.10989	3.14286	1.93407	1.69231	1.45055	0.241758	0.241758	0.725275	0.483516	0.483516	0.725275	0.725275	0.483516	1.45055	2.17582	2.17582	2.65934	2.65934	1.69231	1.93407	2.41758	2.17582	1.93407	2.9011	3.38462	4.59341	4.83516	4.10989	4.83516	3.86813	3.62637	4.59341	5.31868	5.07692	5.07692	5.07692	5.07692	3.38462	3.38462
Merged-chr17-29868819-2	0.483516	0.241758	0.241758	0	0	0	0	0	0	0	0	0	0.241758	0.725275	0.725275	1.20879	1.20879	0.483516	0.725275	0.725275	0.725275	0.725275	0.725275	0.725275	0.725275	0.725275	0.725275	0.483516	0.483516	0.725275	0.483516	0.483516	0.483516	0.241758	0	0.483516	0.725275	0.725275	0.967033	1.20879	0.725275	0.483516	0.483516	0.483516	0.483516	0.483516	0.483516	0.725275	0.725275
Merged-chr8-79645923-2	7.73626	6.52747	4.83516	5.07692	3.38462	3.38462	3.62637	3.62637	3.14286	3.86813	3.62637	2.65934	2.65934	3.38462	2.17582	2.17582	2.17582	1.45055	1.20879	1.45055	1.69231	2.41758	2.41758	2.17582	2.17582	1.93407	1.45055	1.20879	0.725275	0.483516	0.483516	0.725275	0.725275	0.967033	1.20879	1.45055	1.45055	1.20879	1.20879	1.45055	1.69231	1.45055	1.20879	0.967033	1.20879	1.20879	1.69231	2.17582	2.17582
Merged-chr14-64691616-2	5.07692	4.59341	5.31868	5.8022	4.83516	5.56044	6.52747	6.28571	6.52747	5.07692	5.07692	4.83516	4.35165	4.10989	4.35165	3.62637	3.14286	3.14286	3.14286	2.65934	1.69231	1.20879	0.483516	1.20879	1.20879	1.93407	1.93407	2.65934	3.38462	3.38462	2.65934	2.9011	1.45055	0.725275	1.93407	1.69231	1.69231	1.45055	1.45055	0.483516	0.725275	0.967033	0.967033	0.967033	0.967033	0.967033	1.20879	1.69231	1.69231
Merged-chr9-58842728-2	0.483516	0.967033	1.20879	1.20879	1.20879	0.483516	0.241758	0.241758	0.241758	0	0	0	0	0.483516	0.967033	0.967033	0.967033	0.967033	0.241758	0.241758	0.483516	0.483516	0.967033	1.20879	1.20879	0.967033	0.725275	0.725275	0.241758	0.241758	0.483516	0.725275	0.483516	0.483516	0.483516	0.241758	0.241758	0.241758	0.241758	0.241758	0.967033	1.20879	1.20879	1.20879	1.45055	0.967033	0.725275	0.725275	0.967033
Merged-chr8-10990938-3	1.93407	2.9011	3.38462	3.62637	4.59341	3.86813	3.62637	4.10989	4.10989	2.65934	2.41758	2.17582	1.45055	1.45055	1.93407	2.17582	2.17582	1.69231	1.20879	1.45055	1.45055	1.69231	2.65934	2.9011	2.9011	2.9011	2.41758	1.45055	1.20879	1.69231	1.93407	1.45055	1.69231	2.65934	2.41758	2.41758	2.9011	2.41758	2.41758	3.14286	3.62637	3.62637	4.35165	4.35165	2.9011	3.38462	3.62637	3.86813	3.62637
Merged-chr14-32532896-2	1.20879	0.725275	0.725275	0.483516	0.483516	0.725275	0.725275	0.725275	0.725275	0.483516	0.483516	0.483516	1.45055	1.69231	1.93407	2.41758	2.41758	1.69231	1.45055	1.93407	1.69231	3.14286	5.07692	6.04396	6.28571	5.31868	3.38462	2.17582	1.69231	1.93407	2.41758	3.14286	2.65934	2.65934	2.17582	1.93407	1.93407	1.93407	1.93407	2.41758	2.41758	2.17582	2.17582	3.38462	3.86813	3.86813	5.07692	4.59341	5.07692
Merged-chr18-10599801-2	0.725275	0.725275	0.725275	0.241758	0	0	0.241758	0.483516	0.483516	0.483516	0.483516	0.241758	0	0.241758	0.241758	0.483516	0.483516	0.241758	0.241758	0.241758	0.241758	0.241758	0.241758	0.241758	0	0	0	0	0.483516	0.483516	0.967033	0.967033	0.967033	0.483516	0	0	0	0	0	0.725275	0.725275	0.967033	1.20879	0.967033	1.20879	1.20879	1.69231	1.93407	1.93407
Merged-chr9-67249108-2	6.28571	6.76923	7.25275	5.8022	5.31868	4.10989	2.9011	2.65934	2.9011	4.10989	4.59341	5.07692	7.73626	8.7033	8.94505	8.94505	9.18681	5.56044	4.83516	4.10989	2.65934	3.62637	2.9011	3.62637	3.86813	3.38462	2.41758	1.69231	2.9011	3.38462	3.38462	3.38462	2.41758	1.93407	2.9011	2.9011	3.14286	3.38462	1.93407	1.69231	1.45055	1.20879	1.45055	2.17582	2.9011	5.31868	8.46154	8.21978	8.21978
Merged-chr16-32948231-2	0	0.483516	0.483516	0.725275	0.725275	0.483516	0.241758	0.483516	0.483516	0.483516	0.483516	0.483516	0.483516	0.967033	0.967033	1.45055	1.45055	0.725275	0.725275	0.967033	1.20879	1.20879	1.45055	1.93407	1.45055	1.20879	1.20879	0.725275	0.725275	0.967033	0.725275	1.69231	2.65934	2.9011	3.62637	3.38462	2.9011	2.65934	2.9011	2.41758	2.17582	1.45055	0.967033	0.725275	0.725275	0.725275	0.725275	0.725275	0.483516
Merged-chr16-32954776-2	0.483516	0.241758	0.241758	0.483516	0.967033	0.725275	0.967033	0.967033	0.725275	0.241758	0.241758	0	0	0	0	0	0	0	0	0	0	0	0	0	0	0	0	0	0	0	0.241758	0.483516	0.483516	0.483516	0.241758	0.241758	0	0	0.241758	0.483516	0.483516	0.483516	0.241758	0.483516	0.725275	0.967033	0.967033	1.20879	1.20879
Merged-chr4-96773362-2	0	1.45055	1.20879	1.20879	1.20879	1.20879	0.483516	0.241758	0	0	0.483516	0.725275	0.725275	0.725275	0.241758	0.241758	0.241758	0.241758	0.241758	0.241758	0	0.241758	0.241758	0.241758	0.241758	0	0.483516	0.725275	0.725275	0.725275	0.967033	0.967033	1.20879	1.20879	1.20879	0.967033	0.483516	0.241758	0.483516	0.483516	0.483516	0.483516	0.241758	0	0	0	1.20879	1.93407	2.9011
Merged-chr9-75234267-2	0	3.14286	3.38462	4.83516	6.04396	6.76923	8.21978	8.94505	7.73626	5.31868	3.62637	3.86813	6.76923	7.49451	8.46154	12.0879	12.3297	11.6044	12.5714	13.0549	10.3956	9.18681	7.49451	6.28571	3.86813	2.17582	1.20879	1.20879	1.69231	3.14286	3.86813	4.83516	5.07692	6.04396	5.8022	6.28571	5.31868	5.31868	4.35165	3.62637	2.9011	2.65934	2.17582	2.17582	2.65934	2.9011	2.65934	3.14286	2.9011
Merged-chr7-73477614-2	0	0.967033	0.967033	0.967033	0.967033	1.20879	1.45055	1.20879	2.65934	2.65934	3.14286	2.65934	2.9011	1.69231	1.69231	1.69231	1.69231	1.69231	2.41758	2.9011	3.14286	3.14286	2.41758	2.65934	2.9011	3.86813	4.35165	6.76923	6.28571	8.21978	8.94505	9.42857	7.97802	7.25275	5.8022	4.83516	4.10989	4.59341	6.28571	8.21978	9.42857	12.0879	13.2967	12.5714	13.5385	14.989	12.5714	12.3297	13.0549
Merged-chr7-73440909-2	1.93407	2.41758	2.17582	3.14286	2.65934	2.17582	1.93407	1.93407	1.69231	2.9011	2.9011	2.65934	2.9011	1.93407	1.69231	1.20879	0.725275	0.725275	0.483516	0.725275	0.725275	0.967033	1.20879	0.967033	0.967033	1.20879	0.967033	1.45055	1.20879	1.45055	1.20879	0.483516	0.241758	0.241758	0	0	0	0.241758	0.725275	0.967033	1.45055	1.20879	1.20879	1.69231	1.45055	0.967033	1.45055	0.967033	0.725275
Merged-chr6-22011130-2	2.17582	2.41758	2.17582	2.17582	1.69231	1.45055	0.967033	0.483516	1.20879	1.45055	1.20879	1.20879	1.69231	1.45055	1.93407	1.93407	2.17582	1.69231	1.20879	0.967033	0.967033	0.725275	1.45055	1.45055	1.93407	2.17582	2.41758	1.93407	1.69231	1.45055	1.93407	1.69231	2.9011	2.65934	3.38462	6.52747	8.21978	8.46154	7.73626	7.97802	9.67033	10.6374	11.6044	13.0549	15.2308	15.7143	17.1648	19.0989	21.7582
Merged-chr18-36363356-3	2.9011	2.9011	3.62637	3.14286	2.9011	2.41758	1.45055	0.725275	0.725275	0.241758	0.725275	1.45055	1.45055	1.45055	1.45055	1.93407	3.38462	3.86813	4.10989	4.10989	4.10989	3.86813	5.56044	5.8022	7.73626	6.28571	7.01099	5.31868	5.56044	6.28571	7.01099	7.01099	8.21978	7.25275	4.35165	4.83516	4.83516	5.56044	6.04396	7.01099	6.28571	6.28571	4.59341	4.35165	4.10989	4.59341	3.86813	3.14286	2.65934
Merged-chr18-36379425-4	1.69231	2.17582	2.65934	2.17582	1.45055	0.967033	0.967033	0.241758	0.725275	1.69231	2.17582	2.17582	3.14286	3.38462	2.41758	2.17582	2.17582	1.69231	1.93407	2.65934	3.62637	4.10989	3.62637	4.10989	3.38462	2.41758	1.93407	1.93407	1.20879	0.967033	0.967033	0.967033	1.69231	2.9011	3.62637	3.38462	3.62637	2.41758	0.967033	0.483516	0.241758	0	0.483516	0.725275	0.725275	0.967033	0.725275	1.69231	1.69231
Merged-chr12-25048503-2	0	0	0	0	0	0.241758	0.241758	0.241758	0.241758	0.241758	0.241758	0.725275	0.725275	0.725275	0.725275	0.483516	0	0	0	0	0	0	0	0	0	0	0	0	0	0	0	0.241758	0.241758	0.241758	0.241758	0.241758	0.241758	0.483516	0.967033	0.967033	1.45055	1.69231	1.69231	1.20879	1.69231	0.967033	0.967033	1.45055	1.93407
Merged-chr15-7933075-3	0	0	0.241758	0.241758	0.241758	0.483516	0.241758	0.241758	0.241758	0.483516	0.483516	0.483516	0.725275	0.483516	0.241758	0.483516	0.725275	0.483516	0.967033	1.69231	1.45055	1.93407	2.41758	1.93407	1.69231	1.69231	4.10989	5.07692	6.52747	9.91209	12.8132	13.2967	14.5055	12.5714	9.91209	6.76923	4.10989	5.31868	7.49451	9.18681	11.8462	11.3626	10.8791	9.91209	8.94505	7.25275	7.97802	7.01099	7.25275
Merged-chr15-7885168-2	0.725275	0.241758	0.483516	0.241758	0.241758	0.241758	0.241758	0	0.241758	0.241758	0.241758	0.241758	0.241758	0.725275	1.20879	1.45055	1.93407	1.69231	0.725275	0.725275	0.967033	0.483516	0.725275	0.725275	1.45055	1.45055	1.45055	1.45055	1.93407	1.20879	0.967033	0.725275	0.241758	0.725275	0.725275	0.967033	1.20879	0.725275	0.725275	0.725275	0.725275	0.483516	0.967033	0.725275	0.483516	0.725275	0.725275	0.241758	0.483516
Merged-chr15-7879548-3	1.20879	1.20879	0.725275	0.483516	0.241758	0.483516	0.483516	0.725275	0.725275	0.725275	0.241758	0.241758	0	0.241758	0.967033	0.967033	1.20879	2.17582	2.17582	1.69231	1.69231	1.93407	1.93407	1.69231	1.93407	1.69231	1.69231	1.69231	2.9011	2.9011	4.35165	5.31868	5.31868	6.04396	7.01099	6.76923	5.56044	5.8022	4.10989	2.65934	3.14286	5.31868	7.01099	8.46154	9.18681	7.73626	5.8022	5.07692	4.10989
Merged-chr15-7993761-2	0	0.483516	0.967033	0.725275	0.967033	1.20879	1.20879	0.725275	0.967033	0.725275	0.483516	0.483516	0.483516	0.483516	0.483516	0.483516	0.483516	0.483516	0	0	0	0	0	0	0	0.241758	0.241758	0.241758	0.241758	0	0	0.483516	1.20879	1.45055	1.45055	1.20879	0.967033	1.20879	0.967033	0.967033	1.45055	1.69231	2.17582	2.41758	2.41758	2.17582	2.17582	1.93407	1.93407
Merged-chr15-7985702-2	0	0	0	0	0	0	0	0.241758	0.241758	0.241758	0.241758	0.241758	0	0.241758	0.483516	0.483516	0.483516	0.241758	0.725275	0.483516	0.483516	0.725275	0.725275	0.241758	0.241758	0.241758	0	0	0	0	0	0	0	0	0	0	0	0.241758	0.483516	0.483516	0.483516	0.483516	0	0	0.725275	0.725275	0.967033	1.45055	1.93407
Merged-chr13-9318981-2	1.20879	1.20879	0.725275	0.725275	1.20879	0.725275	0.725275	0.725275	1.20879	1.69231	1.69231	1.69231	2.17582	1.69231	0.967033	0.967033	0.483516	0.725275	0.725275	0.725275	0.725275	0.725275	0.241758	0.241758	0.483516	0.483516	0.241758	0.483516	0.725275	1.45055	1.45055	1.45055	1.69231	0.483516	0.483516	0.483516	0.483516	0.483516	0.725275	0.967033	0.967033	0.967033	0.967033	0.725275	1.93407	3.14286	3.62637	4.35165	6.04396
Merged-chr1-54902380-2	2.41758	1.93407	1.93407	2.41758	1.93407	1.45055	1.45055	1.20879	1.20879	2.65934	2.9011	3.14286	3.14286	2.9011	1.69231	1.69231	1.93407	2.17582	1.93407	2.41758	3.14286	2.65934	4.10989	4.83516	6.04396	7.25275	7.73626	7.25275	6.52747	6.52747	5.8022	5.31868	4.10989	2.65934	2.65934	1.69231	3.62637	6.76923	8.21978	8.21978	9.18681	7.97802	7.01099	6.76923	5.8022	5.07692	2.9011	2.17582	1.45055
Merged-chr1-54906791-2	1.93407	1.20879	0.967033	0.483516	1.20879	1.69231	1.69231	1.69231	1.45055	0.967033	0.483516	0.483516	0.241758	0.241758	0.725275	0.725275	0.725275	1.20879	1.69231	1.20879	1.20879	0.967033	1.45055	1.69231	2.41758	2.65934	2.41758	1.45055	0.725275	0.725275	0.483516	0.967033	1.20879	1.93407	1.69231	1.69231	2.17582	2.65934	2.65934	2.9011	2.9011	1.93407	2.65934	3.62637	4.59341	4.83516	5.8022	5.56044	5.31868
Merged-chr12-70097220-3	0.725275	0.725275	0.725275	0.725275	0.483516	0	0	0	0.241758	0.725275	0.725275	1.45055	1.20879	1.45055	1.69231	1.45055	1.20879	1.69231	1.93407	1.20879	2.17582	2.65934	2.9011	2.65934	2.17582	3.14286	3.62637	4.59341	6.04396	7.01099	5.8022	4.83516	4.83516	3.86813	3.86813	3.14286	3.38462	2.41758	2.9011	2.41758	1.93407	2.17582	1.20879	1.45055	1.93407	1.45055	2.17582	1.93407	1.93407
Merged-chr11-72086816-2	0	0	0.725275	0.483516	0.483516	0.483516	0.483516	0.483516	0.483516	0.483516	0.483516	0.483516	0.483516	0.483516	0.483516	0.483516	0.483516	0	0	0.241758	0.241758	0.241758	0.483516	0.483516	0.483516	0.725275	1.20879	0.967033	0.967033	0.483516	0.241758	0	0	0	0	0	0	0	0.241758	0.241758	1.45055	2.17582	2.41758	2.9011	3.86813	2.65934	3.38462	3.86813	3.62637
Merged-chr16-18555481-2	0.241758	0.241758	0.483516	0.483516	0.483516	0.241758	0.241758	0	0	0	0	0	0	0.483516	0.483516	0.483516	0.483516	0.241758	0.725275	0.725275	0.725275	1.20879	1.20879	0.725275	1.20879	0.725275	0.483516	0.483516	0.241758	0.241758	0.241758	0.241758	0.241758	0.483516	0.241758	0.241758	0.241758	0.241758	0.241758	0.483516	0.725275	0.967033	0.967033	1.20879	1.45055	1.45055	1.93407	2.41758	2.41758
Merged-chr15-81063708-2	3.14286	3.38462	3.14286	3.14286	2.17582	2.17582	1.45055	1.69231	1.93407	1.69231	1.69231	2.41758	2.65934	2.9011	4.10989	3.62637	2.9011	2.9011	3.14286	3.38462	3.86813	4.83516	4.83516	4.83516	5.56044	5.8022	7.25275	8.94505	8.7033	10.1538	9.91209	11.1209	12.8132	13.7802	14.2637	16.1978	17.1648	17.8901	17.8901	17.8901	14.5055	9.18681	7.25275	7.25275	7.49451	10.6374	12.5714	15.2308	17.1648
Merged-chr15-81026662-2	1.45055	1.20879	1.69231	2.41758	2.41758	2.41758	2.65934	2.65934	2.41758	2.41758	2.41758	2.65934	2.17582	1.45055	1.45055	0.967033	0.483516	0.483516	0.483516	0.483516	0.725275	0.725275	1.20879	1.69231	1.20879	0.967033	0.483516	0.483516	0	0.241758	0.241758	0.241758	0.241758	0.241758	0.241758	0.241758	0.483516	0.483516	0.241758	0.241758	0.241758	0.483516	0.483516	0.725275	1.20879	1.69231	1.69231	2.17582	1.93407
Merged-chr8-107091894-3	0	0	0	0.241758	0.483516	0.725275	0.725275	0.483516	0.241758	0.241758	0	0	0.241758	0.483516	0.483516	0.483516	0.725275	0.483516	0.967033	1.45055	1.69231	1.45055	1.69231	1.20879	0.725275	0.967033	0.725275	0.967033	1.20879	1.45055	1.69231	3.62637	4.83516	5.8022	6.28571	7.01099	7.01099	6.04396	6.28571	4.83516	4.83516	5.8022	7.97802	10.6374	12.8132	13.7802	12.8132	12.8132	9.42857
Merged-chr11-8523268-2	0.967033	1.45055	1.45055	1.69231	1.69231	1.45055	0.967033	0.725275	0.483516	0.241758	0.241758	0.241758	0	0.483516	0.483516	0.483516	0.725275	0.725275	0.241758	0.241758	0	0	0	0.241758	0.241758	0.483516	0.725275	0.725275	0.483516	0.483516	0.241758	0	0	0	0.241758	0.967033	1.20879	1.20879	1.20879	1.20879	1.45055	1.20879	1.20879	1.20879	0.967033	0.483516	0.725275	1.93407	2.9011
Merged-chr11-8495536-3	0.241758	0.241758	0.241758	0.483516	0.483516	0.483516	0.967033	0.725275	0.725275	0.725275	0.483516	0.483516	1.20879	1.20879	1.69231	1.69231	1.93407	1.20879	0.483516	0.241758	0.241758	0	0.241758	1.20879	1.45055	2.41758	4.59341	5.8022	7.25275	7.25275	7.49451	6.76923	3.62637	3.86813	2.65934	1.20879	1.69231	1.20879	0.725275	0.725275	0.967033	0.483516	1.20879	1.45055	2.65934	2.41758	2.41758	2.17582	1.45055
Merged-chr11-8482941-2	0	0.241758	0.241758	0.967033	0.967033	1.20879	1.20879	0.967033	0.483516	0.725275	0.483516	0.241758	0.241758	0.483516	0.483516	0.725275	0.967033	0.725275	0.725275	0.483516	2.41758	2.17582	2.41758	2.17582	1.20879	0.241758	0.241758	0.967033	1.45055	1.69231	2.17582	3.14286	3.38462	3.86813	4.35165	3.86813	2.9011	2.9011	2.17582	2.65934	2.17582	1.93407	1.93407	1.69231	1.45055	2.17582	2.65934	3.14286	3.38462
Merged-chr17-5138777-2	1.20879	1.45055	1.69231	1.45055	0.967033	0.483516	0.725275	0.483516	0.483516	0.725275	0.483516	1.20879	1.20879	1.20879	1.20879	1.45055	0.483516	0.725275	0.725275	0.483516	0.241758	0.241758	0.241758	0.241758	0.241758	0.241758	0.241758	0.967033	1.45055	1.93407	2.17582	2.41758	1.45055	0.967033	0.725275	0.483516	0.725275	1.45055	0.967033	1.20879	1.20879	0.967033	1.20879	1.93407	1.93407	1.93407	2.17582	1.93407	2.65934
Merged-chr4-123201894-2	0	0	0	0.241758	0.241758	0.241758	0.241758	0.483516	0.241758	0.241758	0.241758	0.241758	0	0	0.241758	0.483516	0.725275	0.725275	0.967033	0.967033	0.725275	0.725275	0.725275	0.483516	0.725275	0.967033	1.20879	1.45055	1.20879	0.967033	0.967033	0.725275	0.483516	0.241758	0.241758	0.241758	0.483516	0.725275	1.93407	2.41758	3.86813	8.46154	10.8791	12.8132	15.956	15.4725	14.2637	12.3297	11.6044
Merged-chr4-148663058-2	0	0	0.483516	0.483516	0.241758	0.241758	0.241758	0	0	0.241758	0.241758	0.241758	0.241758	0.241758	0.241758	0.241758	0.483516	0.483516	0.483516	0.483516	0.483516	0.483516	0.483516	0.241758	0.241758	0.241758	0.483516	0.967033	1.20879	2.17582	3.14286	4.83516	6.52747	6.52747	7.73626	9.42857	10.3956	13.2967	16.1978	17.4066	18.6154	18.1319	12.0879	10.3956	8.7033	7.01099	8.46154	8.7033	8.94505
Merged-chr4-41501251-2	1.69231	1.69231	0.967033	0.241758	0.241758	0.725275	1.45055	2.41758	2.41758	2.65934	2.65934	2.65934	2.17582	2.17582	1.93407	1.69231	1.45055	1.93407	1.69231	1.93407	2.41758	3.38462	4.35165	5.8022	6.28571	6.76923	7.25275	6.28571	6.28571	6.28571	7.01099	6.76923	8.21978	8.21978	8.46154	7.97802	7.01099	6.76923	5.8022	6.04396	4.83516	4.10989	3.62637	3.14286	3.62637	4.83516	6.76923	6.76923	8.21978
Merged-chr1-133091125-2	2.65934	1.69231	1.69231	1.69231	1.20879	1.20879	0.725275	0.483516	0.241758	0.241758	0.241758	0.241758	0.241758	0.241758	0.483516	0.483516	0.725275	0.967033	0.967033	0.483516	0.967033	1.20879	0.967033	0.967033	0.967033	0.483516	0	0	0.241758	0.241758	0.241758	0.483516	0.483516	0.241758	0.483516	0.483516	0.483516	0.483516	0.725275	0.725275	0.725275	0.725275	0.725275	0.483516	0.967033	1.20879	2.17582	3.62637	4.10989
Merged-chr6-115586388-2	0	0	0	0.241758	0.241758	0.241758	0.725275	0.725275	0.483516	0.483516	0.483516	0	0.241758	0.241758	0.241758	0.241758	0.241758	0	0.241758	1.20879	1.20879	1.20879	0.967033	1.45055	0.483516	0.967033	0.967033	1.20879	0.725275	0.483516	0.483516	0.483516	0.241758	0	0	0	0	0	0.241758	0.241758	0.241758	0.241758	0.725275	0.967033	0.967033	0.967033	0.967033	0.241758	0.483516
Merged-chr5-116081879-2	3.38462	2.65934	2.41758	2.41758	2.65934	2.65934	3.38462	4.35165	4.35165	4.10989	4.10989	3.62637	3.38462	3.38462	4.35165	6.52747	9.42857	9.91209	9.91209	8.21978	6.04396	6.76923	6.76923	7.49451	9.18681	10.3956	9.18681	10.1538	9.67033	10.1538	11.3626	13.0549	13.2967	12.8132	11.3626	10.6374	9.67033	10.3956	11.6044	12.8132	11.8462	11.1209	8.46154	8.21978	7.01099	10.8791	11.8462	14.2637	16.6813
Merged-chr5-116047264-3	0	0.967033	1.20879	0.967033	1.45055	1.69231	1.45055	1.69231	1.45055	1.20879	0.967033	1.45055	1.45055	1.93407	2.17582	1.93407	1.20879	1.45055	1.45055	1.45055	2.17582	2.65934	2.9011	4.10989	3.86813	5.07692	5.8022	5.8022	5.56044	4.83516	3.14286	2.65934	2.17582	1.93407	3.62637	4.59341	6.52747	7.49451	8.7033	8.21978	7.01099	6.04396	5.07692	3.14286	4.10989	3.38462	3.38462	3.86813	4.35165
Merged-chr9-105827530-2	0.483516	1.20879	1.20879	1.69231	1.20879	0.725275	0.483516	0	0	0	0	0.241758	0.483516	0.483516	0.725275	0.967033	0.725275	0.967033	1.45055	1.20879	0.725275	0.967033	1.93407	1.69231	2.65934	2.65934	2.41758	2.17582	1.69231	1.69231	1.93407	1.69231	1.69231	1.93407	2.17582	2.17582	2.65934	2.41758	2.9011	3.62637	3.86813	2.65934	1.93407	1.20879	1.93407	2.9011	4.10989	4.83516	6.28571
Merged-chr11-67655584-2	0.241758	0	0	0	0.725275	0.967033	0.967033	0.967033	0.483516	0.483516	0.241758	0.483516	0.483516	0.241758	0.241758	0.241758	0	0.241758	0.241758	0.241758	0.241758	0.241758	0	0.241758	0.967033	0.967033	0.967033	0.967033	0.725275	0	0	0	0	0	0	0.241758	0.483516	0.725275	0.725275	0.725275	0.725275	0.483516	0.483516	0.725275	2.41758	2.17582	1.93407	2.17582	2.17582
Merged-chr4-32532237-2	0	0	0.241758	0.241758	0	0	0	0	0	0	0.241758	0.241758	0.483516	0.483516	0.483516	0.483516	0.241758	0.241758	0.725275	0.725275	0.725275	0.967033	0.967033	1.20879	1.20879	1.93407	1.93407	2.17582	2.65934	3.62637	4.10989	4.83516	5.8022	6.76923	7.73626	10.1538	11.8462	12.3297	13.0549	14.7473	18.8571	22	24.4176	26.1099	26.3516	21.7582	19.8242	17.1648	12.0879
Merged-chr4-32508438-2	0	0.725275	0.725275	0.483516	0.483516	0.483516	0	0	0	0	0	0	0	0	0	0	0.241758	0.241758	0.725275	1.45055	2.41758	2.17582	2.9011	2.17582	1.69231	1.20879	1.20879	1.45055	1.20879	1.45055	1.69231	0.725275	1.20879	1.93407	2.17582	2.9011	2.9011	2.9011	3.14286	2.9011	1.93407	2.17582	2.17582	1.69231	2.17582	2.41758	2.9011	2.41758	2.65934
Merged-chr4-32537269-2	6.04396	5.56044	3.86813	3.62637	2.9011	2.41758	2.17582	1.93407	2.41758	1.93407	1.20879	1.45055	1.20879	1.20879	1.20879	1.20879	0.725275	0.241758	0	0	0	0	0	0	0	0	0	0	0	0	0	0	0	0.241758	0.241758	0.241758	0.241758	0.241758	0.241758	0.241758	0.967033	0.967033	1.45055	1.45055	2.17582	1.69231	1.45055	1.93407	1.93407
Merged-chr2-92350234-2	0	0	0	0	0	0	0	0	0	0	0	0	0	0	0	0	0	0	0	0	0	0	0	0	0	0	0	0.967033	1.20879	1.20879	1.20879	0.725275	0.241758	0.241758	0.483516	0.483516	0.725275	0.725275	0.967033	0.725275	0.483516	1.93407	2.65934	2.41758	2.41758	2.41758	1.69231	1.93407	1.93407
Merged-chr2-7107297-2	0	0	0	0.241758	0.241758	0.483516	0.483516	0.483516	0.241758	0.241758	0.241758	0.241758	0.483516	0.241758	0.241758	0.483516	0.725275	0.725275	0.725275	0.725275	0.483516	0.241758	0	0	0	0	0	0	0	0	0	0	0	0.241758	0.241758	0.241758	0.241758	0.241758	0.241758	0.241758	0.241758	0.241758	0.241758	1.20879	1.45055	1.69231	1.69231	1.20879	0.967033
Merged-chr2-6910177-2	2.65934	2.9011	3.38462	3.38462	1.45055	1.45055	0.967033	0.483516	0	0	0.241758	0.241758	0.241758	0.241758	0	0	0.483516	0.483516	0.483516	0.483516	0.241758	0	0	0	0	0.241758	0.241758	0.241758	0.967033	0.725275	0.725275	0.725275	0.725275	0	0	0	0	0.241758	0.483516	0.725275	0.967033	1.20879	0.967033	0.725275	1.20879	1.69231	2.65934	3.86813	4.59341
Merged-chr2-6663544-2	0	1.20879	0.725275	0.725275	0.483516	0.241758	0	0	0.725275	0.725275	0.967033	0.967033	1.20879	0.725275	0.725275	0.483516	0.725275	0.725275	0.725275	0.725275	0.483516	0.483516	0.241758	0.483516	0.725275	0.725275	0.483516	0.725275	0.725275	0.967033	0.967033	0.967033	0.967033	0.967033	0.725275	0.967033	0.967033	1.20879	1.45055	1.20879	2.65934	2.9011	3.38462	4.10989	4.83516	3.86813	3.62637	2.41758	1.93407
Merged-chr11-114867469-2	1.69231	1.93407	1.93407	1.45055	0.967033	1.20879	1.20879	1.20879	1.20879	1.93407	2.17582	2.41758	2.9011	3.86813	3.14286	2.41758	2.41758	2.17582	2.17582	1.93407	1.93407	2.17582	1.20879	0.483516	1.45055	1.93407	1.69231	2.41758	3.14286	4.35165	5.07692	5.31868	4.83516	4.59341	4.83516	4.83516	4.35165	3.38462	3.14286	2.41758	2.41758	3.14286	3.38462	4.35165	4.59341	5.31868	7.73626	8.46154	9.42857
Merged-chr6-115814317-2	0	0.241758	0.483516	0.483516	0.483516	0.483516	0.241758	0	0.483516	0.483516	0.483516	0.483516	0	0	0.241758	0.483516	0.483516	0.483516	0.483516	0	0	0	0.241758	0.241758	0.967033	0.967033	0.967033	1.20879	1.20879	1.20879	1.20879	1.20879	1.69231	1.45055	2.17582	2.9011	2.41758	2.9011	3.38462	2.41758	4.59341	6.04396	7.25275	8.46154	9.18681	6.76923	6.04396	4.59341	3.14286
Merged-chr5-14738591-2	0	0	0	0	0	0	0	0	0	0.241758	0.241758	0.241758	0.241758	0	0	0	0	0	0	0	0	0	0.241758	0.241758	0.241758	0.241758	0.241758	0	0	0	0	0	0	0	0	0	0	0	0	0.483516	0.483516	0.725275	0.725275	0.483516	0.725275	0.483516	0.725275	0.967033	0.725275
Merged-chr5-16109806-2	1.45055	1.69231	0.967033	0.967033	0.725275	0.483516	0.483516	0.241758	0.241758	0	0	0.725275	0.967033	0.967033	0.967033	0.483516	0.725275	0.483516	0.483516	0.483516	0.725275	0.483516	0.483516	0.725275	0.483516	0.241758	0.483516	0.967033	0.967033	1.20879	1.20879	0.967033	0.725275	0.483516	0.483516	0.483516	0.241758	0.241758	0.483516	0.483516	1.45055	1.45055	1.69231	1.69231	2.17582	1.69231	2.17582	1.93407	2.41758
Merged-chr5-16092897-2	0.725275	0.967033	1.20879	0.967033	1.20879	1.69231	1.45055	1.20879	0.967033	0.725275	0.483516	0.483516	0.725275	0.241758	0.483516	0.483516	0.483516	0.483516	0.483516	0.725275	0.725275	0.967033	1.20879	1.20879	0.967033	0.725275	0.725275	0.483516	0.483516	0.241758	0.483516	0.241758	0.241758	0.241758	0.483516	0.241758	0.483516	0.483516	0.483516	0.483516	0.725275	0.967033	0.967033	0.725275	0.483516	0.967033	0.483516	0.725275	0.725275
Merged-chr10-70108426-2	3.62637	3.86813	3.14286	3.62637	2.9011	2.65934	2.41758	1.93407	3.14286	2.9011	2.17582	2.17582	2.17582	0.967033	1.45055	2.41758	3.86813	3.86813	5.07692	5.8022	4.59341	3.62637	4.59341	4.10989	4.10989	5.07692	5.07692	5.07692	3.86813	3.62637	2.9011	3.86813	4.83516	5.8022	7.01099	7.25275	6.52747	7.25275	8.7033	9.67033	9.91209	10.8791	9.67033	10.1538	9.91209	9.91209	11.1209	13.5385	12.3297
Merged-chr10-70164660-3	1.20879	0.725275	0.241758	0.725275	0.967033	1.20879	2.17582	1.69231	2.17582	2.9011	2.17582	1.69231	1.20879	0.967033	0.241758	0.483516	0.967033	0.967033	0.725275	0.967033	0.967033	0.725275	0.725275	0.483516	0.725275	0.241758	0.483516	0.483516	0.483516	1.45055	1.45055	1.93407	2.41758	1.69231	2.41758	2.9011	2.41758	3.14286	2.65934	3.86813	5.31868	7.97802	9.91209	11.1209	10.6374	9.18681	7.73626	8.21978	8.7033
Merged-chr2-127464270-2	0	1.20879	1.20879	1.20879	1.20879	0.483516	0.483516	0.483516	0	0	0	0	0	0	0	0.241758	0.241758	0.483516	1.20879	1.45055	1.20879	1.20879	0.241758	0.725275	0.967033	1.45055	1.45055	1.69231	0.967033	0.725275	0.725275	0.967033	0.725275	0.967033	0.725275	0.725275	0.483516	0.483516	0.241758	0.483516	0.967033	0.967033	0.967033	0.725275	0.725275	0	0.241758	0.483516	0.483516
Merged-chr7-46410813-5	1.45055	0.725275	0.483516	0.725275	0.967033	1.45055	1.69231	2.41758	1.93407	2.17582	1.45055	0.967033	1.20879	0.725275	0.725275	0.725275	0.483516	0	0	0	0	0.241758	0.725275	0.725275	0.967033	0.967033	1.20879	1.45055	1.45055	1.93407	3.14286	2.9011	3.14286	3.14286	2.9011	1.93407	1.69231	2.17582	2.17582	4.35165	5.31868	6.28571	8.7033	10.1538	7.73626	7.25275	6.52747	4.35165	4.83516
Merged-chr8-93908188-2	0	0	0	0.241758	0.241758	0.241758	0.241758	0.241758	0	0	0	0.241758	0.241758	0.483516	1.45055	1.69231	1.45055	1.45055	0.483516	0.241758	0.241758	0.241758	0.483516	0.967033	0.725275	0.725275	1.20879	0.967033	0.725275	0.725275	0.483516	0.725275	0.483516	0.725275	1.69231	1.69231	1.93407	1.93407	0.967033	1.45055	0.725275	1.20879	1.45055	1.20879	0.967033	1.20879	0.967033	0.967033	0.967033
Merged-chr2-77454628-2	0.241758	0.241758	0.483516	0.483516	0.483516	0.241758	0	0	0.241758	0.241758	0.241758	0.241758	0.241758	0	0	0	0	0	0	0.241758	0.241758	0.241758	0.483516	0.483516	0.241758	0.483516	0.967033	0.725275	0.725275	0.725275	0.241758	0.241758	0.483516	2.41758	2.9011	3.38462	3.38462	4.10989	3.38462	3.86813	4.59341	5.31868	6.76923	6.28571	4.35165	4.35165	3.14286	1.93407	3.14286
Merged-chr14-17674800-2	0	0	0	0.241758	0.241758	0.483516	0.483516	0.483516	0.241758	0	0.483516	0.967033	0.967033	1.20879	1.20879	0.967033	0.483516	0.483516	0.483516	0.483516	0.483516	0.725275	0.483516	0.483516	0.483516	0.725275	0.483516	0.483516	0.483516	0	0	0	0	0.483516	0.725275	2.41758	3.38462	3.14286	2.9011	2.9011	1.93407	1.69231	1.93407	0.967033	0.967033	1.45055	3.62637	3.86813	6.52747
Merged-chr6-67276909-2	0	0.725275	0.725275	0.725275	1.20879	1.69231	2.41758	2.41758	2.41758	1.45055	1.20879	0.967033	1.45055	1.69231	1.20879	0.967033	0.967033	0.483516	0.967033	1.93407	1.93407	2.9011	3.14286	3.14286	3.14286	3.14286	2.9011	2.65934	2.65934	2.9011	3.38462	2.9011	2.41758	2.41758	1.45055	0.967033	0.725275	1.45055	1.20879	1.20879	1.69231	1.93407	2.17582	2.65934	2.41758	1.93407	1.20879	0.967033	1.93407
Merged-chr19-23996521-2	0	0.483516	0.725275	0.725275	0.483516	0.241758	0.241758	0	0.483516	0.483516	0.483516	0.725275	0.483516	0.483516	0.483516	0.725275	0.725275	0.483516	0.725275	0.725275	0.241758	0.241758	0	0.483516	0.483516	0.483516	0.725275	0.483516	0.483516	0.725275	0.725275	1.93407	2.65934	2.9011	3.86813	3.38462	2.9011	2.65934	2.41758	2.41758	3.14286	3.62637	4.59341	6.04396	8.94505	9.42857	8.94505	7.01099	4.59341
Merged-chr10-40109111-5	1.69231	1.20879	1.93407	1.45055	2.17582	2.65934	4.10989	3.38462	3.62637	3.62637	3.14286	3.14286	3.62637	3.86813	4.83516	4.35165	4.35165	4.35165	3.86813	4.83516	4.83516	5.31868	5.8022	6.76923	6.28571	5.31868	6.52747	7.49451	7.97802	7.73626	7.97802	12.3297	13.5385	14.5055	16.4396	17.4066	13.2967	11.3626	9.18681	7.01099	4.83516	4.10989	5.8022	5.8022	6.52747	7.25275	7.01099	6.52747	5.8022
Merged-chr10-40084907-2	2.65934	2.65934	2.41758	2.17582	1.93407	0.967033	0.725275	0.967033	1.20879	1.45055	0.967033	0.967033	1.20879	1.20879	1.45055	4.10989	5.56044	5.56044	5.8022	5.07692	4.10989	5.56044	6.76923	7.49451	7.73626	7.01099	4.83516	2.9011	3.14286	2.41758	1.69231	1.69231	1.93407	1.45055	2.17582	2.9011	2.9011	5.07692	4.59341	5.07692	6.28571	6.52747	5.56044	6.04396	6.28571	4.59341	4.35165	3.62637	3.14286
Merged-chr10-40058170-2	2.17582	2.17582	3.14286	2.65934	2.17582	2.41758	2.41758	1.20879	2.41758	3.14286	2.65934	3.14286	3.14286	1.93407	1.45055	0.967033	0.967033	1.45055	1.45055	2.41758	2.17582	2.17582	2.41758	2.41758	2.17582	2.9011	2.9011	2.41758	1.93407	2.65934	2.65934	2.41758	3.62637	3.38462	3.14286	4.35165	4.83516	4.35165	4.59341	6.04396	4.59341	4.35165	5.07692	4.35165	3.86813	4.83516	4.10989	3.86813	3.62637
Merged-chr18-65169648-2	1.45055	0.483516	0.483516	0.483516	0.483516	0.483516	0.483516	0	0.241758	0.241758	0.483516	0.483516	1.20879	0.967033	0.967033	0.725275	0.725275	0	0	0.241758	0.725275	0.725275	0.725275	0.725275	0.725275	0.725275	1.20879	1.45055	1.93407	1.93407	1.69231	1.69231	1.45055	2.17582	2.9011	3.62637	3.14286	2.9011	1.93407	1.20879	2.41758	4.59341	6.04396	6.52747	6.52747	7.73626	8.21978	8.21978	7.73626
Merged-chr18-65175935-2	0.241758	0.483516	0.483516	0.725275	0.725275	0.725275	0.483516	0.483516	0.241758	0.241758	0.241758	0.241758	0.241758	0.483516	0.483516	0.725275	0.725275	0.241758	0.483516	0.241758	0.483516	0.483516	0.241758	0.241758	0.241758	0	0	0	0.241758	0.725275	0.967033	0.967033	1.20879	0.725275	0.967033	1.69231	1.93407	1.93407	2.65934	2.9011	2.65934	2.65934	2.9011	2.41758	2.65934	3.14286	2.9011	3.62637	3.38462
Merged-chr18-65132506-2	4.10989	2.65934	1.69231	0.967033	0.725275	0.483516	0.725275	0.725275	0.241758	0.483516	0.725275	0.967033	1.20879	1.45055	1.20879	1.45055	1.45055	1.45055	1.20879	1.20879	1.20879	0.967033	0.967033	0.967033	1.69231	1.69231	1.93407	2.9011	2.65934	2.65934	2.65934	3.62637	3.62637	5.07692	6.76923	7.01099	6.28571	7.97802	7.01099	8.46154	10.6374	10.8791	11.6044	11.3626	10.1538	7.97802	6.52747	4.59341	5.07692
Merged-chr18-65135639-2	6.28571	7.01099	6.52747	6.52747	7.01099	8.94505	11.1209	10.8791	8.7033	7.97802	5.56044	4.59341	3.86813	4.83516	4.35165	5.07692	6.76923	8.7033	9.67033	10.1538	8.7033	6.28571	5.31868	4.35165	4.83516	5.07692	6.52747	5.8022	6.04396	5.07692	4.35165	3.14286	3.62637	2.65934	3.62637	4.35165	3.38462	3.14286	3.38462	2.41758	3.62637	4.10989	4.83516	4.59341	4.59341	6.28571	6.76923	7.49451	9.42857
Merged-chr19-5710887-2	1.20879	0.483516	0	0	0.241758	0.241758	0.241758	0.241758	0.241758	0	0	0	0	0	0	0.241758	0.241758	0.241758	0.241758	0.967033	0.967033	0.967033	1.20879	0.967033	0.483516	0.241758	0.241758	0.967033	0.967033	1.45055	1.93407	2.17582	2.41758	2.65934	2.17582	1.69231	1.93407	1.20879	1.93407	2.65934	3.14286	3.14286	2.9011	2.9011	2.65934	2.41758	2.17582	2.9011	2.65934
Merged-chr1-63107987-3	0	0	0	0	0	0	0	0	0	0.241758	0.967033	0.967033	1.45055	1.69231	1.45055	0.967033	0.967033	0.967033	0.725275	0.483516	0.483516	0	0	0	0.241758	0.241758	0.483516	0.483516	0.483516	0.241758	0.725275	0.967033	1.93407	2.41758	1.93407	1.69231	0.967033	0.725275	0.483516	1.20879	1.45055	1.20879	0.967033	0.725275	0.241758	0	0.241758	0.483516	0.967033
Merged-chr1-132059555-2	0	0	0	0	0	0	0	0	0	0	0.483516	0.483516	0.483516	0.483516	0	0	0	0.483516	0.725275	0.725275	0.725275	0.725275	0.241758	0.241758	0.483516	0.483516	0.483516	1.20879	1.20879	1.45055	1.45055	1.20879	0.967033	0.725275	0.483516	0.241758	0	0.725275	1.69231	1.69231	1.93407	1.93407	2.9011	3.38462	3.62637	4.10989	5.31868	4.35165	4.10989
Merged-chr16-25826226-2	0	0	0.241758	0.241758	0.483516	0.483516	0.241758	0.241758	0.241758	0	0	0	0	0	0	0.483516	0.483516	0.483516	0.483516	0.725275	0.241758	0.241758	0.241758	0.241758	0	0	0	0	0	0.241758	0.241758	0.241758	0.241758	0.725275	0.725275	1.20879	1.20879	0.967033	0.967033	0.725275	0.725275	0.967033	1.69231	1.93407	2.17582	1.69231	1.69231	2.17582	2.65934
Merged-chr5-29761800-2	0	1.69231	1.69231	1.69231	0.967033	0.483516	0.241758	1.20879	1.45055	1.45055	1.45055	0.967033	0	0.241758	0.483516	0.483516	0.967033	0.967033	0.967033	1.20879	1.20879	1.20879	1.45055	2.9011	2.65934	2.65934	1.93407	1.69231	0.483516	0.967033	0.725275	0.483516	1.20879	1.20879	0.967033	0.967033	0.483516	0.241758	0.483516	0.483516	0.967033	1.20879	0.967033	1.69231	0.967033	1.20879	1.20879	0.725275	0.725275
Merged-chrX-159944168-2	0.483516	0.483516	0.483516	0.725275	0.483516	0.241758	0.241758	0.483516	0.241758	0.967033	0.967033	0.967033	0.725275	0.483516	0	0	0.725275	0.967033	1.20879	1.20879	0.967033	0.725275	0.241758	0.483516	1.45055	1.93407	1.93407	2.17582	2.17582	1.45055	1.45055	1.45055	1.93407	1.93407	1.69231	0.967033	0.241758	0	0.483516	0.967033	2.17582	3.62637	4.59341	5.56044	6.52747	5.56044	7.01099	7.01099	7.25275
Merged-chr4-41664646-3	0	0	0	0	0	0.241758	0.725275	0.725275	1.20879	1.20879	1.20879	0.967033	0.967033	0.725275	1.20879	0.967033	0.725275	0.725275	0.241758	0.725275	0.967033	0.967033	1.45055	1.20879	0.725275	0.725275	0.725275	0.483516	0.483516	0.241758	0.241758	0.725275	1.20879	1.69231	1.93407	2.9011	2.9011	2.65934	2.65934	2.9011	2.41758	2.9011	2.41758	1.93407	0.967033	0.725275	0.483516	1.20879	1.20879
Merged-chr5-27318548-2	0	0.967033	0.483516	0.483516	0.241758	0.241758	0	0.241758	0.241758	0.241758	0.725275	0.483516	0.483516	0.483516	0.967033	0.483516	0.483516	0.483516	0.241758	0	0	0.483516	0.725275	0.725275	1.20879	2.17582	2.17582	2.9011	2.9011	2.65934	2.17582	1.69231	0.967033	0.967033	1.93407	2.17582	2.65934	2.17582	2.17582	0.967033	0	1.20879	2.65934	4.10989	5.31868	5.07692	4.35165	3.62637	2.65934
Merged-chr18-80235460-2	0.483516	0.241758	0	0.241758	0.241758	0.241758	0.241758	0.725275	0.483516	0.967033	1.45055	1.45055	0.967033	0.483516	0	0	0	0	0	0	0	0.483516	0.483516	0.483516	0.483516	0.483516	0.725275	1.45055	1.93407	2.41758	3.14286	2.9011	2.9011	2.65934	3.14286	3.62637	3.86813	3.62637	4.35165	4.83516	4.59341	5.56044	5.07692	4.59341	3.62637	3.38462	2.9011	2.17582	2.17582
Merged-chr2-152860510-3	1.69231	2.17582	1.93407	1.20879	0.725275	1.45055	1.45055	2.41758	2.41758	2.41758	2.9011	3.38462	2.65934	3.14286	2.9011	1.93407	2.41758	2.17582	2.41758	2.41758	2.65934	2.17582	2.17582	1.20879	0.967033	0.725275	0.241758	0.241758	0.241758	0.241758	0.483516	0.241758	0.241758	0.241758	0.483516	0.725275	1.20879	1.45055	1.45055	1.20879	0.725275	0.241758	0.483516	0.483516	0.725275	0.967033	1.20879	1.20879	1.20879
Merged-chr5-53274042-2	4.35165	3.86813	4.10989	3.14286	2.41758	3.38462	3.38462	2.9011	2.9011	1.93407	0.967033	1.45055	2.17582	2.41758	1.93407	1.69231	0.241758	0	0	0	0	0	0	0.725275	0.967033	1.93407	2.9011	3.14286	3.38462	2.9011	3.38462	2.41758	2.9011	3.62637	6.28571	5.56044	5.56044	6.28571	5.56044	4.59341	4.59341	4.83516	5.56044	6.52747	7.73626	8.46154	8.7033	7.49451	5.8022
Merged-chr8-120540815-3	14.5055	14.7473	11.6044	11.1209	11.8462	11.8462	10.8791	12.5714	13.2967	11.6044	12.0879	11.6044	13.0549	16.4396	14.989	14.989	14.2637	14.5055	15.7143	15.956	15.956	16.6813	16.6813	16.4396	19.8242	20.0659	18.1319	15.4725	13.5385	10.8791	8.21978	7.01099	5.56044	3.14286	5.8022	7.73626	9.67033	11.3626	14.022	11.8462	10.1538	9.18681	6.76923	6.04396	8.46154	9.91209	12.5714	14.7473	15.2308
Merged-chr12-98720435-2	0.967033	0.241758	0.483516	0.483516	0.967033	0.725275	0.725275	0.967033	0.483516	0.483516	0.483516	0	0	0.725275	0.725275	0.725275	0.725275	0.967033	0.483516	0.483516	0.483516	0.725275	0.241758	0.241758	0.241758	0.241758	0.241758	0.483516	0.967033	0.967033	0.725275	1.20879	0.967033	0.725275	0.967033	0.725275	0.725275	0.967033	1.20879	0.967033	1.20879	1.20879	0.967033	0.725275	0.967033	0.967033	1.20879	1.20879	1.45055
Merged-chr8-12987805-2	0.967033	0.967033	0.725275	1.20879	0.725275	0.725275	0.967033	1.45055	0.967033	1.45055	1.20879	0.967033	0.725275	0.483516	0.241758	0.241758	0.241758	0	0	0	0.483516	0.483516	0.725275	0.725275	0.967033	0.483516	0.483516	0.241758	0.241758	0.241758	0.241758	0.483516	0.725275	1.20879	0.967033	0.967033	0.725275	0.967033	0.725275	0.967033	1.45055	1.20879	1.20879	1.20879	1.20879	0.967033	0.967033	0.967033	0.967033
Merged-chr11-102549507-2	2.41758	2.17582	2.65934	3.14286	3.62637	2.9011	2.41758	1.45055	1.20879	1.45055	1.45055	1.93407	1.69231	1.69231	1.20879	0.725275	0.483516	0.483516	0.483516	0.241758	0.241758	0.483516	0.483516	0.483516	0.483516	0.483516	0.483516	0.241758	0.241758	0.241758	0	0.241758	1.20879	1.93407	2.41758	2.41758	1.93407	1.69231	1.45055	1.45055	1.93407	1.93407	1.69231	1.93407	1.45055	1.69231	1.93407	2.17582	2.41758
Merged-chr11-102494603-3	1.20879	1.20879	0.483516	0.241758	0.483516	0.241758	0.241758	0.483516	0.967033	0.967033	1.20879	1.93407	1.20879	0.967033	0.725275	0.725275	0.967033	2.41758	3.14286	3.86813	5.31868	6.04396	8.21978	8.7033	7.73626	6.76923	4.35165	2.17582	1.69231	3.62637	4.83516	7.25275	11.8462	15.2308	16.6813	17.4066	15.2308	13.0549	11.1209	7.25275	5.8022	3.86813	3.14286	2.65934	2.41758	2.65934	4.10989	4.59341	4.83516
Merged-chr13-56133435-2	0	0.725275	0.967033	0.725275	0.725275	0.967033	0.967033	0.483516	0.483516	0.725275	0.725275	0.725275	0.967033	0.725275	1.20879	1.69231	2.65934	4.10989	5.56044	5.56044	5.8022	5.31868	3.62637	3.14286	2.41758	1.93407	2.9011	2.9011	4.35165	5.56044	4.59341	4.83516	6.04396	4.35165	4.83516	5.8022	5.8022	5.07692	4.83516	4.10989	4.35165	3.86813	3.38462	2.9011	2.17582	1.93407	1.69231	0.967033	1.20879
Merged-chr6-118821745-2	0.967033	0.967033	0.967033	0.725275	0.241758	0	0	0	0.241758	0.241758	0.241758	0.241758	0.483516	0.483516	0.725275	1.20879	1.20879	0.967033	0.483516	0.725275	0.241758	0.241758	0.241758	0	0	0	0.241758	0.241758	0.241758	0.967033	0.725275	1.20879	1.20879	1.20879	0.725275	0.725275	1.45055	1.20879	1.45055	1.69231	1.45055	1.93407	2.65934	2.65934	2.9011	2.41758	2.17582	2.41758	3.62637
[truncated: 2,525 more rows]
[truncated: 919 more columns]

## Sheet: Soleus-specifc Heatmap
	Quad1 - H3K4me2
[truncated: 1,811 more rows]
[truncated: 919 more columns]
