# Supplementary material for: Dynamic enhancers control skeletal muscle identity and reprogramming
Source: PLoS Biol. 2019 Oct 7;17(10):e3000467. doi: 10.1371/journal.pbio.3000467 (PMC6799888; doi:10.1371/journal.pbio.3000467)
Supplement: S11 Data — (XLSX) [file pbio.3000467.s022.xlsx]

## Sheet: EMR-Heatmap
	Sed Quad 1 -H3K4me2
Gene	-3000	-2950	-2900	-2850	-2800	-2750	-2700	-2650	-2600	-2550	-2500	-2450	-2400	-2350	-2300	-2250	-2200	-2150	-2100	-2050	-2000	-1950	-1900	-1850	-1800	-1750	-1700	-1650	-1600	-1550	-1500	-1450	-1400	-1350	-1300	-1250	-1200	-1150	-1100	-1050	-1000	-950	-900	-850	-800	-750	-700	-650	-600
Merged-chr18-76961374-2	1.03627	1.03627	1.03627	1.29534	1.29534	0.259067	0.259067	0.518135	0.518135	0.777202	0.777202	0.777202	0.518135	0.259067	0.259067	1.03627	1.29534	1.5544	1.5544	1.03627	0.777202	0.518135	0.259067	0.259067	1.11022e-16	1.11022e-16	0.518135	0.777202	0.777202	0.777202	2.07254	1.5544	1.29534	1.5544	1.29534	0.777202	1.81347	2.84974	2.84974	3.10881	2.84974	2.33161	2.33161	3.10881	3.36788	3.36788	2.84974	2.33161	2.07254
Merged-chr10-82897983-2	1.03627	1.29534	1.03627	1.03627	0.518135	0.518135	0.259067	0	0.518135	0.518135	1.03627	1.5544	1.81347	1.5544	1.81347	1.5544	1.81347	2.07254	2.07254	1.5544	1.29534	0.777202	0.518135	0.518135	0.518135	2.07254	2.33161	1.81347	2.07254	2.07254	1.03627	0.777202	0.777202	1.03627	1.29534	1.03627	1.03627	1.03627	0.777202	0.777202	0.777202	0.777202	0.777202	0.518135	0.259067	0.518135	0.777202	0.777202	0.518135
Merged-chr14-47104690-2	0.518135	0.518135	0.518135	0.259067	0.259067	0.259067	0.259067	0.259067	0.518135	0.518135	0.259067	0.259067	0.518135	0.518135	0.518135	0.518135	0.518135	0.259067	0	0	0.518135	0.518135	0.518135	0.518135	0.518135	0	0	0.259067	1.03627	1.03627	1.81347	2.07254	1.81347	1.03627	1.03627	0.518135	0.259067	0.259067	0.777202	1.03627	0.777202	1.5544	1.5544	1.03627	0.777202	0.777202	0.518135	0.518135	0.518135
Merged-chr13-74363252-2	0	0.518135	0.518135	0.518135	0.259067	0.259067	0.259067	0.518135	0.777202	1.03627	1.03627	1.03627	0.777202	0.777202	1.03627	1.29534	1.5544	2.07254	1.5544	1.5544	2.07254	2.07254	2.33161	2.33161	2.07254	1.5544	1.29534	1.03627	1.03627	2.07254	2.84974	3.36788	5.44041	5.95855	6.21762	6.73575	6.99482	5.18135	5.44041	4.14508	3.10881	2.84974	4.14508	4.14508	5.44041	6.99482	6.47668	6.21762	5.44041
Merged-chr7-46098631-2	0	0	0	0.518135	0.518135	0.518135	0.518135	0.518135	0	0	0	0.518135	0.518135	1.03627	1.29534	1.5544	1.29534	1.29534	0.777202	1.81347	2.07254	2.59067	3.36788	3.62694	2.59067	2.59067	3.36788	3.88601	4.66321	6.47668	7.25389	7.51295	8.29016	6.99482	5.18135	5.44041	3.88601	3.88601	4.14508	4.14508	2.84974	2.84974	4.40415	5.18135	4.92228	5.95855	4.92228	3.10881	3.62694
Merged-chr7-115474523-2	4.66321	3.88601	3.62694	3.10881	2.33161	1.29534	1.29534	0.518135	0.259067	0.259067	0.259067	0.259067	0.518135	0.777202	1.81347	3.10881	4.92228	5.44041	6.47668	6.73575	8.03109	7.25389	7.25389	6.21762	4.40415	2.84974	3.62694	4.40415	4.40415	4.92228	3.62694	2.33161	3.10881	2.07254	2.33161	2.33161	1.81347	1.5544	2.33161	1.81347	1.5544	1.29534	1.5544	1.03627	1.29534	1.81347	1.5544	1.29534	1.03627
Merged-chr2-158078504-3	0	0	0.259067	-1.11022e-16	-1.11022e-16	1.03627	1.29534	1.81347	2.07254	1.81347	1.03627	1.03627	0.777202	0.777202	0.777202	1.03627	1.03627	1.03627	0.777202	0.518135	0.518135	0.259067	-1.11022e-16	0.777202	0.777202	1.29534	1.5544	1.5544	1.03627	1.03627	0.259067	0.259067	-1.66533e-16	-1.66533e-16	-1.66533e-16	-1.66533e-16	-1.66533e-16	0.259067	0.259067	0.518135	0.777202	1.03627	1.03627	1.03627	0.777202	0.777202	0.259067	0.259067	0.259067
Merged-chr3-152458769-2	0.259067	0.777202	1.03627	1.03627	2.07254	1.81347	1.5544	1.5544	1.5544	1.03627	1.29534	1.03627	0.777202	0.777202	0.259067	-5.55112e-17	-5.55112e-17	0.259067	0.518135	0.518135	0.777202	1.03627	1.03627	1.29534	1.29534	1.03627	1.03627	1.29534	2.07254	2.07254	2.33161	2.07254	1.81347	0.777202	1.03627	1.03627	2.84974	3.10881	2.59067	2.84974	3.10881	1.81347	1.81347	2.33161	1.5544	1.5544	1.29534	1.29534	1.03627
Merged-chr16-4768088-2	0	0	0	0.259067	0.259067	0.518135	0.777202	0.777202	0.777202	0.518135	1.03627	0.777202	0.777202	0.518135	0.777202	0.518135	0.777202	0.777202	1.03627	0.777202	0.518135	0.518135	1.29534	1.29534	1.5544	2.07254	2.07254	1.29534	1.03627	1.29534	0.777202	1.03627	1.03627	0.777202	0.518135	0.259067	0.259067	0.259067	0.777202	1.5544	2.33161	2.07254	2.07254	3.10881	3.36788	2.59067	3.10881	3.62694	2.07254
Merged-chr10-7629100-2	0	1.03627	0.777202	0.777202	0.777202	0.777202	-2.22045e-16	0.259067	0.259067	0.259067	0.777202	0.518135	0.518135	1.03627	1.5544	1.03627	1.03627	1.03627	0.259067	-1.66533e-16	-1.66533e-16	0.259067	0.518135	0.518135	0.518135	0.777202	0.518135	0.518135	0.518135	0.777202	0.518135	0.518135	0.259067	1.03627	1.03627	1.03627	1.29534	1.29534	0.518135	0.777202	1.03627	0.777202	0.777202	0.777202	0.259067	0.259067	0.259067	0.259067	0.259067
Merged-chr16-91505380-2	0	0	0	0	0	0	0	0	0	0.259067	0.259067	0.518135	0.518135	0.518135	0.259067	0.259067	0	0.259067	0.259067	0.777202	1.03627	1.29534	1.29534	0.777202	0.777202	0.777202	0.518135	0.259067	0.259067	1.11022e-16	1.11022e-16	1.11022e-16	0.259067	0.518135	0.518135	0.518135	0.777202	0.518135	0.518135	1.5544	2.07254	2.33161	2.59067	3.10881	2.07254	2.07254	2.33161	2.33161	1.81347
Merged-chr9-59389829-2	0	0.518135	0.259067	0.259067	0.259067	0.259067	0.259067	0.259067	0.259067	0.259067	0.259067	0.259067	0.518135	0.518135	0.518135	0.518135	0.259067	0	0	0.777202	0.777202	0.777202	1.03627	1.29534	1.03627	1.5544	2.07254	2.33161	2.59067	2.33161	1.81347	1.81347	1.03627	1.29534	1.5544	2.59067	4.14508	4.92228	4.14508	3.88601	2.84974	2.33161	3.36788	5.69948	6.21762	6.73575	6.73575	4.40415	3.62694
Merged-chr19-9112052-2	0.259067	0.259067	0.259067	0	0	0	0.259067	0.518135	0.777202	1.03627	0.777202	0.777202	0.518135	0.259067	-1.11022e-16	-1.11022e-16	0.518135	0.777202	0.777202	0.777202	0.777202	0.518135	0.518135	0.777202	1.03627	1.03627	0.777202	0.518135	0.259067	0.259067	0.259067	0.259067	1.03627	0.777202	0.777202	1.03627	1.03627	0.259067	0.259067	0.518135	0.259067	0.259067	0.259067	0.259067	-1.11022e-16	-1.11022e-16	-1.11022e-16	0.518135	0.777202
Merged-chr4-3832296-2	0.259067	0.259067	0.259067	0.259067	0.259067	0	0	0	0	0.259067	0.518135	1.5544	1.81347	2.33161	2.07254	1.81347	1.03627	0.518135	0.259067	0	0	0	0.259067	0.259067	0.259067	0.259067	0	0	0.259067	0.259067	0.259067	0.259067	0.259067	0.518135	0.518135	0.518135	0.518135	0.518135	0	0.777202	1.81347	1.81347	1.81347	2.07254	1.81347	0.777202	0.777202	0.777202	0.259067
Merged-chr2-33453294-2	0.518135	0.777202	0.518135	0.518135	1.03627	0.777202	0.518135	0.518135	0.777202	0.777202	1.03627	1.03627	1.03627	1.03627	0.518135	0.259067	0.259067	0.259067	0.259067	0.518135	0.777202	0.777202	1.29534	1.29534	1.5544	1.29534	0.777202	1.03627	0.518135	0.518135	0.518135	0.777202	0.777202	1.03627	1.03627	0.777202	0.777202	0.518135	0.777202	0.518135	0.777202	1.29534	1.29534	1.5544	1.81347	2.33161	3.10881	2.84974	3.36788
Merged-chrX-73358889-2	0	0	0	0.259067	0.259067	0.259067	0.259067	0.259067	0	0	0	0	0	0	0.259067	0.259067	0.259067	0.259067	0.259067	0.259067	0.259067	0.259067	0.259067	0.259067	0	0	0	0	0	0	0.259067	0.259067	0.259067	0.518135	0.518135	0.259067	0.259067	0.259067	0	0.518135	0.518135	0.518135	0.518135	0.259067	0	0	0	0	0
Merged-chr6-120443224-2	0	0	0	0	0	0	0	0.259067	0.259067	0.259067	0.259067	0.259067	0.259067	0.259067	0.259067	0.518135	0.518135	0.259067	0.259067	0.259067	0	0	0	0	0.259067	0.518135	0.777202	0.777202	0.777202	0.777202	0.518135	0.777202	0.777202	1.29534	1.03627	1.81347	1.5544	1.5544	1.29534	1.5544	0.777202	1.29534	1.29534	1.29534	1.29534	1.81347	1.5544	1.5544	1.29534
Merged-chr2-72390347-2	0	0.777202	1.81347	1.03627	1.03627	1.29534	1.29534	0.259067	0.259067	0.259067	5.55112e-17	5.55112e-17	5.55112e-17	0.259067	0.259067	0.259067	0.259067	0.259067	5.55112e-17	5.55112e-17	0.518135	0.518135	0.518135	0.518135	0.518135	1.11022e-16	0.259067	0.259067	0.259067	0.518135	0.777202	0.518135	0.518135	0.518135	0.259067	1.11022e-16	0.518135	0.777202	0.777202	1.29534	1.29534	1.03627	0.777202	0.777202	0.518135	0.518135	0.518135	0.518135	1.03627
Merged-chr3-121206729-2	0	0	0	0.259067	0.259067	0.518135	0.518135	0.518135	0.259067	0.518135	0.259067	0.259067	0.518135	0.518135	0.259067	0.259067	0.259067	0	0	0	0	0	0	0.518135	0.518135	1.5544	1.5544	1.5544	1.81347	1.81347	0.777202	1.29534	1.81347	1.03627	1.03627	1.03627	0	0.259067	0.259067	0.777202	1.81347	2.07254	2.33161	2.33161	2.59067	2.33161	3.36788	4.40415	4.40415
Merged-chr14-24496343-2	1.5544	1.29534	1.03627	1.81347	1.5544	1.29534	1.29534	1.03627	0.518135	0.518135	0.518135	0.518135	0.518135	1.29534	1.5544	2.07254	1.81347	2.07254	1.03627	1.29534	1.03627	1.29534	2.07254	2.59067	2.33161	1.81347	1.5544	1.5544	1.5544	2.07254	2.33161	2.59067	2.07254	1.81347	1.5544	1.81347	1.81347	1.03627	1.29534	1.29534	1.03627	0.777202	1.29534	2.33161	2.07254	2.07254	2.33161	2.33161	1.03627
Merged-chr17-85087820-2	2.59067	3.10881	3.10881	3.10881	4.40415	4.66321	4.66321	5.69948	4.66321	3.36788	3.36788	3.36788	2.33161	2.33161	2.07254	3.36788	3.36788	3.88601	3.88601	3.36788	1.03627	1.03627	0.777202	1.5544	2.33161	3.88601	4.66321	4.92228	5.44041	5.69948	4.40415	5.69948	5.95855	5.69948	5.95855	5.44041	4.66321	3.62694	3.88601	2.59067	2.33161	2.07254	2.59067	1.81347	1.81347	2.59067	2.59067	3.36788	3.10881
Merged-chr6-48401404-2	1.03627	1.5544	1.5544	0.777202	0.777202	0.518135	0.259067	0.259067	1.03627	1.29534	1.5544	1.81347	1.81347	0.777202	1.29534	1.03627	0.777202	0.777202	0.777202	0.518135	1.03627	1.29534	1.29534	1.03627	1.5544	1.29534	1.29534	1.5544	1.81347	1.81347	1.5544	1.03627	0.777202	1.03627	0.518135	1.03627	1.03627	1.29534	0.777202	1.03627	0.518135	0.259067	0.777202	1.03627	0.777202	1.81347	3.10881	2.59067	2.84974
Merged-chr8-24824213-2	0	0	0	0	0	0	0.259067	0.518135	0.518135	0.518135	0.518135	0.259067	0	0	0	0	0	0	0	0	0	0	0	0.259067	0.518135	0.518135	0.518135	0.518135	0.259067	0	0	0	0	0	0	0.259067	0.259067	0.259067	0.259067	0.518135	0.259067	0.518135	0.518135	1.03627	1.03627	3.88601	4.14508	4.40415	6.73575
Merged-chr7-46672246-2	0	0	0	0	0	0	0	0.259067	0.518135	0.518135	0.518135	0.518135	0.518135	0.259067	0.259067	0.777202	0.777202	0.518135	0.518135	0.518135	-1.11022e-16	-1.11022e-16	-1.11022e-16	0.777202	0.777202	0.777202	0.777202	0.777202	-1.11022e-16	-1.11022e-16	0.259067	0.259067	0.259067	0.259067	0.259067	-1.11022e-16	0.259067	0.518135	0.777202	1.03627	1.03627	0.777202	0.518135	0.777202	0.777202	1.03627	1.29534	1.5544	0.777202
Merged-chr18-77185995-2	0	0	0.777202	0.777202	0.777202	1.03627	1.03627	0.518135	0.518135	0.518135	0.259067	0	0	0	0	0	0	0	0	0	0	0	0	0.259067	0.259067	0.518135	0.518135	0.518135	0.259067	0.259067	0.518135	0.518135	0.518135	0.518135	0.518135	0	0.518135	0.777202	2.07254	2.59067	3.10881	2.84974	2.07254	1.29534	1.5544	1.5544	2.59067	3.36788	4.14508
Merged-chr17-79335794-3	2.33161	2.59067	1.29534	1.5544	2.33161	2.59067	2.59067	2.59067	2.33161	3.10881	4.14508	4.40415	4.92228	5.18135	4.14508	2.07254	1.5544	1.03627	2.33161	3.36788	3.88601	3.88601	5.44041	3.88601	3.88601	5.18135	4.66321	3.10881	2.84974	2.33161	1.81347	2.07254	2.59067	2.84974	2.33161	2.33161	3.36788	2.84974	3.36788	3.10881	3.36788	2.07254	1.81347	1.5544	2.59067	4.14508	4.40415	5.44041	5.69948
Merged-chr16-87553523-2	0	0	0	0	0	0	0	0	0	0	0	0	0	0	0	0	0	0.518135	0.518135	0.518135	0.518135	0	0	0	0	0.259067	0.259067	0.259067	0.259067	0.518135	0.777202	0.777202	0.777202	1.03627	0.777202	0.259067	0.259067	0.777202	0.518135	0.518135	0.518135	0.518135	-1.11022e-16	0.259067	1.03627	1.81347	3.10881	4.40415	5.44041
Merged-chr8-46294415-2	0	0	0.259067	0.518135	0.518135	1.03627	1.29534	1.03627	0.777202	0.777202	0.259067	-5.55112e-17	0.259067	0.518135	0.777202	0.777202	1.03627	0.777202	0.518135	0.259067	0.777202	1.29534	1.29534	1.29534	1.29534	0.777202	0.259067	0.518135	1.29534	1.81347	2.33161	1.81347	2.07254	1.29534	1.03627	1.03627	1.03627	1.03627	1.03627	1.5544	1.5544	1.5544	1.5544	1.5544	0.777202	0.518135	0.518135	1.03627	1.5544
Merged-chr1-44218116-2	0	0	0	5.55112e-17	5.55112e-17	5.55112e-17	0.259067	1.03627	1.03627	1.29534	1.5544	1.81347	1.5544	1.81347	1.81347	1.81347	1.29534	1.5544	1.81347	2.59067	2.33161	2.33161	2.59067	3.10881	3.36788	3.88601	4.40415	5.44041	5.69948	6.47668	6.47668	5.18135	4.66321	3.36788	2.59067	2.59067	3.36788	3.10881	3.88601	3.62694	4.14508	4.14508	3.62694	2.59067	3.10881	2.59067	3.36788	3.10881	3.88601
Merged-chr2-77042627-2	0	0.518135	0.777202	0.777202	1.03627	1.29534	1.29534	1.03627	0.777202	0.777202	0.777202	0.518135	0.518135	0.518135	0.259067	-1.11022e-16	0.777202	0.777202	0.777202	0.777202	0.518135	0.259067	0.259067	0.777202	0.777202	1.03627	1.29534	0.777202	0.777202	0.777202	1.11022e-16	1.11022e-16	1.11022e-16	1.11022e-16	0.259067	0.259067	0.259067	0.518135	0.518135	0.259067	0.259067	0.259067	0.259067	0.518135	0.777202	0.777202	0.777202	0.518135	0.518135
Merged-chr8-22939686-2	0	0	0	0	0	0	0	0	0	0	0.259067	0.259067	0.518135	0.518135	0.518135	0.259067	0.518135	0.259067	0.777202	0.777202	0.777202	0.518135	0.518135	-1.11022e-16	-1.11022e-16	-1.11022e-16	-1.11022e-16	-1.11022e-16	0.518135	0.518135	0.518135	0.777202	1.29534	1.03627	1.03627	1.03627	0.518135	-2.22045e-16	-2.22045e-16	-2.22045e-16	-2.22045e-16	-2.22045e-16	-2.22045e-16	-2.22045e-16	0.518135	0.518135	0.518135	0.518135	0.518135
Merged-chr1-163724725-2	0.259067	0.259067	0.259067	0.259067	0.777202	0.518135	0.518135	0.518135	1.03627	0.518135	0.777202	0.777202	0.777202	0.259067	0.518135	0.259067	0.259067	1.03627	1.03627	1.29534	1.5544	1.5544	0.777202	1.5544	1.03627	1.03627	1.29534	1.5544	0.777202	1.03627	1.03627	1.03627	1.03627	1.81347	1.81347	1.81347	2.59067	2.84974	2.33161	3.10881	2.33161	2.07254	2.33161	2.59067	2.84974	4.14508	4.14508	3.62694	3.62694
Merged-chr7-46204295-2	0	0.777202	0.518135	0.518135	0.518135	0.259067	-1.11022e-16	-1.11022e-16	-1.11022e-16	-1.11022e-16	-1.11022e-16	-1.11022e-16	-1.11022e-16	-1.11022e-16	-1.11022e-16	0.259067	0.518135	0.518135	0.518135	0.518135	0.259067	0.259067	0.777202	1.03627	1.29534	1.29534	2.84974	2.59067	2.33161	3.10881	2.84974	2.59067	2.59067	3.10881	2.07254	2.07254	3.10881	3.10881	2.59067	2.59067	2.07254	1.03627	2.07254	2.33161	2.84974	3.10881	2.07254	2.07254	2.33161
Merged-chr15-6580134-2	0	0	0.518135	-1.11022e-16	-1.11022e-16	-1.11022e-16	-1.11022e-16	0.777202	1.03627	1.5544	2.07254	2.33161	1.81347	1.5544	1.5544	1.03627	1.03627	1.29534	1.81347	2.07254	2.07254	1.81347	1.81347	1.03627	0.518135	0.259067	0.259067	0.518135	0.518135	0.518135	0.518135	0.259067	0.259067	0.259067	1.81347	2.07254	2.59067	4.14508	6.47668	5.95855	6.99482	7.77202	5.44041	5.18135	4.92228	4.92228	4.40415	5.18135	4.14508
Merged-chr10-52025215-2	1.03627	0.259067	7.21645e-16	1.5544	2.59067	3.88601	4.66321	5.69948	4.66321	4.14508	2.84974	2.33161	1.5544	2.59067	3.36788	3.88601	4.14508	4.40415	4.66321	4.14508	4.66321	5.44041	6.21762	6.47668	6.21762	6.21762	6.21762	5.69948	4.40415	4.40415	4.66321	4.14508	4.14508	5.18135	5.18135	4.92228	4.14508	3.36788	3.36788	3.62694	4.92228	6.73575	5.95855	8.03109	6.73575	5.44041	3.88601	4.92228	2.33161
Merged-chr9-110052274-2	0.777202	0.518135	0.259067	0.259067	-1.11022e-16	-1.11022e-16	0.259067	0.259067	0.259067	0.518135	0.777202	0.518135	0.518135	0.518135	0.518135	0.777202	1.5544	1.5544	1.81347	1.81347	1.29534	0.777202	0.777202	0.777202	0.777202	1.81347	1.5544	1.81347	1.5544	1.29534	0.777202	1.03627	1.03627	1.03627	1.03627	0.259067	0.259067	-1.66533e-16	-1.66533e-16	-1.66533e-16	0.518135	1.81347	1.81347	2.33161	2.33161	1.5544	1.03627	1.29534	1.5544
Merged-chr2-4535355-2	0	0	0	0	0.259067	0.518135	0.518135	0.518135	0.518135	0.259067	0	0	0	0	0	0.259067	0.259067	0.518135	0.518135	0.259067	0.259067	0	0	0	0	0.259067	0.259067	0.259067	0.259067	0.259067	0.259067	0.518135	1.29534	1.81347	2.33161	2.59067	2.59067	2.07254	1.81347	2.07254	2.07254	2.07254	2.33161	2.84974	2.59067	2.33161	2.33161	2.84974	3.10881
Merged-chr3-138156873-2	0	0.777202	0.777202	0.777202	0.777202	0.777202	0.259067	0.518135	0.518135	0.518135	0.518135	0.518135	-1.11022e-16	-1.11022e-16	0.259067	0.259067	0.259067	0.518135	0.518135	0.777202	0.777202	1.03627	0.777202	1.29534	0.777202	1.03627	0.777202	0.777202	0.518135	0.518135	0.259067	0.259067	0.259067	-3.33067e-16	-3.33067e-16	-3.33067e-16	-3.33067e-16	-3.33067e-16	-3.33067e-16	-3.33067e-16	0.777202	1.03627	1.03627	1.81347	1.81347	1.03627	1.03627	2.07254	1.81347
Merged-chr2-129207928-2	1.29534	1.03627	1.29534	2.07254	2.07254	2.59067	2.59067	2.33161	1.81347	1.5544	1.03627	1.5544	1.5544	2.07254	2.33161	2.33161	1.5544	1.29534	0.259067	0.259067	0.259067	0.518135	1.29534	1.29534	1.29534	1.5544	2.33161	2.33161	2.33161	2.84974	3.10881	2.07254	1.81347	1.81347	1.29534	0.777202	0.259067	0.518135	1.29534	1.5544	2.59067	3.36788	3.36788	2.33161	2.84974	2.33161	1.5544	1.29534	1.81347
Merged-chr16-87720071-2	5.44041	5.44041	4.66321	3.88601	3.10881	0.777202	1.29534	2.59067	2.59067	3.36788	3.88601	2.84974	1.5544	2.59067	2.59067	2.33161	2.84974	3.36788	2.33161	2.07254	1.81347	2.33161	1.81347	2.07254	1.81347	2.07254	1.03627	1.03627	0.259067	0.259067	-3.88578e-16	-3.88578e-16	0.259067	0.259067	1.03627	1.03627	1.03627	1.29534	1.29534	0.518135	0.518135	0.518135	-3.33067e-16	-3.33067e-16	-3.33067e-16	0.259067	0.777202	1.03627	1.81347
Merged-chr12-16653797-2	0.777202	0.777202	0.777202	1.03627	1.03627	1.29534	1.29534	0.777202	0.518135	0.518135	0.259067	-1.11022e-16	-1.11022e-16	-1.11022e-16	-1.11022e-16	-1.11022e-16	-1.11022e-16	-1.11022e-16	-1.11022e-16	-1.11022e-16	-1.11022e-16	-1.11022e-16	-1.11022e-16	-1.11022e-16	0.259067	0.777202	0.777202	0.777202	1.03627	0.777202	0.259067	0.259067	0.518135	0.777202	0.777202	0.777202	0.777202	0.518135	0.518135	0.518135	0.777202	0.777202	0.777202	1.03627	1.29534	1.29534	1.5544	1.81347	1.29534
Merged-chr7-45410014-3	5.95855	5.18135	5.69948	5.18135	4.66321	4.92228	4.92228	6.47668	6.73575	6.73575	5.18135	5.95855	5.95855	6.21762	7.25389	7.51295	6.21762	5.18135	4.14508	3.10881	2.84974	5.44041	5.44041	6.47668	6.73575	5.69948	4.14508	3.88601	4.14508	4.66321	4.92228	5.18135	5.18135	4.66321	3.62694	2.59067	2.84974	2.84974	3.88601	3.62694	5.44041	5.69948	6.47668	6.21762	5.95855	5.69948	5.69948	5.18135	4.92228
Merged-chr11-98384077-3	0	0.259067	0.259067	0.259067	0.259067	0.518135	0.259067	0.518135	0.518135	0.777202	1.03627	1.03627	0.777202	0.777202	0.518135	-1.11022e-16	-1.11022e-16	0.518135	1.5544	2.33161	2.33161	2.59067	2.33161	2.07254	2.33161	2.33161	2.33161	3.62694	3.36788	3.88601	7.51295	7.51295	6.47668	6.47668	5.18135	2.07254	1.5544	2.07254	3.10881	4.66321	5.18135	5.18135	3.88601	2.84974	1.03627	0.777202	1.03627	2.33161	3.62694
Merged-chr14-21838474-2	0.777202	0.518135	0.518135	0.518135	0.259067	0.259067	0.518135	0.518135	0.518135	0.518135	0.518135	0.259067	0.259067	-1.11022e-16	1.03627	1.03627	1.03627	1.03627	1.03627	-2.22045e-16	-2.22045e-16	0.259067	0.518135	0.518135	0.518135	0.518135	0.518135	0.259067	0.259067	0.777202	0.777202	0.518135	0.777202	0.777202	0.259067	0.259067	0.777202	0.518135	0.518135	0.777202	0.777202	0.259067	0.259067	-2.77556e-16	0.518135	0.777202	1.29534	1.5544	1.5544
Merged-chr5-33922026-2	0.777202	1.03627	1.03627	1.03627	0.259067	0.259067	1.5544	2.07254	2.33161	2.59067	2.84974	1.81347	1.29534	1.03627	0.777202	1.5544	1.29534	1.29534	1.29534	1.03627	0.259067	5.55112e-17	5.55112e-17	0.259067	0.259067	0.518135	0.777202	0.777202	0.518135	0.518135	0.259067	0.259067	0.259067	0.259067	0.777202	1.29534	1.03627	2.33161	3.10881	3.36788	2.84974	3.36788	2.33161	2.33161	2.07254	2.84974	2.33161	2.84974	3.10881
Merged-chr4-134371250-2	0	0	0	0.259067	0.518135	0.777202	1.29534	1.29534	1.03627	1.03627	1.03627	0.777202	1.5544	2.07254	1.81347	1.5544	0.518135	0.518135	-5.55112e-16	-5.55112e-16	-5.55112e-16	-5.55112e-16	0.259067	1.03627	1.29534	3.10881	3.88601	3.88601	3.62694	4.14508	2.59067	2.07254	3.62694	3.10881	3.10881	3.10881	3.62694	2.84974	3.62694	4.40415	4.66321	3.88601	3.88601	3.88601	4.14508	4.14508	4.66321	4.14508	4.40415
Merged-chr4-149337485-2	0	0.518135	0.518135	0.518135	0.518135	0.777202	0.777202	0.518135	0.518135	0.259067	-1.11022e-16	0.259067	0.259067	0.259067	0.518135	0.518135	0.259067	0.259067	0.259067	-1.11022e-16	0.259067	0.259067	0.259067	0.518135	0.777202	0.518135	0.518135	0.518135	0.259067	0.777202	0.777202	0.777202	0.777202	1.03627	0.259067	0.518135	0.518135	0.777202	0.518135	0.518135	0.259067	0.518135	0.259067	0.518135	0.777202	0.777202	0.518135	0.777202	0.518135
Merged-chr4-149385225-2	0	0.259067	0.259067	0.518135	0.518135	0.518135	0.518135	0.518135	0.518135	0.777202	0.777202	0.518135	0.777202	0.518135	0.518135	0.518135	0.518135	0.518135	0.518135	0.777202	0.777202	0.777202	0.777202	0.518135	0.259067	0.259067	0.518135	0.518135	0.777202	0.777202	1.29534	0.777202	0.777202	0.518135	0.518135	-1.11022e-16	-1.11022e-16	-1.11022e-16	-1.11022e-16	-1.11022e-16	-1.11022e-16	-1.11022e-16	-1.11022e-16	0.259067	0.518135	1.03627	1.29534	1.5544	1.29534
Merged-chr4-49586727-2	1.29534	1.03627	1.29534	2.07254	2.07254	2.33161	1.81347	1.5544	1.81347	1.5544	2.33161	2.59067	3.36788	3.10881	2.84974	3.10881	3.10881	2.59067	2.33161	2.07254	1.5544	1.5544	1.5544	0.777202	0.777202	0.777202	1.03627	1.03627	1.81347	3.36788	3.88601	3.62694	4.14508	4.40415	3.62694	3.36788	3.10881	2.33161	1.03627	0.518135	1.5544	1.5544	2.33161	3.36788	3.88601	2.84974	2.84974	2.33161	2.33161
Merged-chr9-121778065-2	0	1.81347	1.03627	0.777202	0.777202	0.518135	-1.11022e-16	0.518135	1.03627	1.03627	1.5544	1.5544	2.07254	2.33161	2.84974	2.84974	3.10881	3.10881	2.59067	2.07254	1.5544	2.59067	3.10881	4.66321	4.66321	6.21762	6.99482	5.69948	4.66321	4.40415	4.14508	2.07254	2.33161	3.10881	4.14508	3.88601	5.44041	6.47668	6.21762	5.44041	5.44041	2.59067	2.33161	3.36788	3.62694	2.59067	3.36788	2.84974	1.81347
Merged-chr11-98019057-3	3.10881	2.59067	2.07254	2.07254	0.777202	0.518135	0.777202	2.59067	3.62694	4.92228	5.69948	6.47668	5.18135	4.66321	5.18135	5.95855	6.47668	8.03109	8.80829	8.03109	7.77202	6.47668	6.99482	8.03109	8.54922	8.54922	8.29016	7.25389	5.44041	4.66321	2.84974	2.33161	1.03627	0.259067	2.33161	3.36788	4.14508	4.40415	3.62694	3.10881	2.33161	1.81347	2.33161	2.33161	2.07254	2.07254	1.29534	1.03627	1.29534
Merged-chr18-65165670-2	0	0	0	0	0	0.259067	0.259067	0.259067	0.259067	0.518135	0.518135	0.777202	0.777202	0.777202	0.259067	-5.55112e-17	-5.55112e-17	-5.55112e-17	-5.55112e-17	-5.55112e-17	-5.55112e-17	0.259067	0.259067	0.259067	0.259067	0.259067	-5.55112e-17	-5.55112e-17	-5.55112e-17	-5.55112e-17	-5.55112e-17	-5.55112e-17	-5.55112e-17	-5.55112e-17	-5.55112e-17	-5.55112e-17	-5.55112e-17	0.259067	0.259067	0.259067	0.259067	0.259067	0.518135	0.518135	0.777202	0.777202	1.29534	1.29534	1.29534
Merged-chr3-123115043-3	0	2.07254	2.33161	2.84974	2.59067	3.88601	3.88601	4.92228	4.92228	6.99482	6.73575	6.21762	4.66321	3.10881	1.81347	1.5544	2.59067	3.88601	5.18135	7.77202	7.77202	7.25389	5.44041	5.18135	4.40415	5.69948	6.73575	7.77202	8.29016	8.54922	9.58549	8.80829	8.29016	5.44041	5.18135	4.66321	4.66321	4.92228	5.44041	5.95855	6.21762	6.21762	5.44041	5.18135	3.36788	2.59067	2.07254	2.84974	2.84974
Merged-chr6-14753909-4	6.21762	5.69948	5.44041	5.44041	4.92228	3.36788	4.40415	5.18135	4.92228	5.95855	7.25389	5.44041	5.44041	6.21762	5.44041	6.73575	7.77202	7.77202	7.51295	8.03109	6.73575	4.92228	4.40415	3.88601	3.10881	2.07254	2.59067	2.84974	4.40415	5.95855	6.21762	5.44041	5.44041	4.92228	4.92228	4.92228	4.40415	4.14508	3.62694	3.10881	2.59067	2.33161	2.07254	2.59067	2.33161	2.84974	3.10881	2.59067	2.07254
Merged-chr7-3423975-2	5.18135	5.44041	4.40415	4.66321	4.14508	3.88601	3.88601	5.18135	4.14508	5.95855	5.95855	4.14508	3.36788	3.62694	4.66321	4.92228	6.73575	8.54922	9.32642	6.73575	6.21762	5.69948	4.14508	2.59067	3.10881	3.62694	2.84974	2.33161	2.84974	3.62694	3.36788	3.10881	3.10881	2.84974	1.5544	1.03627	0.777202	1.29534	2.07254	1.81347	2.07254	2.33161	2.33161	2.59067	4.66321	5.44041	5.95855	5.69948	6.21762
Merged-chr6-126966999-2	0	0	0	0	0	0	0	0	0.259067	0.259067	0.259067	0.777202	0.777202	0.518135	0.518135	0.518135	-1.11022e-16	0.259067	0.259067	0.259067	0.259067	0.259067	-1.11022e-16	-1.11022e-16	-1.11022e-16	-1.11022e-16	-1.11022e-16	-1.11022e-16	-1.11022e-16	-1.11022e-16	0.777202	0.777202	0.777202	0.777202	0.259067	0.259067	0.259067	0.518135	0.777202	1.03627	1.29534	1.29534	1.5544	2.33161	2.07254	1.81347	2.33161	2.59067	2.07254
Merged-chr1-74747284-2	5.44041	4.92228	4.40415	4.40415	3.36788	3.10881	2.07254	1.81347	1.81347	2.59067	1.5544	1.81347	2.33161	2.07254	1.5544	1.81347	2.33161	2.59067	3.62694	3.62694	3.88601	4.14508	3.88601	3.10881	3.88601	3.88601	3.36788	3.62694	4.40415	3.36788	2.59067	2.33161	1.81347	1.03627	1.5544	2.07254	2.07254	2.59067	2.33161	2.33161	3.36788	3.10881	3.10881	4.40415	4.40415	3.62694	3.88601	4.14508	4.40415
Merged-chr4-156217967-2	0	0	0.777202	0.777202	1.81347	1.81347	2.59067	2.59067	2.07254	2.59067	3.10881	2.84974	2.33161	2.59067	2.07254	1.29534	1.03627	0.518135	0.259067	0.259067	1.03627	1.29534	1.81347	3.62694	5.18135	5.69948	5.18135	5.95855	4.66321	3.36788	3.36788	4.14508	4.14508	4.40415	3.62694	4.40415	4.92228	4.66321	6.47668	5.95855	6.21762	5.95855	5.44041	3.88601	3.62694	3.36788	3.36788	4.40415	4.40415
Merged-chr12-3500805-2	0	0	0	0	0	0.259067	0.259067	0.259067	0.259067	0.259067	0	0	0	0.259067	0.259067	0.259067	0.518135	0.518135	0.259067	0.518135	0.518135	0.259067	0.518135	0.777202	0.777202	0.777202	0.777202	0.777202	0.518135	0.777202	1.03627	1.03627	1.29534	1.5544	1.81347	2.07254	2.07254	1.81347	1.81347	1.81347	1.81347	1.81347	1.5544	1.5544	1.29534	1.29534	3.10881	3.88601	4.40415
Merged-chr9-109009665-2	4.66321	3.62694	3.10881	2.59067	2.07254	2.07254	2.59067	2.59067	2.84974	3.36788	3.36788	3.36788	3.62694	3.10881	3.10881	3.10881	4.14508	4.66321	5.18135	4.92228	4.14508	4.66321	4.92228	5.18135	5.95855	6.47668	4.92228	5.69948	5.95855	5.69948	5.44041	6.21762	5.44041	5.18135	5.69948	6.21762	6.99482	6.21762	5.18135	4.14508	3.10881	1.29534	1.81347	1.03627	1.03627	1.29534	1.29534	0.518135	1.03627
Merged-chr15-58323498-2	0	2.59067	2.07254	2.07254	1.81347	2.59067	3.10881	3.36788	4.92228	6.21762	6.21762	5.69948	4.66321	3.10881	3.36788	3.62694	6.21762	7.77202	9.32642	8.54922	8.29016	6.21762	5.44041	4.92228	5.18135	5.95855	6.47668	7.51295	7.25389	8.03109	6.99482	5.69948	5.18135	5.44041	4.92228	5.95855	6.47668	5.95855	5.69948	5.44041	5.18135	3.88601	3.88601	5.18135	5.95855	5.69948	5.95855	6.21762	5.44041
Merged-chr18-5210894-2	0	1.29534	0.777202	0.777202	0.518135	0.518135	0.518135	0.259067	0.259067	1.11022e-16	1.11022e-16	1.11022e-16	1.11022e-16	1.11022e-16	1.11022e-16	0.259067	0.259067	0.259067	0.518135	0.518135	0.777202	0.777202	0.777202	0.518135	0.518135	1.11022e-16	0.259067	0.518135	0.777202	0.777202	0.777202	1.29534	1.29534	1.03627	1.03627	1.03627	0.259067	0.777202	0.777202	0.777202	0.777202	0.777202	3.33067e-16	0.518135	0.518135	1.81347	2.07254	1.81347	1.5544
Merged-chr12-17174973-2	0	0.518135	0.777202	0.777202	0.259067	0.259067	0.777202	0.777202	0.777202	0.777202	0.777202	0.777202	0.518135	0.518135	1.29534	1.5544	1.29534	1.29534	1.29534	0.518135	0.259067	0.518135	0.518135	1.5544	1.5544	1.5544	1.29534	1.29534	0.777202	1.03627	1.29534	1.03627	1.81347	1.29534	1.5544	1.5544	1.81347	1.5544	1.5544	1.5544	1.5544	1.81347	1.81347	2.59067	4.14508	4.40415	3.88601	3.10881	2.59067
Merged-chr10-21744402-2	3.10881	3.62694	4.14508	4.40415	3.88601	3.62694	2.59067	1.81347	1.03627	1.03627	1.03627	1.03627	1.81347	2.33161	2.59067	2.59067	3.36788	3.10881	4.14508	6.21762	6.21762	6.73575	6.73575	4.92228	3.36788	4.40415	3.88601	4.40415	5.95855	6.21762	6.73575	6.73575	6.21762	5.95855	6.21762	6.21762	6.73575	5.44041	4.92228	4.92228	5.18135	3.62694	3.62694	2.84974	2.07254	0.518135	2.07254	2.59067	3.10881
Merged-chr11-67141988-2	1.81347	2.07254	3.10881	3.10881	3.62694	2.59067	3.10881	2.84974	3.88601	3.88601	6.73575	6.73575	8.03109	6.99482	5.44041	4.92228	4.92228	3.36788	3.10881	2.59067	1.29534	1.03627	1.03627	0.777202	0.777202	0.777202	0.777202	0.777202	0.777202	1.03627	1.03627	0.777202	1.03627	2.59067	2.84974	4.40415	4.92228	5.44041	4.66321	3.88601	3.36788	4.66321	4.66321	3.88601	3.36788	3.36788	2.59067	2.33161	2.33161
Merged-chr18-57486608-2	0	0.777202	0.518135	0.259067	0.259067	0.259067	-1.11022e-16	-1.11022e-16	-1.11022e-16	-1.11022e-16	-1.11022e-16	0.259067	0.259067	0.259067	0.259067	0.259067	0.259067	0.259067	0.259067	0.259067	0.259067	0.259067	0.518135	1.03627	1.29534	1.81347	1.5544	1.5544	1.5544	2.07254	2.84974	3.10881	3.36788	3.62694	2.33161	2.07254	2.07254	1.81347	2.33161	2.33161	1.81347	2.33161	2.07254	2.07254	2.59067	3.10881	2.07254	2.59067	2.33161
Merged-chr11-106360639-2	0.518135	0.518135	0.518135	0.777202	0.777202	0.259067	0.518135	0.259067	0.259067	0.777202	0.777202	0.777202	1.03627	1.03627	0.518135	0.518135	0.259067	0.518135	0.777202	1.03627	1.03627	1.81347	2.07254	2.59067	2.59067	2.59067	2.07254	2.33161	1.5544	2.59067	2.07254	2.59067	2.07254	1.81347	1.5544	1.81347	3.10881	3.88601	4.14508	3.10881	2.84974	1.81347	1.03627	1.29534	2.07254	2.84974	2.59067	2.59067	1.5544
Merged-chr2-152905275-4	3.88601	3.36788	2.84974	2.33161	1.29534	2.07254	2.33161	3.36788	4.14508	4.40415	4.66321	4.66321	4.14508	5.18135	5.44041	6.21762	7.77202	8.80829	8.54922	6.73575	6.47668	5.18135	4.66321	3.88601	2.84974	2.33161	3.88601	3.88601	3.88601	4.66321	5.69948	5.44041	5.18135	4.40415	4.66321	3.88601	4.14508	5.44041	5.69948	5.95855	5.44041	4.92228	4.40415	6.21762	6.21762	6.21762	4.92228	6.47668	5.44041
Merged-chr7-46374429-2	3.88601	3.62694	2.33161	0.777202	0.518135	1.5544	3.36788	4.14508	5.18135	4.92228	3.62694	2.07254	1.5544	0.777202	2.59067	3.36788	3.62694	4.40415	6.47668	5.18135	5.18135	5.18135	4.66321	3.62694	3.36788	2.33161	2.33161	2.07254	2.07254	2.33161	2.59067	2.33161	2.07254	2.07254	1.81347	1.29534	1.5544	1.5544	1.5544	1.5544	1.81347	1.5544	1.81347	1.81347	3.10881	2.59067	3.10881	2.84974	2.59067
Merged-chr7-142600031-2	0.518135	0.518135	0.777202	0.777202	0.777202	0.777202	0.777202	0.259067	0.259067	-5.55112e-17	-5.55112e-17	0.259067	0.518135	0.518135	0.777202	1.03627	0.777202	0.518135	0.518135	0.518135	0.259067	0.518135	0.518135	0.518135	0.259067	0.259067	-1.11022e-16	-1.11022e-16	0.518135	0.777202	1.03627	1.03627	1.29534	1.5544	2.33161	2.07254	2.07254	1.5544	1.29534	0.777202	2.59067	3.36788	3.62694	4.66321	5.95855	4.66321	4.14508	3.88601	3.36788
Merged-chr14-75827371-2	0.518135	0.777202	0.777202	1.03627	1.29534	1.5544	1.5544	2.07254	2.33161	1.81347	1.29534	1.29534	0.777202	0.518135	0.259067	0.259067	0.259067	3.33067e-16	3.33067e-16	3.33067e-16	3.33067e-16	0.259067	0.259067	0.259067	0.259067	0.518135	0.518135	0.518135	0.518135	0.777202	0.518135	0.259067	0.259067	0.259067	3.33067e-16	3.33067e-16	3.33067e-16	0.518135	0.518135	0.777202	1.29534	0.777202	1.29534	1.29534	1.29534	0.777202	1.29534	1.29534	1.29534
Merged-chr3-33992192-2	2.84974	3.36788	2.59067	2.59067	3.36788	4.66321	4.92228	4.92228	3.62694	2.33161	1.03627	0.777202	2.07254	2.59067	2.59067	3.10881	3.10881	2.59067	2.59067	2.07254	2.07254	1.03627	1.29534	2.07254	3.36788	3.62694	4.14508	5.69948	5.44041	4.14508	3.88601	2.84974	2.59067	2.07254	2.33161	3.10881	3.10881	2.33161	2.33161	3.10881	1.81347	1.81347	1.81347	1.29534	0.518135	0.259067	0.259067	1.03627	1.81347
Merged-chr13-51869585-2	3.36788	4.92228	4.40415	4.40415	4.92228	4.40415	4.14508	4.40415	4.40415	4.40415	3.62694	2.59067	2.07254	1.5544	1.03627	1.5544	1.5544	1.29534	2.33161	1.81347	1.5544	2.07254	2.84974	1.81347	1.81347	1.5544	0.777202	0.777202	1.03627	0.777202	1.03627	1.29534	1.81347	3.10881	3.88601	4.40415	4.66321	4.92228	5.44041	5.18135	6.21762	6.73575	5.95855	4.66321	3.36788	2.33161	2.33161	2.59067	3.36788
Merged-chr4-120613881-2	2.07254	1.5544	2.33161	2.84974	3.62694	3.10881	3.62694	3.62694	2.84974	2.84974	2.84974	2.84974	3.62694	3.88601	4.40415	5.69948	4.92228	3.88601	3.88601	4.40415	3.88601	3.62694	3.88601	3.88601	2.33161	2.84974	5.69948	6.21762	6.47668	6.47668	6.21762	5.44041	5.69948	5.44041	5.95855	5.18135	4.66321	5.44041	5.18135	6.99482	5.69948	6.21762	4.66321	4.66321	5.18135	5.18135	3.62694	3.36788	2.33161
Merged-chr11-31715876-3	4.66321	5.95855	6.99482	8.80829	8.03109	10.8808	10.8808	10.6218	9.58549	10.1036	7.77202	8.03109	7.51295	5.69948	4.40415	3.88601	2.59067	2.33161	2.33161	3.36788	4.40415	5.18135	6.73575	8.54922	8.80829	7.51295	6.47668	5.95855	5.18135	3.88601	4.66321	4.92228	5.44041	4.66321	5.18135	4.14508	2.84974	2.84974	2.07254	1.81347	1.5544	1.03627	0.259067	0.259067	0.259067	0.777202	0.777202	1.03627	1.81347
Merged-chr3-137562805-2	1.03627	0.777202	0.518135	0.777202	0.518135	0.777202	0.777202	0.518135	0.259067	0.259067	-1.11022e-16	-1.11022e-16	0.259067	0.259067	0.259067	0.777202	0.777202	0.777202	1.5544	2.07254	2.59067	3.36788	4.14508	4.40415	4.14508	3.10881	3.36788	2.59067	2.33161	2.33161	3.36788	2.59067	4.14508	3.62694	4.40415	4.92228	5.69948	4.66321	5.69948	5.44041	4.14508	3.10881	1.5544	1.81347	3.10881	4.40415	5.18135	5.44041	4.66321
Merged-chr16-86045608-2	0.518135	0.777202	0.777202	0.518135	0.518135	0.259067	0.518135	0.518135	0.518135	0.518135	0.259067	0.777202	0.777202	0.777202	1.03627	0.518135	0.259067	0.259067	0.259067	0.518135	1.03627	1.03627	1.29534	1.81347	1.29534	1.03627	1.03627	1.29534	1.03627	1.03627	1.03627	1.29534	0.518135	0.777202	0.777202	1.29534	1.29534	1.81347	2.07254	2.07254	2.07254	2.07254	2.07254	2.07254	1.81347	2.07254	3.10881	4.14508	4.40415
Merged-chr12-16616327-2	1.81347	1.81347	1.5544	1.5544	1.5544	1.5544	3.10881	2.84974	2.84974	3.62694	3.10881	1.5544	1.5544	1.5544	1.03627	2.07254	2.33161	2.84974	4.14508	3.62694	3.62694	3.62694	2.33161	1.29534	1.03627	0.259067	5.55112e-17	0.518135	1.29534	1.5544	2.33161	3.10881	2.33161	1.81347	1.5544	1.03627	0.259067	0.259067	0.259067	0.259067	-3.88578e-16	-3.88578e-16	0.518135	0.777202	1.29534	2.07254	2.07254	1.81347	2.59067
Merged-chr3-57950906-2	0	0.518135	0.259067	0.259067	0.259067	0.259067	0.518135	0.518135	0.259067	0.259067	0.259067	-1.11022e-16	-1.11022e-16	0.259067	0.259067	0.259067	0.518135	0.259067	0.259067	0.259067	0.259067	-1.11022e-16	-1.11022e-16	-1.11022e-16	-1.11022e-16	-1.11022e-16	0.259067	0.259067	0.777202	0.777202	1.03627	1.29534	1.29534	1.03627	1.5544	1.29534	1.29534	1.29534	1.29534	1.5544	1.03627	1.03627	0.777202	1.03627	0.518135	0.777202	1.29534	2.84974	2.84974
Merged-chr7-130564051-5	2.33161	3.36788	3.62694	4.40415	4.14508	3.62694	2.59067	2.59067	1.29534	0.777202	1.29534	1.5544	1.5544	2.33161	3.10881	2.84974	2.33161	3.36788	3.10881	3.10881	3.62694	3.88601	3.36788	3.36788	2.84974	3.10881	2.59067	2.84974	3.36788	3.62694	3.10881	3.62694	2.33161	1.81347	1.29534	1.03627	0.777202	0.777202	2.07254	2.33161	2.59067	2.84974	2.59067	2.33161	2.59067	3.10881	2.84974	2.59067	2.33161
Merged-chr1-17120555-2	1.03627	1.29534	0.777202	0.518135	0.259067	-1.11022e-16	-1.11022e-16	-1.11022e-16	-1.11022e-16	0.259067	0.259067	0.259067	0.259067	0.259067	-1.11022e-16	0.259067	0.518135	1.03627	1.03627	1.03627	2.07254	1.81347	1.29534	1.5544	2.07254	0.777202	0.777202	0.518135	0.518135	-3.33067e-16	-3.33067e-16	-3.33067e-16	-3.33067e-16	-3.33067e-16	-3.33067e-16	0.259067	0.259067	0.259067	0.259067	1.03627	0.777202	0.777202	0.777202	0.259067	-4.996e-16	0.259067	0.259067	0.518135	1.03627
Merged-chr10-71250602-2	0.518135	0.518135	-3.33067e-16	0.259067	0.259067	0.259067	0.259067	-3.33067e-16	-3.33067e-16	0.259067	0.259067	0.259067	0.518135	1.03627	1.03627	1.03627	1.03627	1.03627	0.777202	0.518135	0.518135	1.29534	1.03627	0.777202	0.777202	0.777202	-4.44089e-16	1.03627	1.03627	1.29534	1.29534	1.5544	0.518135	1.5544	1.29534	1.29534	1.03627	0.777202	-4.44089e-16	-4.44089e-16	1.03627	2.07254	3.36788	4.66321	6.21762	6.21762	6.21762	5.69948	5.44041
Merged-chr3-99819822-3	3.62694	3.88601	3.88601	3.36788	2.84974	3.10881	2.59067	2.59067	2.59067	2.59067	1.5544	1.5544	1.03627	1.03627	1.03627	0.777202	0.777202	1.03627	1.5544	1.29534	1.03627	1.03627	1.03627	0.518135	0.518135	1.5544	1.29534	1.29534	1.29534	1.29534	0.259067	0.259067	0.259067	0.259067	7.21645e-16	0.259067	0.518135	0.518135	0.518135	1.03627	1.29534	2.33161	3.88601	4.92228	4.14508	4.66321	3.62694	1.81347	1.29534
Merged-chr10-107498831-4	3.36788	2.59067	3.10881	2.84974	2.84974	3.36788	4.92228	5.18135	5.44041	5.95855	6.47668	6.21762	5.69948	6.47668	4.92228	5.69948	4.92228	5.44041	6.21762	8.80829	9.32642	10.1036	9.32642	7.51295	5.44041	4.92228	4.92228	5.44041	5.18135	4.66321	4.14508	3.10881	2.59067	2.84974	2.33161	1.81347	2.07254	1.81347	0.777202	0.777202	1.29534	1.5544	1.81347	2.07254	2.07254	1.81347	1.5544	1.5544	1.81347
Merged-chr13-37560817-2	1.03627	0.777202	1.29534	0.777202	0.777202	0.518135	1.29534	1.29534	1.5544	1.5544	1.29534	0.777202	0.518135	0.518135	0.777202	1.03627	1.29534	1.03627	1.29534	1.03627	0.777202	0.518135	0.518135	-1.11022e-16	1.03627	1.29534	2.33161	2.33161	2.33161	1.5544	1.29534	0.777202	1.5544	1.81347	1.81347	1.81347	0.777202	1.03627	1.03627	1.29534	1.29534	1.29534	1.03627	0.777202	1.29534	2.84974	3.10881	3.10881	3.36788
Merged-chr10-40329218-2	4.66321	6.47668	5.95855	5.69948	3.10881	2.59067	1.29534	1.03627	0.777202	0.259067	0.777202	1.5544	1.81347	3.10881	4.14508	4.40415	4.92228	5.69948	3.62694	2.59067	2.33161	2.07254	2.59067	3.36788	3.88601	3.88601	2.59067	1.29534	0.777202	0.518135	0.518135	0.259067	0.777202	0.777202	0.777202	0.777202	1.03627	0.518135	0.518135	0.518135	0.777202	0.777202	0.777202	1.03627	1.29534	1.03627	0.518135	0.518135	1.11022e-15
Merged-chr3-142440994-3	0	0.777202	0.777202	0.259067	0.518135	0.259067	0.259067	0.518135	0.518135	0.259067	0.259067	0.518135	0.259067	0.518135	0.518135	0.518135	0.259067	0.259067	1.11022e-16	0.259067	0.259067	0.259067	0.259067	0.518135	0.259067	0.259067	0.259067	0.518135	0.259067	0.518135	0.518135	0.518135	0.259067	0.259067	1.11022e-16	0.259067	0.259067	0.259067	0.518135	0.259067	0.259067	0.259067	1.11022e-16	0.518135	1.29534	1.5544	1.5544	1.5544	1.29534
Merged-chr1-184242976-3	1.29534	1.29534	1.03627	1.29534	1.29534	1.5544	1.81347	1.5544	2.33161	2.33161	2.07254	2.59067	3.36788	3.88601	4.92228	7.25389	7.51295	6.73575	6.47668	5.44041	4.40415	3.62694	5.69948	5.18135	5.18135	5.44041	5.69948	5.18135	5.69948	5.95855	6.73575	6.47668	5.95855	5.18135	4.14508	3.62694	3.88601	5.18135	5.44041	5.69948	5.95855	4.40415	3.36788	2.07254	0.777202	0.777202	1.5544	3.36788	3.62694
Merged-chr10-43743147-2	2.59067	2.59067	2.33161	2.07254	1.03627	0.518135	0.777202	1.81347	3.10881	3.62694	3.62694	3.62694	2.33161	2.84974	2.33161	2.33161	2.59067	1.5544	1.5544	1.5544	1.29534	0.777202	0.518135	0.518135	0.518135	0.259067	0.259067	0.259067	5.55112e-16	5.55112e-16	5.55112e-16	0.259067	0.259067	0.259067	0.518135	0.777202	1.03627	1.5544	1.81347	2.84974	2.84974	2.33161	2.59067	2.59067	1.81347	2.33161	3.10881	3.62694	3.88601
Merged-chr6-5443740-2	0.777202	1.03627	0.777202	0.777202	1.03627	1.5544	1.81347	1.81347	3.36788	3.36788	2.84974	4.92228	7.51295	7.25389	8.03109	8.80829	8.80829	9.32642	10.1036	10.8808	11.1399	9.06736	6.73575	5.44041	4.92228	5.95855	6.73575	8.80829	9.06736	7.77202	5.95855	5.95855	5.18135	8.03109	7.51295	9.06736	8.80829	8.54922	6.47668	5.95855	5.44041	5.69948	4.92228	3.62694	3.62694	2.84974	3.10881	2.33161	2.33161
Merged-chr11-79791257-3	0	1.03627	1.03627	0.518135	0.777202	0.777202	0.777202	0.777202	1.5544	1.81347	2.33161	2.84974	3.36788	2.59067	2.84974	2.59067	1.29534	0.777202	1.03627	1.81347	2.07254	2.33161	3.62694	3.10881	2.07254	1.81347	2.07254	1.03627	1.5544	2.59067	2.33161	2.33161	2.84974	2.84974	2.07254	3.88601	3.62694	3.10881	3.88601	3.88601	2.33161	2.59067	2.33161	1.5544	1.5544	2.33161	2.07254	2.84974	3.36788
Merged-chr7-46340034-2	3.62694	3.36788	3.10881	2.33161	2.07254	1.29534	1.5544	1.03627	0.518135	0.777202	1.03627	1.81347	2.59067	3.62694	4.14508	5.95855	5.69948	5.95855	4.92228	4.40415	2.33161	2.84974	1.81347	2.59067	2.33161	2.33161	2.59067	2.84974	2.59067	2.07254	1.5544	0.518135	1.03627	0.777202	1.03627	2.07254	1.81347	2.07254	2.07254	1.81347	1.29534	1.5544	2.59067	2.59067	2.59067	3.10881	2.84974	1.81347	1.5544
Merged-chr9-102424472-2	2.59067	3.10881	2.84974	2.84974	2.07254	1.29534	1.29534	0.777202	0.518135	0.518135	0.777202	0.777202	1.5544	1.81347	1.81347	1.29534	1.5544	1.03627	0.777202	1.03627	1.29534	1.29534	1.81347	2.07254	2.59067	2.33161	2.84974	2.33161	2.84974	3.10881	3.36788	3.88601	4.40415	5.18135	5.44041	5.69948	5.69948	5.69948	5.95855	5.69948	6.47668	5.44041	5.44041	4.92228	5.18135	4.14508	3.62694	4.14508	5.44041
Merged-chr1-82111800-2	0.259067	0.518135	1.03627	1.03627	1.03627	0.777202	0.518135	0.259067	0.259067	0.259067	0.518135	0.518135	0.259067	0.259067	0.259067	-1.11022e-16	-1.11022e-16	0.259067	0.518135	0.518135	0.518135	0.777202	0.777202	1.03627	1.5544	2.59067	2.84974	2.07254	2.07254	1.5544	1.29534	0.777202	0.777202	0.777202	0.777202	1.29534	1.81347	1.81347	2.33161	2.84974	2.59067	2.07254	2.07254	1.03627	0.259067	5.55112e-17	0.518135	0.777202	1.5544
Merged-chr8-119622167-4	2.84974	2.59067	2.59067	1.5544	1.81347	0.777202	1.29534	2.07254	2.07254	2.33161	2.07254	1.29534	0.777202	1.81347	1.29534	1.29534	1.29534	1.03627	1.29534	1.03627	1.29534	1.5544	2.07254	1.5544	2.07254	2.59067	2.33161	2.07254	1.81347	1.5544	2.07254	2.33161	2.84974	2.84974	3.10881	3.10881	2.59067	2.33161	1.29534	1.29534	0.777202	0.518135	2.07254	2.07254	1.5544	1.5544	1.03627	0.518135	0.518135
Merged-chr15-58289378-2	1.03627	1.29534	1.03627	0.777202	1.29534	1.5544	1.03627	1.03627	2.07254	2.07254	2.07254	2.59067	3.10881	2.33161	1.81347	1.5544	0.777202	0.518135	0.777202	1.29534	2.07254	2.33161	1.81347	1.81347	1.29534	2.07254	1.5544	1.5544	1.5544	1.5544	0.518135	0.518135	0.777202	0.777202	0.777202	0.777202	0.777202	0.518135	0.518135	0.518135	0.777202	1.5544	2.84974	2.84974	3.36788	3.36788	2.84974	1.29534	1.03627
Merged-chr15-84132522-2	0	0	0	0.518135	0.259067	0.259067	0.259067	0.259067	0	0.259067	0.259067	0.259067	0.259067	0.518135	0.259067	0.259067	0.777202	0.777202	0.518135	1.03627	1.29534	1.29534	2.07254	3.36788	3.88601	5.18135	5.69948	7.25389	7.77202	8.03109	8.03109	7.25389	6.21762	4.14508	4.66321	4.66321	6.21762	7.51295	7.77202	7.77202	9.06736	9.32642	8.54922	9.58549	8.29016	6.73575	6.47668	6.73575	6.21762
Merged-chr2-172476331-2	0.518135	1.03627	1.03627	1.03627	0.518135	0.518135	0	0	0.259067	0.259067	0.518135	1.5544	2.33161	3.36788	3.36788	3.88601	3.10881	2.33161	2.84974	3.10881	3.36788	3.62694	2.84974	3.10881	2.59067	2.84974	2.59067	2.33161	1.5544	1.03627	0.777202	0.259067	0.259067	1.03627	0.777202	1.03627	1.03627	1.29534	1.29534	1.03627	1.29534	1.81347	1.29534	0.777202	1.03627	0.518135	0.259067	0.259067	0.777202
Merged-chr18-44320678-4	3.62694	4.92228	5.95855	6.47668	5.69948	4.66321	2.59067	1.81347	1.81347	1.5544	2.07254	2.84974	2.33161	4.14508	4.14508	3.36788	4.66321	5.95855	5.18135	5.18135	5.44041	4.40415	2.84974	2.33161	2.07254	1.29534	0.777202	1.29534	2.07254	2.33161	2.59067	2.59067	1.81347	1.03627	0.777202	0.518135	1.29534	2.33161	2.59067	2.84974	2.84974	2.33161	1.29534	1.03627	0.777202	0.777202	0.777202	1.03627	1.5544
Merged-chr4-47603425-2	0	0.259067	0.518135	0.518135	0.518135	0.259067	0	0	0	0	0.259067	0.518135	0.518135	0.518135	0.518135	0.518135	1.03627	1.03627	1.03627	1.03627	0.518135	0	0.777202	1.03627	1.03627	1.03627	0.777202	0.518135	0.518135	0.518135	1.03627	1.5544	1.5544	2.07254	2.33161	1.81347	1.5544	2.07254	1.5544	2.07254	1.81347	2.33161	2.33161	2.33161	2.84974	2.84974	2.33161	1.81347	1.5544
Merged-chr9-67190902-2	2.07254	1.81347	2.07254	1.81347	1.81347	1.5544	2.07254	1.81347	1.81347	2.33161	2.84974	2.84974	3.10881	2.33161	2.84974	3.10881	2.84974	2.33161	2.33161	1.29534	1.03627	1.5544	2.59067	2.59067	2.33161	2.07254	1.5544	0.777202	1.03627	1.03627	1.29534	1.29534	1.03627	0.777202	0.777202	6.66134e-16	6.66134e-16	6.66134e-16	6.66134e-16	0.518135	0.518135	0.518135	0.777202	1.29534	0.777202	1.03627	1.03627	0.777202	0.777202
Merged-chr17-79992087-3	1.03627	1.5544	1.29534	0.777202	0.777202	0.518135	0.777202	0.777202	1.03627	1.03627	0.777202	0.518135	0.777202	0.777202	0.777202	0.518135	0.518135	0.259067	0.259067	0.777202	1.03627	1.03627	2.33161	2.59067	3.36788	3.36788	3.36788	2.33161	2.84974	2.07254	3.10881	3.36788	4.92228	4.40415	3.62694	2.84974	2.33161	1.03627	0.518135	0.518135	0.777202	0.259067	0.518135	1.5544	2.59067	3.10881	4.66321	5.69948	4.66321
Merged-chr10-82777487-2	0	0	0	0.777202	1.03627	1.03627	1.29534	1.29534	1.03627	0.777202	0.777202	1.29534	2.59067	2.33161	2.33161	3.10881	2.59067	2.07254	1.81347	1.81347	0.777202	0.259067	3.88578e-16	3.88578e-16	3.88578e-16	0.777202	0.777202	0.777202	1.03627	1.29534	0.777202	0.777202	1.03627	0.518135	0.518135	0.518135	0.518135	0.259067	0.259067	6.66134e-16	6.66134e-16	6.66134e-16	6.66134e-16	6.66134e-16	6.66134e-16	6.66134e-16	6.66134e-16	6.66134e-16	6.66134e-16
Merged-chr13-37678375-2	1.03627	0.777202	1.29534	1.29534	1.5544	1.29534	1.5544	0.777202	0.777202	0.777202	1.5544	2.07254	2.33161	3.62694	3.88601	4.40415	4.92228	4.92228	3.36788	3.36788	2.59067	2.33161	2.59067	2.33161	2.33161	1.81347	0.518135	0.518135	1.03627	1.5544	2.59067	3.88601	5.18135	5.18135	5.69948	7.77202	6.73575	5.44041	5.18135	6.47668	4.40415	5.44041	7.25389	8.03109	6.73575	6.21762	5.69948	4.14508	3.36788
Merged-chr11-72583767-2	5.44041	4.66321	3.88601	2.33161	2.07254	1.81347	2.33161	3.36788	4.14508	3.88601	3.36788	3.88601	4.92228	4.14508	4.40415	4.92228	4.40415	2.59067	2.33161	2.33161	2.84974	2.59067	3.62694	4.14508	3.88601	3.36788	3.10881	2.84974	2.59067	2.07254	1.5544	0.777202	0.259067	0.777202	0.777202	0.777202	0.777202	0.518135	-3.33067e-16	-3.33067e-16	-3.33067e-16	0.259067	0.259067	0.259067	0.259067	-3.33067e-16	-3.33067e-16	-3.33067e-16	-3.33067e-16
Merged-chr12-3316976-3	1.03627	1.03627	0.777202	1.29534	0.777202	1.29534	1.81347	1.5544	1.5544	1.5544	0.518135	0.259067	0.259067	-1.11022e-16	0.518135	0.777202	1.03627	1.03627	1.81347	1.5544	1.29534	1.29534	1.29534	0.777202	0.777202	1.03627	1.29534	1.29534	1.29534	1.29534	1.29534	1.03627	1.03627	2.33161	2.33161	3.10881	3.88601	5.95855	5.18135	5.69948	5.18135	5.69948	3.88601	3.10881	2.84974	2.07254	1.03627	1.03627	1.5544
Merged-chr1-92345771-3	2.84974	2.59067	1.5544	2.07254	1.5544	2.33161	2.84974	2.84974	2.59067	1.81347	2.33161	2.59067	2.84974	4.40415	5.44041	5.69948	4.92228	4.66321	4.66321	4.40415	3.88601	5.44041	5.95855	5.44041	5.44041	5.18135	5.18135	4.40415	4.14508	3.62694	3.36788	2.59067	2.33161	2.33161	2.33161	2.59067	1.5544	1.5544	0.777202	0.518135	1.11022e-16	0.777202	2.07254	3.36788	3.88601	4.66321	5.44041	4.92228	4.40415
Merged-chr10-17366826-2	1.81347	1.81347	1.5544	1.5544	1.03627	0.777202	0.777202	0.518135	1.03627	1.03627	1.03627	1.03627	1.29534	0.518135	0.259067	0.259067	0.259067	-1.11022e-16	-1.11022e-16	0.259067	0.259067	0.259067	0.777202	0.777202	1.03627	1.5544	2.33161	2.07254	2.33161	2.33161	2.33161	1.81347	1.81347	1.81347	1.29534	1.81347	1.5544	1.29534	1.29534	2.07254	1.81347	1.81347	1.81347	1.5544	0.777202	1.29534	1.5544	1.81347	1.5544
Merged-chr9-77633042-5	0.259067	0.259067	-5.55112e-17	-5.55112e-17	-5.55112e-17	-5.55112e-17	-5.55112e-17	-5.55112e-17	-5.55112e-17	-5.55112e-17	-5.55112e-17	0.777202	1.03627	1.29534	1.29534	1.29534	0.259067	0.259067	0.777202	1.5544	1.5544	1.5544	1.29534	0.777202	-1.11022e-16	0.518135	1.29534	1.5544	1.81347	1.81347	1.29534	0.777202	0.518135	0.518135	1.5544	1.29534	1.29534	1.29534	0.777202	-1.11022e-16	-1.11022e-16	-1.11022e-16	-1.11022e-16	0.259067	0.518135	0.518135	0.518135	0.518135	-1.11022e-16
Merged-chr8-15151952-2	0	0	0.518135	-1.11022e-16	-1.11022e-16	-1.11022e-16	-1.11022e-16	-1.11022e-16	-1.11022e-16	-1.11022e-16	-1.11022e-16	0.259067	0.259067	0.259067	0.259067	0.518135	0.518135	0.518135	0.518135	0.518135	0.259067	-1.11022e-16	-1.11022e-16	-1.11022e-16	-1.11022e-16	-1.11022e-16	0.259067	0.259067	0.518135	0.518135	0.518135	0.259067	0.259067	0.518135	0.518135	0.518135	0.518135	0.259067	-1.11022e-16	0.259067	0.518135	0.777202	0.777202	1.29534	1.81347	1.5544	1.81347	2.33161	1.5544
Merged-chr2-90871642-2	1.29534	1.5544	0.777202	0.518135	0.518135	0.518135	0.518135	0.518135	0.518135	1.03627	1.03627	1.29534	1.5544	2.07254	2.59067	3.10881	2.84974	2.84974	2.84974	2.59067	3.10881	2.84974	1.81347	3.10881	3.62694	5.18135	5.18135	5.95855	4.92228	6.47668	6.21762	7.77202	6.99482	6.47668	4.40415	2.59067	2.33161	3.10881	3.88601	4.40415	4.66321	4.40415	3.88601	3.10881	4.14508	4.66321	5.44041	4.66321	4.92228
Merged-chr5-91322382-2	0	0	0.777202	0.518135	-1.11022e-16	-1.11022e-16	0.259067	0.259067	0.259067	0.259067	0.259067	-1.11022e-16	-1.11022e-16	-1.11022e-16	0.259067	0.259067	0.259067	0.259067	0.259067	-1.11022e-16	-1.11022e-16	-1.11022e-16	-1.11022e-16	-1.11022e-16	-1.11022e-16	-1.11022e-16	0.259067	0.518135	0.777202	0.777202	0.777202	0.518135	0.259067	-1.11022e-16	-1.11022e-16	-1.11022e-16	-1.11022e-16	-1.11022e-16	0.518135	0.518135	0.518135	1.81347	1.81347	1.5544	2.33161	2.59067	2.59067	4.14508	4.66321
Merged-chr5-133488412-2	0.259067	0.259067	0.259067	0.259067	1.03627	2.07254	2.33161	2.59067	2.59067	1.5544	0.518135	1.11022e-16	0.259067	0.777202	1.03627	1.03627	1.03627	1.29534	1.29534	1.03627	1.03627	1.03627	0.518135	2.22045e-16	2.22045e-16	2.22045e-16	2.22045e-16	2.22045e-16	0.518135	1.29534	1.81347	2.59067	2.59067	2.59067	2.07254	1.81347	1.5544	1.81347	2.59067	3.62694	4.40415	5.69948	5.95855	5.69948	4.40415	3.10881	2.33161	2.33161	2.84974
Merged-chr11-72370370-2	0.518135	0.518135	1.03627	1.81347	2.33161	1.81347	2.84974	2.84974	2.07254	1.81347	2.07254	0.777202	1.03627	1.81347	1.81347	2.59067	2.84974	3.36788	3.62694	4.14508	3.62694	3.10881	2.07254	1.29534	0.777202	1.29534	2.07254	3.62694	3.88601	3.62694	2.07254	1.5544	0.259067	-6.10623e-16	1.29534	1.81347	2.84974	3.88601	3.62694	4.40415	6.47668	5.95855	6.21762	8.54922	7.51295	5.95855	6.47668	6.99482	5.95855
Merged-chr4-47498589-2	0	0.518135	0.518135	0.259067	0.259067	0.259067	0.259067	0.518135	0.518135	0.518135	0.518135	0.259067	0	0	0	0	0	0	0	0	0	0	0	0	0	0	0	0	0	0.259067	0.259067	0.259067	0.259067	0.259067	0	0	0	0	0.777202	0.777202	0.777202	0.777202	0.777202	0	0	0.259067	0.259067	0.777202	0.777202
Merged-chr6-5509400-2	0	0	0.259067	1.03627	1.03627	1.03627	1.29534	1.03627	0.259067	0.259067	0.777202	0.518135	0.518135	0.518135	0.518135	1.11022e-16	0.259067	0.518135	1.29534	1.81347	1.81347	1.5544	1.03627	0.518135	0.259067	1.03627	1.5544	2.07254	3.10881	3.10881	2.59067	2.59067	2.59067	2.33161	2.33161	2.59067	2.59067	2.59067	2.07254	2.59067	2.84974	3.36788	3.36788	3.36788	3.88601	3.36788	2.84974	4.40415	3.88601
Merged-chr16-76433128-2	0.259067	0.259067	0.259067	0.259067	0.259067	0	0	0	0.777202	0.777202	0.777202	0.777202	1.29534	0.518135	0.777202	0.777202	0.518135	0.259067	0.259067	-1.11022e-16	0.259067	0.259067	0.518135	0.518135	0.518135	0.259067	0.259067	0.518135	0.777202	1.03627	1.29534	2.07254	2.07254	3.62694	3.62694	5.44041	4.92228	4.40415	3.62694	2.59067	1.81347	2.84974	3.36788	2.84974	3.88601	4.66321	6.21762	6.99482	8.03109
Merged-chr11-79887183-2	0	0.259067	0.259067	0.518135	0.518135	0.518135	0.777202	0.777202	0.777202	1.03627	0.777202	0.777202	1.03627	0.518135	0.518135	0.777202	0.518135	0.777202	0.777202	1.29534	1.29534	0.777202	1.29534	1.29534	2.07254	3.36788	3.62694	3.10881	2.84974	2.07254	0.777202	0.777202	1.5544	3.10881	3.36788	4.14508	4.92228	5.44041	5.44041	4.40415	4.92228	3.62694	2.84974	2.84974	3.62694	2.84974	4.14508	3.36788	2.59067
Merged-chr1-59509391-3	3.88601	3.88601	3.10881	2.59067	2.07254	2.59067	3.36788	2.84974	3.10881	2.59067	2.84974	1.5544	1.5544	0.777202	0.777202	0.259067	0.259067	-2.77556e-16	-2.77556e-16	0.259067	0.777202	0.777202	0.777202	0.518135	0.518135	-3.33067e-16	-3.33067e-16	-3.33067e-16	-3.33067e-16	-3.33067e-16	-3.33067e-16	-3.33067e-16	-3.33067e-16	-3.33067e-16	-3.33067e-16	-3.33067e-16	0.518135	0.518135	0.518135	0.777202	0.777202	0.259067	0.259067	0.259067	-2.77556e-16	-2.77556e-16	0.259067	0.518135	0.777202
Merged-chr6-37714641-2	0	0.259067	0.777202	0.777202	0.777202	0.777202	0.518135	-1.11022e-16	-1.11022e-16	-1.11022e-16	0.518135	0.518135	0.518135	0.777202	0.259067	0.259067	0.259067	0.259067	-5.55112e-17	-5.55112e-17	-5.55112e-17	0.259067	0.259067	0.259067	0.259067	0.259067	0.259067	0.518135	0.518135	0.518135	0.259067	0.259067	-1.11022e-16	-1.11022e-16	0.259067	0.259067	0.259067	0.518135	0.518135	0.777202	1.29534	1.29534	1.03627	1.29534	1.03627	1.03627	1.81347	1.5544	2.07254
Merged-chr8-45451955-2	0	0	1.5544	1.5544	2.07254	2.59067	3.10881	2.07254	2.07254	1.03627	1.03627	0.777202	1.03627	1.03627	0.777202	0.518135	0.259067	3.33067e-16	3.33067e-16	0.518135	0.777202	0.777202	1.03627	0.777202	0.518135	0.259067	0.518135	0.259067	0.259067	0.259067	0.259067	3.33067e-16	3.33067e-16	3.33067e-16	3.33067e-16	3.33067e-16	3.33067e-16	3.33067e-16	3.33067e-16	3.33067e-16	3.33067e-16	3.33067e-16	3.33067e-16	3.33067e-16	0.259067	0.259067	0.259067	0.259067	0.259067
Merged-chr8-68211375-2	2.07254	1.5544	1.29534	0.777202	0.518135	0.518135	0.777202	0.777202	0.518135	0.259067	0.259067	0.518135	0.518135	0.777202	1.03627	2.07254	1.5544	2.33161	2.84974	2.84974	3.10881	3.36788	3.36788	3.10881	3.10881	3.10881	3.62694	3.62694	3.62694	3.36788	3.36788	4.14508	3.88601	3.36788	4.66321	4.66321	3.88601	4.14508	4.14508	3.10881	3.36788	3.62694	3.10881	3.88601	3.88601	4.14508	4.66321	5.44041	4.66321
Merged-chr4-134301234-3	0	0	0	0	0	0	0	0	0	0.259067	0.259067	0.259067	0.518135	0.518135	0.259067	0.259067	0.259067	0	0	0	0	0.259067	1.03627	1.29534	1.81347	2.84974	3.10881	3.88601	3.62694	3.62694	3.36788	3.36788	2.84974	3.88601	4.40415	5.95855	7.25389	8.29016	8.54922	6.99482	6.99482	7.51295	8.29016	9.32642	9.32642	6.99482	4.66321	1.81347	0.518135
Merged-chr16-13216908-2	0	0	0	0	0	0.259067	0.518135	1.03627	1.03627	1.29534	1.03627	0.259067	0.259067	0.259067	0.259067	0.259067	0.259067	0.518135	0.777202	1.29534	1.81347	1.81347	1.5544	1.5544	0.518135	0.518135	0.518135	0.518135	0.518135	0.777202	1.03627	2.07254	2.33161	2.33161	1.81347	1.5544	1.29534	1.29534	1.29534	1.29534	2.84974	2.84974	3.62694	3.62694	3.36788	2.84974	2.07254	1.29534	1.5544
Merged-chr12-32636983-2	0.777202	0.777202	1.29534	0.777202	1.5544	1.5544	1.03627	1.03627	1.03627	0.259067	1.03627	1.03627	1.03627	1.03627	1.03627	-2.22045e-16	-2.22045e-16	0.259067	0.259067	0.259067	0.259067	0.259067	-2.22045e-16	-2.22045e-16	-2.22045e-16	-2.22045e-16	1.5544	1.81347	1.81347	2.33161	3.36788	2.59067	3.36788	4.40415	4.14508	3.36788	2.84974	3.10881	2.59067	2.84974	2.59067	2.84974	1.29534	2.33161	1.81347	2.07254	1.81347	2.07254	1.03627
Merged-chr5-114147240-3	0	0	0	0.259067	0.259067	0.259067	0.259067	0.259067	0.259067	0.777202	0.777202	0.777202	0.518135	0.259067	-1.11022e-16	-1.11022e-16	0.259067	0.518135	0.518135	0.518135	0.518135	-1.11022e-16	-1.11022e-16	-1.11022e-16	-1.11022e-16	-1.11022e-16	1.03627	1.81347	1.81347	1.81347	1.81347	1.03627	0.518135	0.777202	1.03627	2.07254	2.07254	2.84974	2.59067	2.84974	5.18135	6.21762	6.47668	6.47668	5.95855	3.88601	3.36788	4.14508	4.92228
Merged-chr3-14862316-2	0	2.07254	1.81347	1.29534	-4.44089e-16	0.777202	0.777202	0.777202	1.29534	1.29534	1.03627	1.29534	1.5544	1.29534	1.29534	1.03627	1.81347	2.59067	2.59067	3.36788	3.10881	2.84974	2.07254	1.81347	1.81347	2.33161	2.59067	1.81347	2.59067	2.33161	2.33161	2.59067	3.88601	3.88601	3.88601	3.88601	2.84974	1.81347	1.29534	1.03627	0.777202	1.29534	1.81347	2.33161	2.33161	3.10881	3.10881	3.36788	4.66321
Merged-chr16-86012918-2	0	0	0.518135	0.259067	0.518135	0.777202	0.777202	0.518135	0.518135	0.518135	0.777202	1.03627	2.07254	2.59067	2.07254	2.33161	2.07254	1.29534	0.777202	1.03627	1.03627	1.03627	1.29534	1.5544	1.81347	1.81347	2.07254	1.5544	1.29534	1.81347	2.33161	2.84974	3.36788	4.14508	3.62694	2.59067	2.07254	1.5544	1.03627	2.59067	4.14508	4.92228	6.47668	6.99482	6.47668	5.18135	4.66321	4.14508	4.40415
Merged-chr5-150914987-2	0	0.518135	0.777202	0.518135	0.518135	0.518135	0.518135	0.777202	0.777202	0.777202	1.03627	1.81347	2.33161	2.33161	2.59067	3.10881	3.36788	3.10881	4.40415	3.62694	4.40415	4.14508	4.14508	3.10881	3.62694	2.33161	2.07254	1.29534	1.5544	2.07254	1.81347	1.81347	2.33161	1.81347	1.03627	1.03627	0.777202	0.259067	0.259067	0.518135	0.777202	0.518135	0.518135	0.518135	0.259067	0.259067	0.259067	0.259067	0.259067
Merged-chr5-117780982-2	0	0	0.259067	0.518135	0.518135	0.518135	0.518135	0.259067	0	0	1.03627	1.29534	1.29534	1.29534	1.5544	0.259067	1.03627	1.03627	1.81347	1.5544	1.29534	0.777202	0.518135	1.11022e-16	0.518135	1.03627	2.07254	2.59067	2.84974	3.36788	3.36788	2.33161	2.33161	2.33161	1.5544	1.03627	1.03627	1.29534	1.81347	2.07254	2.07254	1.81347	1.03627	0.259067	0.259067	0.259067	0.518135	0.518135	0.777202
Merged-chr12-32606094-2	0.518135	0.259067	-1.11022e-16	-1.11022e-16	0.259067	0.518135	1.03627	1.03627	1.29534	1.5544	1.03627	0.777202	0.777202	0.259067	0.259067	0.259067	0.259067	0.518135	0.777202	0.518135	0.518135	0.518135	0.518135	0.259067	0.259067	0.259067	-3.33067e-16	0.259067	0.259067	0.777202	0.777202	0.518135	0.518135	0.777202	1.03627	1.29534	1.29534	1.5544	1.29534	0.777202	0.777202	0.777202	1.29534	1.5544	1.5544	1.5544	1.81347	1.81347	4.92228
Merged-chr12-112796510-2	1.81347	1.29534	2.33161	2.84974	3.88601	4.40415	4.14508	3.62694	4.66321	3.36788	4.66321	4.92228	5.18135	3.88601	4.40415	2.07254	2.59067	2.84974	3.10881	5.18135	5.69948	5.44041	4.66321	5.44041	4.14508	5.18135	5.69948	6.21762	5.69948	4.92228	4.66321	4.40415	4.40415	3.10881	3.10881	1.29534	2.07254	2.07254	2.33161	1.81347	2.33161	1.5544	1.29534	1.03627	1.03627	0.518135	1.29534	1.29534	1.5544
Merged-chr16-24150246-2	0.777202	0.777202	1.03627	1.5544	1.03627	1.03627	1.03627	0.777202	0.259067	3.88578e-16	3.88578e-16	3.88578e-16	3.88578e-16	3.88578e-16	3.88578e-16	0.259067	1.03627	1.29534	1.29534	1.5544	1.29534	0.777202	1.03627	1.29534	1.29534	0.777202	0.777202	0.777202	0.518135	1.29534	2.07254	2.84974	2.59067	3.10881	1.81347	3.36788	2.84974	2.84974	3.10881	3.62694	3.36788	3.62694	3.62694	3.36788	3.10881	2.07254	2.07254	2.07254	1.5544
Merged-chr1-92774154-2	0.777202	0.777202	0.777202	0.259067	0.518135	1.29534	1.29534	1.29534	1.29534	0.777202	-1.11022e-16	-1.11022e-16	-1.11022e-16	-1.11022e-16	-1.11022e-16	0.259067	0.518135	0.518135	0.518135	0.518135	0.259067	-1.11022e-16	0.259067	0.518135	1.29534	1.29534	1.29534	1.81347	2.07254	1.81347	1.81347	1.81347	2.33161	1.81347	1.29534	1.81347	3.36788	3.62694	4.40415	4.40415	4.14508	2.84974	2.07254	1.5544	1.81347	1.29534	1.29534	1.29534	1.5544
Merged-chr1-44198494-2	0	0	0	0	0	0	0	0.259067	0.259067	0.259067	0.259067	0.518135	0.518135	0.518135	0.518135	0.777202	0.777202	0.777202	0.777202	0.777202	0.777202	0.777202	0.518135	0.518135	0.518135	0.518135	0.518135	0.518135	0.518135	0.777202	1.03627	0.777202	0.777202	0.777202	0.518135	-1.11022e-16	-1.11022e-16	-1.11022e-16	0.259067	0.259067	0.518135	1.29534	1.29534	1.29534	2.59067	1.81347	3.36788	4.40415	5.44041
Merged-chr7-19342771-2	0	0	0	0	0.518135	0.777202	0.777202	1.5544	2.84974	3.36788	3.62694	4.66321	4.66321	3.88601	2.84974	2.84974	2.33161	2.84974	4.14508	5.18135	7.51295	8.03109	7.77202	7.77202	7.25389	4.92228	7.77202	9.06736	10.6218	11.9171	12.6943	10.3627	9.06736	7.25389	5.69948	4.92228	8.29016	8.03109	10.1036	11.9171	11.1399	9.06736	12.6943	13.7306	14.5078	14.7668	13.2124	9.84456	8.29016
Merged-chr14-69830696-2	0	0	1.03627	1.03627	1.29534	1.29534	1.29534	0.259067	0.518135	0.259067	0.259067	0.259067	0.259067	1.11022e-16	0.777202	0.777202	0.777202	0.777202	0.777202	1.11022e-16	1.11022e-16	1.11022e-16	1.11022e-16	1.11022e-16	0.259067	0.518135	1.03627	1.5544	1.5544	1.29534	0.777202	0.259067	0.259067	0.518135	0.518135	0.518135	0.518135	0.259067	3.33067e-16	3.33067e-16	3.33067e-16	3.33067e-16	3.33067e-16	3.33067e-16	3.33067e-16	3.33067e-16	3.33067e-16	0.259067	0.259067
Merged-chr5-111472984-2	0	1.5544	1.81347	2.59067	1.5544	2.33161	1.81347	1.5544	0.777202	0.777202	0.518135	0.518135	0.518135	0.777202	0.518135	1.03627	1.29534	1.5544	1.5544	1.03627	1.03627	0.777202	0.777202	0.518135	0.777202	0.777202	1.03627	1.03627	1.5544	1.5544	1.81347	1.81347	2.07254	1.5544	1.29534	1.81347	2.07254	2.59067	3.10881	3.88601	4.14508	3.10881	2.84974	2.07254	1.29534	0.777202	1.29534	1.5544	1.81347
Merged-chr15-96913618-2	0.518135	1.03627	1.5544	1.5544	1.81347	1.81347	2.07254	1.5544	1.5544	1.03627	0.777202	0.777202	0.777202	1.5544	2.07254	2.07254	1.81347	1.81347	1.29534	0.777202	0.518135	0.777202	1.03627	1.03627	1.29534	1.81347	1.29534	1.29534	2.07254	1.81347	1.03627	1.03627	1.03627	4.44089e-16	4.44089e-16	4.44089e-16	4.44089e-16	4.44089e-16	0.259067	0.518135	1.03627	1.03627	1.03627	0.518135	0.518135	4.44089e-16	0.259067	0.259067	0.259067
Merged-chr6-72255042-2	0.259067	0.259067	0.259067	0.518135	0.259067	0.777202	0.777202	0.777202	0.777202	0.777202	0.518135	0.518135	0.259067	0.259067	0.259067	-1.11022e-16	0.259067	0.518135	1.03627	1.03627	1.03627	1.03627	0.777202	0.518135	0.518135	0.777202	1.81347	1.81347	1.81347	1.5544	1.29534	0.518135	0.777202	2.07254	2.33161	2.33161	2.33161	2.59067	1.81347	1.81347	1.81347	1.29534	1.29534	1.29534	1.29534	2.59067	2.33161	3.10881	4.14508
Merged-chr7-76228967-2	0.777202	1.03627	1.03627	1.03627	1.03627	0.777202	0	0	0	0	0	0	0	0.259067	0.259067	0.259067	0.259067	0.259067	0.259067	0.777202	1.03627	1.29534	2.59067	2.59067	2.84974	2.59067	1.5544	2.33161	2.07254	2.07254	3.10881	4.66321	4.14508	4.40415	4.66321	4.14508	3.88601	3.88601	3.36788	2.59067	1.03627	1.03627	1.5544	2.07254	3.10881	4.14508	4.66321	3.62694	3.62694
Merged-chr16-24179492-2	1.03627	1.81347	1.81347	1.29534	2.07254	1.81347	1.81347	2.07254	1.81347	2.07254	1.29534	1.03627	1.5544	2.07254	1.29534	1.29534	1.03627	0.518135	-4.44089e-16	0.259067	0.259067	0.259067	0.259067	0.259067	-4.44089e-16	-4.44089e-16	-4.44089e-16	-4.44089e-16	-4.44089e-16	0.259067	0.518135	0.518135	0.777202	0.777202	0.259067	0.259067	-4.996e-16	-4.996e-16	-4.996e-16	0.518135	0.518135	0.518135	0.518135	0.518135	-5.55112e-16	0.259067	1.03627	1.03627	1.03627
Merged-chr3-138585333-3	0	0.518135	0.777202	0.777202	0.777202	0.777202	0.518135	-1.11022e-16	0.259067	0.518135	0.777202	1.03627	1.03627	1.03627	0.777202	0.518135	0.259067	0.259067	-1.11022e-16	-1.11022e-16	-1.11022e-16	-1.11022e-16	-1.11022e-16	0.259067	0.259067	0.259067	0.259067	0.259067	0.259067	0.259067	0.777202	0.777202	0.777202	0.518135	-1.11022e-16	-1.11022e-16	-1.11022e-16	-1.11022e-16	0.259067	0.518135	0.777202	0.777202	0.777202	0.518135	0.259067	0.259067	0.259067	0.259067	0.777202
Merged-chr11-51803910-3	0.777202	0.777202	2.33161	2.84974	2.84974	3.36788	3.36788	1.81347	1.29534	1.5544	2.33161	2.33161	2.33161	2.33161	1.5544	0.259067	0.518135	0.777202	0.777202	1.03627	1.29534	0.777202	1.03627	1.03627	0.777202	0.518135	0.518135	7.77156e-16	0.259067	0.518135	0.518135	0.518135	0.259067	0.259067	0.259067	0.259067	0.777202	0.777202	0.518135	0.518135	0.518135	7.77156e-16	7.77156e-16	0.259067	0.259067	0.777202	0.777202	0.518135	0.518135
Merged-chr17-45848027-2	0	0	0.518135	0.518135	0.518135	0.518135	0.518135	0.259067	0.259067	0.518135	0.518135	0.518135	0.518135	0.518135	0.259067	0.259067	0.259067	0	0.259067	0.518135	1.03627	1.03627	1.29534	1.29534	1.03627	0.777202	0.777202	0.518135	0.259067	-1.11022e-16	0.259067	0.518135	1.03627	1.03627	1.29534	1.03627	1.03627	0.518135	0.518135	0.259067	0.259067	0.259067	0.777202	0.777202	0.777202	0.777202	1.03627	1.03627	1.29534
Merged-chr5-117802279-2	0	0.259067	0.259067	0	0	0	0	0	0	0	0	0	0	0	0	0	0	0	0	0.518135	0.518135	0.518135	0.518135	0.259067	0.259067	0.259067	0.259067	0.259067	0	0	0	0	0	0.259067	0.518135	0.777202	0.777202	0.777202	0.259067	0.518135	0.777202	1.03627	1.5544	2.07254	3.10881	2.84974	3.10881	3.10881	2.59067
Merged-chr7-99634375-2	1.29534	1.81347	1.5544	1.29534	0.777202	0.518135	0.259067	0.518135	0.777202	0.777202	1.29534	1.03627	1.29534	1.81347	2.07254	1.81347	1.81347	1.29534	0.518135	0.259067	0.259067	0.259067	0.259067	0.259067	0.777202	0.518135	0.518135	0.777202	0.777202	0.518135	0.518135	0.777202	1.03627	1.29534	1.03627	2.33161	2.07254	2.33161	2.84974	2.59067	1.81347	1.81347	2.59067	2.84974	3.62694	4.66321	5.69948	5.69948	6.21762
Merged-chr11-90046308-3	-1.11022e-16	-1.11022e-16	-1.11022e-16	-1.11022e-16	0.518135	0.518135	0.777202	1.29534	1.29534	1.03627	0.777202	0.777202	0.259067	0.259067	-2.77556e-16	-2.77556e-16	0.259067	0.259067	0.259067	0.518135	0.777202	1.81347	2.33161	2.07254	2.33161	1.81347	1.03627	0.518135	0.777202	0.518135	0.259067	0.259067	0.259067	-3.33067e-16	0.518135	0.518135	1.03627	1.03627	1.03627	1.5544	1.5544	1.29534	2.59067	2.84974	2.07254	2.59067	2.59067	3.10881	4.14508
Merged-chr10-76447897-2	0	0	0	0	0.259067	0.259067	0.518135	0.518135	0.518135	0.259067	0.259067	0.259067	0.259067	0.259067	0.259067	0.259067	0.259067	0.259067	0.259067	0.259067	0	0	0	0	0.259067	0.518135	1.29534	1.5544	1.5544	1.29534	1.29534	0.259067	0.777202	0.777202	1.03627	0.777202	0.259067	0.259067	-2.77556e-16	-2.77556e-16	-2.77556e-16	-2.77556e-16	-2.77556e-16	0.259067	1.03627	1.29534	1.29534	1.5544	1.03627
Merged-chr8-11172399-2	0.777202	0.518135	0.518135	0.518135	0.518135	-1.11022e-16	-1.11022e-16	0.259067	0.259067	0.259067	0.259067	0.259067	-1.11022e-16	-1.11022e-16	-1.11022e-16	-1.11022e-16	-1.11022e-16	0.259067	0.259067	0.259067	0.259067	0.259067	0.259067	1.03627	1.03627	1.03627	1.81347	2.33161	1.81347	1.81347	2.07254	1.5544	0.777202	0.777202	0.777202	1.03627	0.777202	1.03627	2.07254	2.33161	3.10881	4.66321	5.69948	5.18135	5.44041	4.14508	2.84974	2.07254	1.81347
Merged-chr10-63224639-2	0	0	1.03627	0.777202	0.777202	1.03627	1.03627	0.259067	0.259067	0.259067	-1.66533e-16	-1.66533e-16	-1.66533e-16	-1.66533e-16	-1.66533e-16	0.518135	0.518135	0.518135	1.03627	1.03627	0.777202	0.777202	0.518135	0.259067	0.259067	-3.33067e-16	-3.33067e-16	-3.33067e-16	-3.33067e-16	-3.33067e-16	1.03627	1.5544	1.5544	2.07254	2.59067	2.07254	1.81347	2.33161	4.66321	4.40415	5.69948	6.99482	7.77202	5.69948	5.69948	6.47668	6.21762	6.99482	6.99482
Merged-chr3-85861956-3	6.99482	6.73575	7.77202	8.29016	6.99482	5.95855	6.73575	5.95855	5.69948	4.14508	4.92228	4.66321	5.18135	5.44041	4.40415	3.10881	2.33161	1.5544	2.33161	3.36788	3.10881	2.84974	2.59067	2.84974	3.36788	4.40415	4.92228	4.92228	4.40415	2.84974	2.07254	1.81347	1.5544	1.81347	1.5544	1.81347	1.29534	0.777202	0.518135	0.518135	0.259067	0.518135	1.03627	1.29534	1.81347	1.81347	1.81347	1.29534	1.03627
Merged-chr8-34474538-2	1.03627	0.777202	0.259067	0.518135	0.259067	0.259067	0.259067	0.259067	0.518135	1.03627	1.81347	2.33161	2.33161	1.81347	2.07254	2.59067	2.59067	2.59067	3.10881	2.59067	2.07254	1.81347	1.29534	0.777202	1.03627	0.518135	0.259067	1.29534	2.07254	2.33161	3.36788	4.14508	3.10881	2.33161	1.81347	0.518135	0.259067	0.518135	0.518135	0.518135	0.777202	0.777202	0.518135	1.03627	1.29534	0.777202	1.03627	1.03627	0.518135
Merged-chr4-9065367-2	0	0.518135	0.518135	0.518135	0.518135	0.518135	0.259067	0.259067	0.259067	0.259067	0.259067	0.259067	0.259067	0.259067	0.518135	0.777202	0.777202	1.29534	1.29534	1.03627	0.518135	0.518135	-2.22045e-16	-2.22045e-16	-2.22045e-16	0.259067	0.518135	0.518135	0.518135	0.518135	-2.22045e-16	0.259067	0.259067	0.259067	0.259067	0.259067	0.259067	0.259067	0.259067	0.259067	0.259067	0.259067	0.259067	0.518135	0.518135	1.81347	2.33161	3.36788	4.40415
Merged-chr11-51944724-3	1.29534	1.81347	2.07254	2.33161	2.07254	1.81347	1.29534	0.518135	1.03627	2.33161	2.84974	3.36788	3.10881	2.33161	1.81347	1.81347	2.84974	3.62694	5.44041	6.73575	7.77202	7.25389	7.25389	6.99482	6.73575	6.73575	6.73575	5.69948	5.69948	4.40415	3.36788	2.59067	3.10881	1.5544	1.81347	1.81347	2.07254	1.81347	1.5544	1.29534	1.03627	0.518135	-6.66134e-16	0.259067	0.259067	1.03627	1.5544	1.5544	1.5544
Merged-chr16-24193184-2	0	0	0.259067	0.259067	0.259067	0.518135	0.518135	0.518135	0.518135	0.518135	0.259067	0	0.259067	0.259067	0.259067	0.259067	0	0.259067	0.259067	0.259067	0.259067	0.259067	0	0	0	0	0	0	0.259067	0.777202	0.777202	0.777202	1.03627	1.03627	1.29534	1.29534	1.29534	0.777202	0.518135	0.259067	0.259067	0.777202	0.777202	0.777202	0.518135	0.518135	0.259067	2.07254	2.33161
Merged-chr3-57975062-2	0.777202	0.777202	0.777202	0.777202	0.518135	0.259067	0.259067	0.259067	0.259067	0.259067	0.259067	0.259067	0.259067	-1.11022e-16	0.518135	0.518135	0.777202	0.777202	1.03627	0.518135	1.29534	1.03627	1.03627	0.777202	0.777202	0.259067	0.259067	0.259067	0.518135	0.518135	0.259067	0.259067	0.259067	-1.11022e-16	-1.11022e-16	-1.11022e-16	-1.11022e-16	0.259067	0.259067	0.518135	0.518135	0.518135	0.259067	0.259067	-1.11022e-16	0.259067	0.259067	0.259067	0.259067
Merged-chr18-60782424-2	0	0.259067	0.259067	0.259067	0.518135	0.518135	0.259067	0.259067	0.518135	0.777202	0.777202	1.03627	1.81347	2.07254	2.07254	2.59067	2.59067	2.07254	2.07254	2.59067	2.33161	2.07254	1.5544	1.5544	0.259067	0.259067	0.777202	1.5544	1.5544	2.07254	2.33161	1.5544	1.29534	1.5544	1.5544	1.29534	1.5544	2.33161	2.59067	2.07254	2.84974	2.33161	1.29534	1.03627	1.29534	0.518135	0.518135	0.259067	0.259067
Merged-chr3-137547849-2	0	0	0	0	0	0	0	0.259067	0.259067	0.518135	0.518135	0.259067	0.259067	0	0	0	0	0.259067	0.259067	0.259067	0.259067	0.259067	0	0	0	0	0.259067	0.259067	0.259067	0.518135	0.518135	0.259067	0.777202	1.03627	0.777202	0.777202	0.777202	0	0	0	0	0.259067	0.518135	0.518135	1.03627	2.33161	2.33161	2.59067	4.14508
Merged-chr6-14585259-2	0	0	0	0.259067	0.777202	0.777202	1.03627	1.5544	1.81347	2.07254	2.33161	2.59067	2.07254	1.81347	1.03627	1.03627	1.03627	1.5544	3.10881	3.62694	3.10881	2.84974	2.33161	1.29534	1.5544	1.81347	2.59067	3.10881	2.84974	2.33161	1.81347	0.518135	1.5544	3.88601	4.66321	5.69948	6.47668	6.73575	4.14508	3.88601	4.40415	5.18135	4.14508	5.44041	4.92228	4.92228	3.88601	3.88601	3.10881
Merged-chr1-176427693-2	0	0	0	0	0	0	0	0	0	0	0	0	0	0	0	0	0	0	0	0	0	0.259067	0.259067	0.259067	0.518135	0.518135	0.259067	0.518135	0.518135	0.518135	0.518135	0.518135	0.259067	0	0.259067	0.518135	0.777202	0.777202	1.03627	1.29534	1.03627	0.777202	0.518135	0.777202	0.518135	0.777202	1.29534	1.5544	1.5544
Merged-chr4-9095507-2	0.777202	1.03627	1.29534	1.81347	1.5544	1.03627	0.777202	0.518135	-3.33067e-16	-3.33067e-16	-3.33067e-16	-3.33067e-16	0.518135	1.29534	1.29534	1.5544	1.5544	0.777202	0.518135	0.518135	0.259067	0.259067	0.259067	-3.33067e-16	-3.33067e-16	-3.33067e-16	0.259067	0.777202	1.03627	1.03627	1.29534	0.777202	0.777202	0.518135	0.518135	0.518135	0.777202	1.29534	2.33161	2.33161	2.59067	2.59067	1.5544	1.29534	1.81347	1.03627	1.03627	1.5544	2.07254
Merged-chr9-43547316-2	0	0.259067	1.29534	1.29534	1.29534	1.29534	2.07254	1.03627	1.03627	1.03627	1.03627	0.777202	0.777202	0.777202	0.777202	0.777202	1.03627	1.5544	1.81347	3.10881	4.40415	3.88601	3.88601	3.36788	2.84974	1.29534	1.03627	1.03627	1.03627	0.518135	1.29534	1.5544	2.33161	2.33161	2.59067	2.33161	3.62694	3.62694	4.14508	3.62694	2.84974	1.81347	2.07254	2.07254	3.10881	3.36788	3.10881	2.59067	2.84974
Merged-chr1-152172303-4	0	0.518135	0.259067	0.259067	0.259067	0.259067	0.259067	0.518135	0.259067	0.259067	0.259067	0.259067	-1.11022e-16	-1.11022e-16	-1.11022e-16	-1.11022e-16	0.518135	0.777202	1.03627	1.03627	1.03627	0.518135	0.518135	0.777202	0.777202	1.5544	2.84974	2.84974	4.14508	4.40415	2.84974	2.07254	2.84974	2.33161	2.84974	6.47668	6.99482	6.21762	5.18135	3.88601	1.29534	0.777202	1.03627	1.5544	1.81347	1.81347	1.81347	1.5544	1.03627
Merged-chr16-27684932-2	0	1.29534	1.29534	1.29534	1.29534	1.29534	-2.22045e-16	-2.22045e-16	0.518135	0.518135	0.518135	0.518135	-2.22045e-16	-2.22045e-16	-2.22045e-16	-2.22045e-16	-2.22045e-16	-2.22045e-16	-2.22045e-16	-2.22045e-16	-2.22045e-16	-2.22045e-16	0.259067	0.259067	0.518135	0.518135	0.518135	0.259067	0.259067	0.518135	0.518135	1.03627	2.07254	2.84974	3.88601	3.88601	3.62694	3.62694	2.59067	2.59067	2.84974	2.33161	1.5544	0.777202	1.29534	2.07254	3.10881	3.62694	3.10881
Merged-chr10-93933174-2	0	0	0	0	0	0	0	0	0	0	0	0.259067	0.259067	0.518135	0.777202	0.777202	0.518135	0.518135	0.259067	-1.11022e-16	0.518135	0.518135	1.03627	1.29534	2.07254	1.5544	1.5544	1.29534	0.518135	0.259067	0.518135	1.03627	1.5544	1.5544	1.81347	1.81347	1.29534	1.5544	1.5544	1.5544	2.33161	2.07254	1.5544	1.5544	0.518135	1.03627	1.29534	2.07254	2.33161
Merged-chr5-53941884-2	1.5544	1.5544	1.5544	1.03627	0.518135	-2.22045e-16	-2.22045e-16	0.259067	1.03627	1.03627	1.03627	1.03627	0.777202	0.518135	0.518135	0.777202	1.81347	3.10881	3.36788	4.14508	3.88601	3.10881	3.10881	3.36788	3.36788	3.36788	3.10881	2.07254	2.33161	2.84974	3.88601	3.88601	4.14508	2.84974	2.59067	1.29534	1.29534	1.29534	1.03627	1.03627	1.03627	0.777202	1.29534	1.5544	1.81347	2.07254	2.33161	2.07254	1.81347
Merged-chr3-137513939-3	0.777202	1.5544	1.81347	1.81347	1.81347	1.29534	1.03627	1.29534	1.29534	1.29534	1.81347	1.81347	2.07254	2.59067	3.10881	2.84974	2.33161	2.07254	1.81347	1.5544	1.81347	1.81347	1.5544	1.29534	1.03627	0.777202	0.777202	0.777202	1.03627	1.29534	1.03627	1.81347	2.33161	2.84974	2.84974	3.88601	3.88601	5.44041	5.44041	5.69948	5.18135	5.18135	3.88601	3.62694	2.59067	2.84974	3.10881	1.81347	1.5544
Merged-chr16-24348531-2	0	0	0	0	0	0	0.259067	0.777202	0.777202	0.777202	0.777202	1.29534	0.777202	0.777202	0.777202	0.518135	-1.11022e-16	-1.11022e-16	-1.11022e-16	-1.11022e-16	-1.11022e-16	-1.11022e-16	0.777202	0.777202	1.81347	2.33161	3.10881	3.10881	3.10881	2.84974	3.36788	3.62694	4.14508	5.44041	6.73575	9.06736	8.80829	9.06736	9.58549	8.03109	5.44041	5.18135	4.40415	3.62694	5.18135	4.92228	6.47668	6.99482	6.47668
Merged-chr7-97549784-2	0.518135	0.518135	0.259067	0.259067	0.518135	0.259067	0.259067	0.259067	0.259067	0.259067	0.518135	0.777202	1.03627	0.777202	0.777202	0.777202	0.259067	0.259067	0.777202	0.518135	1.03627	1.29534	1.5544	1.03627	1.03627	0.518135	0.518135	0.777202	1.03627	1.03627	1.29534	0.518135	0.777202	0.777202	0.777202	0.518135	0.777202	0.777202	0.777202	0.777202	1.03627	0.777202	0.518135	0.518135	0.518135	0.259067	0.259067	1.29534	1.29534
Merged-chr10-23609815-2	0	0	0	0.518135	0.518135	0.518135	0.518135	0.518135	0.259067	0.259067	0.518135	0.518135	1.03627	0.777202	0.777202	0.777202	0.777202	0.518135	0.518135	0.777202	1.29534	1.03627	1.29534	1.29534	0.777202	0.518135	0.259067	0.259067	0.259067	0.259067	0.259067	1.29534	1.5544	1.5544	1.81347	1.29534	2.33161	2.59067	3.88601	4.14508	4.40415	2.84974	2.84974	1.81347	1.81347	2.59067	3.10881	5.18135	4.92228
Merged-chr2-51768247-2	0	0	0.259067	0.259067	0.259067	0.259067	0.259067	0.259067	0.259067	0.518135	0.518135	1.03627	1.03627	0.777202	0.777202	0.777202	0.259067	-5.55112e-17	-5.55112e-17	0.518135	1.03627	1.03627	1.29534	1.29534	0.777202	0.259067	0.259067	-1.66533e-16	-1.66533e-16	0.518135	0.518135	0.777202	1.29534	1.5544	1.5544	1.81347	1.29534	1.03627	1.03627	0.518135	0.259067	0.777202	1.03627	1.03627	1.29534	1.03627	0.777202	0.777202	1.03627
Merged-chr3-116833827-3	0.259067	5.55112e-17	0.259067	0.777202	0.777202	1.81347	1.81347	1.81347	2.07254	2.33161	2.59067	2.33161	2.33161	1.81347	2.07254	1.29534	1.81347	2.07254	1.81347	1.29534	0.777202	0.259067	-1.66533e-16	0.518135	0.518135	0.777202	1.29534	1.03627	0.777202	1.29534	1.29534	1.29534	1.29534	1.81347	1.03627	0.777202	1.03627	1.5544	1.81347	1.5544	1.81347	2.07254	2.33161	1.81347	2.33161	3.62694	3.62694	4.66321	5.44041
Merged-chr4-47594730-3	0	0	0	0	0	0.259067	0.777202	1.5544	1.5544	1.5544	2.59067	1.81347	1.5544	1.5544	1.03627	0.259067	-1.66533e-16	-1.66533e-16	-1.66533e-16	-1.66533e-16	0.259067	0.518135	0.518135	2.84974	5.18135	6.73575	9.06736	9.58549	8.29016	6.21762	4.66321	2.59067	2.33161	3.36788	3.10881	3.62694	3.36788	3.10881	2.33161	2.59067	2.84974	2.07254	2.33161	2.33161	3.36788	2.84974	2.84974	4.14508	4.66321
Merged-chr1-152223974-2	0.259067	0	0	0	0	0	0	0	0	0	0	0	0	0	0.259067	0.259067	0.518135	0.777202	0.777202	0.777202	0.777202	0.777202	1.29534	1.29534	1.29534	1.29534	1.29534	1.81347	2.59067	3.10881	2.84974	3.10881	3.10881	2.59067	2.59067	3.10881	2.59067	2.07254	1.5544	1.29534	0.777202	1.03627	0.777202	1.29534	1.03627	1.81347	1.5544	2.84974	2.59067
Merged-chr5-51569659-3	1.29534	1.03627	0.777202	0.777202	0.777202	1.03627	1.03627	1.29534	1.03627	1.03627	0.777202	0.518135	-3.33067e-16	0.777202	1.5544	2.59067	3.36788	3.10881	2.84974	2.84974	1.81347	2.59067	3.10881	3.36788	3.10881	3.62694	2.84974	2.33161	2.33161	3.10881	4.14508	4.40415	6.21762	6.99482	7.25389	7.51295	6.73575	4.66321	4.66321	5.18135	4.66321	5.44041	4.66321	3.62694	2.59067	3.10881	1.81347	2.07254	1.81347
Merged-chr17-7457174-2	0	0	0	0	0	0	0	0	0	0	0	0	0.259067	0.259067	0.259067	0.259067	0.259067	0.259067	0.259067	0.259067	0.259067	0	0	0	0	0	0	0	0	0.259067	0.259067	0.259067	0.259067	0.259067	0	0	0.518135	1.29534	1.29534	1.5544	1.5544	1.5544	0.777202	0.777202	0.777202	1.03627	0.518135	0.518135	0.259067
Merged-chr16-4537836-2	0.518135	0.259067	0.518135	0.777202	1.5544	1.29534	1.29534	1.03627	0.518135	-2.22045e-16	-2.22045e-16	-2.22045e-16	-2.22045e-16	-2.22045e-16	-2.22045e-16	-2.22045e-16	-2.22045e-16	-2.22045e-16	-2.22045e-16	0.259067	0.259067	0.518135	1.03627	1.03627	1.03627	1.29534	0.518135	0.777202	0.518135	0.777202	0.777202	0.777202	0.777202	0.777202	1.03627	1.5544	1.29534	1.81347	1.5544	1.81347	1.29534	1.5544	1.81347	2.84974	2.33161	2.59067	2.84974	3.36788	2.84974
Merged-chr5-133482666-2	0	0.518135	0.259067	0.259067	0.259067	0.259067	0.259067	-1.11022e-16	-1.11022e-16	-1.11022e-16	-1.11022e-16	-1.11022e-16	-1.11022e-16	-1.11022e-16	0.259067	0.259067	0.259067	0.259067	0.259067	-1.11022e-16	-1.11022e-16	-1.11022e-16	-1.11022e-16	-1.11022e-16	-1.11022e-16	-1.11022e-16	-1.11022e-16	-1.11022e-16	-1.11022e-16	-1.11022e-16	0.259067	0.259067	0.259067	0.259067	0.259067	-1.11022e-16	-1.11022e-16	-1.11022e-16	-1.11022e-16	-1.11022e-16	0.518135	1.5544	2.59067	3.10881	4.14508	4.40415	3.10881	2.59067	2.07254
Merged-chr10-95796988-2	0	0	0	0.518135	0.518135	0.518135	0.518135	0.518135	0	0.259067	0.518135	0.518135	0.518135	0.777202	0.518135	0.259067	0.259067	0.259067	-1.11022e-16	-1.11022e-16	0.259067	0.518135	0.518135	0.518135	1.03627	2.33161	2.33161	2.33161	2.33161	1.03627	0.259067	-3.88578e-16	-3.88578e-16	-3.88578e-16	1.03627	1.5544	2.07254	3.62694	3.88601	2.84974	2.07254	2.07254	1.81347	2.59067	2.59067	2.84974	2.07254	1.03627	0.259067
Merged-chr11-114837522-2	1.03627	1.03627	0.518135	1.03627	1.03627	0.777202	0.777202	0.518135	0.259067	0.259067	0.259067	0.518135	0.777202	0.518135	0.518135	0.518135	0.777202	0.518135	0.518135	0.518135	0.777202	0.777202	1.03627	1.03627	1.29534	1.29534	0.777202	0.518135	0.777202	0.777202	1.29534	2.07254	2.07254	1.81347	1.5544	0.777202	0	0	0	0.259067	0.259067	0.259067	0.259067	0	0	0	0	0	0
Merged-chr10-51930079-2	0	0.777202	1.03627	1.29534	1.29534	1.29534	0.777202	0.259067	5.55112e-17	0.259067	0.259067	0.259067	0.259067	5.55112e-17	5.55112e-17	5.55112e-17	5.55112e-17	5.55112e-17	5.55112e-17	5.55112e-17	5.55112e-17	5.55112e-17	5.55112e-17	5.55112e-17	0.518135	0.518135	1.03627	1.5544	1.5544	1.5544	1.81347	1.5544	1.03627	1.29534	0.777202	0.518135	0.518135	0.777202	0.518135	0.777202	0.777202	0.777202	1.29534	1.81347	2.33161	2.84974	2.84974	2.07254	1.5544
Merged-chr14-79321602-2	0	1.29534	1.29534	1.29534	1.29534	1.29534	0.777202	0.777202	0.518135	0.518135	0.777202	0.518135	0.518135	0.518135	0.518135	1.11022e-16	1.11022e-16	0.518135	0.518135	0.518135	0.777202	0.777202	0.259067	0.259067	0.777202	0.777202	0.777202	0.777202	1.03627	0.518135	0.259067	0.259067	0.259067	0.259067	0.777202	1.29534	1.81347	2.07254	2.07254	1.5544	1.5544	1.5544	1.29534	1.03627	1.03627	1.03627	1.03627	1.29534	2.07254
Merged-chr4-82703004-2	0	0.518135	0.777202	0.777202	0.259067	0.518135	0.518135	0.518135	0.518135	0.259067	0.259067	-1.11022e-16	-1.11022e-16	-1.11022e-16	-1.11022e-16	0.518135	0.518135	0.518135	0.777202	0.777202	0.518135	0.518135	0.777202	0.518135	0.518135	0.259067	0.259067	-1.11022e-16	-1.11022e-16	0.259067	0.259067	0.259067	0.518135	0.777202	0.777202	1.29534	1.81347	2.59067	2.33161	3.62694	4.14508	6.73575	7.25389	8.03109	7.51295	8.03109	4.92228	4.66321	3.36788
Merged-chr18-65766992-2	0.518135	0.518135	1.29534	1.5544	1.29534	2.59067	2.59067	2.33161	4.14508	7.51295	7.51295	7.77202	7.77202	5.95855	2.84974	3.10881	3.10881	2.59067	2.07254	1.5544	0.777202	0.777202	2.07254	2.07254	1.81347	1.5544	1.5544	0.259067	0.259067	0.259067	-1.72085e-15	-1.72085e-15	-1.72085e-15	1.5544	1.81347	1.81347	1.81347	1.81347	0.518135	0.259067	0.259067	0.259067	-1.66533e-15	0.518135	2.07254	3.62694	4.40415	5.69948	4.66321
Merged-chrX-11727781-2	-5.55112e-17	-5.55112e-17	-5.55112e-17	-5.55112e-17	-5.55112e-17	-5.55112e-17	-5.55112e-17	-5.55112e-17	0.518135	0.777202	0.777202	0.777202	0.777202	0.259067	-5.55112e-17	-5.55112e-17	-5.55112e-17	-5.55112e-17	-5.55112e-17	-5.55112e-17	-5.55112e-17	0.259067	0.259067	0.259067	0.518135	0.518135	0.259067	0.259067	0.259067	-1.11022e-16	-1.11022e-16	-1.11022e-16	1.03627	1.03627	1.03627	1.03627	0.259067	0.777202	1.03627	1.29534	1.29534	1.5544	0.777202	0.777202	0.777202	0.777202	1.29534	1.81347	1.5544
Merged-chr4-94474543-2	0.777202	0.518135	0.777202	0.777202	0.518135	0.259067	1.81347	1.5544	1.5544	1.5544	1.5544	-2.22045e-16	-2.22045e-16	0.259067	0.777202	1.5544	2.33161	2.84974	2.84974	2.33161	2.07254	1.29534	0.777202	1.81347	2.07254	1.5544	1.81347	2.33161	2.07254	2.84974	3.62694	3.88601	4.40415	4.92228	5.18135	4.40415	5.18135	4.92228	4.14508	3.62694	3.62694	3.36788	3.10881	2.33161	2.33161	2.33161	1.5544	1.81347	2.07254
Merged-chr13-52176441-2	2.59067	2.33161	1.5544	0.777202	1.5544	1.29534	1.29534	1.5544	1.5544	1.29534	1.29534	2.07254	1.81347	1.81347	2.07254	2.33161	1.81347	1.81347	2.07254	1.29534	1.03627	1.29534	1.5544	1.03627	0.777202	0.777202	0.518135	0.518135	0.518135	0.518135	0.518135	0.777202	0.777202	0.777202	0.777202	0.518135	0.259067	0.259067	0.259067	0.518135	0.518135	0.518135	0.518135	0.518135	0.259067	0.259067	0.259067	-3.33067e-16	0.259067
Merged-chr14-75796349-2	0	0	0	0	0.777202	0.777202	0.777202	0.777202	0.518135	-1.11022e-16	0.518135	0.518135	0.518135	0.777202	0.777202	0.259067	0.777202	1.03627	1.03627	1.03627	1.03627	0.518135	0	0	0	0	0	0	0	0.259067	0.777202	1.29534	1.29534	1.29534	1.29534	1.03627	0.777202	1.29534	2.07254	3.36788	3.88601	4.40415	5.18135	3.88601	3.36788	4.14508	3.62694	3.88601	4.92228
Merged-chr1-105891510-2	1.29534	1.29534	1.29534	1.03627	0.777202	-2.22045e-16	-2.22045e-16	-2.22045e-16	-2.22045e-16	-2.22045e-16	-2.22045e-16	-2.22045e-16	-2.22045e-16	-2.22045e-16	-2.22045e-16	-2.22045e-16	-2.22045e-16	-2.22045e-16	-2.22045e-16	0.259067	0.259067	0.259067	0.518135	0.518135	0.259067	0.259067	0.259067	0.777202	1.03627	1.03627	1.03627	1.03627	-2.22045e-16	-2.22045e-16	-2.22045e-16	0.259067	0.259067	0.518135	0.777202	2.07254	3.10881	3.10881	3.36788	3.36788	2.59067	1.81347	2.84974	3.36788	3.10881
Merged-chr18-62139494-2	1.03627	1.29534	1.03627	1.29534	1.29534	1.29534	2.33161	1.81347	2.59067	2.84974	2.59067	1.5544	1.81347	1.29534	0.518135	0.518135	0.777202	1.29534	2.84974	2.84974	3.36788	3.10881	2.07254	1.81347	2.33161	3.10881	3.10881	2.07254	2.07254	2.59067	1.29534	1.29534	1.5544	1.03627	0.777202	0.777202	1.03627	1.03627	1.03627	0.777202	2.07254	1.5544	1.29534	1.5544	1.5544	1.03627	2.59067	3.10881	3.88601
Merged-chr1-154157010-2	0	0	0	0	0	0	0	0.259067	0.259067	0.259067	0.518135	0.518135	0.259067	0.259067	0.259067	0	0	0	0	0	0	0	0.518135	0.518135	0.777202	1.29534	1.5544	1.29534	1.5544	1.29534	0.777202	0.259067	-1.66533e-16	-1.66533e-16	-1.66533e-16	-1.66533e-16	-1.66533e-16	-1.66533e-16	-1.66533e-16	-1.66533e-16	-1.66533e-16	-1.66533e-16	0.259067	1.03627	1.03627	1.5544	2.33161	2.59067	2.59067
Merged-chr10-61627058-2	1.29534	1.29534	1.29534	1.03627	0.259067	-1.66533e-16	-1.66533e-16	-1.66533e-16	0.259067	0.518135	1.03627	1.5544	1.81347	1.81347	2.07254	3.10881	3.88601	4.92228	5.95855	8.54922	11.399	12.4352	12.6943	14.2487	13.2124	9.84456	8.29016	9.58549	7.77202	8.80829	7.77202	8.03109	5.69948	3.62694	2.59067	2.33161	1.81347	1.81347	2.07254	1.81347	1.81347	2.33161	2.07254	1.5544	0.777202	0.518135	2.9976e-15	0.259067	0.259067
Merged-chr11-60985502-2	0	0	0	0	0	0	0.259067	0.259067	1.03627	1.03627	1.03627	0.777202	0.518135	-1.11022e-16	-1.11022e-16	-1.11022e-16	-1.11022e-16	-1.11022e-16	-1.11022e-16	0.259067	0.259067	0.259067	0.777202	1.03627	0.777202	1.03627	1.5544	0.777202	1.03627	1.5544	1.5544	1.81347	2.07254	2.59067	3.62694	4.14508	3.88601	4.92228	5.69948	6.21762	6.99482	7.77202	7.77202	6.99482	5.69948	6.21762	5.95855	5.18135	4.66321
Merged-chr7-46350800-2	0.259067	0.777202	0.777202	0.777202	0.777202	1.03627	0.777202	1.03627	1.29534	1.5544	1.81347	1.5544	1.5544	1.81347	1.5544	0.777202	0.259067	0.259067	0.259067	0.259067	0.777202	0.777202	1.29534	1.29534	1.81347	1.29534	1.5544	1.81347	2.84974	3.36788	4.66321	4.40415	3.10881	2.59067	1.81347	0.518135	1.03627	2.07254	2.84974	2.84974	2.84974	3.10881	2.84974	2.07254	2.07254	1.81347	2.07254	1.03627	1.29534
Merged-chr5-118789359-2	0.777202	0.777202	0.777202	0.777202	0.777202	0.259067	0.259067	0.259067	0.259067	5.55112e-17	5.55112e-17	5.55112e-17	0.259067	0.259067	0.518135	1.29534	1.29534	1.03627	1.03627	0.518135	0	0	0	0	0.259067	0.259067	0.259067	0.259067	0.259067	0	0	0	0.259067	0.259067	0.518135	0.777202	0.777202	1.03627	1.03627	1.03627	0.777202	1.03627	0.777202	1.03627	1.03627	2.07254	1.81347	1.5544	1.29534
Merged-chr11-72383127-4	0	0	0.518135	-1.11022e-16	-1.11022e-16	-1.11022e-16	-1.11022e-16	0.259067	0.259067	0.518135	1.03627	1.81347	1.5544	1.81347	1.5544	0.777202	0.777202	1.03627	1.03627	1.03627	1.5544	1.29534	1.29534	1.03627	1.03627	1.29534	1.5544	1.29534	1.29534	0.518135	0.777202	0.259067	0.777202	1.03627	1.03627	0.777202	0.777202	0.259067	-5.55112e-17	-5.55112e-17	-5.55112e-17	-5.55112e-17	-5.55112e-17	0.259067	0.259067	0.259067	0.777202	0.777202	0.777202
Merged-chr15-81227905-2	0	0.259067	0.259067	0.259067	0.259067	0.259067	0	0	0.259067	0.259067	1.29534	1.29534	1.29534	1.5544	1.81347	0.777202	0.777202	1.03627	0.777202	0.777202	0.777202	1.03627	1.03627	1.5544	1.5544	1.5544	1.29534	0.777202	0.777202	1.03627	1.29534	1.5544	2.33161	1.5544	1.81347	1.81347	1.81347	2.59067	3.10881	2.84974	3.36788	3.62694	2.07254	1.5544	1.81347	1.29534	0.777202	1.03627	1.5544
Merged-chr9-67077999-2	0.518135	0.518135	0.518135	0.518135	0.259067	1.11022e-16	1.11022e-16	0.259067	0.518135	0.777202	1.03627	1.29534	1.29534	1.03627	0.777202	1.29534	1.29534	1.29534	1.81347	1.81347	1.29534	1.03627	0.259067	0.777202	0.518135	1.03627	1.03627	1.03627	0.518135	0.777202	0.518135	0.518135	0.518135	0.518135	5.55112e-16	5.55112e-16	5.55112e-16	0.259067	0.259067	0.259067	0.259067	0.259067	5.55112e-16	5.55112e-16	0.259067	0.259067	0.518135	1.03627	1.29534
Merged-chr6-67227821-3	0.777202	0.777202	1.03627	0.777202	0.518135	0.518135	0.518135	0.259067	-1.11022e-16	-1.11022e-16	0.259067	0.259067	0.259067	0.259067	-1.11022e-16	0.518135	0.518135	0.518135	0.777202	1.03627	1.03627	1.81347	2.84974	3.88601	3.62694	3.36788	2.59067	1.81347	1.29534	1.5544	1.03627	1.5544	1.5544	2.07254	2.07254	3.10881	2.84974	3.36788	2.59067	2.33161	1.29534	1.03627	-4.44089e-16	0.259067	0.518135	0.518135	0.518135	1.81347	1.5544
Merged-chr1-78611817-2	4.92228	3.36788	2.33161	2.59067	2.59067	2.59067	2.59067	2.59067	1.5544	1.5544	1.29534	1.29534	1.03627	0.777202	0.518135	5.55112e-16	5.55112e-16	5.55112e-16	5.55112e-16	5.55112e-16	5.55112e-16	5.55112e-16	5.55112e-16	0.518135	0.518135	1.03627	2.59067	3.10881	3.36788	3.88601	4.66321	3.10881	3.10881	2.33161	1.5544	2.33161	3.10881	3.36788	3.36788	4.14508	3.62694	3.10881	2.59067	2.84974	1.81347	1.81347	1.5544	1.29534	1.03627
Merged-chr18-60438104-3	0	0.259067	0.518135	1.5544	1.81347	1.81347	1.81347	2.07254	1.03627	0.777202	0.777202	0.518135	0.259067	0.518135	1.03627	1.03627	1.81347	1.5544	2.07254	1.5544	2.59067	2.07254	2.07254	1.81347	2.07254	1.03627	1.29534	1.03627	0.777202	1.03627	1.29534	2.07254	3.62694	4.40415	3.88601	3.88601	3.62694	2.33161	1.5544	1.81347	2.33161	1.81347	2.07254	1.81347	2.07254	1.29534	0.518135	0.259067	0.259067
Merged-chr9-102403354-2	0.518135	1.03627	1.03627	1.03627	1.03627	0.777202	0.259067	0.259067	0.259067	0.259067	0.518135	0.518135	0.518135	0.518135	0.518135	0.259067	0.518135	0.518135	0.518135	0.259067	0.259067	0.259067	0.259067	0.259067	0.518135	0.518135	0.259067	1.81347	2.07254	2.33161	2.33161	2.33161	0.777202	0.518135	-1.11022e-16	-1.11022e-16	-1.11022e-16	-1.11022e-16	0.518135	1.5544	2.33161	2.59067	3.36788	2.59067	2.33161	2.84974	3.36788	2.84974	2.84974
Merged-chr19-53648441-2	0	0	0	0	0	0	0	0	0.259067	0.259067	0.259067	0.259067	0.259067	0	0.259067	0.518135	0.518135	0.777202	0.777202	0.518135	0.259067	0.259067	0.259067	0.518135	0.518135	0.518135	0.777202	0.777202	0.777202	0.777202	0.777202	0.259067	0.259067	0.777202	1.03627	1.03627	2.07254	2.07254	1.81347	2.33161	4.66321	4.40415	4.40415	4.66321	4.66321	3.62694	3.62694	4.14508	5.18135
Merged-chr2-67707787-2	0	0	0.259067	0.259067	0.259067	0.259067	0.259067	0	0.259067	0.259067	0.518135	0.518135	0.259067	0.259067	0	0	0	0	0	0.259067	0.518135	0.518135	0.518135	0.518135	0.518135	0.259067	0.259067	0.777202	0.777202	0.777202	0.777202	0.777202	0.518135	0.259067	0.518135	0.518135	0.518135	0.259067	0.259067	-1.11022e-16	0.777202	0.777202	1.03627	1.29534	1.81347	2.33161	3.10881	2.84974	2.84974
Merged-chr17-29895362-2	0.259067	0.518135	0.518135	0.518135	0.518135	0.518135	0.259067	0.259067	0.259067	0.518135	0.259067	0.259067	0.518135	0.777202	0.777202	0.777202	0.777202	0.518135	0.259067	-1.11022e-16	0.259067	0.259067	0.518135	0.777202	0.777202	0.518135	0.518135	0.259067	0.259067	0.777202	0.777202	1.03627	1.29534	1.03627	1.03627	1.03627	1.03627	0.777202	0.777202	0.518135	0.518135	0.259067	0.259067	0.518135	0.259067	0.259067	0.518135	0.518135	0.518135
Merged-chr2-68005233-2	0	-1.11022e-16	-1.11022e-16	-1.11022e-16	-1.11022e-16	-1.11022e-16	-1.11022e-16	-1.11022e-16	1.03627	1.29534	1.29534	1.81347	1.5544	0.777202	0.518135	0.777202	2.07254	2.84974	3.10881	3.62694	3.36788	2.33161	1.81347	1.81347	1.5544	1.29534	1.81347	2.33161	3.10881	3.62694	3.36788	2.84974	1.29534	0.777202	0.777202	1.03627	1.81347	2.07254	2.84974	2.33161	2.33161	1.5544	1.29534	1.29534	1.29534	1.03627	1.03627	1.03627	1.29534
Merged-chr11-94179359-2	2.33161	2.59067	2.07254	2.07254	2.59067	2.59067	2.07254	1.5544	2.33161	2.84974	3.10881	3.62694	4.14508	3.88601	3.88601	3.88601	3.10881	3.10881	2.33161	1.81347	2.59067	2.59067	3.10881	3.10881	3.10881	2.07254	2.33161	2.59067	3.88601	5.18135	5.69948	5.44041	4.66321	4.14508	3.62694	3.36788	2.84974	3.88601	2.84974	2.33161	2.33161	1.5544	1.03627	1.03627	0.777202	0.259067	0.518135	0.518135	0.518135
Merged-chr11-31831290-3	0.777202	1.29534	1.5544	1.81347	1.5544	1.5544	1.03627	0.777202	1.03627	1.5544	2.07254	2.07254	1.81347	1.81347	1.81347	1.29534	1.81347	2.33161	1.29534	1.03627	1.03627	0.518135	0	0	0.259067	0.777202	0.777202	0.777202	0.777202	1.03627	0.518135	0.518135	0.518135	1.03627	0.518135	0.518135	0.518135	0.777202	0.259067	0.259067	0.518135	0.518135	0.259067	0.259067	0.259067	-1.11022e-16	-1.11022e-16	-1.11022e-16	1.03627
Merged-chr15-78227873-2	0.259067	0.259067	0.259067	0.259067	0.518135	0.259067	0.259067	0.259067	0.259067	0	0.259067	0.259067	0.777202	1.03627	1.03627	0.777202	0.777202	0.259067	-5.55112e-17	-5.55112e-17	-5.55112e-17	-5.55112e-17	-5.55112e-17	-5.55112e-17	-5.55112e-17	0.259067	0.259067	0.518135	0.518135	1.03627	0.777202	0.777202	1.03627	1.03627	0.777202	0.777202	0.777202	0.518135	0.259067	0.259067	1.5544	1.81347	2.07254	2.84974	2.84974	1.5544	1.5544	1.81347	1.29534
Merged-chr17-78436694-2	1.03627	1.5544	2.59067	2.59067	2.33161	2.33161	1.81347	0.518135	0.518135	0.518135	0.259067	1.29534	2.59067	2.33161	2.59067	2.84974	2.33161	2.07254	2.33161	3.36788	3.36788	4.14508	3.36788	3.88601	3.62694	2.84974	1.81347	2.07254	1.5544	2.07254	2.59067	2.84974	2.59067	1.5544	0.518135	0.518135	0.259067	0.518135	0.518135	0.518135	1.03627	1.03627	1.03627	1.5544	1.29534	1.29534	2.33161	2.07254	1.5544
Merged-chr8-41176833-2	0.518135	1.03627	1.03627	0.777202	1.03627	0.777202	0.777202	1.29534	1.5544	2.07254	1.81347	2.33161	1.81347	2.59067	2.07254	2.84974	2.84974	2.84974	1.81347	1.5544	1.03627	0.518135	1.29534	1.81347	2.07254	2.84974	3.36788	2.59067	2.59067	2.07254	1.5544	1.5544	1.81347	1.29534	1.5544	1.03627	1.03627	1.29534	1.81347	1.5544	1.81347	1.29534	0.777202	0.518135	0.518135	0.259067	0.259067	0.259067	-1.11022e-16
Merged-chr1-80240574-2	0.518135	0.518135	0.259067	-1.11022e-16	-1.11022e-16	-1.11022e-16	-1.11022e-16	-1.11022e-16	-1.11022e-16	0.518135	0.518135	0.518135	0.518135	0.259067	0.259067	0.518135	0.518135	0.777202	0.777202	0.518135	0.259067	0.259067	-1.11022e-16	-1.11022e-16	-1.11022e-16	-1.11022e-16	-1.11022e-16	-1.11022e-16	-1.11022e-16	0.259067	0.518135	0.777202	0.777202	0.777202	0.518135	1.5544	2.33161	2.59067	4.40415	5.18135	4.66321	4.14508	4.66321	5.44041	5.95855	7.25389	8.29016	7.77202	6.47668
Merged-chr6-34522685-2	0.518135	0.518135	0.518135	0.518135	0.518135	-1.11022e-16	-1.11022e-16	0.518135	0.777202	0.777202	1.29534	1.29534	1.03627	0.777202	0.777202	0.259067	-2.77556e-16	-2.77556e-16	-2.77556e-16	0.259067	0.259067	0.259067	0.518135	0.777202	0.777202	1.03627	1.03627	0.777202	0.518135	0.777202	0.777202	1.03627	1.81347	2.33161	2.84974	2.84974	2.59067	2.07254	2.84974	2.07254	2.33161	1.81347	1.29534	1.03627	1.5544	1.5544	2.33161	3.10881	3.62694
Merged-chr10-75495631-2	0.259067	0.259067	0.259067	0.259067	0.259067	0	0	0	0	0	0	0.259067	0.259067	0.259067	0.259067	0.259067	0.259067	0.259067	0.259067	0.259067	0	0	0	0	0	0	0	0	0	0	0	0.259067	0.259067	0.259067	0.259067	0.518135	0.259067	0.259067	0.518135	0.777202	0.777202	0.777202	1.03627	1.81347	1.5544	2.07254	2.59067	3.10881	4.40415
Merged-chr8-107119315-2	4.66321	2.84974	2.84974	2.07254	2.07254	2.59067	2.07254	2.33161	2.07254	1.5544	0.777202	1.03627	0.259067	0.259067	0.518135	0.518135	0.259067	0.259067	0.518135	0.259067	0.259067	0.518135	0.259067	0.259067	0.259067	0.259067	0.518135	0.518135	0.518135	0.777202	0.518135	0.259067	0.259067	0.259067	0.259067	0.259067	0.259067	0.518135	0.518135	0.259067	0.518135	0.777202	1.03627	1.5544	1.81347	1.81347	2.07254	1.5544	1.81347
Merged-chr5-114153690-3	1.5544	0.777202	1.81347	1.81347	1.81347	1.5544	1.29534	0.777202	0.777202	0.518135	1.03627	1.29534	1.29534	1.5544	1.29534	0.777202	0.518135	0.518135	1.03627	1.29534	2.59067	3.10881	2.84974	3.62694	3.36788	2.59067	2.84974	2.84974	1.29534	1.81347	1.29534	1.29534	1.5544	1.5544	2.07254	2.07254	1.29534	1.03627	0.777202	-4.44089e-16	-4.44089e-16	0.518135	0.777202	0.777202	1.29534	1.5544	1.29534	1.5544	1.5544
Merged-chr1-105907094-3	0.518135	0.777202	1.81347	2.07254	2.59067	2.07254	2.07254	1.29534	1.5544	1.03627	1.03627	1.5544	1.03627	0.777202	1.29534	0.777202	0.777202	1.29534	1.03627	1.03627	1.5544	1.29534	0.777202	0.518135	0.518135	-1.11022e-16	-1.11022e-16	0.518135	1.5544	1.81347	2.07254	2.07254	1.81347	1.03627	1.03627	1.5544	1.5544	1.03627	1.29534	1.03627	0.259067	0.259067	0.259067	-1.66533e-16	-1.66533e-16	1.03627	1.03627	1.03627	1.81347
Merged-chr17-80010290-2	0.518135	0.518135	0.518135	-1.11022e-16	-1.11022e-16	-1.11022e-16	-1.11022e-16	-1.11022e-16	0.259067	0.518135	0.518135	0.518135	0.259067	0.259067	-1.11022e-16	0.518135	1.03627	1.03627	1.03627	1.03627	0.518135	-2.22045e-16	-2.22045e-16	1.5544	1.81347	2.07254	3.62694	3.88601	2.33161	2.33161	1.81347	0.259067	0.518135	1.03627	1.5544	1.5544	2.07254	2.33161	2.07254	2.07254	2.33161	2.33161	3.36788	4.40415	4.92228	5.44041	4.92228	4.40415	3.62694
Merged-chr11-79920710-2	0	0	0	0	0	0	0	0	0	0	0	0	0	0	0	0	0	0	0	0	0	0	0	0	0	0	0	0	0.518135	0.518135	0.518135	0.518135	0.259067	0.259067	0.259067	0.518135	0.777202	0.518135	0.777202	1.03627	0.777202	1.03627	1.03627	0.777202	0.518135	1.29534	2.33161	3.88601	6.21762
Merged-chr9-102409916-2	0	0.259067	0.259067	0.259067	0.259067	0	0	0	0	0	0.259067	0.259067	0.259067	0.518135	0.259067	0.259067	0.518135	0.777202	0.518135	0.518135	0.259067	0.259067	-1.11022e-16	0.259067	0.259067	0.259067	0.259067	0.259067	-1.11022e-16	-1.11022e-16	-1.11022e-16	-1.11022e-16	-1.11022e-16	0.259067	0.259067	0.259067	0.259067	0.259067	-1.11022e-16	-1.11022e-16	-1.11022e-16	-1.11022e-16	-1.11022e-16	-1.11022e-16	-1.11022e-16	-1.11022e-16	0.259067	0.259067	0.259067
Merged-chr1-186587546-2	0	0	0.518135	0.518135	0.518135	0.777202	1.03627	0.518135	0.777202	0.777202	0.777202	1.03627	1.5544	1.5544	1.81347	1.29534	1.29534	0.518135	0.518135	0.777202	1.03627	1.03627	1.29534	1.03627	1.81347	1.5544	1.5544	1.5544	1.5544	0.518135	0.777202	1.03627	0.777202	0.777202	1.29534	2.07254	3.10881	3.62694	5.18135	5.18135	4.40415	3.88601	3.62694	2.07254	1.81347	1.81347	1.81347	3.88601	4.92228
Merged-chr11-121156610-2	0	0	0	0	0	0	0	0.259067	0.259067	0.259067	0.259067	0.259067	0	0	0.259067	0.518135	1.03627	1.29534	1.29534	1.03627	1.03627	0.777202	0.777202	0.777202	0.777202	0.518135	0.259067	-1.11022e-16	-1.11022e-16	-1.11022e-16	-1.11022e-16	-1.11022e-16	0.518135	0.777202	1.03627	1.29534	1.29534	1.5544	1.29534	1.81347	1.81347	2.07254	1.29534	1.5544	1.29534	1.03627	1.03627	1.29534	1.03627
Merged-chr15-101278789-2	0	0.518135	0.518135	0.259067	0.259067	0.259067	0	0.777202	1.03627	1.03627	1.03627	1.03627	0.777202	0.777202	1.03627	1.5544	1.29534	1.03627	0.777202	0.518135	-3.33067e-16	-3.33067e-16	-3.33067e-16	0.259067	0.259067	0.777202	0.777202	0.777202	1.03627	1.03627	0.518135	0.777202	0.777202	0.259067	0.259067	0.518135	0.518135	0.518135	0.777202	1.03627	1.03627	0.777202	0.518135	0.259067	0.259067	-3.33067e-16	0.259067	0.259067	0.777202
Merged-chr2-74491574-2	0	0	0	0	0	0	0	0	0	0	0	0	0	0	0	0.259067	0.259067	0.259067	0.259067	0.259067	0	0	0	0.518135	0.518135	0.518135	1.29534	0.777202	1.03627	1.03627	1.29534	1.29534	1.29534	1.03627	1.03627	0.518135	-2.22045e-16	0.259067	0.518135	0.518135	0.777202	1.03627	1.5544	1.81347	2.33161	2.59067	2.33161	2.07254	1.81347
Merged-chr7-90075047-2	0	0	0.259067	0.259067	0.259067	0.518135	0.777202	0.777202	0.777202	1.03627	0.777202	0.518135	0.259067	0.259067	-1.11022e-16	-1.11022e-16	-1.11022e-16	-1.11022e-16	-1.11022e-16	-1.11022e-16	-1.11022e-16	-1.11022e-16	0.518135	0.518135	0.518135	0.518135	0.518135	0.259067	0.259067	0.259067	0.259067	0.259067	0.518135	0.777202	1.03627	1.03627	1.03627	0.518135	0.259067	0.777202	0.777202	1.5544	1.5544	1.81347	2.07254	2.07254	1.81347	2.07254	2.59067
Merged-chr4-82609352-2	0.259067	0.259067	0.259067	0.259067	0.259067	0.777202	0.777202	0.777202	1.03627	1.03627	0.259067	0.518135	0.518135	0.259067	0.518135	0.518135	0.259067	0.518135	0.518135	0.518135	0.518135	0.518135	0.518135	0.518135	0.259067	0.259067	0.259067	1.11022e-16	1.11022e-16	1.11022e-16	0.518135	1.03627	1.81347	2.33161	2.33161	1.81347	0.777202	0.518135	-1.11022e-16	0.259067	1.03627	1.03627	1.03627	1.29534	1.29534	0.518135	1.29534	2.07254	1.81347
Merged-chr14-31872342-2	0	0.518135	0.259067	0.259067	0.259067	0.259067	0	0	0	0.259067	0.518135	0.518135	0.518135	0.777202	0.777202	0.777202	1.03627	1.03627	1.29534	1.03627	0.777202	0.518135	0.777202	0.259067	0.259067	0.259067	0.259067	-5.55112e-17	-5.55112e-17	0.259067	0.518135	0.518135	0.518135	1.03627	1.81347	1.81347	2.07254	1.81347	1.81347	1.81347	1.29534	1.29534	1.81347	1.5544	2.07254	2.33161	2.59067	2.07254	1.03627
Merged-chr9-107308942-4	4.92228	5.95855	6.21762	6.21762	4.66321	3.62694	1.5544	0.518135	0.259067	0.259067	-1.11022e-16	-1.11022e-16	-1.11022e-16	-1.11022e-16	0.259067	0.259067	0.259067	0.777202	1.29534	1.29534	2.07254	2.33161	3.88601	4.40415	6.21762	5.44041	5.95855	5.95855	5.95855	5.95855	7.25389	6.47668	5.44041	3.36788	2.59067	2.07254	1.81347	2.33161	3.36788	4.40415	4.92228	5.44041	6.99482	7.51295	8.03109	8.03109	8.29016	6.21762	6.47668
Merged-chr11-96873434-2	0	0.518135	0.518135	0.518135	0.518135	0.518135	0.259067	0	0	0.259067	0.259067	0.777202	0.777202	0.777202	0.518135	0.518135	-1.11022e-16	-1.11022e-16	-1.11022e-16	0.259067	0.259067	0.259067	0.259067	0.259067	-1.11022e-16	-1.11022e-16	-1.11022e-16	-1.11022e-16	-1.11022e-16	-1.11022e-16	-1.11022e-16	-1.11022e-16	-1.11022e-16	-1.11022e-16	0.259067	0.259067	1.29534	1.81347	2.33161	3.10881	3.10881	2.33161	1.81347	2.84974	2.33161	3.10881	3.62694	3.88601	3.10881
Merged-chr18-44298912-2	0	0	0.259067	0.259067	0.259067	0.777202	0.777202	0.518135	0.518135	0.518135	0.259067	0.259067	0.259067	0.518135	0.518135	0.259067	0.259067	0.259067	-1.11022e-16	-1.11022e-16	-1.11022e-16	-1.11022e-16	-1.11022e-16	-1.11022e-16	-1.11022e-16	-1.11022e-16	-1.11022e-16	-1.11022e-16	-1.11022e-16	0.259067	0.259067	0.518135	0.518135	0.259067	0.518135	1.03627	1.5544	2.33161	3.10881	4.14508	4.40415	4.14508	6.73575	7.77202	9.06736	9.32642	10.3627	9.32642	7.25389
Merged-chr19-41817472-2	0	0	0	0.518135	0.259067	0.259067	0.259067	0.518135	0.259067	0.259067	0.259067	0.777202	0.518135	0.518135	0.518135	0.518135	-1.11022e-16	-1.11022e-16	0.259067	0.259067	0.518135	0.518135	0.518135	0.259067	0.259067	-1.11022e-16	-1.11022e-16	-1.11022e-16	-1.11022e-16	-1.11022e-16	0.259067	0.259067	0.259067	0.777202	1.03627	1.29534	1.5544	2.59067	3.36788	3.62694	3.88601	4.40415	4.40415	3.88601	4.40415	4.66321	4.92228	4.66321	4.92228
Merged-chr11-114844188-2	0	0.259067	0.259067	0.518135	0.259067	0.259067	0.259067	0.259067	0	0.518135	0.518135	0.518135	0.518135	0.518135	0.259067	0.259067	1.03627	1.03627	1.03627	0.777202	0.259067	-5.55112e-17	0.259067	0.259067	0.259067	0.259067	0.259067	-5.55112e-17	0.259067	0.259067	0.518135	1.03627	1.03627	1.29534	1.5544	1.03627	0.777202	1.03627	0.518135	0.777202	0.777202	1.03627	0.777202	0.777202	0.777202	0.777202	0.518135	0.777202	0.777202
Merged-chr13-45499158-2	0.259067	0.259067	0.259067	0.518135	0.518135	1.03627	1.03627	1.03627	0.777202	0.518135	-1.11022e-16	-1.11022e-16	0.259067	1.03627	1.03627	1.03627	1.29534	1.03627	0.259067	0.259067	0.259067	-1.66533e-16	-1.66533e-16	-1.66533e-16	-1.66533e-16	0.259067	0.518135	0.777202	1.03627	1.03627	0.777202	0.777202	0.518135	0.259067	0.259067	0.259067	0.259067	0.259067	0.518135	0.518135	0.777202	1.29534	1.5544	1.5544	1.5544	1.29534	0.777202	0.777202	1.81347
Merged-chr4-48754929-2	0	0.259067	0.777202	1.03627	1.03627	1.03627	0.259067	0.259067	0.259067	0.777202	0.777202	0.777202	0.777202	0.518135	1.11022e-16	1.11022e-16	1.11022e-16	1.11022e-16	1.11022e-16	1.11022e-16	1.11022e-16	0.259067	0.259067	0.259067	0.259067	0.259067	1.11022e-16	1.11022e-16	1.11022e-16	1.11022e-16	1.11022e-16	1.11022e-16	0.518135	0.777202	1.03627	1.5544	1.5544	1.29534	1.03627	1.03627	0.777202	0.777202	1.29534	1.5544	1.29534	1.03627	1.5544	1.29534	1.81347
Merged-chr4-85434695-2	1.5544	1.5544	0.777202	0.777202	0	0.259067	0.259067	0.259067	0.259067	0.259067	0	0	0	0	0	0	0.518135	0.518135	1.03627	1.03627	1.03627	0.777202	1.03627	0.777202	1.03627	1.5544	1.29534	1.03627	1.03627	0.518135	0.259067	0.518135	0.518135	0.777202	1.81347	1.81347	1.5544	1.5544	1.03627	-2.22045e-16	-2.22045e-16	-2.22045e-16	-2.22045e-16	0.259067	0.259067	0.259067	0.259067	0.259067	0.259067
Merged-chr4-8945143-2	0	0.259067	0.518135	0.518135	0.777202	0.777202	0.518135	0.518135	0.518135	0.259067	0.259067	-1.11022e-16	0.518135	0.518135	0.518135	0.518135	0.518135	0.518135	0.518135	0.518135	0.518135	0.777202	0.259067	1.29534	2.07254	2.07254	1.81347	1.81347	0.777202	-4.44089e-16	-4.44089e-16	-4.44089e-16	-4.44089e-16	0.259067	0.259067	0.259067	0.259067	0.518135	0.259067	0.518135	0.518135	0.777202	0.518135	0.518135	0.777202	1.03627	1.29534	1.81347	2.07254
Merged-chr16-78427820-2	0.777202	0.259067	0.259067	0.259067	0.259067	0.259067	-1.66533e-16	-1.66533e-16	-1.66533e-16	-1.66533e-16	0.259067	0.259067	0.777202	0.777202	1.03627	0.777202	0.777202	0.259067	0.259067	-2.77556e-16	-2.77556e-16	-2.77556e-16	0.259067	0.259067	0.259067	0.259067	0.259067	0.259067	0.259067	0.518135	0.518135	0.259067	0.259067	0.259067	-3.33067e-16	-3.33067e-16	-3.33067e-16	-3.33067e-16	0.259067	1.81347	3.36788	3.88601	4.66321	4.40415	2.84974	2.84974	3.36788	3.62694	4.92228
Merged-chr6-83847299-2	0.518135	0.518135	1.81347	2.07254	2.07254	2.07254	2.07254	0.777202	1.29534	1.29534	2.07254	3.36788	3.62694	2.84974	2.59067	1.5544	0.777202	0.777202	2.07254	2.84974	2.33161	3.10881	3.10881	1.81347	1.29534	1.81347	1.29534	1.5544	1.81347	1.5544	0.777202	0.518135	0.518135	0.518135	0.777202	1.29534	1.03627	1.03627	1.5544	1.81347	1.29534	1.5544	1.81347	1.81347	1.5544	1.29534	1.29534	1.29534	0.777202
Merged-chr19-19218758-2	0.259067	0.259067	-5.55112e-17	-5.55112e-17	-5.55112e-17	-5.55112e-17	-5.55112e-17	0.518135	0.518135	0.518135	1.03627	1.03627	0.518135	0.518135	0.518135	-2.22045e-16	-2.22045e-16	0.259067	0.259067	0.259067	0.259067	0.259067	-2.22045e-16	-2.22045e-16	0.518135	1.81347	1.81347	2.07254	2.07254	1.5544	0.259067	0.518135	0.259067	1.5544	2.07254	2.59067	3.88601	4.14508	3.10881	3.62694	2.59067	1.5544	2.33161	2.84974	2.59067	2.59067	2.59067	2.33161	1.81347
Merged-chr4-47671233-2	0	0.518135	0.259067	0.259067	0.518135	0.518135	0.518135	1.29534	1.29534	0.777202	0.777202	0.777202	-1.11022e-16	-1.11022e-16	-1.11022e-16	-1.11022e-16	0.518135	0.518135	0.518135	0.518135	1.29534	1.03627	1.03627	1.03627	1.03627	0.259067	0.259067	0.518135	0.518135	1.03627	1.03627	1.03627	1.29534	2.07254	1.5544	1.5544	1.29534	0.777202	0.259067	1.03627	1.03627	1.29534	1.81347	2.59067	3.10881	3.62694	3.36788	3.10881	2.07254
Merged-chr9-67816204-3	3.10881	1.81347	2.59067	2.59067	2.84974	3.10881	2.33161	1.81347	2.07254	1.81347	2.07254	5.18135	6.47668	6.73575	6.21762	6.47668	3.36788	3.10881	4.92228	5.95855	6.21762	7.51295	6.47668	5.69948	4.66321	3.88601	3.62694	2.84974	1.5544	1.03627	0.777202	0.777202	0.777202	1.81347	2.07254	2.07254	2.07254	2.07254	1.29534	1.29534	0.518135	1.03627	1.29534	1.03627	0.777202	0.777202	0.777202	0.518135	0.518135
Merged-chr2-37741649-2	0	0	0	0	0	0.259067	0.259067	0.259067	0.259067	0.518135	0.259067	0.259067	0.259067	0	0	0	0	0	0	0	0	0	0.259067	0.518135	0.777202	1.03627	1.03627	0.777202	0.777202	1.03627	0.777202	0.777202	0.777202	0.518135	-1.11022e-16	-1.11022e-16	-1.11022e-16	-1.11022e-16	-1.11022e-16	-1.11022e-16	0.777202	0.777202	0.777202	1.03627	1.29534	0.777202	0.777202	0.777202	1.03627
Merged-chr8-47604614-2	0.777202	0.777202	0.777202	0.518135	0.518135	0.259067	0.518135	0.777202	0.777202	0.518135	1.29534	1.29534	1.03627	1.03627	1.03627	0.777202	0.518135	0.518135	0.518135	0.777202	0.259067	0.259067	0.259067	0.259067	-5.55112e-17	-5.55112e-17	-5.55112e-17	-5.55112e-17	-5.55112e-17	-5.55112e-17	-5.55112e-17	-5.55112e-17	-5.55112e-17	-5.55112e-17	0.259067	0.259067	0.259067	0.259067	0.518135	0.259067	0.259067	0.259067	0.259067	-1.11022e-16	-1.11022e-16	0.259067	0.518135	0.777202	0.777202
Merged-chr1-74754088-2	0	1.29534	1.03627	1.03627	1.5544	1.03627	1.29534	0.777202	0.777202	0.518135	0.518135	0.259067	0.259067	0.259067	0.518135	0.518135	1.29534	1.5544	1.5544	1.81347	2.07254	1.03627	1.03627	0.518135	0.518135	0.259067	0.259067	0.259067	0.777202	0.777202	0.777202	0.777202	0.518135	1.11022e-16	1.11022e-16	1.11022e-16	0.518135	0.518135	0.777202	1.29534	1.81347	2.59067	3.36788	3.10881	4.14508	4.66321	3.62694	3.88601	4.14508
Merged-chr17-4221090-2	0.259067	0.518135	0.777202	1.03627	1.03627	1.03627	0.777202	0.518135	0.259067	0.518135	0.259067	0.259067	0.259067	0.259067	-1.11022e-16	-1.11022e-16	0.259067	0.259067	0.259067	1.29534	1.29534	1.03627	1.03627	1.5544	0.777202	0.777202	0.777202	0.518135	0.518135	0.259067	0.259067	0.259067	0.259067	0.518135	0.518135	0.777202	0.777202	0.777202	0.259067	0.259067	0.259067	1.03627	2.33161	2.84974	2.84974	3.10881	4.14508	3.10881	2.59067
Merged-chr6-82883251-3	2.07254	1.81347	1.03627	0.777202	1.29534	1.5544	1.03627	1.03627	1.5544	1.03627	0.777202	0.777202	1.29534	1.81347	2.07254	2.59067	2.59067	2.07254	2.33161	2.84974	2.84974	4.40415	4.66321	4.40415	4.66321	4.14508	2.33161	1.29534	1.5544	1.03627	1.5544	1.5544	1.5544	1.29534	0.259067	2.77556e-16	0.518135	0.518135	0.518135	0.518135	0.518135	3.33067e-16	3.33067e-16	3.33067e-16	3.33067e-16	0.259067	0.259067	0.259067	0.259067
Merged-chr17-23790558-2	0.777202	0.777202	0.777202	0.518135	0.518135	0.259067	0.777202	0.777202	0.777202	1.5544	1.5544	1.03627	0.777202	0.777202	-2.22045e-16	-2.22045e-16	-2.22045e-16	-2.22045e-16	0.259067	0.259067	0.259067	0.259067	0.259067	-2.22045e-16	-2.22045e-16	0.259067	0.518135	0.518135	0.518135	0.777202	0.777202	0.777202	0.777202	1.29534	1.03627	1.03627	1.03627	0.777202	0.518135	1.29534	1.29534	1.29534	2.07254	2.84974	3.10881	3.36788	3.62694	2.84974	2.84974
Merged-chr16-18194495-2	0	1.03627	0.518135	0.518135	0.777202	1.03627	0.518135	0.518135	0.518135	0.518135	0.259067	0.259067	0.259067	0.259067	0.518135	0.518135	0.518135	1.03627	1.03627	0.777202	0.777202	0.259067	0.518135	0.777202	0.518135	0.518135	0.777202	0.777202	1.03627	1.29534	1.5544	1.03627	1.5544	1.29534	1.03627	1.03627	1.03627	1.03627	0.777202	1.81347	2.33161	2.33161	2.33161	2.59067	1.29534	1.03627	0.777202	2.33161	2.59067
Merged-chr12-83495385-2	0	0	0	0.777202	1.03627	1.5544	1.5544	2.07254	1.29534	1.03627	0.518135	0.259067	0.259067	0.259067	1.03627	1.29534	1.81347	1.5544	2.33161	1.81347	1.03627	1.29534	1.03627	2.07254	2.07254	2.59067	2.59067	2.59067	1.5544	1.29534	1.03627	0.777202	1.81347	2.33161	2.33161	2.59067	2.59067	1.29534	1.29534	1.5544	1.03627	1.03627	1.03627	0.518135	0.259067	0.518135	1.5544	1.5544	1.29534
Merged-chr12-32678372-2	0	0	0	0	0	0	0	0.259067	0.259067	0.259067	0.259067	0.259067	0	0	0.259067	0.259067	0.259067	0.259067	0.259067	0.518135	0.518135	0.518135	0.777202	0.259067	0.259067	0.259067	0.259067	-5.55112e-17	-5.55112e-17	0.259067	0.259067	0.259067	0.518135	0.777202	0.518135	0.518135	0.518135	0.777202	0.777202	0.777202	1.03627	0.777202	0.259067	0.259067	0.518135	0.259067	0.518135	0.518135	1.03627
Merged-chr17-83156102-2	0	0	0	0	0	0	0	0	0	0.518135	0.518135	0.518135	0.518135	0	0	0.259067	1.03627	1.5544	2.59067	3.62694	4.40415	4.40415	3.88601	3.10881	2.59067	1.29534	1.29534	1.5544	1.29534	1.81347	2.07254	1.81347	2.33161	2.33161	1.5544	1.03627	1.29534	1.03627	0.777202	1.81347	1.5544	1.03627	1.81347	1.81347	1.29534	1.5544	1.81347	1.03627	0.777202
Merged-chr4-19782914-2	1.29534	1.03627	1.03627	0.777202	1.03627	1.03627	1.29534	1.5544	1.5544	2.07254	1.81347	1.29534	1.03627	0.777202	0.259067	0.259067	0.518135	1.03627	0.777202	0.777202	0.777202	0.518135	0.259067	0.259067	0.259067	0.518135	1.81347	2.07254	2.07254	2.84974	2.33161	1.5544	1.29534	1.29534	0.777202	1.03627	1.29534	1.03627	1.29534	1.03627	1.81347	1.29534	2.33161	2.07254	2.33161	1.81347	1.29534	1.29534	1.81347
Merged-chr12-72982964-2	0	0	0	0	0	0	0	0	0	0.259067	0.259067	0.259067	0.259067	0.259067	0	0.518135	0.518135	0.518135	0.777202	0.777202	0.259067	0.259067	0.259067	-5.55112e-17	-5.55112e-17	0.518135	1.03627	1.03627	1.03627	1.03627	0.518135	-2.22045e-16	0.518135	0.518135	0.518135	0.518135	0.518135	0.259067	0.259067	0.259067	0.259067	0.259067	-2.22045e-16	0.259067	0.259067	0.259067	1.03627	1.81347	1.5544
Merged-chr19-21331268-3	0	0.518135	0.518135	0.518135	0.518135	0.518135	0.518135	0.518135	0.259067	0.518135	0.777202	1.03627	1.03627	1.29534	1.5544	1.81347	1.29534	2.33161	2.59067	2.07254	1.81347	1.81347	1.29534	0.777202	1.29534	2.59067	2.33161	2.59067	2.59067	2.59067	2.07254	3.36788	3.62694	3.36788	3.62694	3.10881	2.84974	2.07254	3.10881	3.10881	2.84974	2.84974	3.88601	3.62694	2.59067	3.36788	4.92228	4.40415	3.88601
Merged-chr2-25151869-2	0.259067	0.259067	0.259067	5.55112e-17	0.259067	0.259067	0.777202	0.777202	1.03627	1.29534	1.29534	0.777202	1.03627	1.03627	1.29534	1.29534	2.07254	3.10881	2.84974	2.33161	2.59067	2.33161	1.03627	0.777202	0.777202	0.259067	0.259067	1.03627	2.33161	4.14508	3.88601	4.40415	4.14508	2.84974	2.07254	2.07254	1.5544	1.03627	0.259067	0.518135	1.03627	1.29534	2.59067	3.10881	2.84974	2.59067	2.59067	1.29534	1.29534
Merged-chr9-101862751-2	0	0	0.259067	0.259067	0.259067	0.259067	0.259067	0.259067	-5.55112e-17	-5.55112e-17	-5.55112e-17	-5.55112e-17	0.777202	0.777202	0.777202	1.03627	0.518135	0.518135	1.03627	1.03627	1.03627	1.29534	1.03627	1.03627	1.03627	1.29534	1.03627	2.33161	2.33161	2.33161	3.62694	3.88601	2.59067	2.59067	2.84974	2.07254	2.59067	4.40415	4.40415	5.44041	4.92228	4.92228	4.92228	5.18135	7.25389	8.03109	7.51295	8.29016	8.29016
Merged-chr7-36785405-2	0	0	0	0.259067	-5.55112e-17	-5.55112e-17	-5.55112e-17	-5.55112e-17	-5.55112e-17	0.259067	0.259067	0.259067	0.259067	0.259067	0.259067	0.518135	0.518135	0.518135	0.518135	-1.11022e-16	0.259067	0.259067	0.259067	1.03627	0.777202	0.777202	0.777202	0.777202	0.259067	0.259067	0.259067	0.259067	0.259067	0.518135	1.81347	1.81347	2.33161	2.33161	1.81347	0.777202	1.5544	2.07254	2.33161	2.33161	1.5544	2.07254	2.84974	3.10881	3.62694
Merged-chr11-114655523-2	0	0.777202	0.777202	1.03627	0.777202	0.777202	0.259067	0.259067	-5.55112e-17	-5.55112e-17	-5.55112e-17	-5.55112e-17	-5.55112e-17	0.518135	0.518135	0.518135	0.518135	0.518135	-1.11022e-16	-1.11022e-16	-1.11022e-16	0.259067	0.518135	0.518135	0.518135	0.518135	0.518135	0.518135	0.777202	1.29534	1.5544	1.5544	1.5544	1.29534	1.29534	1.81347	1.81347	1.81347	2.33161	2.07254	2.07254	3.62694	3.36788	4.66321	5.69948	5.44041	4.66321	5.44041	3.62694
Merged-chr1-53037699-2	0.259067	0.259067	0.259067	0	0	0	0	0	0.259067	0.518135	1.03627	1.29534	1.29534	1.03627	0.777202	0.518135	0.259067	0.259067	0.259067	0.259067	-1.11022e-16	-1.11022e-16	0.259067	0.259067	0.259067	0.259067	0.259067	0.518135	0.518135	0.518135	0.518135	0.259067	1.03627	1.03627	1.81347	1.81347	1.03627	0.777202	0.777202	1.5544	1.5544	1.81347	2.07254	2.33161	1.03627	1.81347	1.5544	1.81347	2.59067
Merged-chr9-97140157-2	1.03627	0.518135	0.777202	0.777202	0.777202	0.518135	0.518135	0.259067	0.518135	0.518135	0.259067	0.259067	-1.11022e-16	-1.11022e-16	-1.11022e-16	-1.11022e-16	-1.11022e-16	-1.11022e-16	-1.11022e-16	1.03627	1.29534	1.29534	1.29534	1.5544	0.518135	0.518135	0.777202	1.29534	1.5544	1.81347	1.81347	1.5544	1.81347	1.5544	1.29534	2.59067	2.84974	2.59067	2.33161	2.33161	1.5544	1.81347	2.59067	3.62694	3.88601	3.10881	2.59067	2.84974	2.07254
Merged-chr3-69207256-3	0.518135	0.777202	0.777202	0.777202	0.518135	0.259067	-1.11022e-16	0.518135	0.518135	0.777202	0.777202	1.03627	0.518135	0.518135	0.259067	1.29534	1.29534	2.07254	2.07254	2.59067	2.33161	1.81347	1.81347	2.84974	2.33161	2.59067	3.62694	4.92228	4.14508	4.14508	4.14508	3.62694	3.62694	3.62694	4.40415	3.88601	3.88601	4.66321	5.18135	4.66321	4.66321	5.95855	4.66321	4.14508	3.62694	3.62694	2.84974	2.59067	2.59067
Merged-chr1-132267447-2	1.03627	1.5544	1.03627	1.03627	0.518135	0.518135	-2.22045e-16	-2.22045e-16	-2.22045e-16	-2.22045e-16	0.259067	0.777202	0.777202	0.777202	1.03627	1.29534	0.777202	0.777202	0.777202	0.259067	0.259067	0.259067	0.259067	0.259067	-5.55112e-17	0.259067	0.518135	0.518135	0.518135	1.5544	1.5544	1.5544	2.33161	3.10881	2.33161	2.84974	4.14508	5.69948	5.18135	5.69948	5.69948	5.18135	4.14508	4.66321	4.14508	3.62694	2.33161	2.33161	2.59067
Merged-chr5-114162460-2	0.777202	0.777202	1.03627	0.777202	1.03627	0.777202	0.777202	0.259067	0.259067	-5.55112e-17	-5.55112e-17	-5.55112e-17	-5.55112e-17	0.259067	1.03627	1.03627	1.03627	1.03627	0.777202	0.259067	0.259067	0.518135	0.777202	1.03627	0.777202	1.03627	0.777202	1.03627	1.03627	1.03627	0.777202	0.259067	0.259067	-5.55112e-17	0.518135	1.03627	1.29534	1.29534	1.03627	1.81347	1.29534	2.07254	1.81347	1.81347	1.29534	1.81347	0.777202	1.03627	1.29534
Merged-chr3-58063634-2	0	0	0.259067	0.259067	0.518135	0.518135	0.518135	0.777202	0.518135	1.29534	1.5544	2.07254	1.5544	1.5544	0.777202	0.518135	0.259067	0.259067	0.777202	0.777202	1.03627	1.03627	1.03627	0.518135	0.518135	0.259067	0	0	0.259067	0.259067	0.259067	0.259067	0.259067	0	0.259067	0.259067	0.518135	0.518135	0.777202	0.518135	0.777202	0.777202	0.518135	0.518135	0.777202	0.259067	0.259067	0.259067	0.259067
Merged-chr15-58271968-2	0	0	0	0	0.259067	0.259067	0.259067	0.518135	0.518135	0.259067	0.518135	0.518135	0.259067	0.777202	0.777202	1.03627	1.81347	2.33161	2.33161	2.84974	3.10881	2.59067	3.10881	2.07254	2.59067	3.36788	3.62694	2.84974	4.66321	4.14508	2.59067	3.10881	3.36788	2.33161	2.33161	2.84974	2.33161	2.07254	2.07254	2.84974	2.59067	1.81347	1.81347	1.29534	1.55431e-15	1.55431e-15	0.259067	0.259067	0.259067
Merged-chr3-138016218-2	2.59067	2.07254	2.07254	0.259067	-3.88578e-16	-3.88578e-16	0.777202	0.777202	0.777202	0.777202	0.777202	-4.44089e-16	-4.44089e-16	-4.44089e-16	0.259067	0.259067	0.259067	0.259067	0.259067	-4.44089e-16	1.03627	1.29534	1.29534	1.29534	1.29534	0.259067	-3.88578e-16	-3.88578e-16	-3.88578e-16	-3.88578e-16	-3.88578e-16	-3.88578e-16	-3.88578e-16	-3.88578e-16	-3.88578e-16	-3.88578e-16	-3.88578e-16	0.259067	0.518135	0.777202	0.777202	0.777202	0.518135	0.777202	0.518135	0.518135	0.518135	0.259067	0.259067
Merged-chr13-78520484-2	0.259067	0.259067	0.259067	0.259067	0.259067	-1.11022e-16	0.259067	0.259067	0.777202	0.777202	0.777202	0.518135	0.518135	-1.11022e-16	-1.11022e-16	-1.11022e-16	-1.11022e-16	-1.11022e-16	-1.11022e-16	-1.11022e-16	-1.11022e-16	-1.11022e-16	-1.11022e-16	0.259067	0.259067	0.259067	0.259067	-1.11022e-16	-1.11022e-16	-1.11022e-16	0.518135	0.777202	0.777202	0.777202	1.5544	1.29534	1.29534	1.5544	1.5544	1.81347	1.5544	1.29534	2.07254	2.33161	1.29534	1.5544	1.81347	1.81347	2.59067
Merged-chr10-118640163-2	0.518135	0.518135	0	0	0	0	0	0	0	0	0.518135	1.03627	1.03627	1.03627	1.29534	1.03627	0.518135	0.518135	0.518135	0	0.259067	0.259067	0.259067	0.259067	0.259067	0	0	0	0.259067	0.518135	0.518135	0.518135	0.518135	0.518135	0.259067	0.518135	0.518135	0.518135	0.518135	0.518135	0.518135	0.518135	0.518135	0.259067	0.259067	0	1.29534	1.81347	1.81347
Merged-chr18-39389550-2	0.259067	0.259067	0.259067	0.259067	0.518135	0.777202	0.777202	1.03627	1.03627	0.518135	0.518135	0.518135	0.259067	0.259067	0.259067	0.259067	0.518135	0.777202	0.777202	0.777202	0.518135	0.259067	0.259067	0.259067	0.518135	0.777202	1.29534	1.03627	1.03627	1.03627	1.5544	1.03627	1.03627	1.03627	0.777202	-2.22045e-16	0.259067	1.81347	2.59067	3.88601	3.62694	3.62694	1.5544	1.29534	1.03627	1.5544	1.5544	1.5544	2.84974
Merged-chr6-14712027-2	0.777202	1.29534	1.29534	1.81347	1.29534	1.03627	1.03627	1.03627	1.03627	1.03627	1.03627	1.5544	1.5544	1.81347	1.81347	2.33161	1.29534	1.03627	0.518135	0.777202	0.777202	1.03627	1.03627	1.03627	0.518135	0	0.777202	0.777202	1.29534	1.5544	1.5544	1.03627	1.29534	1.03627	1.29534	1.5544	1.81347	2.07254	1.81347	1.5544	1.5544	1.29534	1.03627	1.29534	1.29534	1.29534	1.29534	2.33161	2.84974
Merged-chr17-83129196-2	0	0	0	0	0	0	0.259067	0.259067	0.259067	0.259067	0.518135	0.518135	0.518135	0.518135	0.518135	0.259067	0	0	0	0.259067	0.259067	0.259067	0.518135	0.777202	0.518135	0.518135	0.777202	1.03627	1.03627	1.03627	1.03627	1.29534	0.518135	0.518135	1.03627	1.03627	0.777202	0.777202	1.03627	0.777202	1.03627	1.03627	1.03627	1.03627	1.5544	1.29534	1.03627	1.81347	2.59067
Merged-chr8-48690215-2	0	0.777202	0.777202	0.518135	0.518135	0.518135	0.259067	0.259067	0.777202	0.518135	0.518135	0.777202	0.777202	0.518135	0.518135	0.518135	0.518135	0.259067	0.259067	0.259067	0.259067	0.259067	0.259067	0.259067	1.03627	1.29534	1.29534	1.81347	2.59067	2.84974	3.62694	4.66321	4.40415	3.88601	3.36788	2.59067	1.5544	1.5544	2.07254	2.33161	2.07254	3.62694	3.36788	3.36788	3.10881	3.62694	4.40415	4.92228	4.40415
Merged-chr15-41916616-2	0.518135	0.518135	0.777202	0.259067	0.518135	0.518135	0.518135	0.259067	0.518135	0.259067	0.259067	0.518135	0.518135	0.518135	1.03627	1.5544	1.29534	1.03627	1.29534	0.777202	0.259067	0.259067	0.518135	0.518135	0.518135	0.777202	0.777202	1.03627	1.03627	1.5544	1.29534	1.29534	1.03627	1.29534	0.777202	1.03627	1.03627	1.03627	0.777202	1.5544	1.29534	1.29534	0.777202	0.777202	0.518135	0.518135	0.518135	1.03627	0.777202
Merged-chr9-66952457-2	0.777202	0.518135	0.777202	0.777202	0.777202	0.518135	0.777202	1.03627	1.03627	1.03627	1.29534	1.03627	0.518135	0.518135	0.777202	0.259067	0.259067	0.259067	0.259067	-5.55112e-17	-5.55112e-17	-5.55112e-17	-5.55112e-17	-5.55112e-17	-5.55112e-17	-5.55112e-17	-5.55112e-17	-5.55112e-17	-5.55112e-17	-5.55112e-17	-5.55112e-17	-5.55112e-17	-5.55112e-17	-5.55112e-17	-5.55112e-17	-5.55112e-17	0.259067	0.259067	0.259067	0.259067	0.259067	-5.55112e-17	0.518135	0.518135	0.518135	0.777202	0.777202	0.518135	0.777202
Merged-chr10-27653501-2	0.777202	1.03627	1.03627	0.777202	1.03627	1.03627	0.518135	0.259067	0.259067	0.518135	0.518135	0.777202	0.777202	1.29534	1.03627	1.03627	1.03627	0.518135	0.777202	0.518135	0.777202	0.518135	0.518135	0.259067	0.518135	0.259067	0.259067	0.259067	0.259067	-3.33067e-16	-3.33067e-16	-3.33067e-16	-3.33067e-16	-3.33067e-16	0.259067	0.518135	1.03627	1.81347	2.59067	2.33161	2.33161	1.5544	1.29534	2.07254	3.10881	3.88601	4.92228	5.69948	5.44041
Merged-chr12-103283371-2	0.259067	0.259067	0.259067	0.259067	0.259067	0	0	0	0.259067	0.259067	0.518135	0.518135	0.777202	0.518135	0.518135	0.259067	0.777202	0.777202	0.777202	1.03627	1.03627	1.29534	1.5544	1.5544	1.5544	2.07254	1.81347	1.5544	1.81347	1.5544	1.03627	1.03627	1.03627	1.5544	2.33161	2.33161	2.07254	1.81347	2.33161	1.5544	1.81347	1.5544	2.33161	1.81347	1.81347	1.5544	1.5544	0.518135	1.5544
Merged-chr11-72426416-2	0.777202	1.03627	1.03627	1.5544	1.29534	1.03627	0.777202	1.03627	0.518135	0.259067	0.259067	0.259067	-2.22045e-16	-2.22045e-16	0.518135	0.777202	0.777202	0.777202	0.777202	0.259067	1.03627	1.03627	1.81347	2.33161	2.33161	2.07254	2.07254	1.29534	0.777202	1.03627	0.259067	1.03627	1.03627	0.777202	0.777202	1.03627	0.259067	0.518135	1.03627	1.03627	1.03627	1.81347	1.81347	1.29534	1.5544	2.33161	2.33161	2.07254	2.07254
Merged-chr1-82200232-2	0.259067	0.777202	1.03627	1.03627	1.03627	0.777202	0	0.259067	0.259067	0.259067	0.259067	0.259067	0	0.518135	0.777202	0.777202	0.777202	0.518135	0.259067	-1.11022e-16	0.518135	0.518135	0.777202	0.777202	0.777202	0.259067	0.259067	0.518135	0.518135	0.518135	0.518135	0.777202	0.259067	0.518135	0.518135	0.777202	1.03627	0.777202	1.5544	1.5544	1.29534	1.81347	1.81347	1.29534	1.5544	2.07254	3.62694	5.44041	6.47668
Merged-chr12-15766177-2	0	0	0	0	0.259067	0.259067	0.259067	0.259067	0.259067	0	0	0	0.259067	0.259067	0.259067	0.259067	0.518135	0.259067	0.259067	0.518135	0.777202	1.03627	1.03627	1.29534	1.29534	1.81347	1.29534	1.29534	1.03627	0.518135	0.259067	0.518135	0.518135	0.518135	0.518135	-2.22045e-16	-2.22045e-16	-2.22045e-16	0.259067	0.259067	0.259067	0.259067	0.259067	0.259067	0.259067	0.259067	0.518135	1.29534	1.5544
Merged-chr9-108687416-2	0.259067	0.259067	0	0	0.259067	0.259067	1.03627	1.29534	1.29534	2.33161	2.33161	1.5544	1.29534	1.29534	0.259067	0.259067	0.259067	0.259067	5.55112e-17	5.55112e-17	5.55112e-17	5.55112e-17	5.55112e-17	5.55112e-17	0.259067	0.518135	0.518135	0.518135	0.518135	0.518135	0.259067	0.777202	0.777202	0.518135	0.518135	0.518135	1.11022e-16	0.518135	0.777202	1.5544	1.81347	2.33161	2.84974	3.10881	2.59067	3.10881	2.59067	1.5544	1.03627
Merged-chr19-60138534-2	0.518135	0.518135	0.518135	0.259067	0.259067	-1.11022e-16	-1.11022e-16	-1.11022e-16	-1.11022e-16	0.259067	0.777202	0.777202	1.29534	1.29534	0.777202	0.518135	0.259067	-1.11022e-16	-1.11022e-16	-1.11022e-16	-1.11022e-16	-1.11022e-16	0.259067	0.259067	0.777202	0.777202	0.777202	0.518135	0.518135	-1.11022e-16	-1.11022e-16	-1.11022e-16	0.259067	0.777202	1.03627	1.29534	1.5544	1.81347	1.5544	1.29534	2.07254	2.59067	2.33161	2.07254	2.59067	1.81347	1.03627	1.29534	1.29534
Merged-chr19-21140759-2	0.259067	5.55112e-17	0.259067	0.259067	0.259067	0.259067	0.259067	5.55112e-17	5.55112e-17	5.55112e-17	5.55112e-17	5.55112e-17	0.259067	0.259067	0.777202	0.777202	0.518135	0.518135	0.518135	1.11022e-16	1.11022e-16	1.11022e-16	1.11022e-16	1.11022e-16	1.11022e-16	1.11022e-16	1.11022e-16	1.11022e-16	1.11022e-16	1.11022e-16	0.259067	0.777202	0.777202	0.777202	1.29534	1.03627	0.518135	0.518135	0.518135	2.22045e-16	2.22045e-16	2.22045e-16	2.22045e-16	0.259067	0.259067	0.259067	0.518135	0.777202	0.518135
Merged-chr16-89608590-2	0	0	0	0	0	0	0	0	0	0	0	0	0	0.259067	0.259067	0.259067	0.259067	0.259067	0	0	0	0	0	0	0	0	0	0	0	0	0	0	0	0	0	0	0	0	0	0	0	0.259067	0.259067	0.518135	0.518135	1.03627	1.03627	1.03627	1.29534
Merged-chr8-91782752-2	0	0	0	0	0.259067	0.259067	0.259067	0.518135	0.518135	0.259067	0.259067	0.259067	0.777202	0.777202	0.777202	1.03627	0.777202	0.518135	0.777202	1.03627	1.29534	1.5544	1.81347	1.81347	1.81347	1.5544	2.07254	2.07254	2.07254	1.81347	2.07254	1.81347	1.81347	1.5544	1.5544	0.777202	0.259067	0.259067	0.259067	0.777202	1.29534	1.29534	1.29534	1.29534	1.5544	1.03627	1.29534	2.07254	3.62694
Merged-chr8-91787778-2	0	1.29534	1.29534	1.81347	1.5544	1.81347	1.81347	1.5544	1.5544	0.777202	0.777202	0.777202	0.259067	1.5544	2.07254	1.81347	1.81347	1.5544	0.518135	3.33067e-16	0.259067	0.518135	0.777202	0.777202	0.777202	0.259067	3.88578e-16	3.88578e-16	0.777202	0.777202	0.777202	0.777202	1.03627	0.259067	0.518135	1.29534	1.5544	1.29534	1.5544	1.29534	1.03627	1.29534	1.5544	1.81347	2.84974	3.10881	2.59067	2.59067	2.33161
Merged-chr1-97629621-3	0	0.259067	0.259067	0.259067	0.259067	0.259067	0.777202	0.777202	0.518135	0.777202	0.777202	0.259067	0.518135	1.03627	1.29534	1.29534	1.29534	1.29534	0.777202	0.777202	1.5544	1.5544	1.5544	2.07254	1.29534	0.777202	1.81347	1.81347	2.33161	2.59067	3.36788	3.36788	3.62694	3.62694	4.40415	4.40415	4.14508	4.14508	3.36788	2.84974	2.84974	2.84974	3.62694	3.36788	3.36788	2.33161	2.07254	1.03627	0.777202
Merged-chr18-80373082-2	0	0	0.259067	5.55112e-17	0.518135	0.777202	0.777202	0.777202	0.518135	0.259067	1.11022e-16	1.11022e-16	0.259067	0.259067	0.518135	0.777202	0.777202	1.81347	3.10881	3.62694	3.36788	5.18135	4.40415	3.36788	3.10881	3.10881	1.5544	1.03627	1.03627	0.777202	0.777202	0.518135	0.518135	1.03627	1.29534	1.81347	2.07254	2.07254	2.07254	2.84974	3.62694	3.62694	3.62694	3.36788	3.36788	2.33161	1.5544	2.07254	2.59067
Merged-chr1-40034201-2	0	0	0	0.518135	0.518135	0.518135	0.518135	0.518135	0	0	0	0	0	0	0.259067	0.259067	0.518135	1.03627	1.29534	1.5544	1.5544	1.29534	0.777202	0.259067	0.259067	0.259067	0.518135	0.777202	0.518135	0.518135	0.518135	0.259067	1.11022e-16	1.11022e-16	0.518135	0.518135	0.518135	0.518135	0.518135	1.11022e-16	1.11022e-16	0.518135	0.518135	0.518135	0.777202	1.03627	1.81347	3.10881	3.10881
Merged-chr8-40297283-2	0.259067	0.259067	0.259067	0.259067	0	0	0.518135	0.518135	0.518135	0.518135	0.777202	0.259067	0.259067	0.259067	0.259067	0.259067	0.259067	0.259067	0.259067	0.518135	0.259067	0.259067	0.259067	0.259067	0.259067	0.259067	0.518135	0.518135	0.518135	1.03627	1.5544	2.07254	2.59067	2.33161	1.81347	1.5544	2.84974	2.33161	2.59067	2.59067	1.81347	3.36788	5.44041	7.51295	8.29016	8.03109	7.77202	5.95855	5.95855
Merged-chr17-27362657-2	0	0.777202	0.777202	0.259067	0.518135	0.518135	0.518135	0.518135	0.518135	0.259067	0.259067	-1.11022e-16	-1.11022e-16	-1.11022e-16	-1.11022e-16	-1.11022e-16	-1.11022e-16	-1.11022e-16	-1.11022e-16	-1.11022e-16	-1.11022e-16	-1.11022e-16	-1.11022e-16	-1.11022e-16	-1.11022e-16	-1.11022e-16	0.518135	1.03627	1.03627	1.03627	0.777202	1.5544	1.03627	1.29534	1.5544	2.07254	1.03627	2.33161	2.59067	2.33161	2.07254	3.62694	3.10881	3.10881	3.88601	4.14508	3.62694	3.62694	5.18135
Merged-chr16-93109806-2	1.5544	1.81347	1.29534	1.81347	2.07254	2.33161	3.10881	5.18135	6.47668	6.47668	6.99482	6.47668	4.92228	4.14508	4.14508	4.14508	3.62694	3.36788	2.59067	2.07254	1.5544	1.5544	2.07254	1.29534	1.03627	1.03627	0.777202	2.22045e-15	0.259067	0.259067	0.518135	0.777202	0.777202	0.777202	0.777202	0.518135	0.259067	0.259067	2.10942e-15	2.10942e-15	0.259067	0.518135	0.777202	0.777202	0.777202	0.777202	0.518135	0.259067	0.777202
Merged-chr1-172651443-2	1.29534	0.777202	0.518135	0.259067	1.11022e-16	1.11022e-16	1.11022e-16	0.518135	1.03627	1.29534	1.81347	1.5544	1.29534	0.777202	1.03627	0.518135	1.29534	1.5544	1.03627	1.03627	1.29534	0.777202	0.518135	0.518135	0.259067	0.518135	0.259067	0.259067	1.03627	1.29534	1.03627	2.33161	2.07254	1.5544	1.29534	1.29534	0.259067	0.518135	0.777202	0.777202	1.03627	0.777202	0.518135	0.259067	1.29534	1.29534	2.33161	2.33161	2.33161
Merged-chr8-36291426-2	0	0	0	0.259067	0	0	0	0.259067	0.518135	0.518135	0.518135	0.259067	1.5544	1.29534	1.5544	1.5544	1.5544	0.518135	0.518135	0.259067	0.259067	0.259067	0.777202	0.777202	0.777202	1.5544	1.5544	0.777202	1.29534	1.5544	0.777202	0.777202	0.777202	0.518135	0.259067	0.259067	0.259067	0.518135	0.518135	0.518135	0.777202	1.5544	1.5544	2.59067	4.14508	4.66321	3.88601	3.36788	3.10881
Merged-chr11-60977559-2	0	0.518135	0.777202	0.777202	1.03627	1.5544	0.777202	1.03627	1.03627	0.777202	0.259067	0.518135	1.29534	1.5544	1.5544	1.5544	1.29534	0.518135	0.518135	0.518135	0.518135	0.518135	0.518135	0.518135	0.518135	1.03627	0.777202	1.29534	1.03627	1.03627	1.03627	0.518135	0.777202	0.777202	0.518135	0.259067	0.259067	0.259067	0.259067	0.259067	0.518135	1.5544	1.29534	1.29534	1.29534	0.518135	-3.33067e-16	0.259067	0.259067
Merged-chr19-36477126-2	0.518135	0.518135	0.518135	0.259067	-1.11022e-16	-1.11022e-16	0.259067	0.518135	0.777202	0.777202	0.777202	1.03627	0.777202	0.518135	0.518135	0.777202	0.259067	0.259067	0.518135	0.777202	1.03627	1.03627	1.03627	0.777202	0.518135	-1.11022e-16	-1.11022e-16	0.259067	0.259067	0.259067	0.259067	0.259067	-1.11022e-16	-1.11022e-16	-1.11022e-16	0.518135	1.29534	1.29534	2.07254	1.5544	1.29534	1.5544	1.5544	0.777202	0.777202	0.518135	0.259067	1.29534	1.29534
Merged-chr17-83188394-2	0	0	0	0	0	0	0	0	0	0	0	0	0	0	0.259067	0.259067	0.259067	0.518135	0.518135	0.518135	0.518135	0.518135	0.259067	0.518135	0.518135	0.777202	0.777202	1.03627	0.777202	0.518135	0.259067	0.259067	-1.11022e-16	-1.11022e-16	-1.11022e-16	0.518135	0.518135	0.777202	0.777202	0.777202	0.259067	0.518135	0.259067	0.259067	0.259067	0.259067	-1.11022e-16	-1.11022e-16	0.518135
Merged-chr9-91004084-2	0	0	0	0	0	0	0	0	0	0	0	0	0	0	0	0.259067	0.259067	0.259067	0.259067	0.259067	0	0.518135	0.518135	0.518135	0.518135	0.518135	0	0.259067	0.259067	0.259067	0.259067	0.259067	0.259067	0.259067	0.259067	0.777202	0.777202	1.03627	1.29534	1.29534	0.777202	1.5544	1.29534	1.29534	1.5544	2.59067	2.33161	1.81347	1.81347
Merged-chr8-85462374-3	1.81347	1.81347	1.5544	1.5544	0.777202	0.518135	0.518135	0.259067	-1.11022e-16	0.259067	0.259067	0.259067	0.518135	0.518135	0.259067	0.259067	0.259067	-1.11022e-16	-1.11022e-16	-1.11022e-16	0.259067	0.518135	0.518135	1.29534	1.29534	1.03627	1.03627	0.777202	0.259067	0.518135	0.518135	0.259067	0.777202	0.777202	1.29534	1.29534	1.5544	1.03627	0.777202	0.777202	0.777202	1.29534	1.5544	1.5544	1.5544	2.07254	1.81347	1.81347	1.5544
Merged-chr4-57183789-2	0	0	0.518135	0.518135	0.518135	0.518135	1.03627	0.777202	0.777202	0.777202	1.03627	1.03627	1.03627	2.07254	2.59067	2.33161	1.81347	1.5544	1.29534	1.29534	2.33161	3.10881	2.84974	1.81347	1.81347	0.518135	-3.33067e-16	-3.33067e-16	-3.33067e-16	0.259067	0.259067	0.259067	0.518135	0.518135	0.259067	0.518135	0.777202	1.29534	1.29534	2.07254	1.81347	1.81347	1.29534	1.29534	1.29534	1.03627	2.59067	3.36788	4.14508
Merged-chr10-23542528-2	0	0.777202	0.518135	-1.11022e-16	-1.11022e-16	-1.11022e-16	-1.11022e-16	-1.11022e-16	-1.11022e-16	0.518135	0.518135	0.518135	0.518135	0.777202	0.259067	0.259067	0.518135	0.518135	0.259067	0.259067	0.259067	-1.11022e-16	-1.11022e-16	0.518135	0.518135	0.518135	0.518135	0.518135	0.259067	0.259067	0.259067	0.259067	0.259067	-1.11022e-16	-1.11022e-16	-1.11022e-16	-1.11022e-16	-1.11022e-16	0.259067	1.5544	2.33161	2.33161	2.84974	2.07254	2.07254	1.81347	2.33161	2.33161	3.10881
Merged-chr2-180240978-2	0	0	0	0	0.259067	0.518135	0.518135	0.518135	0.518135	0.518135	0.777202	0.777202	0.777202	0.777202	0	0	0.259067	0.259067	0.259067	0.259067	0.259067	0	0	0	0	0	0	0	0	0	0	0.259067	0.259067	0.777202	0.777202	0.777202	1.03627	1.03627	0.777202	1.29534	1.29534	0.777202	1.29534	1.03627	0.518135	0.518135	0.518135	0.259067	0.518135
Merged-chr11-89187215-2	0	0	0	0	0	0	0	0.777202	0.777202	0.777202	1.03627	1.03627	0.259067	0.259067	0.259067	5.55112e-17	5.55112e-17	5.55112e-17	5.55112e-17	5.55112e-17	5.55112e-17	0.259067	0.259067	0.259067	0.259067	0.518135	0.259067	0.518135	0.518135	0.518135	0.259067	1.11022e-16	0.259067	0.518135	1.03627	1.81347	2.07254	1.81347	1.5544	1.03627	0.259067	0.259067	0.777202	1.5544	2.33161	4.14508	4.92228	5.69948	7.77202
Merged-chr17-83102710-2	0	0	0	0	0	0	0	0	0.259067	0.259067	0.259067	0.259067	0.777202	0.518135	0.518135	0.518135	0.518135	-1.11022e-16	-1.11022e-16	-1.11022e-16	-1.11022e-16	-1.11022e-16	-1.11022e-16	0.259067	0.259067	0.259067	0.259067	0.259067	0.259067	0.259067	0.518135	0.518135	0.777202	1.29534	2.07254	1.81347	1.5544	1.81347	1.5544	2.07254	2.07254	2.59067	2.33161	2.07254	1.5544	2.07254	1.5544	1.29534	0.777202
Merged-chr12-112701116-2	0	0.777202	1.03627	1.29534	1.29534	1.29534	0.518135	0.518135	0.259067	0.259067	0.259067	0.259067	1.11022e-16	1.11022e-16	1.11022e-16	1.11022e-16	1.11022e-16	1.11022e-16	1.11022e-16	0.777202	0.777202	0.777202	1.03627	1.5544	0.777202	0.777202	0.777202	1.03627	0.518135	0.777202	0.777202	1.29534	0.777202	1.29534	1.29534	1.81347	1.5544	1.81347	1.5544	3.10881	4.40415	4.14508	4.66321	4.40415	3.10881	2.59067	3.88601	3.88601	4.40415
Merged-chr4-47621172-2	0.259067	0.259067	0.259067	0.259067	0.259067	0.259067	-1.11022e-16	0.259067	0.259067	0.259067	0.259067	0.259067	0.259067	0.259067	0.259067	0.259067	0.259067	-1.11022e-16	-1.11022e-16	-1.11022e-16	-1.11022e-16	0.259067	0.259067	1.03627	1.03627	1.03627	1.03627	0.777202	0.259067	0.259067	0.259067	-2.77556e-16	0.518135	0.518135	0.518135	0.777202	1.03627	0.518135	0.518135	0.777202	0.518135	0.259067	0.518135	0.259067	0.259067	0.259067	0.777202	0.777202	1.29534
Merged-chr4-95283147-3	0.777202	0.777202	1.03627	0.518135	1.03627	1.03627	1.5544	1.29534	1.29534	1.5544	1.5544	1.29534	1.29534	1.29534	0.518135	-1.11022e-16	0.259067	0.259067	0.259067	0.518135	0.518135	1.03627	1.03627	1.81347	2.33161	2.33161	2.07254	2.07254	1.29534	0.777202	0.518135	1.03627	1.03627	1.03627	1.03627	0.518135	1.03627	1.29534	1.29534	1.29534	1.03627	0.518135	0.259067	1.29534	1.81347	1.81347	2.07254	1.5544	2.07254
Merged-chr9-95564594-2	0	2.07254	1.03627	1.29534	0.777202	0.777202	0.518135	0.518135	1.03627	1.03627	1.03627	1.03627	1.03627	0.777202	1.5544	1.5544	1.81347	2.07254	1.81347	1.81347	2.59067	2.59067	3.36788	3.62694	2.84974	2.33161	2.07254	1.03627	0.259067	0.259067	0.518135	0.777202	1.03627	1.81347	1.29534	1.5544	1.29534	1.03627	0.518135	0.518135	0.777202	1.29534	1.5544	1.29534	1.29534	2.33161	2.84974	3.62694	4.92228
Merged-chr1-37117049-2	0	0.777202	0.518135	0.518135	0.259067	0.259067	-1.11022e-16	-1.11022e-16	-1.11022e-16	-1.11022e-16	-1.11022e-16	-1.11022e-16	-1.11022e-16	-1.11022e-16	-1.11022e-16	-1.11022e-16	-1.11022e-16	0.259067	0.518135	0.518135	0.518135	0.259067	0.518135	0.259067	0.259067	0.259067	0.259067	-1.11022e-16	-1.11022e-16	-1.11022e-16	0.259067	0.259067	0.777202	0.777202	0.518135	0.518135	0.777202	0.259067	0.259067	0.518135	0.518135	0.259067	0.518135	1.03627	0.777202	1.5544	1.81347	2.07254	1.81347
Merged-chr12-16158338-2	0.518135	0.259067	0.259067	0.259067	0.518135	0.518135	1.5544	1.5544	1.5544	1.29534	0.518135	-1.11022e-16	0.259067	0.259067	0.259067	0.259067	0.777202	0.777202	1.29534	1.5544	1.03627	1.03627	0.777202	0.259067	-2.77556e-16	-2.77556e-16	-2.77556e-16	0.259067	0.777202	0.777202	1.03627	1.5544	1.5544	1.5544	1.5544	1.03627	0.777202	0.777202	1.03627	1.29534	2.84974	3.10881	3.10881	4.14508	5.69948	4.40415	5.69948	5.18135	3.88601
Merged-chr3-50842219-2	0	0	0.518135	0.777202	0.777202	0.777202	1.03627	0.518135	0.259067	0.259067	0	0	0.518135	0.518135	0.777202	0.777202	0.777202	0.259067	0.259067	-5.55112e-17	0.259067	0.518135	0.518135	0.518135	0.518135	0.259067	-1.11022e-16	0.259067	0.259067	0.259067	0.259067	0.259067	-1.11022e-16	-1.11022e-16	-1.11022e-16	0.259067	0.259067	0.259067	0.259067	0.259067	0.259067	0.259067	0.259067	0.259067	0.518135	0.259067	0.518135	1.03627	2.07254
Merged-chr8-59445547-2	0	0	0	0	0	0	0	0.259067	0.259067	0.518135	0.518135	0.518135	0.259067	0.777202	0.518135	0.518135	0.518135	0.518135	-1.11022e-16	-1.11022e-16	-1.11022e-16	-1.11022e-16	-1.11022e-16	-1.11022e-16	-1.11022e-16	-1.11022e-16	0.259067	0.259067	1.03627	1.03627	1.29534	1.03627	1.03627	0.259067	0.777202	0.777202	0.777202	0.777202	0.518135	0.518135	0.518135	0.777202	1.03627	1.29534	1.03627	0.777202	1.03627	1.03627	1.29534
Merged-chr19-41514728-2	0	1.03627	1.81347	2.07254	2.84974	2.84974	1.81347	1.5544	1.81347	1.81347	2.33161	2.59067	2.33161	1.29534	1.03627	1.29534	1.03627	1.03627	0.777202	0.777202	-2.22045e-16	-2.22045e-16	1.03627	1.29534	1.5544	1.5544	2.33161	1.03627	1.03627	0.777202	0.777202	0.259067	0.518135	1.5544	1.81347	2.07254	1.81347	1.5544	1.5544	2.07254	2.07254	2.84974	3.36788	2.33161	2.33161	3.10881	2.59067	2.33161	3.62694
Merged-chr2-48317676-2	0	0	0.259067	0.259067	0.259067	0.259067	0.259067	0.259067	0.259067	0.259067	0.259067	0	0	0.259067	0.259067	0.259067	0.259067	0.259067	0	0	0	0	0	0.518135	0.518135	0.518135	0.518135	0.518135	0.259067	1.03627	1.03627	1.29534	1.03627	1.5544	0.777202	1.03627	1.03627	1.03627	1.29534	1.5544	1.5544	1.29534	1.81347	1.5544	2.07254	2.33161	3.10881	2.59067	2.59067
Merged-chr5-51899486-2	0.259067	1.03627	1.03627	1.03627	0.777202	0.777202	-2.22045e-16	-2.22045e-16	-2.22045e-16	0.259067	0.259067	0.259067	0.259067	0.259067	-2.22045e-16	-2.22045e-16	-2.22045e-16	-2.22045e-16	-2.22045e-16	-2.22045e-16	-2.22045e-16	-2.22045e-16	-2.22045e-16	-2.22045e-16	-2.22045e-16	-2.22045e-16	-2.22045e-16	-2.22045e-16	-2.22045e-16	-2.22045e-16	-2.22045e-16	-2.22045e-16	0.518135	0.518135	1.03627	1.03627	1.03627	0.518135	0.518135	-2.22045e-16	-2.22045e-16	-2.22045e-16	-2.22045e-16	0.259067	0.259067	0.259067	0.259067	0.518135	0.259067
Merged-chr6-121172635-2	0	0.518135	0.518135	-1.11022e-16	0.259067	0.259067	0.259067	0.259067	0.259067	-1.11022e-16	-1.11022e-16	0.518135	0.518135	0.518135	0.518135	0.777202	0.259067	0.259067	0.259067	0.259067	-5.55112e-17	-5.55112e-17	-5.55112e-17	0.518135	0.518135	1.29534	1.5544	1.81347	1.29534	1.5544	0.777202	0.259067	0.259067	0.777202	0.518135	0.777202	1.03627	1.81347	1.5544	2.84974	2.84974	2.84974	2.33161	1.81347	1.03627	1.03627	0.518135	1.81347	2.84974
Merged-chr10-45216783-2	0	0	0	0	0.259067	0.259067	0.259067	0.259067	0	0	0	0	0	0	0	0	0.259067	0.259067	0.518135	1.03627	1.03627	1.03627	1.03627	0.777202	0.259067	0.259067	-5.55112e-17	-5.55112e-17	0.518135	1.03627	1.29534	1.29534	1.29534	0.777202	0.259067	-1.66533e-16	-1.66533e-16	-1.66533e-16	-1.66533e-16	0.518135	0.777202	0.777202	0.777202	0.777202	0.259067	-5.55112e-17	0.259067	0.259067	0.259067
Merged-chr7-115466923-2	0.518135	1.29534	1.5544	1.5544	2.07254	2.07254	1.03627	1.03627	1.03627	0.259067	0.259067	1.03627	1.03627	1.03627	1.03627	1.03627	0.259067	0.259067	0.518135	0.518135	0.777202	0.518135	0.518135	0.259067	0.518135	0.518135	0.518135	0.518135	0.518135	1.11022e-16	1.11022e-16	1.11022e-16	1.11022e-16	1.11022e-16	1.11022e-16	1.11022e-16	1.11022e-16	1.11022e-16	0.259067	0.777202	0.777202	0.777202	0.777202	0.518135	1.11022e-16	1.11022e-16	0.259067	0.259067	0.259067
Merged-chr15-41947737-2	0.259067	0.259067	0.259067	-1.11022e-16	-1.11022e-16	-1.11022e-16	0.259067	0.259067	0.259067	0.777202	1.29534	1.03627	1.29534	1.5544	1.29534	0.777202	0.777202	0.518135	1.03627	0.777202	0.777202	1.29534	1.81347	2.33161	2.84974	3.62694	5.18135	7.51295	7.25389	6.99482	5.95855	3.62694	1.81347	1.03627	1.29534	3.10881	4.40415	4.92228	5.18135	4.66321	3.62694	3.36788	2.59067	2.59067	2.33161	2.07254	1.03627	1.81347	2.59067
Merged-chr5-73854901-2	0	0	0	0	0	0	0	0.259067	0.518135	0.518135	0.518135	1.03627	0.777202	0.518135	0.518135	0.777202	0.518135	0.518135	0.518135	0.518135	0.259067	-1.11022e-16	-1.11022e-16	-1.11022e-16	0.259067	0.518135	0.518135	0.518135	0.518135	0.259067	-1.11022e-16	-1.11022e-16	0.518135	0.518135	0.518135	0.777202	1.81347	1.5544	2.07254	3.62694	4.40415	3.62694	3.62694	3.88601	2.59067	2.84974	3.62694	3.88601	4.66321
Merged-chr13-104518073-2	0	0	0	0.259067	0.259067	0.259067	0.259067	1.29534	1.03627	1.03627	1.03627	1.29534	0.259067	0.518135	0.518135	0.518135	0.259067	0.259067	1.11022e-16	0.259067	0.259067	0.518135	0.518135	0.518135	0.259067	0.259067	1.11022e-16	1.11022e-16	0.259067	0.259067	0.259067	0.259067	0.259067	1.11022e-16	1.11022e-16	1.11022e-16	1.11022e-16	1.11022e-16	1.11022e-16	0.518135	1.29534	1.29534	1.29534	1.29534	0.777202	1.11022e-16	0.259067	0.259067	0.259067
Merged-chr2-159817488-2	0	0	0	0	0	0	0	0	0	0	0	0	0	0.259067	0.259067	0.518135	0.518135	0.518135	0.259067	0.518135	0.259067	0.259067	0.259067	0.259067	0	0	0	0.518135	0.518135	0.518135	0.518135	0.518135	0	0	0.259067	0.259067	0.259067	0.259067	0.259067	0	0.259067	0.259067	0.518135	0.518135	1.29534	1.5544	1.5544	1.81347	1.81347
Merged-chr18-88924560-2	0	0.518135	0.518135	-2.22045e-16	-2.22045e-16	-2.22045e-16	-2.22045e-16	0.777202	0.777202	0.777202	0.777202	0.777202	-2.22045e-16	-2.22045e-16	-2.22045e-16	-2.22045e-16	0.259067	0.259067	0.259067	0.259067	0.259067	0.259067	0.259067	0.259067	0.259067	0.259067	0.518135	0.518135	0.777202	0.777202	0.777202	0.259067	0.259067	-2.77556e-16	1.03627	1.03627	1.29534	2.07254	2.59067	4.14508	4.92228	5.18135	4.66321	3.62694	2.07254	2.84974	4.14508	5.44041	5.69948
Merged-chr10-118722317-2	0	0	0	0	0.518135	0.518135	0.518135	0.518135	0.518135	0	0	0	0	0.259067	0.518135	0.777202	0.777202	0.777202	0.518135	-1.11022e-16	0.777202	0.777202	0.777202	0.777202	1.5544	0.777202	0.777202	0.777202	0.777202	0	0.259067	0.259067	0.259067	0.259067	0.259067	0	0	0	0.259067	0.259067	0.259067	0.259067	0.259067	0	0	0.518135	0.777202	1.5544	2.33161
Merged-chr14-73410874-2	0.259067	0.518135	0.518135	0.518135	0.518135	0.518135	0.259067	0.777202	1.03627	1.03627	1.81347	2.59067	2.33161	2.33161	2.07254	1.81347	1.29534	0.777202	0.777202	0.518135	0.259067	0.259067	0.518135	0.777202	0.777202	1.03627	1.5544	1.29534	1.03627	1.03627	0.777202	0.259067	0.777202	0.777202	1.5544	1.29534	1.29534	1.29534	1.81347	2.07254	2.33161	2.84974	2.33161	1.29534	0.777202	1.03627	0.777202	1.29534	1.5544
Merged-chr4-56264828-2	0	0.777202	1.03627	1.03627	1.03627	1.03627	0.259067	5.55112e-17	0.777202	0.777202	0.777202	0.777202	0.777202	0.518135	0.777202	0.777202	0.777202	1.03627	0.518135	0.259067	0.777202	0.518135	0.518135	0.518135	0.777202	0.259067	0.259067	0.259067	0.518135	0.777202	1.29534	1.5544	1.81347	1.5544	1.29534	0.777202	0.777202	1.29534	1.5544	1.5544	1.5544	1.29534	0.518135	0.777202	0.777202	1.29534	1.81347	2.59067	2.07254
Merged-chr2-51800653-2	0	0	0	0.259067	0.259067	0.259067	0.518135	0.518135	0.259067	0.259067	0.259067	0	0	0	0	0	0	0	0	0	0.259067	0.259067	0.259067	0.259067	0.777202	0.518135	0.777202	0.777202	0.777202	0.259067	0.518135	0.518135	1.03627	1.81347	2.59067	4.66321	4.92228	6.47668	5.18135	5.95855	5.95855	6.21762	4.92228	5.18135	2.84974	1.81347	1.29534	0.777202	0.259067
Merged-chr2-50789181-2	0	0.259067	0.259067	0.777202	0.777202	1.03627	0.777202	0.777202	0.518135	0.259067	0.518135	0.518135	0.777202	1.03627	0.777202	0.777202	0.777202	0.518135	0.259067	0.518135	0.518135	0.518135	0.259067	0.259067	0.259067	0.259067	0.259067	0.259067	0.259067	0.518135	0.518135	0.518135	0.518135	1.29534	0.777202	0.777202	1.03627	0.777202	0.518135	0.518135	0.518135	0.777202	0.777202	0.518135	0.518135	0.518135	-3.33067e-16	0.259067	0.259067
Merged-chr3-50816396-2	0	0	0	0	0	0	0	0	0	0.259067	0.259067	0.259067	0.259067	0.259067	0.259067	0.259067	0.259067	0.777202	0.777202	0.777202	1.03627	1.29534	0.777202	0.777202	0.518135	0.259067	1.11022e-16	0.259067	0.518135	0.518135	1.29534	1.5544	1.29534	1.5544	1.5544	1.03627	1.03627	1.03627	0.777202	0.777202	1.03627	1.03627	1.5544	2.07254	2.84974	4.66321	5.69948	5.95855	6.99482
Merged-chr10-23600469-2	0	0.259067	1.03627	0.777202	1.03627	1.03627	1.03627	0.259067	0.259067	-1.66533e-16	0.259067	0.259067	0.259067	0.518135	1.03627	1.29534	1.29534	1.29534	1.03627	0.518135	-2.22045e-16	-2.22045e-16	-2.22045e-16	0.518135	0.518135	0.777202	0.777202	0.518135	1.03627	1.03627	0.777202	0.777202	0.777202	-4.44089e-16	0.259067	0.259067	0.259067	0.518135	0.518135	0.259067	0.259067	0.259067	-4.44089e-16	-4.44089e-16	-4.44089e-16	0.259067	0.259067	0.259067	0.259067
Merged-chr9-104281855-2	0	0	0	0	0	0	0	0	0	0	0	0	0	0	0.259067	0.518135	0.518135	0.518135	0.518135	0	0	0	0	0	0	0.777202	1.03627	1.29534	1.29534	1.5544	0.777202	0.518135	0.259067	0.518135	0.518135	0.777202	0.777202	0.777202	0.777202	0.518135	1.29534	1.5544	1.81347	1.5544	1.81347	1.03627	1.81347	1.5544	1.5544
Merged-chr6-18031394-2	0	0	0.518135	-1.11022e-16	-1.11022e-16	-1.11022e-16	-1.11022e-16	-1.11022e-16	0.518135	0.518135	0.777202	1.5544	1.5544	1.29534	1.5544	1.5544	0.777202	0.777202	1.03627	0.777202	0.518135	0.777202	0.777202	0.518135	0.518135	0.518135	0.259067	0.259067	0.518135	1.29534	2.33161	3.10881	4.14508	4.66321	4.92228	4.66321	4.14508	4.40415	4.14508	3.88601	3.36788	2.84974	2.59067	2.33161	2.33161	2.07254	1.81347	1.5544	1.03627
Merged-chr1-81897534-2	0	0	0	0	0	0	0	0	0	0	0	0	0	0.518135	0.518135	0.777202	0.777202	0.777202	0.259067	0.518135	0.777202	0.777202	0.777202	0.518135	0.518135	-1.11022e-16	-1.11022e-16	-1.11022e-16	0.259067	0.259067	0.259067	0.518135	0.518135	0.259067	1.03627	1.5544	1.81347	2.07254	3.62694	3.62694	4.66321	6.73575	6.73575	6.47668	5.44041	3.62694	1.5544	1.03627	0.259067
Merged-chr6-14609139-2	0	0	0	-5.55112e-17	-5.55112e-17	0.518135	0.518135	0.518135	0.518135	0.518135	-1.11022e-16	-1.11022e-16	-1.11022e-16	0.259067	0.518135	0.518135	0.518135	1.29534	1.29534	2.07254	2.33161	2.33161	1.81347	1.5544	0.777202	1.29534	1.81347	1.5544	1.5544	1.29534	1.03627	0.518135	0.518135	1.03627	1.03627	1.03627	1.29534	1.5544	1.5544	2.07254	1.81347	2.84974	2.84974	2.84974	2.59067	3.10881	2.84974	3.10881	2.33161
Merged-chr2-48138150-2	0	0.777202	0.518135	1.11022e-16	1.11022e-16	1.11022e-16	1.11022e-16	1.11022e-16	1.11022e-16	1.11022e-16	1.11022e-16	1.11022e-16	0.259067	0.259067	0.259067	0.259067	0.259067	0.259067	0.259067	0.259067	0.259067	1.11022e-16	1.11022e-16	0.518135	1.03627	1.29534	1.29534	1.29534	0.777202	0.777202	0.518135	0.518135	0.777202	0.777202	0.777202	1.5544	2.07254	2.33161	2.33161	2.84974	2.84974	2.84974	2.59067	3.62694	3.88601	3.62694	4.40415	6.47668	5.69948
Merged-chr4-55172204-2	0	0	0.259067	0.259067	0.259067	0.259067	0.259067	0	0	0	0	0.259067	0.518135	0.518135	1.03627	1.03627	0.518135	1.03627	1.03627	0.777202	1.29534	1.03627	1.5544	1.5544	2.59067	2.59067	2.59067	2.84974	2.84974	2.07254	1.81347	1.81347	0.518135	0.259067	-5.55112e-16	0.259067	0.259067	0.518135	0.518135	0.518135	0.777202	1.29534	1.03627	1.03627	1.03627	0.777202	0.518135	0.518135	0.518135
Merged-chr1-37010452-2	0	0.518135	0.518135	0.259067	0.259067	0.518135	0.518135	1.29534	1.29534	1.03627	1.03627	0.777202	-2.22045e-16	0.259067	0.259067	1.03627	1.03627	1.03627	0.777202	1.5544	0.777202	0.777202	0.777202	0.518135	-3.33067e-16	0.259067	0.259067	0.777202	1.03627	1.5544	1.81347	2.07254	2.07254	1.81347	2.07254	1.5544	1.29534	1.5544	1.5544	1.81347	2.33161	2.33161	1.81347	1.29534	1.81347	1.29534	2.33161	2.33161	2.84974
Merged-chr11-88765867-2	0	0.259067	0.518135	0.259067	0.259067	0.259067	-1.11022e-16	-1.11022e-16	-1.11022e-16	-1.11022e-16	-1.11022e-16	-1.11022e-16	-1.11022e-16	-1.11022e-16	-1.11022e-16	0.259067	0.259067	0.259067	0.259067	0.259067	0.259067	0.259067	0.259067	0.259067	-1.11022e-16	-1.11022e-16	-1.11022e-16	-1.11022e-16	-1.11022e-16	-1.11022e-16	-1.11022e-16	-1.11022e-16	-1.11022e-16	-1.11022e-16	-1.11022e-16	-1.11022e-16	-1.11022e-16	0.518135	0.518135	0.518135	0.518135	-1.11022e-16	0.259067	0.777202	0.777202	1.5544	2.07254	2.59067	2.59067
Merged-chr11-121795230-2	1.03627	1.03627	0.777202	0.259067	1.03627	1.29534	1.29534	1.29534	1.03627	0.518135	0.259067	0.259067	0.259067	-2.22045e-16	-2.22045e-16	0.259067	0.518135	0.777202	1.03627	1.29534	2.07254	2.07254	1.81347	1.5544	1.29534	0.259067	1.03627	3.62694	4.40415	5.18135	5.44041	4.14508	2.59067	2.07254	1.29534	0.777202	1.81347	2.59067	2.59067	3.36788	3.88601	3.88601	3.88601	4.92228	4.92228	4.40415	4.14508	2.59067	1.5544
Merged-chr11-109623052-2	0	0	0	0.259067	0.259067	0.259067	0.259067	0.518135	0.259067	0.259067	0.259067	0.259067	1.11022e-16	1.11022e-16	1.11022e-16	1.11022e-16	1.11022e-16	0.259067	0.518135	0.518135	0.518135	0.777202	0.259067	0.777202	1.5544	1.81347	1.5544	2.33161	1.81347	1.5544	1.29534	1.29534	0.777202	1.03627	1.03627	1.29534	1.5544	1.81347	1.29534	1.29534	1.03627	0.259067	0.259067	0.777202	1.5544	3.62694	4.40415	4.66321	5.18135
Merged-chr15-31187104-2	0	0	0	0	0	0	0.259067	0.518135	0.518135	0.518135	0.518135	0.259067	0	0	0	0	0	0	0.777202	0.777202	1.03627	1.29534	1.03627	0.518135	0.259067	0	0.259067	0.777202	1.5544	2.33161	2.84974	2.84974	2.33161	1.29534	1.03627	0.259067	0.259067	0.259067	0.259067	0.518135	0.518135	0.777202	0.777202	0.259067	0.518135	0.518135	0.259067	0.259067	0.259067
Merged-chr10-70085552-2	0.518135	0.518135	0.518135	0.518135	1.03627	1.03627	0.777202	0.777202	0.259067	0.518135	0.259067	0.518135	0.777202	0.777202	0.777202	0.777202	0.518135	-3.33067e-16	0.259067	0.259067	0.259067	0.259067	0.259067	-3.33067e-16	-3.33067e-16	-3.33067e-16	-3.33067e-16	0.259067	0.518135	0.518135	0.518135	0.518135	0.518135	0.518135	0.777202	1.03627	1.03627	0.777202	0.518135	0.259067	-3.33067e-16	0.518135	0.518135	0.518135	0.518135	-3.33067e-16	0.259067	0.777202	1.5544
Merged-chr3-27759439-2	0	0	0.259067	-5.55112e-17	-5.55112e-17	-5.55112e-17	-5.55112e-17	-5.55112e-17	-5.55112e-17	-5.55112e-17	-5.55112e-17	0.259067	0.259067	0.259067	0.259067	0.259067	-5.55112e-17	-5.55112e-17	-5.55112e-17	-5.55112e-17	-5.55112e-17	-5.55112e-17	-5.55112e-17	0.259067	0.259067	0.259067	0.259067	0.518135	0.518135	1.81347	2.59067	3.36788	3.10881	2.84974	2.07254	1.5544	2.07254	2.84974	2.84974	3.10881	2.84974	2.84974	3.10881	4.66321	4.40415	4.14508	3.36788	2.07254	0.777202
Merged-chr3-108158800-2	0	0	0	0	0	0.518135	0.518135	0.518135	0.518135	0.518135	0	0	0	0	0	0	0	0.259067	0.259067	0.259067	0.259067	0.259067	0	0	0	0	0.259067	0.518135	0.518135	0.518135	0.518135	0.259067	0	0	0	0	0.518135	0.518135	0.518135	0.777202	1.29534	0.777202	0.777202	0.777202	0.518135	-1.11022e-16	-1.11022e-16	-1.11022e-16	-1.11022e-16
Merged-chr11-52351566-2	0	0	0.518135	0.518135	0.518135	0.518135	0.518135	0	0	0.259067	0.259067	0.259067	0.259067	0.259067	0	0	0	0	0	0	0	0.518135	0.518135	0.518135	1.03627	1.03627	0.777202	0.777202	0.777202	0.259067	-5.55112e-17	-5.55112e-17	-5.55112e-17	-5.55112e-17	0.259067	0.259067	0.259067	0.259067	0.259067	0.518135	0.518135	0.518135	0.518135	2.33161	2.33161	2.33161	2.59067	3.36788	1.5544
Merged-chr8-115660474-2	0	0.518135	0.518135	-1.11022e-16	-1.11022e-16	-1.11022e-16	-1.11022e-16	-1.11022e-16	-1.11022e-16	-1.11022e-16	-1.11022e-16	-1.11022e-16	0.259067	0.259067	0.259067	0.777202	0.518135	0.518135	0.518135	0.518135	0.259067	0.259067	0.518135	0.518135	0.518135	0.259067	0.259067	-1.11022e-16	-1.11022e-16	-1.11022e-16	0.259067	0.777202	0.777202	0.777202	0.777202	1.03627	0.518135	0.518135	0.518135	1.29534	1.03627	1.29534	2.07254	2.33161	1.5544	2.33161	2.59067	2.84974	2.33161
Merged-chr11-90074495-3	0.518135	0.518135	0.777202	1.29534	1.5544	1.5544	1.5544	1.81347	1.29534	1.5544	1.5544	1.5544	1.29534	1.03627	0.518135	1.03627	1.5544	1.29534	1.29534	2.07254	2.59067	2.84974	4.14508	4.92228	5.69948	4.66321	4.14508	2.59067	2.07254	1.81347	1.29534	1.5544	2.33161	3.36788	2.59067	2.59067	2.84974	2.07254	1.81347	4.40415	4.66321	3.88601	3.62694	2.84974	1.03627	1.03627	1.29534	1.03627	1.03627
Merged-chr9-31595848-2	0	0	0.518135	0.259067	-1.11022e-16	-1.11022e-16	-1.11022e-16	-1.11022e-16	-1.11022e-16	-1.11022e-16	-1.11022e-16	-1.11022e-16	-1.11022e-16	-1.11022e-16	-1.11022e-16	0.777202	0.777202	1.03627	1.29534	1.29534	0.518135	1.29534	1.5544	2.07254	2.33161	3.36788	2.33161	2.07254	1.5544	1.29534	0.259067	0.259067	0.259067	0.259067	0.259067	0.777202	1.29534	1.81347	2.59067	3.10881	2.59067	1.81347	1.5544	0.777202	0.259067	0.777202	1.29534	1.5544	2.59067
Merged-chr8-11183627-2	1.81347	1.81347	1.03627	1.03627	1.03627	0.777202	0.518135	0.518135	0.518135	0.777202	0.777202	0.518135	0.518135	-1.11022e-16	-1.11022e-16	-1.11022e-16	-1.11022e-16	-1.11022e-16	-1.11022e-16	0.259067	0.518135	0.518135	0.777202	0.777202	0.777202	0.518135	0.259067	0.777202	0.777202	0.777202	0.777202	1.29534	0.777202	0.777202	0.518135	0.777202	0.259067	0.259067	0.518135	0.518135	0.518135	0.518135	0.777202	0.518135	1.03627	0.777202	0.777202	0.518135	0.777202
Merged-chr10-20794171-2	0.518135	0.518135	0.518135	1.03627	0.777202	0.777202	0.777202	0.777202	0.259067	-2.77556e-16	0.259067	0.777202	0.777202	1.03627	1.03627	0.777202	0.259067	0.259067	-2.77556e-16	-2.77556e-16	-2.77556e-16	-2.77556e-16	-2.77556e-16	0.259067	0.259067	0.259067	0.259067	0.259067	-2.77556e-16	0.259067	0.518135	0.777202	0.777202	0.518135	0.518135	0.518135	0.259067	0.259067	0.259067	0.259067	-3.33067e-16	0.259067	0.259067	1.03627	2.07254	2.33161	2.07254	2.84974	1.5544
Merged-chr12-17230977-2	0	0	0	0	0	0	0	0	0	0	0.518135	0.777202	1.03627	1.03627	1.03627	0.518135	0.518135	0.777202	1.03627	1.5544	1.5544	1.29534	0.777202	0.518135	-1.11022e-16	0.259067	0.518135	0.518135	0.518135	0.518135	0.259067	0.259067	0.259067	0.259067	0.259067	0.518135	0.518135	0.518135	1.03627	1.03627	0.777202	0.777202	0.777202	0.259067	0.518135	0.518135	0.259067	0.259067	0.259067
Merged-chr15-62596969-2	0	0.259067	0.518135	0.518135	0.777202	0.777202	0.518135	0.259067	0.259067	-1.11022e-16	0.518135	0.518135	0.518135	0.518135	0.777202	0.518135	0.518135	0.518135	0.777202	0.518135	0.259067	0.518135	0.259067	0.259067	0.259067	0.259067	-1.11022e-16	-1.11022e-16	-1.11022e-16	-1.11022e-16	0.259067	1.03627	1.5544	1.5544	1.5544	2.33161	2.07254	1.5544	1.81347	2.59067	1.81347	2.07254	2.07254	2.07254	1.5544	1.29534	1.81347	2.07254	1.81347
Merged-chr10-21717787-2	0	0	0.259067	0.259067	0.777202	0.777202	0.777202	0.518135	0.259067	-1.11022e-16	-1.11022e-16	-1.11022e-16	-1.11022e-16	-1.11022e-16	-1.11022e-16	-1.11022e-16	-1.11022e-16	-1.11022e-16	0.259067	0.259067	0.259067	0.518135	0.518135	0.259067	0.259067	0.259067	-1.11022e-16	-1.11022e-16	-1.11022e-16	-1.11022e-16	-1.11022e-16	-1.11022e-16	0.259067	0.259067	0.259067	0.518135	0.518135	0.259067	0.518135	0.518135	0.259067	1.29534	1.5544	1.29534	1.5544	1.81347	0.777202	0.518135	0.518135
Merged-chr5-117000821-2	0	0	0	0.259067	0.259067	0.259067	0.259067	0.518135	0.518135	0.518135	0.518135	0.259067	0	0	0	0	0	0	0	0	0.259067	0.259067	0.259067	0.259067	0.259067	0	0	0	0	0	0.259067	0.259067	0.259067	0.777202	0.777202	0.518135	0.518135	1.03627	0.518135	1.03627	1.5544	1.81347	1.29534	2.33161	1.81347	2.07254	1.81347	1.5544	1.29534
Merged-chr11-62761424-2	0.259067	0.518135	0.518135	0.518135	0.518135	0.259067	0	0	0.259067	0.259067	0.259067	0.518135	0.518135	0.259067	0.259067	0.518135	0.259067	0.259067	0.259067	0.259067	0.259067	0.259067	0.259067	0.518135	0.518135	0.259067	0.259067	0.518135	0.259067	0.259067	0.259067	0.259067	0	0.777202	1.03627	1.03627	1.03627	1.29534	0.518135	0.259067	0.518135	0.518135	0.259067	0.518135	2.07254	1.81347	2.07254	2.33161	2.84974
Merged-chr18-55151266-2	0	0.518135	0.518135	0.518135	0.259067	0.259067	0	0	0.259067	0.518135	0.518135	1.03627	0.777202	0.777202	0.518135	0.518135	0.259067	0.259067	0.259067	0.777202	0.777202	0.518135	0.518135	0.777202	0.259067	0.259067	0.259067	0.259067	-5.55112e-17	-5.55112e-17	-5.55112e-17	-5.55112e-17	0.259067	0.259067	0.259067	0.259067	0.777202	0.518135	0.518135	0.777202	0.777202	0.518135	0.518135	0.518135	0.259067	0.518135	0.518135	1.29534	3.62694
Merged-chr12-99702664-2	1.5544	1.29534	0.777202	0.518135	0.777202	1.5544	1.5544	1.5544	1.81347	1.81347	1.5544	1.81347	1.81347	1.5544	1.5544	1.29534	1.03627	0.777202	0.518135	0.518135	0.259067	0.518135	0.518135	0.518135	0.259067	0.259067	1.11022e-16	0.259067	0.259067	0.259067	0.259067	0.259067	1.11022e-16	1.11022e-16	1.11022e-16	1.11022e-16	0.259067	0.259067	0.259067	0.777202	2.07254	2.33161	2.84974	3.36788	3.36788	3.10881	2.33161	1.81347	1.5544
Merged-chr19-27364776-2	0	0.518135	0.518135	0.518135	0.777202	1.03627	0.518135	0.518135	0.518135	0.518135	0.259067	0.259067	0.259067	0.259067	0	0	0	0	0	0.259067	0.259067	0.259067	0.259067	0.259067	0.259067	0.259067	0.259067	0.259067	0.259067	0	0.259067	0.518135	0.777202	0.777202	1.03627	0.777202	0.777202	0.518135	0.518135	0.777202	2.59067	3.88601	4.66321	4.66321	4.40415	2.59067	1.03627	0.259067	0.518135
Merged-chr2-27827970-2	0	0.518135	0.518135	1.03627	1.03627	0.518135	0.518135	0.259067	0	0	0.259067	0.259067	0.259067	0.259067	0.259067	0	0	0	0	0	0	0	0.259067	0.259067	0.259067	0.259067	0.518135	0.259067	0.259067	0.518135	0.518135	0.518135	0.518135	1.29534	1.5544	1.81347	2.59067	3.10881	2.59067	1.81347	2.07254	1.81347	1.81347	2.59067	2.59067	2.59067	1.81347	1.03627	0.518135
Merged-chr7-79858839-2	0	0	0.259067	0.259067	0.259067	0.259067	0.518135	0.259067	0.259067	0.518135	0.777202	0.518135	0.518135	0.518135	-1.11022e-16	-1.11022e-16	-1.11022e-16	-1.11022e-16	-1.11022e-16	-1.11022e-16	-1.11022e-16	0.518135	0.518135	1.03627	1.29534	1.29534	0.777202	0.777202	0.259067	-1.66533e-16	0.259067	0.259067	0.518135	0.518135	0.518135	0.259067	0.259067	0.518135	1.03627	1.03627	1.29534	0.777202	0.777202	0.518135	0.259067	0.777202	0.777202	0.518135	0.777202
Merged-chr19-21340340-2	0	0.259067	0.518135	0.518135	0.777202	1.29534	0.777202	1.03627	1.03627	0.518135	0.259067	0.777202	0.518135	0.518135	0.777202	0.518135	0.518135	0.518135	0.518135	0.518135	0.259067	0.259067	0.259067	0.518135	0.259067	0.259067	0.518135	0.259067	0.518135	1.03627	1.03627	1.03627	1.03627	0.777202	0.259067	0.259067	0.259067	0.259067	0.259067	0.518135	0.518135	0.518135	0.518135	0.518135	0.259067	0.259067	-3.33067e-16	-3.33067e-16	0.518135
Merged-chr9-88519590-2	0	0	0.259067	0.259067	0.259067	0.777202	0.777202	0.777202	0.777202	1.03627	0.518135	0.518135	0.259067	0.777202	0.518135	0.518135	0.518135	1.03627	0.518135	0.518135	0.518135	0.518135	-2.22045e-16	0.259067	0.777202	1.81347	2.07254	2.59067	1.81347	1.81347	0.777202	0.518135	0.518135	0.518135	1.03627	1.03627	1.03627	1.03627	1.5544	1.29534	1.5544	1.29534	1.29534	1.03627	0.777202	2.33161	3.36788	3.36788	3.62694
Merged-chr15-59674313-2	0	0	0	0	0	0	0	0	0	0	0	0	0	0.259067	0.777202	0.777202	0.777202	1.03627	0.777202	0.259067	0.259067	-5.55112e-17	-5.55112e-17	-5.55112e-17	-5.55112e-17	-5.55112e-17	-5.55112e-17	-5.55112e-17	-5.55112e-17	-5.55112e-17	-5.55112e-17	-5.55112e-17	-5.55112e-17	-5.55112e-17	-5.55112e-17	0.259067	0.259067	0.259067	0.777202	1.03627	1.03627	1.03627	1.03627	0.777202	0.518135	0.259067	0.259067	0.259067	0.518135
Merged-chr9-123928439-2	4.66321	5.18135	4.66321	5.18135	3.88601	3.36788	2.84974	3.36788	3.36788	3.88601	4.66321	5.18135	4.40415	4.66321	4.92228	3.88601	3.10881	3.10881	2.33161	1.81347	1.5544	1.5544	1.5544	1.5544	3.10881	2.59067	3.10881	2.84974	2.33161	0.518135	0.777202	0.259067	1.03627	1.03627	1.29534	1.03627	1.03627	0.259067	0.259067	-1.66533e-16	-1.66533e-16	-1.66533e-16	0.259067	0.259067	0.518135	0.518135	0.777202	1.03627	1.03627
Merged-chr15-97102639-2	0	0.259067	0.259067	0.259067	0.518135	0.259067	0.259067	0.259067	0.777202	0.518135	0.518135	0.518135	-1.11022e-16	1.29534	1.5544	1.5544	1.5544	1.03627	0.259067	0.518135	0.777202	0.777202	0.777202	0.777202	0	0	0	0.777202	0.777202	1.03627	1.29534	1.29534	1.29534	1.29534	1.03627	0.777202	0.777202	2.22045e-16	0.259067	0.259067	0.259067	0.259067	2.22045e-16	2.22045e-16	2.22045e-16	0.259067	0.259067	0.777202	0.777202
Merged-chr8-95214697-2	0	0	0.259067	0.259067	0.259067	0.259067	0.259067	0	0	0	0.259067	0.259067	0.259067	0.259067	0.259067	0	0	0	0	0.259067	0.259067	0.259067	0.259067	0.259067	0	0	0	0	0.518135	0.518135	0.518135	0.518135	0.518135	0	0	0	0.259067	0.259067	0.259067	0.259067	0.518135	0.259067	0.259067	0.259067	0.259067	0.259067	0.259067	1.03627	1.29534
Merged-chr9-77352337-2	0	0	0	0	0	0.777202	0.777202	1.03627	1.03627	0.518135	0.259067	0	0	0	0.259067	0.259067	0.259067	0.259067	0.259067	0	0	0	0	0.259067	0.259067	0.259067	0.259067	0.518135	0.777202	1.03627	1.03627	1.03627	0.777202	0.518135	0.518135	0.518135	1.03627	1.03627	0.777202	0.518135	0.777202	0.259067	0.259067	0.259067	0.259067	-2.77556e-16	-2.77556e-16	0.259067	0.259067
Merged-chr13-52162501-2	0	0	0	0	0	0.259067	0.259067	0.259067	0.518135	0.259067	0.259067	0.259067	0	0	0	0	0	0	0	0	0	0	0	0	0	0	0	0	0	0	0.259067	0.518135	0.518135	0.518135	0.518135	0.777202	0.777202	0.777202	1.03627	1.03627	0.777202	0.518135	0.518135	0.259067	0.259067	-1.11022e-16	-1.11022e-16	-1.11022e-16	0.259067
Merged-chr10-14191676-2	0.518135	0.518135	0.518135	0.518135	1.03627	1.29534	1.5544	3.62694	3.62694	4.14508	4.14508	3.88601	2.59067	3.62694	2.59067	2.07254	2.07254	1.03627	-4.44089e-16	0.259067	0.518135	0.518135	0.777202	0.777202	0.777202	0.777202	1.5544	1.5544	1.5544	1.03627	1.29534	0.777202	0.518135	0.777202	0.777202	0.518135	0.518135	0.777202	0.777202	0.777202	1.5544	1.5544	2.33161	3.36788	4.14508	3.10881	4.40415	3.88601	2.59067
Merged-chr15-36960394-2	0	0	0	0	0	0.259067	0.518135	0.518135	0.518135	0.518135	0.259067	0	0	0.259067	0.259067	0.259067	0.777202	0.777202	0.518135	0.518135	1.29534	0.777202	0.777202	0.777202	0.777202	-1.11022e-16	0.518135	1.03627	1.03627	1.03627	1.29534	1.03627	0.518135	0.777202	0.518135	0.518135	0.259067	0.259067	-3.33067e-16	0.518135	0.518135	0.777202	1.29534	1.81347	1.5544	1.81347	1.5544	1.81347	2.07254
Merged-chr3-96516926-2	0	0	0	0	0	0	0	0	0	0	0	0	0	0	0	0	0	0	0	0	0	0	0	0	0	0	0	0	0	0	0	0	0	0	0.259067	0.777202	0.777202	0.777202	1.03627	1.03627	0.777202	0.777202	1.03627	0.518135	0.518135	0.259067	0.518135	0.518135	0.518135
Merged-chr8-61913982-2	0.259067	0.518135	0.518135	0.777202	0.777202	0.777202	0.777202	0.518135	1.29534	1.29534	1.5544	1.5544	1.5544	0.518135	0.259067	0.259067	0.518135	1.03627	1.03627	1.29534	1.5544	1.03627	0.777202	0.777202	0.518135	0.259067	0.259067	-3.33067e-16	-3.33067e-16	-3.33067e-16	-3.33067e-16	-3.33067e-16	-3.33067e-16	0.259067	0.259067	0.259067	0.259067	0.518135	0.259067	0.259067	0.259067	0.259067	0.259067	1.03627	1.03627	1.03627	1.29534	1.03627	0.518135
Merged-chr3-150610832-2	0	0	0.518135	0.259067	0.259067	0.259067	0.259067	0	0	0	0.259067	0.259067	0.259067	0.518135	0.518135	0.518135	0.518135	1.29534	1.03627	0.777202	0.777202	0.777202	-2.22045e-16	-2.22045e-16	-2.22045e-16	0.518135	0.518135	0.777202	1.03627	1.03627	0.777202	0.777202	0.518135	0.259067	-3.33067e-16	0.259067	0.518135	1.29534	1.29534	1.5544	1.29534	1.29534	1.03627	1.5544	1.29534	1.29534	1.81347	2.07254	2.59067
Merged-chr4-22237851-2	0	0	0	0	0	0	0	0	0	0	0	0	0	0	0	0	0	0	0.259067	0.259067	0.259067	0.259067	0	0	0.259067	0.259067	0.259067	0.259067	0.259067	0	0.259067	0.259067	0.259067	0.777202	0.777202	0.518135	0.518135	0.518135	-1.11022e-16	-1.11022e-16	-1.11022e-16	-1.11022e-16	0.777202	0.777202	1.03627	1.03627	1.03627	0.259067	0.518135
Merged-chr11-70822641-2	0.259067	0.259067	0.259067	0.259067	0	0	0	0	0	0	0	0	0	0	0	0	0	0	0	0.518135	0.777202	0.777202	1.03627	1.03627	0.259067	0.259067	0.259067	5.55112e-17	5.55112e-17	5.55112e-17	0.518135	0.518135	0.518135	0.518135	0.777202	0.259067	0.259067	0.518135	1.5544	1.5544	2.59067	3.10881	2.84974	2.84974	3.10881	3.10881	4.66321	5.18135	4.92228
Merged-chr11-20041838-2	0	0	0	0	0.259067	0.259067	0.259067	0.259067	0.518135	0.259067	0.259067	0.259067	0.259067	0	0	0.259067	0.777202	1.29534	1.29534	1.5544	1.29534	1.03627	0.518135	0.777202	1.5544	1.5544	1.5544	2.07254	1.03627	0.777202	0.777202	0.777202	0.518135	0.518135	0.259067	0.259067	0.259067	-5.55112e-16	-5.55112e-16	0.259067	0.259067	0.518135	0.518135	0.777202	0.518135	1.29534	1.03627	1.03627	0.777202
Merged-chr7-4461362-2	0	0	0	0	0	0	0	0	0	0	0	0	0	0	0	0	0	0	0	0	0	0	0	0	0	0	0	0	0	0	0	0	0	0	0	0	0	0	0	0	0	0	0.259067	0.518135	1.03627	2.84974	4.66321	5.95855	6.73575
Merged-chr1-73236645-2	0	0	0	0	0	0	0	0	0	0.259067	0.259067	0.777202	1.03627	0.777202	0.777202	1.29534	0.777202	0.518135	0.518135	0.777202	0.259067	0.259067	0.518135	0.518135	0.259067	0.259067	0.518135	0.259067	0.259067	0.518135	0.777202	0.777202	0.777202	0.777202	0.777202	1.03627	1.03627	1.03627	1.5544	0.777202	1.5544	1.5544	1.5544	1.03627	1.81347	1.29534	1.29534	1.5544	1.5544
Merged-chr1-75338881-2	0	0	0	0	0	0	0	0.259067	0.259067	0.259067	0.259067	0.259067	0.518135	0.518135	0.777202	0.777202	1.03627	0.518135	0.518135	0.259067	0.518135	0.518135	0.777202	0.777202	1.03627	1.29534	1.03627	1.5544	1.81347	1.5544	1.5544	1.5544	1.81347	2.59067	3.62694	3.36788	3.62694	3.10881	3.10881	3.36788	3.36788	3.10881	2.59067	1.5544	0.259067	1.03627	1.5544	2.07254	2.07254
Merged-chr2-136670105-2	0	0.259067	0.518135	0.777202	0.777202	1.03627	0.777202	0.518135	0.259067	-1.11022e-16	-1.11022e-16	-1.11022e-16	-1.11022e-16	-1.11022e-16	-1.11022e-16	-1.11022e-16	-1.11022e-16	-1.11022e-16	-1.11022e-16	0.259067	0.259067	0.259067	0.259067	-1.11022e-16	-1.11022e-16	-1.11022e-16	-1.11022e-16	-1.11022e-16	-1.11022e-16	-1.11022e-16	-1.11022e-16	-1.11022e-16	-1.11022e-16	0.259067	0.259067	0.259067	0.259067	0.259067	0.259067	0.259067	0.259067	0.518135	0.518135	0.777202	0.777202	0.777202	1.03627	1.29534	1.29534
Merged-chr10-94248883-2	-1.11022e-16	-1.11022e-16	-1.11022e-16	-1.11022e-16	-1.11022e-16	-1.11022e-16	-1.11022e-16	-1.11022e-16	-1.11022e-16	-1.11022e-16	-1.11022e-16	0.259067	0.259067	0.259067	0.259067	0.518135	0.259067	0.259067	0.518135	0.518135	0.259067	0.259067	0.259067	-1.11022e-16	-1.11022e-16	0.518135	0.518135	0.518135	0.518135	0.518135	0.259067	0.259067	0.259067	0.259067	0.518135	0.259067	0.518135	0.518135	1.03627	1.03627	1.81347	2.33161	2.84974	4.40415	4.14508	3.36788	2.84974	2.33161	0.777202
Merged-chr18-33501468-2	0	0	0	0.259067	0	0	0	0	0	0.518135	0.518135	0.777202	0.777202	0.777202	0.259067	0.259067	-5.55112e-17	-5.55112e-17	-5.55112e-17	-5.55112e-17	-5.55112e-17	-5.55112e-17	-5.55112e-17	0.777202	1.29534	2.33161	2.33161	2.33161	1.5544	1.03627	0.259067	0.777202	0.777202	1.29534	1.29534	1.5544	1.03627	1.5544	1.03627	0.518135	0.518135	0.518135	1.29534	2.59067	3.36788	3.88601	3.62694	3.36788	1.81347
Merged-chr1-163338834-2	0	0	0	0	0	0	0.259067	0.259067	0.518135	0.518135	0.518135	0.259067	0.259067	0	0	0	0	0	0	0	0	0	0	0	0.518135	0.518135	0.777202	0.777202	0.777202	0.259067	0.259067	-5.55112e-17	-5.55112e-17	-5.55112e-17	-5.55112e-17	1.03627	2.59067	4.14508	4.92228	6.21762	6.47668	4.92228	3.36788	2.59067	0.777202	0.777202	1.81347	2.33161	2.33161
Merged-chr18-55815924-2	0	0	0	0	0	0.259067	0.259067	0.259067	0.259067	0.259067	0	0	0	0	0	0	0	0	0	0	0.518135	0.518135	0.777202	0.777202	0.777202	0.259067	0.259067	-5.55112e-17	-5.55112e-17	-5.55112e-17	-5.55112e-17	0.259067	0.518135	0.518135	0.777202	1.03627	0.777202	0.777202	0.777202	0.518135	0.259067	0.259067	-1.11022e-16	0.518135	0.518135	2.33161	2.59067	3.88601	3.62694
Merged-chr7-99641158-2	0.518135	0.518135	1.03627	1.03627	2.07254	2.07254	1.81347	2.07254	2.07254	1.81347	1.81347	1.81347	1.03627	1.03627	0.518135	1.5544	1.5544	1.81347	1.5544	1.29534	1.29534	1.29534	1.03627	1.03627	0.777202	-4.44089e-16	0.259067	0.259067	0.518135	0.518135	0.518135	0.518135	0.518135	0.259067	0.777202	0.518135	0.518135	0.518135	0.518135	-5.55112e-16	-5.55112e-16	-5.55112e-16	-5.55112e-16	0.259067	0.518135	0.518135	0.777202	1.03627	1.5544
Merged-chr4-132157240-2	0.777202	1.03627	1.03627	0.518135	0.518135	0.518135	0.259067	1.03627	1.03627	0.777202	0.777202	0.777202	-2.22045e-16	-2.22045e-16	0.259067	0.259067	0.259067	0.259067	-2.22045e-16	-2.22045e-16	0.518135	0.518135	0.777202	1.29534	1.29534	1.03627	1.81347	1.29534	1.5544	1.5544	1.5544	0.777202	0.777202	0.259067	0.518135	0.259067	0.259067	0.259067	0.518135	0.518135	0.777202	0.777202	1.03627	1.5544	1.81347	2.07254	2.84974	2.59067	2.07254
Merged-chr1-189706275-2	0	0	0	0	0.259067	0.259067	0.259067	0.259067	0.259067	0	0	0	0	0	0	0	0	0	0	0.259067	0.259067	0.259067	0.259067	0.518135	0.259067	0.518135	0.518135	0.518135	0.259067	0.259067	0	0	0	0	0	0	0.259067	0.259067	0.259067	0.259067	0.518135	0.777202	0.777202	0.777202	1.03627	0.777202	0.518135	1.03627	1.03627
Merged-chr13-5897806-2	0.259067	0.259067	0.259067	0	0	0	0	0	0.518135	0.777202	0.777202	1.29534	0.777202	0.777202	0.518135	0.518135	-1.11022e-16	0.518135	0.518135	0.518135	0.518135	0.518135	-1.11022e-16	-1.11022e-16	-1.11022e-16	-1.11022e-16	0.259067	0.259067	0.259067	0.259067	-1.11022e-16	-1.11022e-16	-1.11022e-16	-1.11022e-16	-1.11022e-16	-1.11022e-16	-1.11022e-16	0.518135	0.518135	0.518135	0.518135	0.259067	-1.11022e-16	0.259067	1.03627	1.5544	1.81347	2.33161	2.33161
Merged-chr17-29800001-2	0.259067	0.259067	0.518135	1.03627	1.29534	1.03627	1.03627	0.777202	0	0.518135	0.518135	0.518135	0.518135	0.518135	0.518135	0.518135	0.518135	0.518135	0.518135	0	0	0.259067	0.259067	0.777202	0.777202	0.777202	0.777202	0.777202	0.777202	1.5544	1.29534	1.29534	1.29534	1.03627	0.518135	0.777202	1.29534	1.29534	1.5544	1.5544	2.33161	2.84974	3.10881	3.88601	5.18135	3.88601	3.10881	2.84974	2.33161
Merged-chr8-126513971-2	0	0	0.259067	0.259067	0	0	0	0	0	0	0	0	0	0	0	0	0	0	0	0	0	0	0	0	0	0.518135	0.518135	0.518135	0.518135	0.518135	0	0	0.259067	0.777202	0.777202	0.777202	0.777202	0.518135	0.777202	0.777202	1.03627	1.03627	1.03627	1.03627	1.03627	1.5544	1.5544	1.03627	1.03627
Merged-chr4-85514464-2	0	0	0	0	0	0	0	0	0.259067	0.259067	0.259067	0.259067	0.259067	0	0	0	0	0.518135	0.518135	0.518135	0.518135	0.518135	0	0	0	0	0.259067	0.777202	0.777202	0.777202	1.03627	0.518135	0.259067	0.777202	0.518135	1.03627	1.03627	1.03627	0.518135	1.03627	1.29534	1.29534	1.5544	2.33161	2.84974	4.40415	5.18135	4.92228	5.69948
Merged-chr3-62078955-2	0.518135	0.518135	1.03627	1.03627	1.03627	0.777202	0.777202	0.259067	-5.55112e-17	-5.55112e-17	-5.55112e-17	-5.55112e-17	0.259067	0.518135	0.518135	0.518135	0.518135	0.518135	0.518135	0.518135	0.518135	0.518135	0.259067	0.518135	0.518135	0.518135	0.518135	0.518135	-1.11022e-16	-1.11022e-16	-1.11022e-16	-1.11022e-16	-1.11022e-16	-1.11022e-16	-1.11022e-16	-1.11022e-16	0.518135	0.518135	0.518135	0.518135	-1.11022e-16	-1.11022e-16	-1.11022e-16	-1.11022e-16	0.259067	0.259067	0.518135	0.518135	0.777202
Merged-chr11-31693664-2	0	1.5544	1.5544	1.03627	0.518135	0.777202	0.518135	0.518135	0.518135	0.259067	-1.11022e-16	-1.11022e-16	-1.11022e-16	-1.11022e-16	-1.11022e-16	0.259067	0.259067	0.259067	0.518135	0.518135	0.259067	0.777202	1.03627	0.777202	0.777202	0.518135	0.259067	-1.11022e-16	-1.11022e-16	-1.11022e-16	-1.11022e-16	0.518135	1.03627	1.29534	1.29534	1.81347	1.5544	1.5544	1.5544	1.81347	1.81347	1.81347	1.5544	1.81347	1.29534	1.03627	0.777202	1.5544	1.5544
Merged-chr2-19608281-2	0.518135	0.518135	0.518135	0.518135	0.518135	0.259067	0.259067	0.518135	0.518135	0.259067	0.518135	0.259067	0.259067	0.259067	0.518135	0.259067	0.518135	1.03627	0.777202	1.29534	1.29534	1.29534	0.777202	0.777202	0.777202	0.777202	0.518135	0.777202	1.03627	0.777202	0.777202	0.777202	0.777202	1.29534	1.03627	1.03627	1.03627	0.777202	-2.22045e-16	-2.22045e-16	0.259067	0.259067	0.259067	1.29534	1.5544	1.29534	1.5544	1.5544	0.518135
Merged-chr12-111143850-2	0	0	0.518135	0.259067	0.259067	0.259067	0.259067	-1.11022e-16	-1.11022e-16	-1.11022e-16	-1.11022e-16	-1.11022e-16	-1.11022e-16	-1.11022e-16	-1.11022e-16	-1.11022e-16	-1.11022e-16	-1.11022e-16	-1.11022e-16	0.259067	0.259067	0.259067	0.259067	0.259067	-1.11022e-16	-1.11022e-16	-1.11022e-16	-1.11022e-16	-1.11022e-16	-1.11022e-16	-1.11022e-16	-1.11022e-16	-1.11022e-16	0.259067	0.259067	1.03627	1.03627	1.5544	2.07254	3.10881	3.10881	2.84974	3.10881	4.40415	3.88601	5.69948	7.25389	7.25389	7.51295
Merged-chr3-144679862-2	0.777202	1.03627	1.03627	1.03627	0.777202	0.259067	0.518135	1.29534	1.29534	1.03627	1.29534	0.777202	0.259067	0.777202	0.777202	0.777202	0.777202	1.03627	0.518135	0.518135	0.518135	0.518135	0.259067	0.259067	0.777202	0.518135	0.518135	0.518135	0.777202	0.259067	0.259067	0.259067	0.259067	-2.77556e-16	0.259067	0.259067	0.518135	0.518135	1.29534	1.5544	2.84974	2.59067	2.59067	2.07254	1.5544	1.03627	1.5544	2.33161	2.07254
Merged-chr12-33288236-2	1.5544	1.29534	1.29534	1.03627	1.29534	0.777202	1.5544	1.03627	0.777202	0.777202	1.29534	0.777202	1.03627	1.81347	1.81347	1.29534	1.5544	1.29534	0.777202	0.777202	0.518135	0.259067	0.777202	1.03627	1.81347	2.07254	2.07254	1.29534	1.03627	0.259067	5.55112e-17	5.55112e-17	0.259067	0.259067	0.259067	0.259067	0.259067	5.55112e-17	0.259067	0.259067	0.259067	0.259067	0.259067	5.55112e-17	0.518135	0.518135	0.518135	0.518135	0.777202
Merged-chr12-77634210-2	0	0	0	0	0.259067	0.259067	0.259067	0.518135	0.777202	0.518135	0.518135	0.518135	0.259067	-1.11022e-16	-1.11022e-16	0.259067	0.259067	1.03627	1.29534	1.29534	1.03627	1.03627	0.518135	0.259067	0.518135	0.518135	0.518135	0.518135	0.777202	0.777202	0.777202	0.777202	0.518135	0.259067	0.259067	0.259067	0.777202	1.03627	1.29534	1.5544	1.5544	0.777202	1.81347	1.29534	1.03627	1.81347	2.33161	1.29534	2.33161
Merged-chr2-148896460-2	0.777202	1.03627	0.518135	0.259067	0.259067	0	0	0	0	0	0	0.518135	0.777202	0.777202	0.777202	0.777202	0.259067	0.259067	0.777202	0.777202	1.29534	1.29534	1.03627	0.518135	0.518135	0.777202	0.777202	0.777202	0.777202	1.03627	0.259067	1.03627	1.29534	1.81347	1.5544	1.81347	1.29534	1.03627	0.518135	1.03627	1.03627	1.03627	1.03627	1.29534	0.777202	0.518135	0.259067	0.518135	0.518135
Merged-chr17-54896475-2	0.259067	0.259067	0.259067	0.259067	0	0	0.259067	0.518135	0.518135	0.777202	0.777202	0.518135	0.259067	0.259067	-1.11022e-16	-1.11022e-16	-1.11022e-16	-1.11022e-16	-1.11022e-16	-1.11022e-16	0.259067	0.259067	0.259067	0.259067	-1.11022e-16	-1.11022e-16	-1.11022e-16	0.259067	0.259067	0.259067	0.259067	-1.11022e-16	0.259067	0.259067	0.259067	0.518135	0.518135	0.259067	0.259067	0.259067	-1.11022e-16	0.259067	0.518135	0.518135	0.518135	0.518135	0.777202	1.03627	1.29534
Merged-chr11-31676765-2	0.777202	0.777202	0.518135	0.259067	0.518135	0.518135	0.777202	1.03627	1.29534	1.03627	1.03627	1.03627	0.777202	0.518135	0.518135	-1.11022e-16	0.259067	0.259067	0.777202	0.777202	1.29534	1.29534	0.777202	1.03627	0.518135	0.259067	0.259067	0.259067	0.259067	0.259067	0.259067	0.259067	0.259067	-2.22045e-16	0.777202	2.33161	3.10881	3.10881	3.36788	2.33161	1.5544	1.03627	1.5544	1.81347	2.33161	2.07254	1.81347	1.81347	2.33161
Merged-chr14-59045338-2	0	0	0	0	0	0	0	0	0	0	0	0	0	0	0.259067	0.777202	0.777202	0.777202	0.777202	0.518135	-1.11022e-16	0.259067	0.259067	0.259067	0.259067	0.259067	0.259067	0.259067	0.259067	0.259067	0.259067	-1.11022e-16	-1.11022e-16	-1.11022e-16	-1.11022e-16	0.518135	0.777202	1.03627	1.5544	1.81347	1.29534	0.777202	0.259067	0.259067	0.259067	0.518135	1.5544	1.81347	1.81347
Merged-chr12-77604509-2	0	0	0.259067	0.259067	0.259067	0.259067	0	0.518135	0.518135	0.777202	0.777202	0.777202	0.259067	0.259067	-5.55112e-17	-5.55112e-17	0.259067	0.259067	0.259067	0.259067	0.259067	-5.55112e-17	-5.55112e-17	-5.55112e-17	-5.55112e-17	-5.55112e-17	0.518135	0.518135	0.518135	0.518135	0.518135	-1.11022e-16	-1.11022e-16	-1.11022e-16	0.259067	0.259067	0.259067	0.259067	0.518135	0.518135	0.518135	0.518135	1.03627	1.5544	1.81347	2.33161	2.84974	2.84974	2.84974
Merged-chr14-75808278-2	0.259067	0.259067	0.259067	0.259067	0.259067	0	0	0	0	0	0.259067	0.259067	0.259067	0.259067	0.518135	0.259067	0.259067	0.259067	0.259067	0	0	0	0	0	0	0	0	0	0	0	0	0	0	0	0	0	0	0	0.259067	1.03627	1.03627	1.03627	1.03627	0.777202	0	0.259067	0.259067	0.518135	1.29534
Merged-chr5-107015142-2	0	0	0	0	0.259067	0.259067	0.259067	0.777202	1.03627	1.03627	1.03627	1.03627	1.03627	0.777202	0.518135	0.518135	0.518135	0.259067	0.518135	0.777202	0.777202	0.777202	1.29534	1.03627	1.03627	1.03627	1.03627	0.259067	0.259067	-1.66533e-16	-1.66533e-16	-1.66533e-16	-1.66533e-16	0.259067	0.259067	0.777202	0.777202	1.03627	1.5544	2.07254	1.5544	1.5544	1.29534	0.777202	0.777202	1.29534	1.29534	1.5544	1.29534
Merged-chr18-79257559-2	0	0	0	0	0.259067	1.03627	1.03627	1.03627	1.03627	1.03627	0.259067	0.259067	0.259067	0.259067	5.55112e-17	5.55112e-17	5.55112e-17	5.55112e-17	5.55112e-17	5.55112e-17	0.259067	0.518135	0.518135	0.518135	1.03627	0.777202	0.518135	0.518135	0.518135	1.11022e-16	1.11022e-16	1.11022e-16	0.777202	0.777202	0.777202	1.5544	1.29534	1.81347	2.59067	3.10881	2.59067	3.10881	2.33161	2.33161	1.81347	3.36788	4.14508	4.40415	4.40415
Merged-chr16-30096743-2	0	0	0.518135	0.777202	0.777202	0.777202	0.518135	0.259067	0.259067	0.518135	0.518135	0.518135	0.518135	0.259067	-1.11022e-16	-1.11022e-16	-1.11022e-16	-1.11022e-16	0.259067	0.259067	0.259067	0.259067	0.259067	-1.11022e-16	-1.11022e-16	-1.11022e-16	-1.11022e-16	-1.11022e-16	-1.11022e-16	-1.11022e-16	-1.11022e-16	-1.11022e-16	-1.11022e-16	-1.11022e-16	-1.11022e-16	0.259067	0.259067	0.259067	0.777202	0.777202	1.81347	2.07254	2.59067	2.33161	2.33161	2.07254	1.81347	1.5544	1.29534
Merged-chr3-137542039-2	0.777202	0.518135	-1.11022e-16	-1.11022e-16	0.259067	0.259067	0.259067	0.259067	0.259067	-1.11022e-16	-1.11022e-16	-1.11022e-16	-1.11022e-16	0.259067	0.259067	0.259067	0.259067	0.259067	-1.11022e-16	-1.11022e-16	-1.11022e-16	-1.11022e-16	-1.11022e-16	-1.11022e-16	-1.11022e-16	-1.11022e-16	-1.11022e-16	-1.11022e-16	0.259067	0.518135	0.518135	0.777202	0.777202	0.518135	0.259067	0.259067	-1.11022e-16	-1.11022e-16	-1.11022e-16	-1.11022e-16	-1.11022e-16	-1.11022e-16	-1.11022e-16	-1.11022e-16	0.518135	0.518135	0.777202	0.777202	1.03627
Merged-chr2-38379175-2	3.10881	3.88601	2.59067	2.59067	3.62694	2.84974	1.81347	1.5544	1.29534	0.259067	0.259067	0.777202	0.777202	0.777202	0.777202	0.777202	0.259067	0.259067	0.259067	0.259067	4.996e-16	0.259067	0.259067	1.03627	1.03627	1.03627	1.03627	0.777202	0.518135	0.518135	0.518135	0.518135	0.518135	0.777202	0.518135	0.518135	0.777202	1.03627	0.518135	0.518135	0.518135	0.259067	0.777202	1.03627	1.03627	1.5544	1.5544	0.777202	0.518135
Merged-chr12-16222787-2	2.33161	2.07254	1.03627	0.518135	0.518135	0.259067	0.259067	4.44089e-16	4.44089e-16	0.518135	0.777202	1.03627	2.59067	3.10881	3.10881	2.84974	1.81347	1.29534	1.03627	0.518135	0.777202	0.518135	0.518135	0.259067	0.518135	0.518135	0.518135	0.518135	0.777202	0.518135	0.259067	0.259067	0.259067	0.259067	0.259067	0.518135	0.518135	0.518135	0.518135	0.518135	0.259067	0.777202	0.777202	0.518135	0.518135	0.259067	0.259067	0.259067	0.259067
Merged-chr7-24429852-2	0	0	0	0	0	0	0.259067	0.259067	0.259067	0.518135	0.518135	0.259067	0.259067	0.259067	0	0	0	0	0.518135	0.777202	0.777202	0.777202	0.777202	0.259067	0.259067	1.03627	1.03627	1.29534	1.29534	0.777202	0.259067	-1.66533e-16	-1.66533e-16	0.259067	0.518135	0.518135	0.518135	0.518135	0.777202	0.777202	0.777202	0.777202	1.03627	0.777202	0.518135	0.777202	1.29534	1.03627	1.03627
Merged-chr16-55731218-2	0	0	0	0	0.259067	0.259067	0.259067	0.259067	0.259067	0	0	0.259067	0.259067	0.259067	0.259067	0.518135	0.259067	0.259067	0.259067	0.259067	0.259067	0.259067	0.259067	0.259067	0.259067	0.259067	0.259067	0.259067	0.259067	0.518135	0.518135	0.518135	1.03627	1.03627	0.777202	0.777202	0.777202	0.259067	-5.55112e-17	-5.55112e-17	0.777202	0.777202	1.03627	1.5544	1.5544	1.5544	2.59067	3.36788	3.36788
Merged-chr17-8234325-2	0	0.518135	0.518135	0.518135	0.518135	0.259067	0	0	0.259067	0.259067	0.518135	1.5544	1.5544	1.81347	1.81347	1.81347	1.03627	1.29534	1.29534	1.5544	1.29534	1.29534	1.03627	0.518135	0.518135	0.777202	0.777202	1.29534	1.29534	1.03627	0.777202	0.777202	0.518135	0.518135	0.518135	0.777202	1.03627	0.777202	0.518135	0.777202	0.518135	0.518135	1.03627	1.81347	1.81347	1.5544	1.81347	1.29534	1.03627
Merged-chr10-118711751-2	0	0	0	0	0	0	1.03627	1.5544	1.5544	1.81347	1.81347	0.777202	0.259067	0.518135	0.259067	0.777202	0.777202	0.777202	1.03627	1.03627	0.777202	0.777202	0.777202	0.777202	1.5544	1.81347	2.33161	2.84974	2.33161	1.5544	1.03627	0.518135	0.259067	0.777202	1.29534	1.81347	1.5544	1.5544	1.03627	0.518135	0.518135	0.518135	1.03627	1.29534	1.29534	1.29534	2.07254	2.07254	1.5544
Merged-chr11-60962609-2	0	0	0.259067	0.259067	0.259067	0.259067	0.259067	0	0	0	0	0.259067	0.259067	0.259067	0.259067	0.259067	0.259067	0.259067	0.259067	0.518135	0.259067	0.259067	0.259067	0.259067	0	0.259067	0.777202	0.777202	0.777202	0.777202	0.518135	-1.11022e-16	-1.11022e-16	-1.11022e-16	0.259067	0.518135	0.518135	1.03627	1.03627	0.777202	0.518135	0.518135	-3.33067e-16	0.259067	0.259067	0.259067	0.259067	0.259067	-3.33067e-16
Merged-chr6-122636101-2	0	1.29534	2.07254	1.29534	1.29534	1.5544	1.81347	0.777202	1.5544	1.5544	1.29534	1.03627	1.81347	1.29534	1.29534	1.81347	1.5544	0.777202	0.777202	0.777202	0.259067	-5.55112e-17	0.518135	0.518135	0.777202	1.03627	1.03627	0.518135	0.518135	0.259067	0	0.518135	0.777202	1.29534	1.29534	1.29534	0.777202	0.518135	-1.11022e-16	-1.11022e-16	-1.11022e-16	0.259067	1.5544	2.33161	2.59067	3.10881	3.10881	1.81347	1.5544
Merged-chr14-70655350-2	0.518135	0.259067	-2.22045e-16	-2.22045e-16	-2.22045e-16	-2.22045e-16	-2.22045e-16	0.259067	0.259067	0.259067	0.518135	0.518135	0.518135	0.777202	0.777202	0.518135	0.259067	1.29534	1.03627	1.03627	1.29534	1.81347	1.03627	1.03627	1.03627	0.777202	0.777202	0.518135	0.518135	0.777202	1.29534	1.03627	1.5544	2.33161	2.84974	3.36788	4.66321	4.40415	3.88601	3.36788	2.59067	1.29534	1.5544	1.81347	2.07254	2.59067	2.33161	2.59067	3.62694
Merged-chr16-21322183-2	1.81347	1.81347	1.81347	0.777202	0.518135	0.259067	1.81347	2.59067	2.59067	2.59067	2.33161	1.03627	0.259067	0.259067	0.259067	0.518135	0.518135	0.518135	1.03627	1.03627	0.777202	0.518135	0.518135	-3.33067e-16	-3.33067e-16	-3.33067e-16	0.518135	0.518135	0.518135	0.777202	0.777202	0.259067	0.259067	0.259067	-2.77556e-16	-2.77556e-16	-2.77556e-16	0.518135	0.777202	1.29534	1.81347	2.07254	1.81347	2.07254	1.81347	1.81347	1.81347	2.07254	1.5544
Merged-chr18-82837498-2	0.259067	0.777202	1.03627	0.777202	1.03627	1.03627	1.03627	1.5544	1.5544	1.29534	1.29534	1.03627	0.259067	0.259067	0.259067	0.259067	-1.66533e-16	0.259067	0.259067	0.259067	0.259067	0.259067	-1.66533e-16	-1.66533e-16	-1.66533e-16	-1.66533e-16	-1.66533e-16	-1.66533e-16	0.259067	0.259067	0.518135	0.518135	0.518135	0.259067	0.259067	-1.11022e-16	-1.11022e-16	0.777202	0.777202	0.777202	1.29534	1.29534	1.03627	1.29534	1.5544	1.03627	1.03627	0.518135	0.259067
Merged-chr8-120242136-2	-1.11022e-16	0.259067	0.259067	0.259067	0.518135	1.03627	0.777202	1.03627	1.5544	1.29534	1.03627	1.81347	1.29534	0.777202	0.777202	0.777202	0.777202	0.777202	0.777202	0.777202	0.777202	0	0	0.518135	0.518135	1.03627	1.03627	1.03627	0.777202	0.777202	0.259067	0.777202	1.29534	1.81347	2.07254	2.07254	2.07254	1.81347	0.777202	0.777202	0.518135	0.259067	0.259067	0.518135	1.03627	1.29534	1.29534	1.81347	1.81347
Merged-chr11-12473786-2	0	0	0.259067	-1.66533e-16	-1.66533e-16	-1.66533e-16	0.259067	0.518135	0.518135	0.518135	0.518135	0.259067	-1.11022e-16	-1.11022e-16	-1.11022e-16	-1.11022e-16	-1.11022e-16	-1.11022e-16	-1.11022e-16	0.259067	0.259067	1.03627	1.03627	1.03627	1.03627	1.03627	0.777202	0.777202	0.518135	0.518135	0.518135	-1.11022e-16	0.777202	0.777202	1.03627	1.29534	1.29534	0.777202	1.5544	1.81347	1.5544	1.29534	1.5544	2.07254	1.5544	1.5544	2.33161	2.59067	2.07254
Merged-chr4-155061370-2	0	0	0	0	0	0	0.259067	0.259067	0.777202	0.777202	0.777202	0.777202	1.03627	0.777202	0.777202	0.518135	0.518135	-1.11022e-16	-1.11022e-16	-1.11022e-16	-1.11022e-16	0.259067	0.259067	0.259067	0.777202	0.777202	0.777202	1.03627	1.03627	0.777202	1.03627	0.777202	0.518135	0.259067	0.259067	0.259067	0.259067	1.03627	1.03627	1.03627	1.29534	1.29534	1.81347	2.59067	3.36788	2.84974	2.84974	1.81347	2.84974
Merged-chr2-38403353-2	0	0.259067	0.259067	0.518135	0.518135	0.518135	0.259067	0.518135	0.518135	1.03627	1.03627	1.03627	0.777202	0	0	0	0	0.259067	0.518135	0.518135	0.518135	0.518135	0	0	0	0	0	0	0	0	0	0	0	0	0	0	0.259067	0.518135	0.518135	0.518135	0.518135	0.518135	0.259067	0.259067	0.259067	0	0	0	0
Merged-chr4-138494747-2	0.518135	0.259067	0.259067	0.518135	0.518135	0.259067	0.518135	0.518135	0.259067	0.259067	0.259067	0	0	0	0	0	0	0	0	0	0	0	0.259067	0.777202	1.29534	1.5544	1.5544	1.29534	0.777202	0.259067	0.259067	0.259067	0.259067	0.518135	1.03627	1.03627	1.81347	1.81347	1.5544	1.5544	1.03627	0.518135	1.03627	1.29534	1.03627	1.03627	1.5544	1.29534	1.29534
Merged-chr15-3251397-2	0	0.518135	-1.11022e-16	-1.11022e-16	-1.11022e-16	-1.11022e-16	-1.11022e-16	-1.11022e-16	-1.11022e-16	0.259067	0.259067	0.259067	0.259067	0.518135	0.259067	0.259067	0.518135	0.518135	0.259067	0.518135	0.518135	0.259067	0.259067	0.518135	0.518135	0.518135	0.777202	0.777202	0.518135	0.777202	0.777202	0.518135	0.777202	1.03627	0.518135	0.518135	0.518135	0.259067	0	0	0.259067	0.777202	1.5544	1.81347	2.07254	1.81347	1.29534	0.518135	0.259067
Merged-chr1-40867687-2	0	0	0	0.259067	0.259067	0.259067	0.259067	0.259067	0	0	0	0	0	0	0	0	0	0	0	0.259067	1.03627	1.5544	2.33161	2.59067	2.33161	1.5544	1.03627	0.259067	-1.66533e-16	-1.66533e-16	-1.66533e-16	-1.66533e-16	-1.66533e-16	-1.66533e-16	-1.66533e-16	-1.66533e-16	-1.66533e-16	-1.66533e-16	0.518135	0.518135	1.03627	1.03627	0.777202	0.777202	0.518135	0.259067	0.518135	0.518135	0.259067
Merged-chr17-80022447-2	3.36788	2.59067	1.5544	2.33161	2.33161	2.33161	2.33161	2.07254	1.03627	-4.44089e-16	0.518135	0.777202	0.777202	0.777202	0.777202	0.518135	0.518135	0.777202	1.03627	1.29534	1.29534	1.03627	0.777202	0.259067	-4.996e-16	-4.996e-16	-4.996e-16	-4.996e-16	0.259067	0.259067	0.259067	0.259067	0.259067	-4.996e-16	0.259067	0.259067	0.259067	0.259067	0.259067	-4.996e-16	-4.996e-16	-4.996e-16	-4.996e-16	-4.996e-16	-4.996e-16	0.518135	0.777202	1.03627	1.03627
Merged-chr16-46619297-2	0	0.259067	0.259067	0.259067	0.518135	0.518135	0.518135	0.518135	0	0.518135	0.777202	0.777202	0.777202	0.777202	0.259067	-5.55112e-17	-5.55112e-17	-5.55112e-17	-5.55112e-17	0.259067	0.518135	0.518135	0.518135	0.777202	0.518135	0.518135	0.777202	0.777202	0.518135	0.777202	0.777202	0.518135	0.518135	0.777202	0.259067	0.518135	0.777202	0.777202	0.518135	0.518135	-1.11022e-16	-1.11022e-16	0.518135	0.518135	0.777202	1.03627	1.29534	0.777202	0.777202
Merged-chr4-143330362-2	0.777202	0.777202	0.518135	0.518135	0.777202	0.259067	0.259067	0.259067	0.259067	-5.55112e-17	-5.55112e-17	-5.55112e-17	-5.55112e-17	-5.55112e-17	-5.55112e-17	0.259067	0.259067	0.259067	0.259067	-5.55112e-17	-5.55112e-17	0.259067	0.518135	0.777202	0.777202	1.03627	0.777202	0.777202	0.518135	-1.11022e-16	-1.11022e-16	-1.11022e-16	-1.11022e-16	-1.11022e-16	-1.11022e-16	-1.11022e-16	-1.11022e-16	-1.11022e-16	-1.11022e-16	-1.11022e-16	-1.11022e-16	-1.11022e-16	-1.11022e-16	-1.11022e-16	0.259067	0.259067	0.259067	0.259067	0.518135
Merged-chr3-33982973-2	1.03627	0.518135	0.518135	0.518135	0.518135	0.518135	0.518135	0.777202	0.259067	0.259067	0.259067	0.518135	0.518135	0.777202	0.777202	0.777202	0.259067	0.259067	-2.77556e-16	-2.77556e-16	0.259067	0.259067	0.777202	0.777202	0.777202	0.518135	0.259067	-3.33067e-16	-3.33067e-16	0.259067	0.518135	0.518135	0.518135	0.518135	-3.33067e-16	0.259067	0.777202	0.777202	0.777202	0.518135	0.777202	0.259067	0.259067	0.518135	0.777202	0.518135	1.29534	2.07254	1.81347
Merged-chr3-126587439-2	0	0	0	0	0	0	0	0	0	0.518135	0.518135	0.518135	0.777202	0.777202	0.259067	0.259067	0.777202	0.518135	0.518135	0.518135	1.29534	1.03627	1.03627	1.03627	1.03627	-2.22045e-16	0.259067	0.518135	0.518135	0.518135	0.777202	0.518135	0.259067	0.259067	0.777202	0.518135	0.777202	1.03627	1.81347	1.5544	1.81347	2.07254	2.33161	2.07254	1.81347	1.81347	2.84974	3.10881	3.62694
Merged-chr10-118676269-2	0.259067	0.259067	0.259067	0.259067	0.259067	-1.11022e-16	-1.11022e-16	-1.11022e-16	-1.11022e-16	-1.11022e-16	-1.11022e-16	-1.11022e-16	-1.11022e-16	-1.11022e-16	-1.11022e-16	-1.11022e-16	-1.11022e-16	-1.11022e-16	-1.11022e-16	-1.11022e-16	0.259067	0.259067	0.259067	0.259067	0.259067	-1.11022e-16	-1.11022e-16	-1.11022e-16	-1.11022e-16	0.259067	0.518135	0.518135	0.518135	0.518135	0.259067	-1.11022e-16	-1.11022e-16	0.259067	0.259067	0.777202	1.03627	1.03627	0.777202	0.518135	0.259067	-1.11022e-16	0.259067	0.518135	0.518135
Merged-chr11-17664148-2	1.03627	1.03627	0.777202	0.777202	0.777202	0.259067	0.259067	-5.55112e-17	0.259067	0.259067	0.259067	0.259067	0.259067	-5.55112e-17	-5.55112e-17	0.259067	0.259067	0.259067	0.259067	0.259067	-5.55112e-17	-5.55112e-17	0.259067	0.518135	0.518135	0.518135	0.518135	-1.11022e-16	-1.11022e-16	-1.11022e-16	-1.11022e-16	-1.11022e-16	-1.11022e-16	0.518135	0.518135	0.777202	0.777202	0.777202	0.518135	1.29534	1.5544	2.07254	2.33161	2.59067	2.59067	3.62694	4.14508	4.40415	5.69948
Merged-chr1-82124215-2	-1.11022e-16	0.259067	0.518135	0.518135	0.518135	0.259067	-1.11022e-16	-1.11022e-16	-1.11022e-16	-1.11022e-16	-1.11022e-16	-1.11022e-16	-1.11022e-16	-1.11022e-16	0.259067	0.259067	0.259067	0.518135	0.259067	0.777202	0.777202	0.777202	0.777202	0.777202	0.259067	0.259067	-5.55112e-17	-5.55112e-17	0.259067	0.259067	0.259067	0.259067	0.777202	0.518135	0.518135	0.518135	0.518135	0.259067	0.777202	0.777202	0.777202	0.777202	0.518135	0.259067	0.259067	0.518135	0.518135	0.518135	1.5544
Merged-chr3-27744125-2	0	0	0	0	0	0	0	0	0	0.259067	0.518135	0.518135	0.518135	0.518135	0.259067	0	0.259067	0.259067	0.259067	0.259067	0.259067	0.518135	0.518135	0.518135	0.518135	0.518135	0	0	0	0	0.518135	0.518135	0.518135	0.518135	0.777202	0.259067	0.518135	0.518135	0.777202	0.777202	1.03627	1.03627	1.03627	0.777202	0.777202	0.777202	1.03627	1.5544	1.5544
Merged-chr3-149141566-2	0	0	1.03627	1.03627	0.259067	0.259067	0.259067	0.259067	0.259067	0.259067	0.259067	0.259067	5.55112e-17	0.259067	0.259067	0.259067	0.259067	5.55112e-17	5.55112e-17	5.55112e-17	5.55112e-17	0.259067	0.259067	0.259067	0.777202	0.777202	0.518135	0.777202	0.777202	0.518135	0.518135	0.777202	0.777202	0.518135	0.518135	0.518135	1.11022e-16	1.11022e-16	1.11022e-16	1.11022e-16	1.11022e-16	0.259067	0.259067	0.777202	1.03627	1.5544	1.81347	1.5544	2.33161
Merged-chr4-153604252-2	0.259067	1.29534	1.29534	1.5544	1.5544	2.07254	1.03627	1.03627	0.777202	0.777202	0.259067	0.259067	0.259067	0.259067	0.259067	5.55112e-17	5.55112e-17	5.55112e-17	5.55112e-17	5.55112e-17	5.55112e-17	5.55112e-17	5.55112e-17	5.55112e-17	5.55112e-17	5.55112e-17	5.55112e-17	5.55112e-17	5.55112e-17	5.55112e-17	5.55112e-17	5.55112e-17	5.55112e-17	5.55112e-17	5.55112e-17	5.55112e-17	0.259067	0.518135	0.777202	1.29534	1.29534	1.29534	1.03627	1.29534	1.03627	1.81347	1.5544	1.81347	1.81347
Merged-chr9-115055817-2	0	0.518135	0.518135	0.518135	0.259067	0.259067	0.259067	0.259067	-1.11022e-16	-1.11022e-16	-1.11022e-16	-1.11022e-16	-1.11022e-16	0.259067	1.03627	1.03627	1.03627	1.5544	1.5544	0.777202	0.777202	0.777202	0.259067	-5.55112e-17	-5.55112e-17	-5.55112e-17	-5.55112e-17	-5.55112e-17	-5.55112e-17	-5.55112e-17	0.518135	1.03627	1.03627	1.29534	1.5544	1.29534	1.29534	1.5544	1.29534	1.81347	2.07254	1.81347	2.59067	4.66321	5.69948	5.44041	4.92228	4.40415	2.59067
Merged-chrX-94012721-2	0	0	0	0	0	0	0	0.259067	0.259067	0.518135	0.518135	0.518135	0.259067	0.518135	0.518135	0.777202	0.777202	0.777202	0.259067	-5.55112e-17	-5.55112e-17	-5.55112e-17	-5.55112e-17	-5.55112e-17	-5.55112e-17	-5.55112e-17	-5.55112e-17	-5.55112e-17	0.259067	0.259067	0.259067	0.259067	0.518135	0.259067	0.259067	0.518135	0.518135	0.259067	0.259067	0.518135	0.259067	0.518135	0.518135	0.518135	0.259067	0.518135	0.259067	0.259067	0.259067
Merged-chr2-27864477-2	0	0.518135	1.29534	1.03627	1.29534	1.81347	1.5544	1.29534	1.81347	1.5544	1.5544	2.07254	2.07254	2.07254	2.59067	2.59067	1.5544	1.81347	1.03627	1.03627	0.518135	0.259067	0.518135	0.518135	0.259067	0.259067	0.259067	2.22045e-16	0.259067	0.259067	0.259067	0.259067	0.259067	2.22045e-16	2.22045e-16	2.22045e-16	0.518135	0.518135	0.518135	0.518135	0.777202	0.518135	1.29534	1.81347	2.33161	3.10881	3.10881	3.10881	3.10881
Merged-chr10-71292471-2	0	1.03627	0.518135	0.259067	0.259067	0.259067	0	0	0	0	0	0	0	0	0	0.259067	0.259067	0.518135	0.518135	0.518135	0.259067	0.259067	0	0	0.259067	0.518135	0.518135	0.518135	0.518135	1.03627	1.03627	1.03627	1.03627	1.03627	0	0.259067	0.259067	0.259067	1.03627	1.03627	1.29534	1.5544	1.5544	2.07254	2.59067	2.33161	2.33161	2.84974	1.81347
Merged-chr12-16046738-2	0	0	0	0.518135	0.518135	0.518135	0.518135	0.777202	0.259067	0.259067	0.518135	0.518135	0.259067	0.259067	0.259067	-1.11022e-16	-1.11022e-16	0.518135	0.518135	0.518135	0.518135	0.777202	0.259067	0.518135	0.518135	0.518135	0.259067	0.259067	-1.11022e-16	-1.11022e-16	-1.11022e-16	-1.11022e-16	-1.11022e-16	-1.11022e-16	-1.11022e-16	-1.11022e-16	-1.11022e-16	-1.11022e-16	0.259067	0.259067	0.259067	0.518135	0.518135	0.259067	0.259067	0.518135	0.518135	1.03627	3.10881
Merged-chr4-145200266-2	0	0	0	0	0	0	0.259067	0.259067	0.259067	0.259067	0	0	0	0	0	0	0	0	0	0	0	0	0.259067	0.259067	0.259067	0.259067	0.259067	0	0	0	0	0	0	0	0	0	0.518135	0.518135	0.518135	1.03627	1.03627	0.777202	1.03627	1.03627	0.777202	0.777202	0.777202	1.03627	0.777202
Merged-chr6-147824407-2	0	0.518135	0.518135	-1.11022e-16	-1.11022e-16	0.259067	0.259067	0.259067	0.259067	0.518135	0.259067	0.259067	0.259067	0.259067	-1.11022e-16	-1.11022e-16	-1.11022e-16	-1.11022e-16	-1.11022e-16	-1.11022e-16	-1.11022e-16	-1.11022e-16	-1.11022e-16	-1.11022e-16	-1.11022e-16	0.259067	0.259067	0.518135	0.777202	1.29534	1.29534	1.29534	2.59067	2.33161	1.81347	1.5544	1.29534	-6.66134e-16	0.259067	0.259067	0.777202	1.03627	1.03627	0.777202	0.777202	0.518135	0.777202	0.777202	0.777202
Merged-chr7-132441415-2	0	0	0.259067	0.259067	0.777202	1.81347	1.5544	1.81347	1.81347	0.777202	0.777202	1.03627	0.777202	1.29534	1.29534	1.29534	1.03627	1.29534	1.03627	1.81347	1.29534	1.5544	1.29534	1.5544	1.29534	2.33161	3.10881	2.84974	3.88601	3.62694	2.33161	2.33161	3.10881	1.5544	2.07254	2.59067	1.5544	1.5544	1.29534	1.5544	1.03627	1.81347	1.81347	1.5544	1.29534	1.81347	1.5544	1.5544	1.29534
Merged-chr8-119432277-2	3.88601	3.36788	1.29534	1.03627	0.518135	0.518135	0.518135	0.518135	0.518135	1.29534	1.03627	1.03627	1.29534	1.03627	0.518135	0.518135	0.518135	0.259067	-2.22045e-16	0.259067	0.259067	0.259067	0.518135	0.777202	1.03627	1.29534	1.5544	1.29534	1.03627	0.518135	0.259067	0.518135	0.518135	0.518135	0.518135	-2.22045e-16	0.259067	0.259067	0.259067	0.518135	0.518135	0.518135	0.777202	1.03627	1.29534	1.29534	1.29534	1.03627	1.03627
Merged-chr13-10653683-2	0	0	0.259067	0.259067	-1.66533e-16	-1.66533e-16	-1.66533e-16	-1.66533e-16	-1.66533e-16	-1.66533e-16	0.518135	0.518135	0.518135	0.518135	0.259067	-1.11022e-16	-1.11022e-16	-1.11022e-16	-1.11022e-16	-1.11022e-16	0.259067	0.259067	0.259067	0.518135	0.518135	0.259067	0.259067	0.259067	-1.11022e-16	-1.11022e-16	-1.11022e-16	0.259067	0.259067	0.259067	0.259067	0.259067	-1.11022e-16	-1.11022e-16	-1.11022e-16	-1.11022e-16	0.259067	0.259067	0.259067	0.259067	0.259067	0.259067	0.259067	0.777202	1.03627
Merged-chr10-97334784-2	0.518135	0.777202	0.777202	0.777202	0.777202	0.259067	0.518135	0.777202	0.777202	1.03627	0.777202	0.518135	0.259067	0.518135	0.259067	0.259067	0.777202	0.777202	0.518135	0.518135	0.518135	1.11022e-16	0.518135	0.777202	0.777202	0.777202	1.5544	1.03627	0.777202	0.777202	0.777202	2.22045e-16	2.22045e-16	2.22045e-16	2.22045e-16	0.259067	0.259067	0.259067	0.777202	1.29534	1.03627	1.03627	1.03627	2.22045e-16	2.22045e-16	2.22045e-16	1.03627	1.29534	1.29534
Merged-chr10-70230544-2	1.81347	1.81347	1.29534	1.29534	1.03627	0.259067	0.259067	0.259067	-1.66533e-16	-1.66533e-16	-1.66533e-16	-1.66533e-16	-1.66533e-16	-1.66533e-16	-1.66533e-16	-1.66533e-16	-1.66533e-16	0.259067	0.259067	0.259067	0.259067	-1.66533e-16	-1.66533e-16	-1.66533e-16	0.259067	0.259067	0.259067	0.259067	0.259067	0.259067	0.259067	0.259067	0.259067	0.259067	-1.66533e-16	-1.66533e-16	0.518135	0.518135	0.518135	0.777202	0.777202	0.518135	0.518135	0.259067	0.259067	0.777202	1.03627	1.81347	2.33161
Merged-chr4-143334694-2	0	1.5544	1.03627	1.03627	0.777202	1.29534	0.777202	1.03627	1.03627	1.03627	0.518135	0.777202	0.259067	0.518135	0.777202	0.777202	0.518135	0.518135	0.518135	0.259067	0.259067	0.259067	0.259067	0.259067	0.259067	0.259067	0.259067	0.259067	-3.33067e-16	-3.33067e-16	-3.33067e-16	0.259067	0.259067	0.259067	0.259067	0.259067	-3.33067e-16	-3.33067e-16	0.259067	0.777202	1.03627	1.5544	1.5544	1.81347	1.5544	2.33161	2.84974	3.88601	4.14508
Merged-chr13-103409570-2	0	0	0	0	0	0	0	0	0	0	0	0	0	0	0	0	0	0.259067	0.777202	0.777202	0.777202	0.777202	0.518135	-1.11022e-16	-1.11022e-16	0.259067	0.259067	0.259067	0.259067	0.259067	0.259067	0.518135	0.518135	0.518135	1.03627	0.777202	0.777202	1.29534	1.81347	1.81347	2.07254	2.07254	1.5544	1.03627	1.29534	1.5544	1.5544	1.5544	2.84974
Merged-chr3-100495203-2	0.518135	0.259067	-1.11022e-16	-1.11022e-16	-1.11022e-16	-1.11022e-16	-1.11022e-16	-1.11022e-16	-1.11022e-16	0.259067	0.259067	0.518135	0.777202	0.518135	0.518135	0.518135	0.259067	-1.11022e-16	-1.11022e-16	-1.11022e-16	-1.11022e-16	-1.11022e-16	-1.11022e-16	-1.11022e-16	-1.11022e-16	0.777202	0.777202	1.03627	1.03627	1.03627	0.259067	0.259067	0.777202	1.29534	1.29534	1.29534	1.29534	0.518135	-1.11022e-16	0.259067	0.777202	0.777202	0.777202	1.03627	1.03627	0.777202	0.777202	1.03627	0.518135
Merged-chr9-51241425-2	0	0.518135	0.518135	0.518135	0.518135	0.518135	0.518135	0.259067	0.259067	0.259067	0.518135	0.518135	1.03627	1.03627	1.5544	1.81347	2.33161	2.84974	3.36788	3.62694	4.14508	3.88601	2.84974	2.84974	2.59067	1.29534	1.5544	1.5544	1.03627	0.777202	-6.66134e-16	-6.66134e-16	-6.66134e-16	-6.66134e-16	0.259067	0.777202	0.777202	0.777202	1.03627	0.777202	0.259067	0.518135	0.518135	0.518135	1.5544	1.29534	1.81347	1.81347	1.5544
Merged-chr9-56844050-2	0.777202	0.777202	0.518135	0.518135	0.518135	0.259067	0.518135	0.518135	0.259067	0.259067	0.259067	-1.11022e-16	-1.11022e-16	-1.11022e-16	-1.11022e-16	0.259067	0.518135	0.777202	0.777202	0.777202	0.777202	0.259067	0.777202	0.777202	0.777202	0.518135	1.03627	0.777202	0.777202	0.777202	0.259067	0.259067	-2.77556e-16	-2.77556e-16	-2.77556e-16	-2.77556e-16	0.259067	0.777202	0.777202	0.777202	0.777202	0.777202	0.777202	1.29534	1.5544	2.07254	2.33161	2.07254	2.33161
Merged-chr12-17254011-2	0	0.259067	0.259067	0.259067	0.259067	0.259067	5.55112e-17	5.55112e-17	5.55112e-17	5.55112e-17	5.55112e-17	5.55112e-17	5.55112e-17	5.55112e-17	5.55112e-17	5.55112e-17	5.55112e-17	5.55112e-17	5.55112e-17	0.259067	0.518135	0.518135	0.518135	0.518135	0.259067	1.11022e-16	1.11022e-16	1.11022e-16	1.11022e-16	0.259067	0.259067	0.259067	0.259067	1.11022e-16	1.11022e-16	1.11022e-16	1.11022e-16	1.11022e-16	1.11022e-16	1.11022e-16	0.259067	0.259067	0.259067	0.518135	1.5544	2.07254	2.84974	3.36788	3.36788
Merged-chr17-80019549-2	0	0	0	0	0	0	0	0	0	0	0	0	0.518135	0.777202	0.777202	0.777202	0.777202	0.259067	0.259067	0.259067	0.259067	0.259067	0.259067	-5.55112e-17	-5.55112e-17	0.259067	0.259067	0.259067	0.259067	1.03627	1.29534	1.29534	1.29534	1.29534	0.777202	0.259067	0.518135	0.777202	0.777202	0.777202	0.777202	1.03627	1.03627	1.81347	1.5544	2.33161	3.10881	3.88601	3.88601
Merged-chr4-55563378-2	0	0	0.777202	0.259067	0.259067	0.518135	0.518135	0.518135	0.259067	0.259067	0.259067	0.259067	0.259067	0.259067	0.259067	1.11022e-16	1.11022e-16	1.11022e-16	1.11022e-16	1.11022e-16	1.11022e-16	0.518135	0.518135	0.518135	0.518135	0.518135	1.11022e-16	1.11022e-16	0.259067	0.259067	0.259067	0.259067	0.259067	1.11022e-16	1.29534	1.29534	1.5544	1.5544	1.81347	1.29534	1.29534	1.03627	1.03627	0.777202	1.81347	2.33161	3.36788	4.40415	4.40415
Merged-chr5-119086614-2	0.777202	0.518135	0.518135	0.259067	-1.11022e-16	-1.11022e-16	-1.11022e-16	0.259067	0.259067	0.259067	0.259067	0.259067	0.259067	0.259067	0.259067	0.259067	0.518135	0.518135	0.518135	0.518135	0.518135	-1.11022e-16	0.259067	0.259067	0.259067	0.259067	0.259067	0.259067	0.518135	0.518135	0.518135	0.518135	0.518135	1.03627	1.29534	1.29534	2.33161	2.07254	1.03627	1.29534	1.03627	0.518135	0.518135	0.518135	0.518135	3.10881	4.14508	4.92228	5.44041
Merged-chr19-47562457-2	0	0	0	0.259067	0.259067	0.518135	0.518135	0.777202	0.518135	1.03627	0.777202	1.5544	1.5544	1.29534	1.03627	1.03627	0.259067	0.518135	0.518135	0.518135	0.518135	0.518135	-3.33067e-16	-3.33067e-16	0.518135	0.518135	0.518135	0.777202	0.777202	0.518135	0.518135	0.518135	0.259067	0.259067	0.518135	0.777202	0.777202	0.777202	0.777202	0.259067	-2.77556e-16	-2.77556e-16	-2.77556e-16	-2.77556e-16	-2.77556e-16	0.259067	0.518135	0.518135	0.777202
Merged-chr13-96377312-2	0.777202	0.259067	0.259067	0.259067	0.259067	-2.77556e-16	-2.77556e-16	-2.77556e-16	1.03627	1.03627	1.03627	1.29534	1.29534	0.259067	0.259067	0.259067	-1.66533e-16	-1.66533e-16	-1.66533e-16	-1.66533e-16	-1.66533e-16	-1.66533e-16	-1.66533e-16	-1.66533e-16	-1.66533e-16	-1.66533e-16	-1.66533e-16	-1.66533e-16	0.259067	0.777202	1.03627	1.03627	1.03627	0.777202	0.259067	-2.77556e-16	-2.77556e-16	-2.77556e-16	-2.77556e-16	-2.77556e-16	-2.77556e-16	0.259067	0.518135	0.518135	1.29534	1.29534	1.29534	1.5544	1.81347
Merged-chr16-31589862-2	0.259067	0.259067	0.259067	0.518135	0.777202	0.777202	0.777202	0.777202	0.259067	0.259067	0.259067	0.518135	0.777202	0.777202	0.518135	0.777202	0.259067	0.518135	0.518135	0.518135	0.259067	0.259067	-1.11022e-16	-1.11022e-16	-1.11022e-16	-1.11022e-16	-1.11022e-16	0.259067	0.259067	0.518135	0.777202	1.29534	1.03627	1.03627	1.03627	1.29534	1.5544	1.5544	1.5544	1.29534	1.03627	0.518135	0.518135	0.777202	0.518135	1.03627	0.777202	0.777202	0.518135
Merged-chr17-15285398-2	0	1.03627	0.518135	0.259067	0.259067	0	0	0	0	0	0	0	0	0.259067	0.259067	0.777202	0.777202	0.777202	1.03627	1.03627	0.518135	0.518135	0.777202	0.259067	0.259067	0.259067	0.777202	0.518135	0.518135	0.518135	1.03627	1.03627	1.29534	1.5544	2.33161	2.07254	2.07254	2.07254	2.07254	2.07254	1.81347	1.81347	1.5544	2.07254	1.81347	3.10881	3.62694	5.69948	5.44041
Merged-chr8-11149338-2	0.259067	-5.55112e-17	-5.55112e-17	0.259067	0.259067	0.259067	0.259067	0.259067	-5.55112e-17	-5.55112e-17	-5.55112e-17	-5.55112e-17	-5.55112e-17	-5.55112e-17	-5.55112e-17	-5.55112e-17	0.259067	0.259067	0.259067	0.259067	0.259067	-5.55112e-17	-5.55112e-17	0.259067	0.259067	0.777202	0.777202	0.777202	0.518135	1.03627	0.518135	0.777202	1.03627	1.03627	0.518135	0.259067	0.259067	-2.22045e-16	-2.22045e-16	-2.22045e-16	-2.22045e-16	-2.22045e-16	-2.22045e-16	0.777202	0.777202	0.777202	0.777202	0.259067	0.777202
Merged-chr9-59702567-2	0	0	0.259067	0.518135	0.518135	0.518135	0.518135	0	0	0	0	0	0	0	0.259067	0.259067	0.259067	0.259067	0.259067	0	0	0	0.259067	0.259067	0.777202	0.777202	0.518135	0.518135	0.518135	0.259067	0.259067	0.259067	0.259067	0.259067	0.518135	0.518135	0.518135	0.518135	0.777202	0.518135	0.777202	1.03627	1.5544	1.03627	0.777202	1.29534	1.03627	0.777202	1.03627
Merged-chr13-38545344-2	0	0	0	0	0	0	0.259067	0.259067	0.518135	0.777202	0.777202	0.518135	0.518135	-1.11022e-16	-1.11022e-16	-1.11022e-16	-1.11022e-16	-1.11022e-16	1.03627	1.29534	1.29534	1.29534	1.29534	0.259067	-1.66533e-16	-1.66533e-16	-1.66533e-16	0.259067	0.259067	0.259067	0.518135	0.518135	0.259067	0.259067	0.518135	0.777202	0.777202	0.777202	0.777202	0.259067	-5.55112e-17	-5.55112e-17	0.259067	0.777202	0.777202	0.777202	1.03627	1.5544	1.03627
Merged-chr9-97136003-2	0.259067	0.518135	0.777202	1.03627	1.03627	1.03627	1.29534	1.5544	1.29534	1.29534	1.29534	0.518135	0.259067	0.259067	0.259067	1.11022e-16	1.11022e-16	1.11022e-16	1.11022e-16	1.11022e-16	0.259067	0.259067	0.259067	0.259067	0.518135	0.259067	0.259067	0.259067	1.03627	0.777202	0.777202	1.03627	1.03627	0.259067	0.518135	0.518135	0.259067	0.259067	1.11022e-16	1.11022e-16	0.259067	0.259067	1.5544	1.81347	1.5544	2.07254	2.59067	2.07254	2.59067
Merged-chr11-61017130-2	0	0	0.259067	0.259067	0.259067	0.259067	0.259067	0.259067	0.259067	0.259067	0.259067	0.259067	0	0	0.518135	0.518135	0.518135	0.518135	0.518135	0	0	0.518135	0.777202	0.777202	0.777202	0.777202	0	0.259067	0.259067	0.259067	0.259067	0.259067	0.259067	0.518135	0.518135	0.518135	1.29534	1.29534	1.03627	1.5544	2.07254	1.29534	1.03627	1.29534	0.518135	0.518135	0.777202	1.29534	1.5544
Merged-chr10-43574349-2	0.259067	0.259067	0.518135	0.518135	0.518135	0.259067	0.259067	0	0	0	0.259067	0.259067	0.259067	0.259067	0.518135	0.259067	0.259067	0.259067	0.518135	0.259067	0.259067	0.259067	0.259067	0	0	0.518135	0.518135	0.518135	0.518135	0.259067	0	0.259067	0.259067	0.259067	0.259067	0	0	0.259067	0.259067	0.777202	1.03627	1.03627	0.777202	0.259067	0.259067	-5.55112e-17	0.518135	0.518135	0.777202
Merged-chr18-57962385-2	0	0.518135	0.518135	0.777202	0.777202	0.777202	0.259067	-5.55112e-17	-5.55112e-17	-5.55112e-17	-5.55112e-17	-5.55112e-17	-5.55112e-17	0.518135	0.518135	0.518135	0.518135	0.518135	-1.11022e-16	-1.11022e-16	-1.11022e-16	-1.11022e-16	-1.11022e-16	-1.11022e-16	-1.11022e-16	0.259067	0.259067	0.518135	1.03627	1.29534	1.03627	1.03627	0.777202	-2.22045e-16	-2.22045e-16	-2.22045e-16	-2.22045e-16	0.518135	0.518135	0.518135	0.518135	0.518135	-2.22045e-16	0.259067	0.259067	0.259067	0.259067	0.259067	0.777202
Merged-chr3-14840139-2	0	0.777202	0.777202	0.259067	0.259067	0.259067	-5.55112e-17	-5.55112e-17	0.259067	0.259067	0.259067	0.777202	0.777202	0.518135	0.518135	0.518135	-1.11022e-16	0.259067	0.259067	0.259067	0.259067	0.518135	0.518135	0.777202	0.777202	1.03627	0.518135	0.518135	0.259067	0	0	0	0	0	0.518135	0.518135	0.518135	0.518135	0.518135	1.29534	1.5544	1.5544	2.33161	2.59067	2.33161	2.33161	2.84974	2.59067	3.36788
Merged-chr3-59401565-2	0	0	0	0	0	0	0	0	0	0	0	0	0	0	0	0	0	0	0	0	0	0	0	0	0	0	0	0	0	0	0	0	0	0	0	0	0	0	0	0	0	0	0	0.259067	0.259067	0.259067	0.259067	0.259067	0
Merged-chr15-97135790-2	0	0	0	0	0	0	0.259067	0.259067	0.259067	0.259067	0.259067	0.259067	0.259067	0.259067	0.518135	0.259067	0.259067	0.259067	0.259067	0	0	0	0	0.259067	0.259067	0.518135	0.518135	0.518135	0.259067	0	0	0.259067	0.518135	0.518135	0.518135	0.518135	0.259067	0	0	0.518135	0.518135	0.518135	0.777202	0.777202	0.259067	0.259067	2.33161	2.59067	3.36788
Merged-chr8-47784772-2	0	0.259067	0.777202	1.03627	1.03627	1.03627	1.03627	0.518135	0.518135	1.03627	1.03627	0.777202	0.777202	0.777202	0.259067	0.518135	0.518135	0.518135	0.518135	0.518135	0.259067	0.259067	0.259067	-1.11022e-16	-1.11022e-16	-1.11022e-16	-1.11022e-16	-1.11022e-16	-1.11022e-16	-1.11022e-16	0.259067	0.259067	0.259067	0.259067	-1.11022e-16	0.518135	0.518135	1.03627	1.29534	1.29534	1.29534	1.81347	2.07254	1.81347	2.07254	1.5544	1.29534	0.518135	0.518135
Merged-chr14-31854944-2	0	0	0.518135	0.518135	0.518135	1.03627	1.29534	0.777202	0.777202	0.777202	0.259067	0.259067	0.259067	0.259067	0.777202	0.777202	0.518135	0.518135	1.03627	0.777202	1.03627	1.03627	1.03627	0.518135	0.259067	2.22045e-16	2.22045e-16	0.259067	0.259067	0.259067	0.259067	0.259067	0.259067	1.03627	1.03627	1.03627	1.29534	1.03627	0.259067	0.777202	1.29534	1.29534	1.29534	2.07254	2.07254	2.84974	3.62694	4.40415	3.88601
Merged-chr1-39515574-2	0.259067	0.518135	0.518135	0.518135	0.518135	1.03627	1.03627	1.29534	1.29534	1.29534	0.518135	0.777202	0.518135	0.259067	0.259067	-1.11022e-16	-1.11022e-16	0.777202	1.03627	1.03627	1.29534	1.03627	1.03627	0.777202	0.777202	0.518135	0.259067	-3.33067e-16	-3.33067e-16	-3.33067e-16	0.259067	0.518135	0.518135	0.518135	1.03627	0.777202	1.29534	1.5544	1.81347	1.29534	1.29534	0.518135	0.518135	0.259067	0.518135	0.518135	1.03627	0.777202	1.29534
Merged-chr9-51981453-2	0.259067	-1.11022e-16	-1.11022e-16	-1.11022e-16	-1.11022e-16	-1.11022e-16	-1.11022e-16	-1.11022e-16	0.259067	0.518135	0.518135	0.518135	0.259067	0.259067	0.259067	0.259067	0.518135	1.03627	0.777202	0.777202	0.777202	0.259067	-2.77556e-16	-2.77556e-16	-2.77556e-16	-2.77556e-16	0.259067	0.259067	0.259067	0.259067	0.259067	-2.77556e-16	-2.77556e-16	-2.77556e-16	-2.77556e-16	0.259067	0.259067	0.259067	0.259067	0.518135	0.259067	0.259067	0.518135	0.518135	0.259067	0.259067	-3.33067e-16	-3.33067e-16	0.259067
Merged-chr7-130574406-2	1.29534	1.29534	1.5544	2.07254	1.81347	2.33161	2.33161	2.07254	2.07254	2.33161	2.07254	2.33161	1.5544	1.29534	0.777202	1.29534	1.5544	1.81347	3.36788	3.62694	4.40415	3.62694	4.66321	3.36788	2.59067	2.07254	3.10881	2.59067	2.59067	2.59067	1.5544	1.5544	1.03627	0.777202	0.777202	0.518135	0.259067	0.518135	0.518135	0.518135	0.518135	0.777202	0.518135	0.777202	1.29534	1.81347	1.29534	1.29534	1.5544
Merged-chr12-73360012-2	0	0	0	0	0	0	0.259067	0.518135	0.777202	0.777202	0.777202	0.518135	0.259067	0.777202	0.777202	1.03627	1.03627	1.03627	0.518135	1.03627	0.777202	0.518135	0.518135	-1.11022e-16	-1.11022e-16	-1.11022e-16	-1.11022e-16	-1.11022e-16	-1.11022e-16	-1.11022e-16	-1.11022e-16	-1.11022e-16	-1.11022e-16	-1.11022e-16	0.518135	0.518135	0.518135	0.518135	0.777202	0.518135	1.03627	1.03627	1.03627	0.518135	1.03627	0.518135	1.5544	1.5544	1.5544
Merged-chr10-18887086-2	0	0.518135	0.518135	0.518135	0.259067	0.259067	0.259067	0.518135	0.777202	0.777202	0.777202	0.518135	0.259067	-1.11022e-16	-1.11022e-16	0.259067	0.259067	0.259067	0.259067	0.259067	-1.11022e-16	-1.11022e-16	0.259067	0.259067	0.259067	0.259067	0.259067	-1.11022e-16	-1.11022e-16	-1.11022e-16	-1.11022e-16	-1.11022e-16	-1.11022e-16	-1.11022e-16	-1.11022e-16	0.259067	0.259067	0.259067	0.777202	0.777202	0.518135	1.03627	1.29534	0.777202	0.777202	0.777202	0.259067	-1.66533e-16	0.518135
Merged-chr7-112600674-2	0.777202	0.777202	0.518135	0.518135	0.259067	0.518135	0.259067	0.518135	0.777202	0.777202	0.518135	0.518135	0.259067	1.11022e-16	0.259067	1.03627	1.03627	1.03627	0.777202	0.777202	0	0.518135	0.518135	0.518135	0.518135	0.518135	0	0	0	0.518135	0.518135	1.03627	1.03627	1.5544	1.03627	0.518135	1.03627	1.03627	0.777202	1.03627	1.5544	1.29534	1.29534	1.03627	1.5544	2.07254	1.81347	1.81347	1.81347
Merged-chr1-154025366-2	0	0	0	0.259067	0.259067	0.518135	0.518135	0.518135	0.259067	0.259067	0.259067	0.259067	0.259067	0.259067	0.518135	0.259067	0.259067	0.259067	0	0.259067	0.259067	0.259067	0.259067	0.259067	0.259067	0.518135	0.518135	0.518135	0.518135	0.259067	0	0	0	0.259067	0.259067	0.518135	0.518135	0.518135	0.259067	0.259067	0.259067	0.518135	0.518135	0.518135	0.518135	0.259067	0	0	0
Merged-chr7-111175039-2	0	0	1.11022e-16	0.259067	0.777202	0.777202	0.777202	0.777202	0.518135	1.11022e-16	1.11022e-16	1.11022e-16	1.11022e-16	1.11022e-16	1.11022e-16	1.11022e-16	1.11022e-16	1.11022e-16	1.11022e-16	1.11022e-16	1.11022e-16	1.11022e-16	1.11022e-16	0.259067	0.518135	0.518135	1.03627	0.777202	0.777202	0.518135	0.518135	1.11022e-16	1.11022e-16	1.11022e-16	1.11022e-16	1.11022e-16	1.11022e-16	1.11022e-16	1.11022e-16	1.11022e-16	1.5544	2.33161	3.88601	3.88601	4.14508	3.36788	3.10881	1.81347	3.10881
Merged-chr9-62654314-2	2.59067	2.59067	1.5544	1.29534	0.259067	0.259067	0.259067	0.777202	0.777202	0.777202	0.518135	0.518135	-3.33067e-16	0.777202	1.03627	1.29534	1.5544	1.5544	0.777202	0.518135	0.777202	0.518135	0.518135	0.518135	0.518135	0.777202	0.777202	0.777202	0.777202	0.518135	0.518135	0.518135	0.777202	1.03627	1.03627	0.518135	0.518135	0.259067	-2.22045e-16	0.259067	0.259067	0.518135	0.518135	1.29534	1.03627	1.03627	0.777202	0.518135	0.518135
Merged-chr18-80502788-2	0.518135	0.259067	0.259067	0.777202	0.777202	1.03627	1.03627	0.777202	0.777202	0.777202	0.518135	1.03627	1.03627	1.5544	1.29534	1.29534	1.03627	0.777202	0.518135	0.518135	0.777202	1.03627	1.03627	1.03627	1.03627	0.777202	0.777202	0.518135	0.518135	1.03627	0.777202	0.777202	1.5544	1.81347	1.5544	1.81347	2.07254	1.29534	1.03627	1.5544	1.29534	0.777202	0.777202	0.777202	-5.55112e-16	0.518135	1.03627	1.5544	1.81347
Merged-chr4-10266160-2	0	0	0	0	0	0	0	0	0	0	0.259067	0.259067	0.259067	0.259067	0.259067	0.518135	0.777202	0.777202	1.03627	1.03627	0.518135	0.259067	0.259067	0	0	0	0.259067	0.259067	0.259067	0.259067	0.259067	0.259067	0.259067	0.259067	0.259067	0.259067	0	0	0	0	0	0.259067	0.259067	0.259067	0.259067	0.259067	0	0.518135	0.777202
Merged-chr13-55977034-2	0.518135	0.259067	-1.11022e-16	-1.11022e-16	-1.11022e-16	-1.11022e-16	0.518135	0.518135	1.03627	1.03627	1.03627	0.518135	-2.22045e-16	-2.22045e-16	-2.22045e-16	-2.22045e-16	-2.22045e-16	-2.22045e-16	-2.22045e-16	-2.22045e-16	-2.22045e-16	-2.22045e-16	-2.22045e-16	-2.22045e-16	-2.22045e-16	-2.22045e-16	-2.22045e-16	0.518135	0.518135	0.518135	0.518135	0.518135	-2.22045e-16	-2.22045e-16	-2.22045e-16	0.259067	0.259067	0.777202	0.777202	0.777202	0.518135	0.518135	-3.33067e-16	0.518135	0.518135	0.518135	0.518135	0.518135	0.518135
Merged-chr15-8802206-2	0.259067	0.259067	0.259067	0.259067	0	0	0	0.259067	0.259067	0.259067	1.03627	1.03627	0.777202	1.03627	0.518135	0.259067	0.259067	0.259067	0	0	0	0	0	0	0	0	0	0	0	0	0	0	0	0	0	0	0	0	0	0	0	0	0.259067	0.259067	0.518135	0.777202	1.29534	1.03627	1.03627
Merged-chr1-91857749-3	0	0.777202	0.777202	1.03627	1.29534	1.29534	1.03627	1.03627	1.03627	0.518135	0.518135	0.518135	0.518135	0.259067	0.259067	0.259067	0.259067	0.518135	0.518135	0.259067	0.518135	1.03627	0.777202	0.777202	0.777202	2.22045e-16	2.22045e-16	2.22045e-16	0.259067	0.259067	0.259067	0.259067	0.259067	0.777202	0.777202	0.777202	0.777202	0.777202	0.259067	0.259067	1.03627	1.03627	1.81347	1.81347	1.5544	1.29534	1.29534	0.259067	0.259067
Merged-chr8-109472186-2	0	0.518135	0.518135	0.518135	0.518135	0.518135	0	0	0	0	0	0	0	0	0	0	0	0.259067	0.259067	0.259067	0.259067	0	0	0.259067	0.259067	0.259067	0.259067	0.518135	0.518135	0.518135	0.777202	1.03627	0.777202	0.518135	1.03627	0.777202	0.518135	0.518135	0.777202	0.259067	0.259067	0.518135	0.518135	0.259067	0.259067	0.259067	0.259067	0.259067	0.259067
Merged-chr7-101873564-2	0	0	0	0	0	0	0	0.259067	0.259067	0.518135	0.518135	0.518135	0.518135	0.518135	0.259067	0.259067	0.518135	0.518135	0.777202	0.777202	0.777202	1.03627	0.777202	0.777202	0.777202	1.03627	0.777202	1.29534	1.29534	1.03627	1.29534	1.03627	0.518135	0.259067	-2.22045e-16	-2.22045e-16	-2.22045e-16	-2.22045e-16	0.777202	0.777202	0.777202	0.777202	0.777202	0.518135	1.03627	1.29534	1.29534	1.5544	1.03627
Merged-chr11-114093694-2	0.777202	1.03627	0.518135	0.518135	0.777202	1.29534	1.29534	1.03627	1.29534	1.03627	0.518135	0.777202	0.777202	0.518135	0.518135	0.518135	0.518135	0.518135	1.03627	1.03627	1.03627	0.518135	0.518135	2.22045e-16	2.22045e-16	0.259067	0.259067	0.259067	0.518135	0.259067	0.259067	0.259067	0.259067	0.259067	0.518135	0.518135	0.518135	0.518135	2.22045e-16	2.22045e-16	0.259067	0.518135	0.518135	0.518135	0.777202	1.5544	1.81347	2.33161	2.33161
Merged-chr13-52712655-2	0	0	0	0	0	0	0	0	0	0	0.259067	0.259067	0.259067	0.259067	0.259067	0	0	0	0	0	0	0	0	0	0	0	0.518135	0.518135	0.518135	0.518135	1.03627	0.518135	0.518135	0.518135	0.518135	0	0.777202	0.777202	0.777202	1.03627	1.5544	1.5544	1.81347	1.81347	2.07254	2.84974	2.33161	5.18135	5.95855
Merged-chr18-56675989-2	0.777202	1.03627	0.777202	0.777202	0.777202	0.259067	-5.55112e-17	-5.55112e-17	0.777202	0.777202	1.03627	1.03627	1.03627	0.259067	0.259067	5.55112e-17	5.55112e-17	0.259067	0.518135	0.777202	0.777202	0.777202	0.518135	0.259067	1.11022e-16	1.11022e-16	1.11022e-16	1.11022e-16	1.11022e-16	1.11022e-16	1.11022e-16	1.11022e-16	1.11022e-16	1.11022e-16	1.11022e-16	0.518135	0.518135	0.518135	0.777202	1.81347	1.5544	1.81347	2.07254	2.33161	1.5544	1.81347	1.81347	1.5544	1.29534
Merged-chr1-183947249-2	0	0	0	0.259067	0.518135	0.518135	0.518135	0.518135	0.259067	0	0	0	0	0	0.259067	0.777202	0.777202	1.03627	1.03627	0.777202	0.259067	0.259067	-5.55112e-17	0.259067	0.259067	0.518135	1.03627	0.777202	0.777202	0.777202	0.259067	-2.77556e-16	-2.77556e-16	-2.77556e-16	-2.77556e-16	-2.77556e-16	-2.77556e-16	0.259067	0.259067	0.518135	0.518135	0.259067	0.777202	0.777202	1.5544	1.5544	1.81347	1.29534	1.5544
Merged-chr11-121407620-2	0.518135	0.518135	0.518135	0.777202	1.29534	0.777202	0.777202	0.777202	0.259067	0.259067	0.518135	0.518135	0.518135	1.03627	1.03627	0.777202	0.777202	0.518135	0.259067	0.518135	0.518135	0.518135	0.777202	0.777202	0.777202	0.777202	0.518135	0.777202	0.518135	0.518135	0.518135	0.518135	0.259067	0.518135	1.03627	1.29534	1.29534	1.5544	1.29534	0.777202	0.518135	0.777202	0.777202	0.777202	0.777202	1.03627	1.5544	1.29534	1.29534
Merged-chr1-92715284-2	0	0.518135	0.259067	0.259067	0.259067	0.259067	0.777202	1.03627	0.777202	1.03627	1.29534	0.777202	0.777202	0.518135	0.777202	0.518135	0.777202	0.777202	0.777202	0.518135	0.518135	0.518135	0.259067	0.777202	0.777202	0.777202	0.777202	0.518135	0.259067	0.518135	0.518135	0.777202	0.777202	0.777202	1.03627	1.03627	0.518135	0.777202	1.03627	0.518135	0.518135	0.518135	0.777202	0.777202	0.777202	1.5544	2.07254	1.29534	1.5544
Merged-chr11-7056230-2	0	0	0.259067	0.518135	0.518135	0.518135	0.777202	0.777202	0.518135	0.518135	0.518135	0.259067	1.03627	1.03627	1.81347	1.81347	1.5544	1.03627	0.518135	-2.22045e-16	-2.22045e-16	-2.22045e-16	0.259067	0.259067	0.259067	0.259067	-2.22045e-16	-2.22045e-16	-2.22045e-16	-2.22045e-16	-2.22045e-16	-2.22045e-16	-2.22045e-16	-2.22045e-16	-2.22045e-16	-2.22045e-16	0.259067	0.518135	0.518135	0.777202	0.777202	0.518135	0.518135	1.03627	2.07254	2.33161	2.84974	3.88601	4.14508
Merged-chr4-148428059-2	0.259067	0	0	0	0.518135	0.518135	0.518135	0.777202	0.777202	0.259067	0.259067	0.259067	-5.55112e-17	0.259067	0.259067	0.259067	0.259067	-5.55112e-17	0.259067	0.777202	0.777202	0.777202	0.777202	0.777202	0.518135	1.03627	1.03627	1.03627	0.777202	0.259067	0.259067	0.518135	0.518135	0.518135	0.518135	0.518135	0.518135	0.518135	1.29534	1.03627	1.29534	1.29534	1.81347	1.81347	2.33161	2.59067	2.33161	1.81347	1.5544
Merged-chr9-22953193-2	0	0.259067	0.259067	0.518135	0.518135	0.518135	0.259067	0.259067	0.259067	0.259067	0.259067	0.259067	0.259067	0	0	0	0	0	0	0	0	0.259067	0.259067	0.518135	0.518135	0.518135	0.259067	0.259067	0.259067	0.259067	0.259067	0.259067	0.259067	0	0	0	0	0	0.259067	0.259067	0.259067	0.259067	0.259067	0.259067	0.259067	0.518135	0.518135	0.518135	0.518135
Merged-chr8-115510505-2	0	0.518135	0.777202	0.259067	0.259067	0.259067	0.259067	0.777202	1.03627	1.29534	1.29534	1.29534	0.259067	0.259067	5.55112e-17	5.55112e-17	5.55112e-17	5.55112e-17	5.55112e-17	0.518135	0.518135	0.518135	0.777202	0.777202	0.259067	0.259067	0.259067	1.66533e-16	0.259067	0.518135	0.518135	0.518135	0.518135	0.259067	0.259067	0.777202	1.81347	1.81347	1.81347	1.5544	1.03627	2.22045e-16	0.259067	0.777202	0.777202	0.777202	1.03627	0.777202	0.518135
Merged-chr3-147966604-2	0	0	0	0	0	0	0	0	0.259067	0.259067	0.259067	0.259067	0.259067	0	0	0.259067	0.259067	0.259067	0.259067	0.259067	0	0.518135	0.777202	0.777202	0.777202	0.518135	-1.11022e-16	0.259067	0.259067	0.259067	0.259067	0.259067	-1.11022e-16	-1.11022e-16	-1.11022e-16	0.259067	0.259067	0.777202	0.777202	1.03627	1.03627	1.29534	1.03627	1.81347	1.5544	1.29534	1.5544	1.29534	1.29534
Merged-chr16-32710738-2	0	0.259067	0.518135	0.518135	0.518135	0.518135	0.518135	0.259067	0.259067	0.259067	0.259067	0	0	0	0	0	0	0	0	0.518135	0.518135	0.518135	1.03627	0.518135	1.03627	1.03627	1.03627	0.518135	0.259067	0	0.259067	0.259067	0.259067	0.518135	0.518135	0.259067	0.259067	0.259067	0	0	0	0	0	0	0.259067	0.259067	0.259067	0.259067	0.259067
Merged-chr13-56052808-2	0	0.777202	0.518135	0.518135	0.518135	0.518135	-1.11022e-16	-1.11022e-16	-1.11022e-16	-1.11022e-16	0.518135	0.518135	1.29534	1.29534	1.29534	0.777202	0.777202	-1.11022e-16	-1.11022e-16	-1.11022e-16	0.518135	0.777202	1.29534	1.5544	1.5544	1.03627	1.03627	0.518135	0.259067	0.259067	0.259067	-2.22045e-16	-2.22045e-16	-2.22045e-16	-2.22045e-16	-2.22045e-16	0.518135	1.03627	1.29534	1.81347	2.33161	2.07254	2.07254	3.10881	2.84974	3.10881	3.62694	2.84974	4.14508
Merged-chr11-103988883-2	0	0	0.259067	-5.55112e-17	-5.55112e-17	-5.55112e-17	-5.55112e-17	-5.55112e-17	-5.55112e-17	-5.55112e-17	-5.55112e-17	-5.55112e-17	0.259067	0.518135	0.518135	0.518135	0.518135	0.518135	0.259067	0.259067	0.259067	0.259067	-1.11022e-16	-1.11022e-16	0.518135	0.518135	0.518135	0.518135	0.518135	-1.11022e-16	0.518135	1.03627	1.03627	1.03627	1.03627	1.03627	1.29534	1.29534	1.81347	1.81347	1.03627	0.518135	1.29534	1.03627	1.81347	1.81347	2.07254	1.03627	1.81347
Merged-chr1-184425744-2	0	0	5.55112e-17	5.55112e-17	5.55112e-17	5.55112e-17	5.55112e-17	5.55112e-17	0.518135	0.518135	0.518135	0.518135	0.777202	0.259067	0.259067	0.259067	1.66533e-16	1.66533e-16	1.66533e-16	1.66533e-16	1.66533e-16	1.66533e-16	1.66533e-16	1.66533e-16	1.66533e-16	0.259067	0.259067	0.259067	0.259067	0.518135	0.259067	0.259067	0.259067	0.259067	1.11022e-16	1.11022e-16	1.03627	1.03627	1.5544	2.33161	2.84974	1.81347	1.81347	1.29534	1.03627	1.03627	1.29534	2.59067	2.84974
Merged-chr13-99297358-2	0.777202	0.777202	0.777202	0.777202	0.259067	-5.55112e-17	-5.55112e-17	-5.55112e-17	-5.55112e-17	-5.55112e-17	-5.55112e-17	-5.55112e-17	-5.55112e-17	-5.55112e-17	-5.55112e-17	-5.55112e-17	0.259067	0.259067	0.259067	0.259067	0.259067	-5.55112e-17	-5.55112e-17	-5.55112e-17	-5.55112e-17	-5.55112e-17	-5.55112e-17	-5.55112e-17	-5.55112e-17	-5.55112e-17	-5.55112e-17	-5.55112e-17	0.777202	0.777202	0.777202	0.777202	0.777202	0.518135	0.518135	0.518135	0.777202	2.33161	1.81347	2.59067	4.92228	5.95855	4.92228	5.18135	5.44041
Merged-chr6-67195244-2	0	0	0.259067	0.259067	0.259067	0.259067	0.259067	0	0	0.518135	0.518135	0.518135	0.518135	1.03627	0.777202	1.29534	1.29534	1.29534	0.777202	0.518135	-1.11022e-16	0.259067	0.259067	0.259067	0.518135	0.518135	0.518135	0.518135	0.518135	0.259067	0.259067	-1.11022e-16	0.259067	0.259067	0.259067	0.259067	0.777202	0.518135	0.518135	0.518135	0.518135	-1.11022e-16	-1.11022e-16	-1.11022e-16	0.259067	0.259067	0.777202	1.29534	1.81347
Merged-chr18-65780740-2	0.259067	0.259067	0.259067	0.259067	0.259067	0.259067	0.259067	0.259067	0.259067	0.259067	0.518135	0.777202	0.777202	0.777202	1.29534	0.518135	0.518135	0.518135	0.259067	-1.11022e-16	-1.11022e-16	0.259067	0.259067	0.259067	0.259067	0.259067	0.259067	0.259067	0.259067	0.518135	0.518135	0.259067	0.518135	0.259067	0.518135	0.518135	0.518135	0.777202	0.518135	0.777202	0.777202	0.777202	0.259067	1.03627	1.03627	1.5544	1.5544	1.81347	1.03627
Merged-chr12-81822382-2	0	0	0.259067	0.259067	0.518135	0.518135	1.03627	0.777202	0.777202	0.518135	0.518135	0.518135	0.518135	0.518135	0.259067	0.259067	-1.11022e-16	-1.11022e-16	-1.11022e-16	-1.11022e-16	-1.11022e-16	-1.11022e-16	-1.11022e-16	-1.11022e-16	-1.11022e-16	-1.11022e-16	-1.11022e-16	-1.11022e-16	-1.11022e-16	0.518135	0.518135	0.518135	0.518135	0.518135	-1.11022e-16	-1.11022e-16	-1.11022e-16	-1.11022e-16	-1.11022e-16	-1.11022e-16	0.518135	1.03627	1.29534	1.5544	1.81347	1.5544	2.59067	2.33161	2.33161
Merged-chr17-48057591-2	-5.55112e-17	0.259067	0.259067	0.259067	0.259067	0.259067	-5.55112e-17	-5.55112e-17	-5.55112e-17	-5.55112e-17	0.518135	0.518135	0.518135	1.03627	1.03627	0.518135	0.518135	0.777202	0.259067	0.259067	0.259067	0.259067	-2.77556e-16	-2.77556e-16	0.259067	0.259067	0.259067	0.259067	0.259067	-2.77556e-16	-2.77556e-16	0.777202	0.777202	0.777202	1.03627	1.29534	0.518135	0.518135	0.518135	0.518135	0.259067	0.259067	0.518135	0.777202	0.518135	0.518135	0.518135	0.259067	-1.11022e-16
Merged-chr10-15392451-2	0	0	0	0.518135	0.259067	0.259067	0.518135	0.518135	0.518135	0.518135	0.777202	1.03627	0.777202	1.29534	1.5544	1.29534	1.03627	1.29534	0.777202	0.518135	0.518135	0.259067	-1.11022e-16	-1.11022e-16	0.518135	0.518135	0.518135	0.518135	0.518135	-1.11022e-16	-1.11022e-16	-1.11022e-16	-1.11022e-16	-1.11022e-16	-1.11022e-16	0.259067	0.518135	0.518135	0.518135	0.518135	0.518135	0.259067	0.259067	0.259067	0.518135	1.03627	1.5544	1.5544	1.5544
Merged-chr12-27468795-2	0	0	0	0	0	0	0	0	0	0	0	0	0.259067	0.259067	0.518135	0.518135	1.03627	1.03627	1.03627	0.777202	0.777202	0.518135	0.777202	0.777202	0.777202	0.777202	0.518135	-1.11022e-16	0.518135	0.518135	0.518135	0.518135	0.518135	-1.11022e-16	-1.11022e-16	0.259067	0.518135	0.518135	0.518135	0.777202	0.518135	0.259067	0.259067	-1.11022e-16	0.518135	1.03627	1.29534	1.5544	1.81347
Merged-chr18-80522307-2	0	0	0	0.259067	0.518135	0.518135	0.518135	0.518135	0.259067	0	0	0.259067	0.259067	0.259067	0.259067	0.259067	0	0.777202	0.777202	1.03627	1.03627	1.03627	0.259067	0.777202	0.777202	1.03627	1.03627	1.03627	0.777202	0.259067	0.518135	0.518135	0.518135	0.259067	1.03627	1.03627	1.29534	1.29534	1.29534	0.777202	0.777202	0.777202	0.777202	0.777202	0.777202	0.518135	1.03627	1.5544	2.07254
Merged-chr13-47271217-2	0	0.777202	0.777202	0.777202	0.259067	0.259067	-5.55112e-17	-5.55112e-17	-5.55112e-17	-5.55112e-17	-5.55112e-17	-5.55112e-17	-5.55112e-17	0.259067	0.259067	0.259067	0.259067	0.259067	-5.55112e-17	-5.55112e-17	-5.55112e-17	-5.55112e-17	-5.55112e-17	0.259067	0.259067	0.259067	0.259067	0.259067	0.259067	0.259067	0.259067	0.777202	0.777202	0.518135	0.518135	0.518135	-1.11022e-16	0.259067	0.259067	0.259067	0.518135	0.518135	0.259067	0.259067	0.518135	0.259067	0.518135	0.518135	1.03627
Merged-chr13-55851051-2	1.03627	1.03627	-2.22045e-16	-2.22045e-16	0.259067	0.259067	0.518135	0.518135	0.777202	1.03627	1.03627	1.03627	1.29534	1.03627	0.777202	0.777202	1.03627	1.29534	1.5544	1.29534	1.29534	1.03627	0.259067	1.03627	1.29534	1.29534	1.29534	1.29534	0.518135	0.518135	0.518135	1.03627	1.03627	1.03627	0.518135	0.259067	-2.22045e-16	-2.22045e-16	0.518135	0.518135	1.5544	2.33161	3.10881	3.36788	4.40415	3.36788	2.84974	2.59067	1.81347
Merged-chr7-115453526-2	0	0.518135	0.518135	1.5544	1.03627	1.03627	1.03627	1.03627	-2.22045e-16	-2.22045e-16	-2.22045e-16	-2.22045e-16	-2.22045e-16	-2.22045e-16	-2.22045e-16	-2.22045e-16	-2.22045e-16	-2.22045e-16	-2.22045e-16	-2.22045e-16	-2.22045e-16	0.259067	0.259067	0.259067	0.259067	0.259067	-2.22045e-16	-2.22045e-16	-2.22045e-16	0.518135	0.518135	1.03627	1.03627	1.03627	0.518135	0.259067	-2.22045e-16	-2.22045e-16	-2.22045e-16	-2.22045e-16	0.518135	0.518135	0.518135	0.518135	0.259067	0.518135	0.518135	0.518135	0.518135
Merged-chr10-71302843-2	0	0	0	0	0	0	0	0	0	0	0	0	0	0	0.259067	0.259067	0.259067	0.259067	0.259067	0	0	0	0	0	0	0	0	0	0.518135	0.518135	0.518135	0.518135	0.777202	0.259067	0.259067	0.259067	0.259067	-5.55112e-17	0.259067	0.259067	0.259067	0.259067	0.259067	-5.55112e-17	-5.55112e-17	0.259067	0.259067	0.518135	0.518135
Merged-chr11-55368363-2	0	0	0.777202	0.259067	5.55112e-17	0.259067	0.518135	0.518135	0.518135	0.777202	0.518135	0.259067	0.518135	0.518135	0.259067	0.259067	0.259067	1.11022e-16	0.518135	0.518135	1.03627	1.03627	1.03627	0.777202	0.518135	0.777202	1.03627	1.03627	0.777202	0.518135	0.259067	0.259067	0.259067	0.259067	0.518135	0.518135	0.518135	0.518135	0.777202	0.518135	0.518135	0.259067	0.518135	0.518135	0.777202	0.777202	1.5544	1.5544	1.81347
Merged-chr1-64649920-2	0.259067	0	0	0	0	0	0.259067	0.518135	0.518135	0.518135	0.518135	0.259067	0	0	0.518135	0.518135	0.518135	0.518135	0.518135	0	0.518135	0.518135	0.518135	0.518135	0.518135	0	0.777202	0.777202	0.777202	0.777202	0.518135	-1.11022e-16	-1.11022e-16	-1.11022e-16	-1.11022e-16	0.259067	0.518135	0.777202	1.03627	1.29534	1.03627	1.03627	1.03627	1.29534	1.03627	1.29534	1.29534	1.03627	0.777202
Merged-chr12-39998824-2	0	0	0	0	0.518135	0.518135	0.777202	0.777202	1.03627	0.518135	0.777202	0.518135	0.518135	0.259067	0.259067	0.259067	0.259067	0.777202	0.777202	0.777202	0.777202	1.29534	0.777202	0.777202	0.777202	0.777202	0.518135	0.518135	0.777202	0.518135	0.777202	0.777202	0.777202	0.518135	0.518135	0.518135	0.777202	0.777202	1.29534	1.81347	1.81347	1.29534	2.59067	3.36788	3.10881	3.88601	4.66321	3.62694	2.07254
Merged-chr18-77177396-2	0	0.259067	0.259067	0.259067	0.259067	0.259067	0.259067	0.518135	0.777202	0.777202	0.777202	0.518135	0.259067	0.518135	0.518135	1.03627	1.29534	1.03627	1.03627	1.03627	0.518135	0.518135	0.518135	0.777202	0.777202	0.777202	0.777202	1.29534	0.777202	0.777202	0.777202	0.777202	0.259067	0.259067	0.259067	1.03627	0.777202	1.03627	1.03627	1.03627	1.29534	1.29534	1.03627	1.03627	0.777202	-2.22045e-16	-2.22045e-16	-2.22045e-16	0.259067
Merged-chr5-38882187-2	0.777202	1.03627	1.29534	1.29534	1.29534	0.518135	0.259067	1.11022e-16	0.518135	0.777202	0.777202	1.03627	1.5544	1.29534	1.29534	1.5544	2.84974	3.88601	4.14508	3.88601	4.66321	4.14508	3.62694	3.62694	3.88601	3.10881	2.07254	1.29534	1.5544	1.03627	1.5544	1.29534	1.29534	1.03627	1.03627	0.259067	0.259067	7.21645e-16	7.21645e-16	7.21645e-16	7.21645e-16	7.21645e-16	7.21645e-16	7.21645e-16	7.21645e-16	7.21645e-16	0.259067	0.259067	0.518135
Merged-chr10-45269689-2	0	0	0	0	0	0	0	0.259067	0.259067	0.259067	0.259067	0.259067	0	0.259067	0.259067	0.259067	0.259067	0.259067	0	0	0.259067	0.259067	0.259067	0.259067	0	0	0	0	0.259067	0.518135	0.518135	0.518135	0.518135	0.259067	0	0	0.259067	0.259067	0.259067	0.259067	0.259067	0	0	0	0	0.259067	0.259067	0.259067	0.259067
Merged-chr4-9089061-2	0	0	0	0	0.259067	0.259067	0.259067	0.259067	0.259067	0	0	0	0.259067	0.259067	0.259067	0.518135	0.259067	0.518135	0.518135	0.259067	0.259067	0.259067	0.259067	0.259067	0.259067	0.259067	0.259067	0.518135	0.518135	0.518135	0.777202	0.777202	0.259067	0.259067	0.259067	-5.55112e-17	-5.55112e-17	-5.55112e-17	-5.55112e-17	-5.55112e-17	0.259067	0.259067	0.518135	1.03627	1.03627	1.03627	1.03627	1.03627	0.777202
Merged-chrX-143088082-2	0	0.518135	0.518135	0.518135	0.259067	0.259067	0	0	0	0	0	0.259067	0.259067	0.259067	0.259067	0.259067	0.777202	0.777202	0.777202	0.777202	0.777202	0	0	0	0	0	0	0.259067	0.259067	0.259067	0.259067	0.259067	0.777202	1.29534	1.81347	1.81347	1.81347	1.03627	1.03627	0.518135	0.518135	1.29534	1.03627	1.03627	1.29534	1.5544	1.03627	0.777202	0.777202
Merged-chr15-7480294-2	0.518135	0.259067	0.259067	0.518135	0.518135	0.259067	0.259067	0.259067	0	0	0.259067	0.777202	1.03627	1.03627	0.777202	1.03627	0.518135	0.777202	1.03627	1.03627	1.03627	0.777202	0.777202	0.777202	0.777202	0.518135	0.777202	0.518135	0.259067	0.259067	0.259067	-1.11022e-16	-1.11022e-16	0.259067	1.03627	1.5544	1.5544	1.81347	1.5544	0.777202	0.259067	0.259067	-5.55112e-17	0.259067	0.259067	0.518135	0.518135	0.777202	0.518135
Merged-chr2-104413427-2	8.29016	8.80829	8.80829	9.32642	10.1036	9.58549	8.29016	6.21762	4.92228	4.66321	5.95855	6.73575	7.25389	7.51295	8.03109	6.47668	4.40415	3.10881	3.10881	2.07254	1.81347	1.29534	1.29534	1.81347	1.81347	1.5544	2.07254	1.81347	1.5544	1.03627	0.518135	0.518135	0.777202	0.518135	1.03627	1.03627	1.29534	1.29534	1.03627	0.777202	0.777202	0.518135	0.777202	0.777202	0.777202	0.777202	1.29534	1.81347	2.07254
Merged-chr9-105525782-2	1.29534	1.29534	1.5544	2.33161	2.59067	1.81347	1.5544	2.84974	1.81347	2.07254	2.07254	1.81347	0.518135	0.518135	-1.11022e-16	0.518135	0.518135	1.81347	2.07254	2.07254	1.5544	1.5544	0.259067	0.259067	0.777202	1.03627	1.03627	1.03627	1.03627	0.518135	1.03627	1.5544	2.07254	2.07254	2.07254	1.5544	1.03627	0.777202	0.777202	0.518135	0.518135	1.03627	0.518135	0.777202	0.777202	1.03627	1.81347	2.07254	2.84974
Merged-chr9-121520198-2	0	0	0.259067	0.259067	0.259067	0.259067	0	0.518135	0.777202	0.777202	0.777202	0.777202	0.259067	-5.55112e-17	-5.55112e-17	0.518135	0.518135	0.518135	0.518135	0.518135	-1.11022e-16	0.259067	0.259067	0.259067	0.259067	0.259067	-1.11022e-16	-1.11022e-16	-1.11022e-16	-1.11022e-16	-1.11022e-16	-1.11022e-16	-1.11022e-16	0.259067	0.259067	0.259067	0.259067	-1.11022e-16	-1.11022e-16	-1.11022e-16	-1.11022e-16	0.259067	0.259067	0.777202	0.777202	0.777202	0.518135	0.518135	-1.11022e-16
Merged-chr3-84708923-2	0	0	0	0	0	0	0	0	0	0	0	0	0	0.259067	0.259067	0.259067	0.259067	0.259067	0	0	0	0	0.259067	0.259067	0.777202	1.03627	1.03627	0.777202	0.777202	0	0	0	0	0	0.259067	0.777202	0.777202	0.777202	0.777202	1.03627	0.777202	1.03627	1.5544	1.5544	1.29534	1.5544	1.03627	1.29534	2.84974
Merged-chrX-47985705-2	0	0	0	0	0	0	0	0	0.518135	0.518135	0.518135	0.518135	0.518135	0.259067	0.777202	0.777202	0.777202	0.777202	0.518135	-1.11022e-16	-1.11022e-16	-1.11022e-16	0.259067	0.259067	0.259067	0.259067	0.259067	-1.11022e-16	-1.11022e-16	-1.11022e-16	-1.11022e-16	-1.11022e-16	0.259067	0.259067	0.259067	0.259067	0.259067	-1.11022e-16	-1.11022e-16	-1.11022e-16	-1.11022e-16	-1.11022e-16	-1.11022e-16	-1.11022e-16	-1.11022e-16	-1.11022e-16	0.518135	1.81347	2.59067
Merged-chr6-127010486-2	0.777202	-4.44089e-16	-4.44089e-16	-4.44089e-16	-4.44089e-16	-4.44089e-16	-4.44089e-16	-4.44089e-16	-4.44089e-16	-4.44089e-16	-4.44089e-16	-4.44089e-16	-4.44089e-16	-4.44089e-16	-4.44089e-16	0.518135	0.777202	0.777202	0.777202	1.03627	0.259067	0.259067	0.259067	-3.88578e-16	0.259067	0.259067	0.259067	0.259067	0.259067	0.259067	0.259067	0.259067	0.777202	0.777202	1.03627	1.03627	1.03627	0.518135	0.518135	-4.44089e-16	-4.44089e-16	0.259067	0.259067	0.518135	0.518135	0.777202	0.518135	1.5544	1.5544
Merged-chr3-132000782-2	0.777202	0.777202	0.777202	0.259067	0.259067	0.259067	0.259067	0.259067	5.55112e-17	5.55112e-17	5.55112e-17	5.55112e-17	5.55112e-17	5.55112e-17	0.777202	0.777202	1.29534	1.29534	1.03627	0.777202	0.777202	0.259067	0.518135	0.518135	0.259067	0.259067	0.518135	0.259067	0.259067	0.259067	-3.33067e-16	-3.33067e-16	-3.33067e-16	-3.33067e-16	-3.33067e-16	-3.33067e-16	-3.33067e-16	-3.33067e-16	-3.33067e-16	0.259067	0.259067	0.259067	0.259067	0.259067	-3.33067e-16	-3.33067e-16	0.259067	0.259067	0.259067
Merged-chr13-95546027-2	0.518135	0.518135	0.518135	0.518135	0.518135	0.259067	0.259067	0.259067	1.11022e-16	1.11022e-16	1.11022e-16	1.11022e-16	0.259067	0.777202	0.777202	0.777202	0.777202	0.518135	1.11022e-16	1.11022e-16	1.11022e-16	1.11022e-16	1.11022e-16	1.11022e-16	0.518135	0.518135	0.518135	0.518135	1.11022e-16	1.11022e-16	1.11022e-16	1.11022e-16	1.11022e-16	1.11022e-16	1.11022e-16	1.11022e-16	1.11022e-16	1.11022e-16	1.11022e-16	1.11022e-16	1.11022e-16	0.518135	0.518135	0.777202	1.03627	0.777202	0.777202	0.777202	0.518135
Merged-chr6-145457330-2	0	0	0	0	0	0	0	0	0	0	0	0	0	0	0	0.259067	0.259067	0.259067	0.259067	0.259067	0	0	0	0	0	0	0	0.518135	0.518135	0.518135	0.777202	0.777202	0.259067	0.259067	0.259067	0.259067	0.259067	0.518135	0.518135	1.03627	0.777202	0.777202	0.518135	0.777202	0.518135	0.518135	0.518135	1.29534	0.777202
Merged-chr3-120065921-2	0	0.259067	0.259067	0.518135	0.259067	0.259067	0.518135	0.518135	0.259067	0.259067	0.259067	0	0	0	0.259067	0.259067	0.259067	0.518135	1.03627	0.777202	0.777202	0.777202	0.518135	-1.11022e-16	-1.11022e-16	-1.11022e-16	-1.11022e-16	-1.11022e-16	-1.11022e-16	-1.11022e-16	-1.11022e-16	0.518135	0.518135	0.777202	1.03627	1.5544	1.29534	1.29534	1.81347	1.5544	1.81347	2.84974	2.84974	2.84974	3.36788	3.10881	1.81347	2.07254	1.03627
Merged-chrX-10396335-2	0	0	0	0	0	0	0	0	0	0	0.259067	0.259067	0.259067	0.259067	0.518135	0.259067	0.259067	0.259067	0.518135	0.259067	0.518135	0.518135	0.259067	0.259067	0.259067	0	0	0	0	0.259067	0.259067	0.259067	0.518135	0.518135	0.518135	0.518135	0.518135	0.259067	0	0.777202	0.777202	0.777202	0.777202	0.777202	0	0	0.259067	0.259067	0.259067
Merged-chr10-83344098-2	0	0.518135	0.518135	0.518135	0.518135	0.259067	0	0	0	0	0	0	0	0	0	0	0	0	0.259067	0.259067	0.259067	0.777202	0.777202	0.518135	0.518135	1.03627	0.518135	0.518135	0.518135	0.518135	-2.22045e-16	-2.22045e-16	0.259067	0.259067	0.259067	0.259067	0.259067	0.518135	1.03627	1.29534	1.5544	1.81347	2.33161	2.07254	2.59067	2.33161	2.07254	1.29534	1.03627
Merged-chr15-53001660-2	0	-1.11022e-16	-1.11022e-16	-1.11022e-16	-1.11022e-16	0.518135	0.518135	0.518135	0.777202	1.29534	1.81347	2.07254	2.84974	2.59067	1.5544	1.03627	0.777202	0.259067	0.259067	0.518135	0.777202	1.03627	0.777202	0.777202	0.518135	0.518135	1.03627	1.5544	1.5544	1.5544	1.03627	0.518135	-2.22045e-16	-2.22045e-16	-2.22045e-16	0.259067	0.259067	0.259067	0.518135	0.518135	0.518135	0.518135	1.29534	1.5544	1.81347	1.81347	1.81347	1.5544	1.5544
Merged-chr2-60107326-2	0	0	0	0	0	0	0.777202	1.03627	1.03627	1.03627	0.518135	0.259067	0	0.259067	0.259067	0.259067	0.259067	0.259067	0	0	0	0	0	0	0	0	0.259067	0.518135	0.518135	0.518135	0.518135	0.259067	0	0	0	0.259067	1.03627	1.03627	1.03627	1.03627	0.777202	0	0	0.518135	0.777202	2.07254	2.33161	2.59067	2.84974
Merged-chr8-46613481-2	0	0	0.518135	0.777202	0.518135	1.03627	2.07254	2.07254	1.81347	1.29534	1.29534	0.259067	-6.10623e-16	-6.10623e-16	-6.10623e-16	-6.10623e-16	-6.10623e-16	-6.10623e-16	0.259067	0.518135	0.518135	0.518135	0.518135	0.518135	0.259067	0.259067	0.259067	0.259067	-5.55112e-16	-5.55112e-16	0.518135	0.777202	1.03627	1.03627	1.03627	0.259067	0.259067	0.518135	0.518135	0.518135	0.777202	0.777202	0.259067	0.259067	0.259067	0.259067	0.259067	0.259067	1.03627
Merged-chr11-86731562-3	0.259067	0.259067	0.518135	0.518135	0.518135	0.518135	0.518135	0.259067	0.259067	0.259067	0	0	0.518135	0.518135	0.518135	0.518135	0.518135	1.5544	1.5544	2.07254	2.07254	1.29534	0.518135	0.518135	1.11022e-16	0.518135	0.518135	0.777202	1.03627	1.5544	1.29534	1.81347	1.5544	1.03627	1.03627	1.03627	0.518135	1.03627	1.03627	0.777202	0.518135	1.5544	1.5544	1.5544	1.5544	1.29534	0.777202	0.259067	1.03627
Merged-chr16-8715641-2	2.84974	3.62694	2.33161	3.10881	2.59067	1.29534	2.59067	3.10881	2.33161	2.59067	2.33161	1.5544	1.29534	1.29534	0.777202	0.518135	0.259067	0.259067	1.03627	1.03627	1.03627	1.03627	0.777202	0.518135	0.518135	0.777202	1.03627	1.5544	1.5544	1.81347	2.07254	1.81347	1.29534	1.03627	0.518135	0.259067	0.259067	0.777202	0.518135	0.518135	0.518135	0.259067	0.777202	1.29534	1.5544	2.07254	2.33161	1.81347	1.29534
Merged-chr10-84397396-2	1.29534	1.5544	1.5544	1.5544	1.81347	1.03627	0.777202	0.518135	0.518135	0.259067	1.11022e-16	1.11022e-16	1.11022e-16	1.11022e-16	1.11022e-16	0.259067	0.259067	0.259067	0.777202	0.518135	0.518135	1.03627	0.777202	0.518135	0.777202	1.03627	1.29534	1.29534	1.29534	1.81347	1.5544	1.03627	1.29534	1.29534	1.03627	1.03627	1.5544	2.33161	2.84974	2.59067	2.84974	2.59067	1.29534	1.29534	1.29534	2.07254	2.07254	3.10881	2.59067
Merged-chr2-155298031-2	1.29534	2.84974	3.88601	4.14508	4.14508	3.88601	2.84974	2.33161	2.07254	1.81347	1.81347	1.5544	1.03627	1.29534	1.03627	0.777202	0.777202	0.777202	1.29534	1.5544	1.5544	1.81347	1.81347	1.29534	1.03627	0.777202	0.518135	0.259067	-5.55112e-16	-5.55112e-16	-5.55112e-16	-5.55112e-16	0.259067	0.259067	0.259067	0.777202	0.777202	0.518135	0.518135	0.777202	0.259067	0.518135	0.518135	0.518135	0.259067	0.259067	-5.55112e-16	0.518135	0.518135
Merged-chr11-86975641-2	0.777202	1.29534	1.29534	1.03627	1.29534	1.29534	1.03627	0.777202	0.777202	0.259067	0.518135	0.518135	0.777202	0.777202	1.03627	1.03627	1.29534	1.5544	2.33161	3.10881	3.36788	3.88601	3.36788	3.10881	2.33161	2.33161	1.5544	2.33161	2.33161	1.81347	1.5544	1.5544	1.03627	1.5544	1.29534	1.81347	1.5544	2.59067	1.81347	2.07254	2.33161	3.10881	2.59067	2.59067	2.84974	2.59067	2.33161	2.33161	2.07254
Merged-chr1-72187620-2	0	0	0	0	0.259067	0.518135	0.777202	1.29534	1.29534	1.5544	1.29534	1.29534	0.777202	0.777202	0.259067	0.259067	-1.66533e-16	-1.66533e-16	0.259067	0.518135	0.777202	0.777202	1.03627	0.518135	1.03627	1.29534	1.29534	1.03627	1.5544	1.03627	1.5544	1.81347	2.07254	2.59067	1.81347	2.07254	2.33161	2.59067	2.07254	3.36788	3.10881	3.36788	3.88601	3.88601	3.62694	4.14508	3.36788	2.84974	3.36788
Merged-chr4-98628279-2	0	0	0.259067	0.259067	0.259067	0.259067	0	0.259067	0.259067	0.518135	0.518135	0.518135	0.259067	0.518135	0.518135	0.777202	1.03627	1.29534	0.777202	0.777202	0.777202	1.03627	0.777202	0.777202	1.03627	1.03627	1.03627	1.29534	1.03627	1.03627	1.29534	0.777202	0.777202	0.777202	1.29534	1.5544	1.29534	1.29534	1.29534	0.518135	0.259067	0.259067	0.259067	0.777202	2.33161	3.88601	3.88601	4.40415	4.92228
Merged-chr8-41081796-2	0.777202	0.518135	0.777202	0.777202	1.03627	1.81347	2.84974	3.10881	3.36788	3.10881	2.07254	1.5544	1.29534	0.777202	1.03627	2.07254	1.5544	1.5544	2.07254	2.33161	1.81347	2.07254	2.07254	1.03627	2.33161	2.59067	2.59067	3.36788	3.62694	3.36788	4.14508	4.66321	4.14508	3.88601	3.36788	3.10881	4.92228	6.99482	7.25389	8.54922	8.03109	5.95855	6.47668	6.99482	6.73575	9.06736	8.29016	7.51295	7.25389
Merged-chr16-43973358-2	0	0	0	0	0	0	0.259067	0.259067	0.259067	0.518135	0.518135	0.259067	0.259067	0.259067	0.259067	0.518135	0.518135	0.518135	0.518135	0.518135	0.518135	0.518135	0.518135	1.03627	0.777202	0.518135	0.777202	0.777202	0.518135	1.29534	1.81347	1.81347	2.07254	2.59067	1.81347	2.07254	2.07254	1.5544	1.29534	1.29534	1.81347	2.07254	1.81347	1.81347	2.07254	1.81347	1.5544	1.29534	1.29534
Merged-chr10-116987608-2	0	0	0	0	0.518135	0.518135	0.518135	0.518135	0.518135	0.259067	0.259067	0.259067	0.259067	0.259067	0.518135	0.518135	1.03627	1.03627	1.03627	1.03627	1.03627	0.518135	0.777202	0.777202	0.259067	0.518135	0.518135	0.259067	1.29534	1.81347	1.5544	1.81347	2.07254	1.03627	1.81347	2.59067	3.10881	3.62694	3.88601	3.10881	2.84974	2.59067	3.36788	4.92228	5.18135	5.18135	5.18135	4.14508	3.36788
Merged-chr1-58281034-2	0.259067	0.259067	0.518135	0.777202	0.777202	0.777202	0.777202	0.777202	0.777202	0.777202	0.777202	0.259067	0.259067	0.518135	0.259067	0.259067	0.259067	0.259067	-1.11022e-16	-1.11022e-16	-1.11022e-16	-1.11022e-16	-1.11022e-16	-1.11022e-16	-1.11022e-16	-1.11022e-16	-1.11022e-16	-1.11022e-16	-1.11022e-16	-1.11022e-16	0.518135	0.518135	0.518135	0.777202	0.777202	0.518135	1.29534	1.29534	1.29534	1.5544	1.5544	1.03627	1.81347	2.84974	2.59067	2.33161	2.33161	1.5544	1.29534
Merged-chr11-67800003-2	2.33161	1.29534	0.777202	0.259067	-3.88578e-16	-3.88578e-16	-3.88578e-16	-3.88578e-16	-3.88578e-16	-3.88578e-16	0.259067	0.518135	0.518135	0.518135	0.518135	0.259067	0.518135	0.518135	0.518135	1.29534	2.33161	2.33161	3.10881	5.44041	5.95855	5.18135	5.18135	4.40415	2.33161	1.5544	3.36788	4.40415	4.66321	4.14508	5.44041	4.40415	5.44041	5.18135	5.69948	3.88601	2.59067	1.5544	2.07254	1.5544	1.5544	3.10881	5.18135	6.47668	7.25389
Merged-chr3-32822860-3	6.73575	6.73575	9.58549	10.3627	10.1036	11.1399	8.80829	6.99482	4.92228	5.18135	4.92228	3.62694	2.84974	3.36788	3.10881	3.62694	4.14508	4.14508	4.92228	5.44041	3.88601	3.62694	2.84974	2.33161	1.03627	1.5544	2.33161	2.84974	2.84974	3.10881	3.10881	3.36788	3.88601	4.66321	4.92228	4.40415	4.14508	3.36788	3.36788	4.14508	4.92228	4.66321	3.88601	4.66321	2.84974	1.81347	1.81347	0.777202	1.29534
Merged-chr3-32844582-2	0	0	0	0	0	0	0	0	0	0	0	0.259067	0.259067	0.518135	1.03627	1.03627	1.03627	1.5544	1.29534	0.777202	0.777202	0.259067	-1.66533e-16	-1.66533e-16	-1.66533e-16	0.259067	0.259067	0.259067	0.259067	0.259067	-1.66533e-16	-1.66533e-16	1.03627	1.5544	2.59067	3.36788	3.36788	2.59067	3.62694	3.10881	2.84974	3.62694	3.36788	1.29534	1.29534	1.5544	1.81347	1.81347	1.81347
Merged-chr3-32856357-2	0	1.29534	1.5544	0.777202	1.03627	1.29534	0.777202	0.518135	1.81347	2.07254	2.33161	2.84974	2.84974	2.59067	3.36788	2.59067	3.10881	3.62694	2.84974	2.07254	2.84974	1.81347	1.5544	1.29534	1.5544	0.777202	0.777202	0.777202	0.518135	0.518135	0.518135	0.518135	0.259067	0.259067	0.518135	1.03627	1.03627	1.29534	1.29534	0.777202	0.518135	0.518135	0.259067	0.259067	0.259067	0.259067	0.777202	0.777202	0.777202
Merged-chr9-45139804-2	7.25389	5.18135	3.36788	2.33161	0.518135	0.259067	0.259067	0.777202	1.03627	2.33161	3.36788	3.88601	3.36788	3.62694	2.33161	1.81347	2.07254	3.62694	3.36788	4.66321	4.66321	4.92228	4.14508	4.40415	3.88601	3.62694	2.84974	3.36788	3.62694	4.92228	5.95855	7.25389	8.54922	10.8808	9.06736	8.29016	9.58549	11.1399	9.58549	11.9171	12.1762	10.6218	8.80829	8.54922	5.95855	4.92228	4.40415	4.92228	5.44041
Merged-chr1-44018897-2	1.29534	1.29534	1.29534	1.03627	0.777202	0.777202	0.777202	1.81347	2.07254	2.59067	2.59067	2.33161	1.81347	1.5544	0.777202	1.29534	1.03627	1.29534	1.29534	2.07254	1.5544	1.5544	2.07254	2.33161	2.33161	2.59067	3.36788	3.10881	3.10881	2.59067	1.81347	1.81347	2.33161	2.59067	3.10881	3.88601	3.62694	3.62694	3.62694	3.88601	3.62694	3.10881	2.84974	2.59067	2.59067	2.07254	1.81347	1.5544	1.29534
Merged-chr14-21714294-2	1.03627	0.259067	0.518135	0.518135	0.518135	0.518135	0.777202	0.259067	0.259067	0.259067	0.259067	0.259067	0.259067	0.518135	0.518135	0.518135	0.259067	0.259067	1.29534	1.5544	1.5544	1.5544	1.5544	0.518135	1.03627	1.03627	1.03627	0.777202	0.777202	0.518135	1.81347	1.81347	1.81347	2.07254	1.29534	1.03627	1.03627	1.03627	1.29534	0.777202	1.03627	1.5544	2.07254	2.07254	2.59067	3.36788	2.84974	2.59067	2.59067
Merged-chr4-59669141-2	0	0	0	0	0	0	0	0	0	0	0.518135	0.518135	0.518135	0.777202	1.03627	0.777202	1.03627	1.29534	1.29534	1.5544	1.5544	1.29534	1.81347	2.07254	2.07254	2.84974	2.84974	2.07254	2.07254	2.07254	1.81347	1.81347	1.81347	1.29534	1.5544	1.81347	2.59067	3.10881	2.33161	2.59067	2.59067	2.59067	2.07254	1.5544	1.03627	1.03627	0.518135	0.518135	0.518135
Merged-chr2-67447391-2	0	1.29534	1.29534	1.03627	1.03627	1.03627	0.259067	-1.66533e-16	-1.66533e-16	0.259067	0.518135	0.518135	0.518135	0.518135	0.259067	1.03627	1.03627	1.03627	1.29534	1.29534	0.259067	0.259067	-1.66533e-16	-1.66533e-16	-1.66533e-16	0.777202	1.29534	2.33161	3.10881	2.59067	2.33161	2.07254	1.81347	1.81347	2.07254	1.81347	2.59067	2.33161	2.07254	2.59067	2.84974	2.59067	2.84974	2.84974	2.59067	2.59067	3.10881	3.88601	4.92228
Merged-chr2-67452324-2	0	0	-1.11022e-16	-1.11022e-16	-1.11022e-16	-1.11022e-16	-1.11022e-16	-1.11022e-16	-1.11022e-16	-1.11022e-16	-1.11022e-16	-1.11022e-16	-1.11022e-16	-1.11022e-16	-1.11022e-16	-1.11022e-16	-1.11022e-16	-1.11022e-16	-1.11022e-16	-1.11022e-16	-1.11022e-16	-1.11022e-16	-1.11022e-16	-1.11022e-16	-1.11022e-16	-1.11022e-16	-1.11022e-16	-1.11022e-16	-1.11022e-16	-1.11022e-16	-1.11022e-16	-1.11022e-16	-1.11022e-16	-1.11022e-16	-1.11022e-16	-1.11022e-16	-1.11022e-16	-1.11022e-16	-1.11022e-16	-1.11022e-16	-1.11022e-16	0.518135	1.03627	1.5544	1.5544	1.5544	1.5544	2.07254	1.81347
Merged-chr2-67480531-3	1.03627	1.81347	2.33161	2.07254	1.81347	1.5544	1.03627	0.777202	0.777202	0.777202	0.777202	0.518135	0.259067	0.259067	0.259067	-1.11022e-16	-1.11022e-16	0.259067	0.259067	0.777202	0.777202	1.29534	1.03627	1.29534	0.777202	1.03627	0.518135	0.777202	1.29534	1.5544	1.5544	1.5544	1.03627	0.518135	0.259067	0.259067	0.259067	0.518135	0.777202	1.29534	2.84974	2.84974	2.84974	3.10881	2.33161	3.10881	4.66321	5.18135	5.18135
Merged-chr1-150681785-2	0	0	0	0	0	0	0	0.259067	0.259067	0.259067	0.259067	0.518135	0.518135	0.518135	0.518135	0.518135	0.259067	0	0	0	0	0	0	0	0.777202	1.03627	1.29534	1.5544	1.29534	0.777202	0.518135	0.518135	0.259067	0.518135	0.518135	0.777202	0.777202	0.777202	1.29534	1.81347	1.29534	1.29534	1.81347	1.03627	1.29534	1.29534	1.5544	1.5544	1.5544
Merged-chr7-115547662-2	0.259067	0.777202	1.29534	1.29534	1.5544	1.5544	1.29534	1.29534	1.5544	1.03627	1.5544	1.5544	1.03627	1.03627	1.29534	1.29534	1.03627	1.03627	1.03627	1.29534	1.29534	1.81347	3.10881	2.84974	2.59067	2.33161	1.81347	1.29534	2.07254	2.84974	3.10881	3.10881	4.92228	5.18135	3.88601	4.40415	3.62694	2.07254	2.07254	3.62694	3.10881	2.84974	3.10881	2.59067	1.5544	1.81347	1.81347	1.5544	1.81347
Merged-chr7-115511049-2	0	0	1.03627	1.5544	2.33161	2.84974	2.33161	2.33161	1.5544	2.07254	1.81347	2.07254	2.33161	2.33161	1.81347	1.5544	2.59067	2.33161	2.07254	1.5544	1.81347	1.5544	1.29534	2.07254	2.59067	3.10881	2.59067	4.40415	4.14508	3.88601	5.18135	6.21762	4.92228	4.66321	4.66321	3.62694	2.59067	3.10881	3.36788	3.62694	2.84974	2.84974	2.59067	2.84974	3.10881	3.62694	4.66321	4.92228	4.66321
Merged-chr7-115808358-2	0	1.03627	0.259067	0.259067	0.259067	0.259067	-1.66533e-16	-1.66533e-16	-1.66533e-16	-1.66533e-16	0.259067	0.259067	0.518135	0.777202	0.777202	0.777202	0.777202	0.518135	0.518135	0.518135	0.259067	0.259067	-1.11022e-16	0.518135	0.518135	0.518135	0.518135	0.518135	0.259067	0.259067	0.259067	0.518135	0.518135	0.259067	0.259067	0.518135	0.518135	0.518135	1.03627	1.29534	1.5544	1.5544	1.5544	1.03627	0.518135	0.777202	0.777202	1.03627	1.29534
Merged-chr7-115568475-2	1.29534	1.5544	1.5544	1.81347	1.29534	1.5544	1.81347	2.59067	2.59067	2.59067	2.07254	1.29534	0.259067	4.996e-16	4.996e-16	0.518135	0.777202	0.777202	1.03627	1.03627	0.259067	0.259067	0.259067	7.21645e-16	0.518135	1.03627	1.29534	1.29534	1.03627	0.777202	0.777202	0.518135	1.03627	1.03627	1.03627	0.518135	0.777202	0.259067	0.259067	0.259067	0.259067	6.10623e-16	6.10623e-16	6.10623e-16	6.10623e-16	0.259067	0.259067	0.259067	0.259067
Merged-chr2-77036089-3	2.07254	3.10881	3.10881	4.40415	5.18135	4.92228	4.14508	4.40415	3.88601	3.10881	3.36788	4.66321	4.66321	3.88601	4.66321	5.44041	4.66321	4.14508	4.92228	5.95855	4.92228	6.73575	7.25389	6.99482	5.44041	4.66321	3.10881	2.59067	2.33161	4.14508	6.21762	6.47668	6.73575	5.95855	5.18135	5.18135	6.73575	6.73575	6.21762	4.92228	3.88601	2.84974	2.33161	2.07254	1.81347	1.81347	1.81347	1.5544	1.29534
Merged-chr16-94827482-2	0	1.29534	1.5544	2.59067	2.84974	2.84974	2.07254	1.5544	0.518135	0.259067	0.259067	0.259067	0.259067	0.259067	0.259067	3.33067e-16	0.259067	0.259067	0.259067	0.777202	1.03627	0.777202	0.777202	0.777202	0.259067	0.259067	0.259067	0.518135	0.518135	0.259067	0.259067	0.518135	0.259067	0.259067	0.259067	0.259067	3.33067e-16	3.33067e-16	3.33067e-16	0.259067	0.777202	0.777202	0.777202	0.777202	0.777202	0.518135	1.03627	1.29534	1.5544
Merged-chr9-47773269-3	1.5544	1.29534	1.5544	1.29534	1.29534	1.29534	2.33161	3.10881	3.62694	4.14508	4.14508	3.36788	1.81347	1.29534	1.29534	0.518135	0.777202	0.777202	1.81347	1.81347	1.5544	1.5544	1.5544	0.518135	-1.11022e-16	-1.11022e-16	-1.11022e-16	0.518135	0.777202	0.777202	0.777202	2.07254	1.81347	2.33161	2.84974	2.59067	1.81347	2.59067	2.33161	2.07254	2.07254	2.33161	2.59067	2.59067	3.62694	4.40415	4.66321	5.44041	4.92228
Merged-chr16-27417353-2	0.259067	0.518135	0.518135	0.518135	0.259067	0.259067	-1.11022e-16	0.259067	1.03627	1.03627	1.29534	1.81347	1.03627	0.777202	0.777202	0.518135	-1.11022e-16	-1.11022e-16	0.259067	0.259067	0.518135	0.518135	1.03627	0.777202	0.777202	0.518135	0.259067	-3.33067e-16	-3.33067e-16	0.777202	0.777202	1.29534	1.29534	0.777202	0.777202	0.518135	0.259067	0.259067	0.259067	-3.33067e-16	0.259067	0.259067	0.518135	0.518135	0.518135	0.259067	0.518135	0.259067	0.259067
Merged-chr16-44215422-2	-5.55112e-17	0.259067	0.777202	0.777202	1.03627	0.777202	0.259067	0.518135	0.518135	0.259067	1.29534	1.29534	1.81347	3.36788	3.88601	3.36788	3.36788	3.10881	1.81347	2.07254	2.07254	2.33161	2.07254	2.07254	1.29534	0.777202	0.777202	0.518135	0.259067	1.5544	1.81347	1.81347	1.81347	1.5544	1.03627	1.03627	1.29534	1.03627	0.777202	0.518135	0.259067	0.259067	0.259067	0.518135	0.777202	1.29534	1.03627	1.03627	0.777202
Merged-chr7-118230324-2	1.29534	1.5544	1.81347	1.29534	1.29534	1.03627	1.03627	0.518135	1.03627	1.29534	1.29534	2.33161	2.33161	1.81347	1.29534	2.07254	0.777202	1.03627	1.03627	1.29534	0.777202	0.777202	1.03627	0.777202	0.777202	0.777202	1.03627	0.518135	0.777202	0.777202	0.518135	0.259067	0.518135	0.259067	0.518135	1.03627	1.29534	1.81347	2.33161	2.33161	1.81347	1.5544	0.518135	0.518135	0.518135	1.5544	3.10881	3.10881	4.14508
Merged-chr19-4899517-2	0.518135	0.259067	-1.11022e-16	-1.11022e-16	-1.11022e-16	-1.11022e-16	-1.11022e-16	-1.11022e-16	-1.11022e-16	-1.11022e-16	-1.11022e-16	-1.11022e-16	0.518135	0.518135	0.518135	0.518135	0.518135	0.259067	0.259067	0.259067	0.259067	0.259067	0.518135	0.518135	0.518135	0.518135	0.259067	-1.11022e-16	0.259067	0.259067	0.259067	0.259067	0.259067	-1.11022e-16	-1.11022e-16	-1.11022e-16	-1.11022e-16	-1.11022e-16	-1.11022e-16	-1.11022e-16	-1.11022e-16	0.518135	0.518135	0.518135	0.777202	0.777202	1.29534	1.81347	1.81347
Merged-chr19-11969173-2	0	0	0.259067	0.259067	0.777202	0.777202	0.777202	0.518135	1.03627	0.777202	1.5544	2.07254	2.59067	3.36788	5.69948	7.77202	11.399	12.4352	13.4715	13.4715	13.4715	13.4715	15.285	13.7306	11.9171	10.8808	8.54922	7.51295	7.77202	9.58549	9.84456	9.32642	6.99482	7.51295	6.21762	4.92228	4.40415	4.14508	2.33161	4.14508	4.40415	4.92228	5.69948	4.92228	3.62694	2.59067	1.5544	1.03627	0.777202
Merged-chr12-100420795-2	0	1.81347	1.81347	1.5544	0.777202	0.777202	0.777202	0.259067	0.259067	-4.996e-16	-4.996e-16	-4.996e-16	-4.996e-16	-4.996e-16	-4.996e-16	-4.996e-16	0.259067	0.259067	0.259067	0.518135	0.518135	0.518135	1.03627	1.03627	0.777202	1.03627	0.777202	0.777202	1.29534	1.81347	1.29534	1.03627	1.03627	1.03627	0.518135	0.777202	0.777202	0.777202	0.518135	0.518135	1.81347	2.07254	2.59067	2.59067	2.84974	3.10881	3.62694	3.62694	3.36788
Merged-chr12-100392903-2	0	0.259067	0	0.259067	0.259067	0.518135	0.518135	0.518135	0.777202	0.777202	1.81347	2.59067	2.33161	2.07254	2.07254	0.518135	0.777202	1.03627	1.5544	1.81347	1.5544	1.29534	0.777202	1.03627	0.777202	0.777202	0.259067	0.518135	0.259067	0.259067	0.777202	0.777202	1.03627	1.03627	1.29534	0.777202	1.29534	0.777202	0.518135	0.777202	0.777202	0.259067	0.518135	0.777202	0.518135	0.777202	1.29534	1.81347	2.07254
Merged-chr15-73610889-2	0.518135	0.518135	0.777202	1.03627	1.29534	1.03627	1.29534	1.29534	1.29534	2.07254	2.84974	3.10881	3.88601	3.36788	2.59067	2.84974	2.33161	1.29534	1.29534	1.03627	0.259067	0.518135	0.518135	0.518135	0.777202	0.777202	1.03627	1.29534	2.07254	2.59067	2.84974	2.84974	3.10881	2.33161	1.5544	0.518135	0.518135	0.518135	0.518135	0.777202	1.5544	1.5544	1.5544	1.81347	1.5544	1.29534	1.29534	1.03627	0.777202
Merged-chr1-40729129-2	0	0	0	0.259067	0.259067	0.259067	0.259067	0.518135	0.777202	1.03627	1.81347	1.5544	1.03627	1.03627	0.518135	0.518135	1.03627	1.03627	1.5544	1.5544	1.29534	1.03627	1.29534	1.29534	1.5544	1.81347	1.5544	1.81347	1.29534	0.777202	0.777202	0.259067	0.259067	0.518135	1.81347	2.33161	2.59067	2.59067	2.33161	1.81347	1.5544	1.81347	2.07254	2.84974	2.33161	2.84974	3.88601	3.62694	3.36788
Merged-chr3-95882258-2	0.259067	0.259067	1.29534	1.29534	1.29534	1.29534	1.29534	0.259067	0.259067	0.259067	0.518135	0.518135	0.518135	0.518135	0.518135	1.11022e-16	1.11022e-16	1.11022e-16	0.259067	0.518135	0.518135	0.518135	1.03627	0.777202	1.03627	1.5544	1.81347	1.29534	1.81347	1.29534	1.03627	1.03627	1.03627	0.518135	4.44089e-16	4.44089e-16	4.44089e-16	4.44089e-16	0.777202	1.29534	1.81347	1.81347	1.81347	1.03627	0.777202	0.259067	0.518135	1.5544	2.07254
Merged-chr3-103076517-4	5.18135	4.14508	5.18135	5.95855	5.95855	6.73575	7.51295	8.29016	7.51295	6.73575	6.21762	5.44041	4.66321	4.66321	4.40415	3.10881	3.62694	4.66321	4.14508	4.66321	5.95855	5.44041	4.40415	6.47668	5.18135	5.44041	6.99482	8.29016	6.99482	6.99482	6.21762	4.66321	3.36788	2.84974	3.88601	3.62694	6.47668	6.47668	5.95855	5.69948	5.18135	2.84974	2.59067	2.84974	1.81347	2.84974	3.36788	3.88601	4.92228
Merged-chr7-135151391-2	0.518135	0.518135	0.259067	0.259067	0.259067	0	0	0	0	0	0.259067	0.777202	0.777202	0.777202	0.777202	0.518135	-1.11022e-16	-1.11022e-16	0.259067	0.259067	0.259067	0.259067	0.518135	0.777202	0.777202	0.777202	0.777202	1.03627	1.03627	1.03627	1.03627	1.03627	0.259067	0.259067	0.259067	0.259067	0.259067	0.259067	0.259067	0.777202	0.777202	0.777202	0.518135	1.29534	0.777202	0.777202	0.777202	1.29534	0.777202
Merged-chr10-17931767-3	-1.11022e-16	0.518135	0.518135	0.518135	0.518135	1.03627	0.777202	0.777202	1.81347	1.5544	2.07254	2.07254	2.33161	1.29534	1.03627	0.518135	0.259067	1.03627	1.03627	1.03627	1.29534	1.5544	0.518135	0.518135	1.29534	1.81347	2.07254	2.59067	3.36788	4.40415	4.66321	4.66321	4.14508	3.88601	3.10881	2.59067	2.33161	2.59067	1.81347	1.29534	0.777202	0.777202	1.81347	2.33161	3.10881	2.84974	3.88601	3.36788	3.36788
Merged-chr12-33364288-2	0	0.777202	0.518135	0.518135	0.259067	0.259067	0.259067	0.259067	0.259067	0.259067	-1.11022e-16	0.259067	0.259067	0.518135	1.03627	1.03627	1.29534	2.07254	1.29534	1.29534	1.03627	0.777202	-4.44089e-16	0.259067	0.259067	0.259067	0.259067	-4.44089e-16	-4.44089e-16	0.259067	0.259067	0.259067	0.259067	0.259067	-4.44089e-16	-4.44089e-16	-4.44089e-16	-4.44089e-16	-4.44089e-16	-4.44089e-16	-4.44089e-16	-4.44089e-16	-4.44089e-16	-4.44089e-16	0.518135	0.518135	0.518135	0.777202	1.03627
Merged-chr11-54352674-2	0	0	1.03627	1.5544	1.81347	2.07254	2.07254	1.5544	1.03627	0.777202	0.777202	0.518135	1.03627	1.81347	1.81347	1.5544	1.5544	2.33161	1.81347	2.07254	3.36788	4.66321	5.69948	5.69948	5.18135	4.14508	2.59067	1.03627	1.03627	2.84974	3.36788	4.92228	5.44041	5.95855	4.66321	5.18135	5.44041	6.21762	6.47668	5.44041	4.14508	2.84974	1.81347	2.07254	3.88601	4.66321	5.69948	5.69948	3.88601
Merged-chr11-54331701-2	0.518135	0.518135	0.518135	0.259067	0.259067	0.518135	0.777202	0.777202	0.777202	0.777202	0.518135	0.259067	-1.11022e-16	-1.11022e-16	-1.11022e-16	-1.11022e-16	-1.11022e-16	0.518135	0.777202	0.777202	0.777202	0.777202	0.259067	-5.55112e-17	-5.55112e-17	0.259067	0.518135	0.518135	0.777202	0.777202	0.518135	0.777202	1.03627	0.777202	0.777202	0.518135	0.777202	1.29534	1.29534	1.81347	2.33161	1.29534	1.29534	1.29534	1.29534	1.03627	1.5544	1.81347	1.81347
Merged-chr18-44336055-4	2.07254	2.07254	2.07254	3.62694	4.14508	3.62694	4.14508	4.66321	2.33161	3.10881	3.10881	2.84974	3.10881	3.88601	5.18135	5.18135	5.18135	4.14508	3.36788	1.29534	2.33161	2.33161	2.59067	2.59067	2.07254	2.33161	2.59067	2.84974	3.10881	3.10881	2.59067	2.59067	3.10881	2.33161	2.07254	1.81347	1.03627	0.259067	1.03627	1.03627	1.03627	1.03627	1.29534	0.518135	0.777202	0.518135	0.777202	0.518135	0.518135
Merged-chr18-44344101-2	1.03627	1.29534	1.81347	1.29534	1.29534	1.5544	2.07254	2.59067	2.84974	2.33161	2.07254	1.29534	0.777202	0.518135	0.777202	1.03627	0.777202	1.03627	1.81347	2.07254	1.5544	1.5544	1.03627	0.777202	0.777202	1.03627	1.03627	1.29534	2.33161	1.81347	2.84974	2.84974	2.33161	1.5544	1.81347	0.777202	0.777202	1.03627	1.5544	1.5544	1.29534	1.81347	2.33161	1.5544	1.81347	3.10881	2.84974	3.10881	3.36788
Merged-chr13-59639697-2	2.07254	2.33161	2.07254	1.29534	1.29534	1.5544	0.518135	0.777202	1.03627	2.33161	1.81347	1.81347	1.29534	0	0.259067	0.259067	0.259067	0.518135	0.518135	0.259067	0.259067	0.259067	0.777202	1.03627	1.03627	0.777202	0.777202	0.518135	0.259067	0.259067	0.777202	0.777202	0.777202	1.03627	1.03627	0.518135	0.777202	0.518135	0.518135	0.518135	0.518135	0.259067	0.259067	0.259067	0.259067	0.259067	0.259067	0.259067	0.259067
Merged-chr18-65393407-2	1.03627	0.518135	0.777202	0.777202	0.777202	0.777202	1.03627	1.03627	1.03627	2.33161	2.59067	2.59067	2.33161	3.10881	2.33161	2.59067	3.36788	3.36788	4.66321	5.44041	6.73575	7.51295	8.54922	6.73575	7.51295	8.54922	7.77202	6.47668	6.21762	4.66321	3.10881	3.62694	4.14508	4.66321	3.62694	4.92228	5.44041	5.95855	4.92228	6.47668	4.66321	4.40415	4.66321	5.18135	5.18135	5.69948	5.44041	4.92228	3.62694
Merged-chr18-65382260-2	0.259067	0.777202	0.777202	0.518135	1.03627	1.03627	1.03627	1.29534	1.29534	1.03627	1.03627	0.518135	0.518135	0.518135	0.777202	0.777202	0.777202	1.03627	1.29534	0.777202	1.29534	1.5544	0.777202	0.777202	0.777202	0	0.518135	0.777202	1.29534	1.81347	2.33161	2.33161	2.07254	2.59067	2.59067	1.81347	1.81347	1.5544	0.518135	0.259067	0.259067	0.259067	0.518135	1.81347	2.07254	2.84974	3.62694	3.62694	2.59067
Merged-chr8-88316442-2	3.10881	2.33161	2.07254	1.5544	1.5544	1.29534	1.5544	1.29534	0.518135	0.777202	1.03627	1.03627	1.03627	1.03627	0.518135	0.259067	-2.22045e-16	-2.22045e-16	-2.22045e-16	0.259067	0.777202	0.777202	0.777202	0.518135	0.518135	0.518135	0.518135	0.518135	0.259067	0.259067	-3.33067e-16	-3.33067e-16	-3.33067e-16	-3.33067e-16	0.518135	1.03627	1.29534	1.5544	2.07254	1.5544	1.5544	1.29534	1.03627	0.518135	0	0	0	0.259067	0.777202
Merged-chr1-120116244-2	1.5544	2.07254	2.07254	1.5544	1.5544	0.518135	0.259067	0.259067	0.518135	0.518135	0.518135	0.259067	0.518135	0.259067	0.259067	0.259067	-1.11022e-16	-1.11022e-16	-1.11022e-16	-1.11022e-16	-1.11022e-16	-1.11022e-16	-1.11022e-16	-1.11022e-16	0.259067	0.259067	0.259067	0.259067	0.518135	0.777202	0.777202	0.777202	1.03627	1.29534	0.777202	1.03627	1.29534	1.03627	0.777202	0.777202	1.5544	1.5544	1.81347	1.81347	2.07254	1.29534	1.03627	1.03627	0.259067
Merged-chr11-104250519-2	1.03627	0.777202	1.5544	2.07254	3.10881	3.36788	4.14508	4.14508	3.62694	3.36788	3.62694	3.10881	2.59067	1.81347	1.29534	0.259067	0.259067	1.29534	1.81347	2.33161	2.59067	3.88601	3.36788	2.84974	2.59067	3.10881	1.5544	1.29534	1.81347	1.5544	1.29534	1.03627	1.03627	1.5544	1.29534	1.5544	1.81347	1.81347	0.777202	0.777202	0.777202	0.518135	0.518135	0.518135	0.518135	0.518135	1.03627	1.5544	1.81347
Merged-chr11-104237166-2	2.84974	3.62694	2.84974	3.36788	3.10881	2.84974	1.81347	2.33161	2.07254	2.33161	2.84974	2.84974	1.81347	2.84974	3.10881	2.84974	3.36788	3.62694	2.59067	2.07254	1.81347	1.29534	1.5544	1.03627	1.5544	1.29534	1.5544	1.03627	1.29534	1.29534	1.81347	1.81347	1.5544	1.5544	1.03627	0.259067	0.518135	1.03627	1.03627	1.81347	1.5544	1.5544	1.03627	1.81347	1.03627	1.5544	1.81347	1.81347	1.81347
Merged-chr7-74422634-2	0.518135	1.11022e-16	1.11022e-16	1.11022e-16	1.11022e-16	0.259067	0.259067	0.518135	0.777202	0.777202	0.518135	0.518135	0.518135	0.518135	0.777202	1.03627	1.29534	1.03627	0.777202	1.03627	0.777202	0.518135	0.518135	0.777202	0.518135	0.777202	0.777202	1.03627	0.777202	1.03627	0.777202	0.777202	0.518135	1.03627	1.03627	1.03627	1.03627	0.518135	1.03627	1.29534	1.81347	2.84974	3.62694	4.40415	4.92228	5.44041	4.92228	4.40415	3.62694
Merged-chr11-120949830-3	2.59067	4.92228	5.18135	6.21762	6.73575	7.51295	6.73575	8.54922	7.77202	9.58549	10.6218	10.1036	12.1762	13.4715	12.6943	13.2124	12.6943	8.80829	8.03109	6.21762	4.14508	3.88601	3.88601	3.88601	4.66321	6.21762	6.73575	8.29016	10.6218	10.6218	10.1036	9.06736	8.80829	8.03109	7.77202	6.47668	7.25389	7.77202	6.73575	7.25389	7.25389	7.51295	8.80829	9.58549	10.6218	9.84456	10.3627	10.6218	9.58549
Merged-chr5-67824067-3	2.33161	3.36788	3.88601	3.10881	2.59067	2.33161	1.29534	1.5544	1.81347	1.5544	1.5544	1.81347	1.81347	1.81347	3.10881	2.59067	2.59067	2.07254	1.81347	0.518135	1.03627	0.777202	1.29534	1.81347	2.33161	2.33161	2.07254	1.5544	1.29534	0.777202	0.518135	1.03627	0.777202	1.5544	2.07254	1.81347	2.07254	2.07254	1.81347	2.33161	2.59067	2.33161	2.59067	2.59067	1.5544	1.03627	1.03627	1.29534	1.29534
Merged-chr5-67706930-2	0	0.777202	0.777202	0.259067	0.259067	0.777202	0.777202	1.03627	0.777202	0.777202	0.777202	1.03627	1.03627	1.5544	1.5544	1.03627	0.518135	0.518135	-2.22045e-16	-2.22045e-16	-2.22045e-16	0.259067	0.259067	0.777202	1.03627	1.03627	1.03627	1.29534	0.518135	0.777202	0.777202	0.518135	0.518135	0.777202	0.518135	0.518135	0.518135	0.518135	1.29534	1.5544	2.33161	2.07254	1.81347	2.07254	2.33161	1.81347	1.81347	2.33161	3.88601
Merged-chr5-67795406-2	0	1.29534	1.5544	2.07254	2.33161	2.33161	1.81347	1.03627	1.03627	0.259067	0.777202	1.29534	1.29534	1.03627	1.03627	0.518135	0	0	0.259067	0.259067	0.259067	1.29534	1.5544	1.81347	2.07254	2.59067	2.07254	2.07254	2.07254	2.59067	2.59067	2.33161	2.07254	1.29534	1.5544	1.29534	1.29534	2.59067	3.62694	3.36788	4.92228	6.21762	5.95855	4.92228	4.92228	3.10881	2.07254	1.03627	0.518135
Merged-chr4-134317723-2	4.92228	4.66321	4.40415	3.62694	2.84974	1.81347	1.03627	1.03627	1.03627	0.777202	0.518135	0.518135	0.777202	0.259067	0.259067	0.518135	1.03627	1.29534	2.33161	2.84974	3.10881	3.62694	3.36788	2.84974	2.84974	1.81347	1.29534	1.81347	2.84974	2.33161	2.33161	3.62694	4.14508	3.10881	3.88601	4.66321	4.66321	4.40415	4.92228	4.92228	4.40415	4.66321	4.40415	4.40415	4.92228	5.44041	4.66321	5.18135	6.21762
Merged-chr7-64265941-2	0	1.03627	0.518135	1.03627	0.518135	0.518135	1.03627	1.03627	0.518135	0.518135	0.518135	-2.22045e-16	-2.22045e-16	-2.22045e-16	-2.22045e-16	-2.22045e-16	-2.22045e-16	-2.22045e-16	-2.22045e-16	-2.22045e-16	-2.22045e-16	-2.22045e-16	-2.22045e-16	-2.22045e-16	-2.22045e-16	-2.22045e-16	-2.22045e-16	-2.22045e-16	-2.22045e-16	0.518135	0.777202	0.777202	0.777202	0.777202	0.259067	-2.77556e-16	-2.77556e-16	-2.77556e-16	-2.77556e-16	0.777202	1.03627	1.03627	1.5544	1.81347	1.81347	2.33161	4.14508	3.62694	5.69948
Merged-chr1-155952578-2	0.777202	0.777202	1.29534	1.03627	1.5544	1.29534	1.03627	0.777202	1.03627	0.259067	0.259067	0.259067	0.518135	0.777202	0.777202	0.777202	0.777202	0.777202	0.259067	0.259067	-2.77556e-16	0.518135	0.518135	1.29534	1.29534	1.81347	1.29534	1.29534	0.518135	0.777202	0.259067	0.259067	0.518135	0.777202	0.777202	0.777202	0.777202	0.518135	0.259067	0.777202	1.03627	1.29534	1.5544	1.5544	0.777202	1.81347	2.59067	2.59067	3.62694
Merged-chr3-97801563-2	3.36788	2.84974	1.81347	2.33161	2.07254	1.81347	2.07254	2.33161	1.5544	1.5544	2.07254	2.33161	3.62694	3.62694	3.88601	3.36788	2.59067	2.07254	3.36788	5.44041	5.44041	6.73575	7.51295	5.69948	4.66321	4.40415	3.36788	2.07254	2.84974	2.33161	2.33161	2.07254	3.10881	3.10881	3.36788	3.10881	2.59067	1.29534	0.777202	1.5544	1.81347	3.62694	3.88601	4.66321	4.40415	4.40415	3.10881	2.84974	2.33161
Merged-chr3-97820892-6	3.62694	2.59067	3.62694	3.36788	3.62694	4.14508	4.14508	3.36788	2.84974	3.36788	3.10881	3.62694	3.88601	2.84974	2.33161	0.777202	0.777202	1.29534	1.29534	1.29534	1.81347	2.07254	1.29534	1.29534	2.07254	2.07254	3.62694	4.92228	6.99482	8.03109	8.03109	6.73575	6.21762	4.66321	4.40415	4.66321	3.88601	4.40415	3.88601	4.14508	4.14508	4.92228	5.69948	6.73575	6.99482	6.47668	5.44041	5.95855	4.40415
Merged-chr3-97794516-3	0.259067	0.259067	0.518135	1.03627	1.03627	1.5544	1.5544	1.5544	1.03627	1.03627	0.259067	0.259067	1.29534	1.81347	2.07254	2.07254	1.5544	0.518135	0.518135	0.259067	0.259067	0.518135	0.259067	0.259067	0.518135	0.518135	0.259067	0.259067	0.518135	0.259067	1.03627	1.29534	1.29534	1.29534	1.29534	1.29534	1.29534	2.07254	1.81347	2.07254	1.81347	1.81347	1.81347	1.81347	1.81347	1.5544	1.29534	0.518135	1.03627
Merged-chr9-60317538-2	2.33161	2.59067	2.33161	1.5544	0.777202	0.259067	-2.77556e-16	-2.77556e-16	0.259067	0.259067	0.259067	0.259067	0.777202	0.518135	0.518135	0.518135	0.518135	-3.33067e-16	0.518135	0.777202	0.777202	0.777202	0.777202	-2.22045e-16	-2.22045e-16	-2.22045e-16	-2.22045e-16	0.259067	0.259067	0.259067	0.518135	0.777202	0.518135	0.777202	1.03627	1.81347	2.33161	3.36788	3.88601	2.84974	3.10881	2.59067	1.81347	1.5544	2.33161	2.59067	3.10881	3.62694	3.36788
Merged-chr8-40614356-3	1.81347	1.5544	0.777202	0.518135	0.518135	0.259067	0.518135	1.03627	0.777202	0.777202	0.518135	0.777202	0.259067	0.259067	0.259067	0.259067	-2.77556e-16	-2.77556e-16	-2.77556e-16	-2.77556e-16	-2.77556e-16	0.259067	0.259067	0.259067	0.259067	0.259067	0.518135	1.03627	1.03627	1.03627	1.81347	1.29534	0.777202	0.777202	1.81347	2.07254	2.07254	2.07254	3.10881	2.07254	1.5544	1.5544	1.29534	1.29534	2.07254	1.5544	1.5544	2.07254	0.777202
Merged-chr4-155071333-2	3.62694	3.36788	2.33161	1.81347	1.29534	1.29534	1.03627	0.777202	1.03627	1.29534	0.777202	0.777202	0.777202	0.777202	0.777202	1.03627	1.03627	2.33161	1.5544	2.07254	2.07254	2.33161	2.33161	2.33161	2.33161	2.07254	1.5544	1.03627	1.03627	1.03627	1.29534	1.03627	1.03627	0.777202	1.03627	0.777202	1.29534	1.29534	1.29534	1.29534	1.03627	1.03627	1.03627	1.29534	1.5544	1.5544	1.5544	1.29534	1.03627
Merged-chr1-72450919-2	0	0	0	0	0	0	0	0	0.259067	0.518135	0.518135	0.518135	0.518135	0.259067	0	0	0	0	0	0.259067	0.518135	0.518135	0.777202	1.03627	0.518135	0.777202	0.777202	0.518135	0.259067	0.259067	-1.11022e-16	-1.11022e-16	-1.11022e-16	-1.11022e-16	-1.11022e-16	-1.11022e-16	-1.11022e-16	-1.11022e-16	-1.11022e-16	-1.11022e-16	-1.11022e-16	-1.11022e-16	-1.11022e-16	0.259067	0.259067	0.777202	1.5544	2.07254	2.07254
Merged-chr1-72439239-2	0	0	0	0	0	0	0	0	0	0	0	0	0	0	0	0	0	0	0	0	0.259067	0.518135	0.518135	0.518135	0.518135	0	0	0	0	0	0	0	0	0.259067	0.259067	0.259067	0.259067	0.518135	0.518135	1.03627	1.29534	2.07254	2.33161	2.84974	3.10881	3.10881	5.18135	5.18135	5.44041
Merged-chr19-29267050-2	3.36788	3.10881	4.14508	6.47668	6.73575	7.77202	8.29016	8.03109	6.47668	5.44041	5.44041	4.66321	4.66321	5.18135	8.80829	8.80829	8.54922	9.58549	10.3627	8.03109	6.73575	8.29016	9.32642	7.77202	6.99482	7.77202	6.21762	4.92228	5.18135	6.21762	5.95855	4.40415	5.44041	3.88601	3.36788	2.59067	3.62694	2.84974	4.40415	3.88601	3.62694	3.36788	3.88601	4.40415	4.40415	5.69948	5.18135	4.92228	3.36788
Merged-chr10-91166184-2	1.29534	1.29534	1.29534	1.29534	1.29534	1.03627	1.03627	1.03627	1.29534	1.03627	0.518135	1.03627	1.03627	1.03627	0.777202	0.518135	0.777202	0.777202	0.518135	0.518135	0.518135	-1.11022e-16	-1.11022e-16	0.259067	0.259067	0.259067	0.518135	0.777202	0.518135	0.518135	0.518135	0.259067	-1.11022e-16	-1.11022e-16	-1.11022e-16	-1.11022e-16	-1.11022e-16	0.259067	0.777202	1.29534	1.29534	1.81347	1.5544	1.29534	2.59067	2.59067	2.07254	2.07254	2.33161
Merged-chr2-91834875-2	0	1.03627	0.777202	0.518135	0.518135	0.518135	0.518135	1.29534	1.81347	1.81347	3.36788	3.62694	3.10881	2.84974	2.33161	1.29534	1.29534	1.5544	1.03627	1.81347	2.07254	2.33161	3.36788	3.62694	2.84974	2.33161	1.03627	0.518135	0.259067	0.259067	0.777202	0.777202	0.518135	0.518135	1.03627	0.518135	0.518135	0.518135	0.518135	0.259067	0.259067	0.777202	0.777202	0.777202	0.518135	0.259067	-3.33067e-16	-3.33067e-16	0.259067
Merged-chr3-116369446-2	0.259067	0.259067	0.518135	0.518135	1.03627	0.777202	0.777202	0.518135	0.518135	0.518135	1.03627	1.29534	1.81347	1.81347	1.5544	1.03627	0.777202	0.518135	0.777202	0.777202	0.777202	1.29534	1.03627	1.29534	1.5544	1.81347	1.81347	3.10881	2.33161	2.07254	2.59067	2.33161	2.84974	3.88601	4.66321	4.66321	5.18135	6.73575	5.95855	4.92228	4.66321	2.59067	0.777202	1.03627	3.36788	4.40415	5.18135	5.69948	4.92228
Merged-chr3-116351373-3	3.36788	3.10881	2.33161	1.5544	0.777202	0.777202	1.03627	1.5544	1.5544	2.07254	2.07254	1.5544	1.03627	1.03627	0.777202	1.03627	1.5544	2.33161	2.84974	2.33161	2.07254	1.5544	1.03627	0.518135	0.518135	1.03627	0.777202	1.03627	1.81347	1.81347	1.29534	1.5544	1.03627	1.03627	1.03627	1.03627	1.03627	1.03627	0.518135	0.518135	0.518135	0.259067	0.518135	0.518135	0.518135	0.518135	0.518135	0.518135	1.03627
Merged-chr5-54031205-2	1.03627	1.29534	1.29534	1.29534	0.777202	0.777202	0.777202	0.518135	1.03627	1.5544	1.5544	1.81347	1.81347	1.5544	1.03627	1.03627	0.777202	1.03627	1.03627	0.777202	0.777202	0.777202	0.518135	0.259067	0.259067	0.777202	1.29534	1.5544	1.5544	2.07254	1.81347	1.81347	1.5544	1.29534	0.777202	0.777202	0.259067	0.518135	0.777202	1.5544	1.5544	2.84974	3.10881	2.84974	3.10881	3.62694	2.07254	2.59067	2.33161
Merged-chr5-54089120-2	0	1.81347	1.03627	0.777202	1.03627	1.29534	1.5544	2.33161	1.5544	1.81347	1.81347	1.81347	1.03627	1.5544	1.03627	1.03627	0.777202	0.777202	1.03627	1.5544	2.59067	3.10881	3.10881	2.84974	3.10881	2.59067	2.33161	2.33161	2.33161	2.07254	1.81347	2.33161	3.62694	4.40415	4.40415	4.40415	5.69948	5.44041	5.44041	6.99482	6.73575	5.69948	4.92228	3.62694	2.07254	2.07254	2.84974	2.59067	2.84974
Merged-chr13-12250126-2	0	0	0.518135	0.259067	0.518135	0.518135	0.518135	0.777202	0.777202	0.259067	0.259067	0.259067	-5.55112e-17	0.518135	0.777202	0.777202	1.03627	1.03627	0.518135	0.259067	0.259067	0	0	0	0	0	0	0	0	0	0	0	0	0	0.777202	1.03627	1.5544	1.5544	1.5544	0.777202	0.259067	-5.55112e-17	-5.55112e-17	-5.55112e-17	0.259067	0.259067	0.518135	0.518135	1.5544
Merged-chr4-46811754-3	0.259067	0.259067	0.777202	0.518135	1.5544	1.5544	1.5544	2.07254	1.81347	1.5544	2.07254	1.5544	1.03627	1.5544	1.81347	1.29534	1.81347	1.81347	1.81347	1.81347	1.81347	2.59067	2.59067	2.33161	2.33161	2.59067	1.5544	1.5544	2.07254	2.07254	1.81347	3.36788	3.10881	2.59067	2.07254	2.59067	1.29534	1.29534	0.777202	0.777202	-1.11022e-16	-1.11022e-16	-1.11022e-16	0.259067	0.259067	0.518135	0.518135	1.03627	0.777202
Merged-chr4-46792878-2	0	0	0	0	0	0	0	0	0	0	0	0	0.259067	0.259067	0.259067	0.259067	1.03627	1.5544	1.81347	2.07254	2.07254	1.29534	0.518135	0.259067	0.518135	0.777202	0.777202	1.03627	0.777202	0.518135	0.259067	0.259067	1.11022e-16	1.03627	1.03627	1.29534	1.29534	1.5544	0.777202	1.29534	1.29534	1.5544	1.29534	1.29534	0.518135	0.518135	0.518135	0.259067	0.259067
Merged-chr10-36628923-2	0	0	0	0	0.259067	0.259067	0.259067	0.259067	0.259067	0	0	0	0	0.259067	0.259067	0.259067	0.259067	0.259067	0	0	0	0	0	0.518135	0.518135	0.777202	0.777202	0.777202	0.777202	1.03627	0.777202	1.03627	0.518135	0.259067	0.777202	1.29534	1.03627	1.29534	1.29534	1.03627	1.03627	3.36788	3.62694	4.14508	5.18135	5.95855	3.88601	4.40415	5.95855
Merged-chr14-32533180-2	0.777202	0.777202	0.777202	0.777202	1.03627	0.518135	0.777202	0.777202	0.777202	0.777202	0.518135	0.518135	0.518135	0.259067	-1.11022e-16	-1.11022e-16	1.03627	1.29534	1.29534	1.29534	2.07254	1.5544	1.81347	2.59067	3.10881	3.62694	3.36788	2.84974	3.62694	3.62694	2.59067	2.33161	2.59067	2.07254	1.29534	1.29534	1.5544	2.07254	1.29534	1.5544	1.5544	1.29534	1.03627	1.29534	1.29534	1.81347	1.81347	1.5544	1.81347
Merged-chr9-67248465-2	0	0	0.259067	0.259067	0.259067	0.259067	0.259067	0.518135	0.518135	0.518135	0.518135	1.29534	0.777202	0.777202	0.777202	0.518135	-1.11022e-16	-1.11022e-16	0.259067	0.777202	0.777202	0.777202	0.777202	0.259067	0.259067	0.259067	0.259067	0.777202	1.03627	0.777202	1.29534	1.5544	1.5544	1.29534	1.29534	1.29534	1.03627	1.5544	1.5544	1.29534	1.03627	0.518135	0.777202	1.5544	1.81347	2.33161	3.10881	2.59067	2.84974
Merged-chr19-43155697-2	0	0	0	0	0	0.259067	0.259067	0.259067	0.777202	0.777202	0.777202	0.777202	0.259067	0.518135	1.03627	0.777202	0.777202	1.03627	0.777202	0.259067	0.259067	-2.77556e-16	0.259067	0.518135	0.518135	0.518135	0.518135	0.518135	1.03627	1.03627	1.03627	1.29534	1.29534	0.518135	0.518135	0.518135	-1.11022e-16	-1.11022e-16	-1.11022e-16	-1.11022e-16	-1.11022e-16	-1.11022e-16	-1.11022e-16	-1.11022e-16	-1.11022e-16	0.518135	0.518135	2.07254	2.84974
Merged-chr14-101518264-2	0	0	0	0	0	0	0	0	0.259067	0.259067	0.518135	0.518135	0.518135	0.518135	0.518135	0.777202	1.03627	1.03627	1.81347	2.33161	2.59067	3.62694	3.62694	3.62694	3.36788	3.36788	2.33161	1.81347	1.5544	1.29534	0.518135	0.777202	0.518135	1.03627	1.03627	1.29534	1.81347	1.81347	1.29534	1.81347	2.07254	1.81347	1.81347	1.5544	1.5544	1.5544	2.59067	4.92228	6.21762
Merged-chr3-19645584-2	0	0.259067	0.259067	0.259067	0.259067	0.259067	0.259067	0.259067	0.259067	0.259067	0.259067	0.518135	1.03627	1.81347	2.33161	2.07254	2.84974	3.10881	4.40415	5.69948	6.99482	6.47668	6.99482	4.66321	3.88601	2.84974	2.59067	1.81347	2.33161	2.84974	3.10881	3.10881	2.59067	3.10881	2.84974	3.10881	3.62694	4.14508	3.62694	3.88601	4.40415	5.69948	6.47668	6.21762	6.73575	7.25389	5.69948	3.88601	4.40415
Merged-chr9-75234387-2	2.07254	2.33161	2.33161	2.33161	2.84974	3.36788	4.66321	5.18135	4.92228	4.66321	4.66321	3.62694	3.62694	5.18135	4.92228	4.14508	4.66321	4.40415	3.88601	4.40415	3.88601	2.84974	1.81347	1.03627	1.03627	2.07254	2.84974	3.36788	2.84974	3.10881	2.59067	2.07254	1.5544	1.5544	0.777202	0.259067	0.518135	0.518135	1.29534	1.5544	2.33161	2.07254	1.81347	1.81347	1.5544	1.81347	2.07254	2.59067	2.07254
Merged-chr10-9866892-2	0.777202	0.777202	1.03627	1.03627	0.518135	0.518135	0.518135	0.259067	0	0	0.518135	0.777202	1.03627	1.03627	1.03627	1.03627	1.03627	0.777202	1.03627	0.777202	1.03627	1.81347	2.07254	1.81347	1.81347	0.518135	0.259067	1.11022e-16	1.11022e-16	1.11022e-16	1.11022e-16	1.11022e-16	1.11022e-16	1.11022e-16	0.259067	0.259067	0.259067	0.259067	1.11022e-16	1.11022e-16	1.11022e-16	1.11022e-16	0.777202	2.07254	2.59067	2.84974	3.10881	2.33161	1.5544
Merged-chr7-73477814-2	1.29534	1.81347	1.29534	1.29534	1.5544	1.5544	1.29534	1.5544	1.29534	1.81347	1.81347	1.81347	2.33161	1.5544	1.29534	1.29534	2.07254	2.33161	2.84974	3.36788	3.88601	3.88601	3.10881	3.88601	5.44041	6.21762	9.06736	10.3627	9.06736	9.84456	8.03109	5.18135	5.69948	4.66321	4.40415	4.66321	5.95855	6.47668	7.51295	8.80829	8.29016	8.03109	6.47668	6.47668	4.66321	4.92228	6.21762	6.99482	6.99482
Merged-chr13-77154642-2	0	0.518135	1.03627	1.03627	1.29534	1.29534	0.518135	0.777202	0.777202	0.518135	0.518135	0.777202	0.259067	0.518135	0.518135	0.518135	0.259067	1.11022e-16	1.11022e-16	1.11022e-16	1.11022e-16	1.11022e-16	1.11022e-16	1.11022e-16	0.518135	0.518135	0.518135	0.518135	0.777202	0.259067	0.518135	0.518135	0.777202	0.518135	0.518135	0.259067	0.259067	0.518135	0.518135	1.03627	1.29534	1.29534	0.777202	0.777202	1.03627	1.29534	1.81347	2.07254	2.07254
Merged-chr18-36350905-3	0	0	0.259067	0.259067	1.03627	1.03627	1.5544	1.81347	1.81347	2.07254	2.07254	1.81347	2.33161	2.33161	2.59067	4.40415	5.18135	8.03109	11.1399	13.4715	13.4715	15.285	13.7306	12.4352	10.6218	9.32642	8.29016	7.25389	7.25389	7.77202	6.99482	8.03109	9.58549	10.3627	11.399	12.6943	10.3627	10.8808	9.58549	7.51295	6.73575	8.29016	6.99482	5.69948	6.21762	5.69948	5.95855	6.21762	6.47668
Merged-chr18-36363093-3	0.518135	0.518135	-2.22045e-16	-2.22045e-16	0.518135	0.777202	0.777202	0.777202	0.777202	0.777202	1.03627	1.29534	1.81347	1.81347	1.29534	1.03627	0.777202	0.518135	0.777202	1.29534	2.07254	1.81347	1.81347	1.81347	1.29534	0.259067	0.259067	0.518135	0.518135	1.03627	1.03627	1.29534	2.07254	2.07254	2.33161	2.33161	3.88601	3.62694	4.14508	3.62694	3.62694	1.81347	0.777202	0.777202	0.777202	1.03627	3.10881	3.88601	5.69948
Merged-chr18-36385371-3	2.07254	1.5544	1.5544	1.5544	1.81347	1.03627	1.03627	1.5544	2.07254	2.07254	2.59067	3.88601	4.14508	4.40415	5.95855	6.21762	5.69948	4.40415	4.40415	3.10881	3.10881	4.14508	4.66321	4.14508	4.66321	5.95855	4.92228	5.18135	5.69948	5.95855	5.18135	4.14508	4.14508	3.10881	1.5544	0.777202	2.33161	2.07254	2.59067	3.10881	3.36788	2.84974	3.10881	3.10881	2.84974	3.62694	3.62694	3.36788	3.88601
Merged-chr9-14596989-2	2.84974	2.07254	2.07254	2.07254	0.777202	0.777202	1.03627	1.29534	1.03627	0.777202	1.03627	1.03627	1.81347	2.07254	3.10881	3.10881	2.33161	2.33161	2.07254	1.03627	1.03627	1.03627	1.29534	1.5544	1.29534	1.29534	1.29534	1.5544	2.07254	1.81347	1.81347	1.29534	0.518135	0.259067	0.777202	1.29534	1.5544	2.59067	2.07254	2.84974	3.36788	3.62694	2.59067	2.84974	2.33161	1.5544	1.5544	2.84974	3.10881
Merged-chr15-7885560-2	0	0.259067	1.03627	1.29534	1.5544	1.29534	1.29534	0.518135	0.259067	1.11022e-16	0.259067	0.259067	0.259067	0.518135	0.518135	0.259067	0.259067	0.259067	1.11022e-16	1.11022e-16	0.518135	0.777202	1.03627	1.5544	1.5544	1.03627	0.777202	0.518135	0.518135	0.518135	0.518135	0.518135	0.259067	1.11022e-16	1.11022e-16	1.29534	1.5544	2.33161	2.84974	2.07254	1.5544	1.81347	1.03627	1.03627	1.81347	2.07254	3.36788	3.88601	3.10881
Merged-chr5-32361358-2	0.518135	0.259067	0.259067	0.259067	0.259067	0.777202	0.777202	0.777202	0.777202	0.777202	0	0	0.259067	0.518135	0.518135	0.518135	0.518135	0	0.777202	0.777202	0.777202	1.5544	1.29534	0.777202	1.03627	1.5544	1.81347	2.59067	2.59067	2.59067	3.36788	2.84974	2.59067	2.59067	2.07254	1.5544	1.5544	2.59067	2.59067	2.59067	2.59067	2.59067	1.81347	2.07254	2.59067	2.59067	2.84974	2.59067	2.59067
Merged-chr13-46418847-3	1.03627	1.03627	0.518135	0.259067	0.259067	0.518135	0.777202	1.29534	1.5544	1.5544	1.29534	1.03627	0.518135	0.259067	0.777202	1.5544	1.81347	2.59067	3.36788	4.14508	3.62694	5.18135	6.47668	6.99482	5.95855	5.95855	5.18135	3.62694	4.40415	5.69948	5.95855	8.80829	9.84456	10.1036	10.3627	9.58549	8.80829	7.77202	6.99482	5.95855	6.47668	4.66321	4.40415	5.18135	5.18135	4.66321	4.92228	4.92228	2.84974
Merged-chr14-7900371-2	0	0	0	0	0	0	0	0	0	0	0	0	0	0	0	0	0	0	0	0	0	0	0	0	0.259067	0.518135	0.518135	0.518135	0.518135	0	0.777202	0.777202	0.777202	0.777202	0.777202	0	0	0	0.518135	0.518135	0.518135	0.518135	0.518135	0.777202	1.81347	3.36788	4.40415	4.40415	3.88601
Merged-chr10-107568326-2	0	0	0	0.777202	1.29534	1.29534	2.07254	2.33161	1.5544	1.03627	1.03627	0.259067	0.259067	0.259067	0.518135	0.518135	0.518135	0.518135	0.518135	0.518135	0.518135	0.259067	0.259067	0.259067	-1.11022e-16	0.259067	0.777202	0.777202	0.777202	0.777202	0.518135	-1.11022e-16	0.259067	0.259067	0.518135	0.777202	0.777202	0.518135	0.777202	0.777202	0.777202	0.777202	0.777202	1.03627	0.777202	0.777202	0.518135	0.777202	0.777202
Merged-chr10-107563077-2	0	0	0	0	0	0	0	0	0	0	0	0	0	0	0	0	0	0	0	0	0	0	0	0	0	0.259067	0.259067	0.259067	0.259067	0.259067	0	0	0	0	0	0.259067	1.03627	1.81347	1.81347	2.59067	3.10881	2.59067	1.81347	1.81347	0.777202	-2.22045e-16	0.259067	1.03627	1.29534
Merged-chr12-70015927-2	1.03627	0.259067	0.259067	0.259067	0.259067	0.518135	0.518135	0.518135	0.518135	0.259067	1.11022e-16	1.11022e-16	1.11022e-16	0.518135	0.518135	0.518135	0.777202	0.777202	0.259067	0.259067	0.518135	0.518135	0.518135	0.518135	0.518135	0.259067	1.11022e-16	1.11022e-16	0.259067	0.518135	1.03627	1.29534	1.81347	1.81347	1.81347	1.81347	2.07254	1.5544	1.29534	1.5544	1.29534	1.81347	1.81347	1.81347	1.5544	1.29534	0.777202	0.518135	0.777202
Merged-chr4-151411936-2	0	0	1.29534	0.518135	0.518135	0.518135	0.518135	0.259067	0.518135	0.518135	0.518135	0.259067	0.259067	0.518135	0.518135	0.518135	0.518135	0.259067	-1.11022e-16	-1.11022e-16	-1.11022e-16	-1.11022e-16	-1.11022e-16	-1.11022e-16	0.259067	0.259067	0.518135	0.518135	1.03627	1.03627	1.29534	1.29534	1.29534	0.777202	0.259067	0.259067	0.259067	0.259067	-5.55112e-17	-5.55112e-17	-5.55112e-17	-5.55112e-17	-5.55112e-17	-5.55112e-17	-5.55112e-17	0.259067	0.259067	0.259067	0.518135
Merged-chr4-151405138-2	0.777202	0.777202	0.259067	0.518135	0.518135	0.259067	0.777202	0.777202	0.518135	0.518135	0.518135	0.259067	0.259067	0.259067	0.259067	0.259067	-1.11022e-16	-1.11022e-16	-1.11022e-16	-1.11022e-16	-1.11022e-16	-1.11022e-16	-1.11022e-16	-1.11022e-16	-1.11022e-16	-1.11022e-16	0.259067	0.518135	0.518135	0.518135	0.518135	0.518135	0.259067	0.259067	0.259067	0.259067	-1.11022e-16	-1.11022e-16	0.518135	0.518135	0.518135	0.777202	0.777202	0.518135	1.03627	1.5544	1.81347	1.81347	2.07254
Merged-chr15-81128313-2	0	0.777202	0.518135	1.03627	1.03627	1.03627	0.518135	-2.22045e-16	-2.22045e-16	-2.22045e-16	-2.22045e-16	0.259067	0.259067	0.777202	0.777202	0.777202	0.518135	0.518135	-3.33067e-16	-3.33067e-16	0.518135	0.518135	0.518135	0.518135	1.03627	1.03627	1.03627	1.03627	0.777202	0.777202	0.518135	0.518135	0.777202	0.777202	0.777202	0.518135	0.518135	0.259067	-3.33067e-16	0.259067	0.259067	0.259067	0.518135	0.518135	0.518135	0.777202	0.777202	0.518135	0.518135
Merged-chr8-76972947-2	0	0	0	0	0	0	0	0	0	0	0	0	0.259067	1.03627	1.03627	1.03627	1.5544	1.29534	0.518135	0.518135	0.777202	0.259067	0.259067	0.259067	0.259067	0.259067	0.777202	0.777202	1.03627	2.07254	2.07254	1.5544	1.81347	1.5544	0.518135	0.518135	0.518135	0.518135	1.03627	1.03627	1.03627	2.33161	3.36788	3.36788	3.36788	3.10881	2.33161	1.5544	1.29534
Merged-chr17-71025111-2	6.21762	6.47668	5.44041	4.66321	3.36788	4.40415	3.10881	3.10881	4.14508	4.92228	3.88601	4.66321	5.18135	5.95855	6.21762	5.95855	5.69948	4.92228	4.92228	5.95855	7.25389	8.03109	8.80829	8.29016	7.51295	5.18135	5.95855	6.47668	7.25389	6.21762	6.99482	5.95855	4.40415	3.88601	4.92228	4.40415	4.14508	5.18135	4.14508	3.10881	3.10881	3.10881	2.33161	3.36788	3.62694	3.88601	4.40415	4.66321	4.66321
Merged-chr17-71039384-2	0	1.03627	1.5544	2.07254	1.5544	1.5544	1.29534	0.259067	0.259067	1.03627	1.29534	1.81347	1.81347	1.29534	1.03627	0.518135	-2.22045e-16	0.259067	0.259067	0.518135	0.777202	1.03627	1.29534	2.07254	2.33161	2.33161	2.07254	2.07254	0.777202	1.29534	1.29534	2.07254	1.5544	2.07254	1.5544	1.03627	0.777202	1.5544	1.5544	2.33161	2.59067	2.84974	1.81347	2.07254	1.81347	1.81347	2.59067	2.33161	1.81347
Merged-chr4-123201902-2	0	0	0	0	0	0.259067	0.777202	0.777202	0.777202	1.29534	1.03627	0.777202	0.777202	1.29534	0.777202	0.518135	0.777202	0.777202	0.259067	0.259067	0.259067	-5.55112e-17	-5.55112e-17	0.518135	0.518135	0.518135	0.518135	0.518135	0.259067	0.259067	0.777202	1.29534	1.29534	1.03627	1.03627	1.03627	1.03627	1.5544	3.62694	4.92228	5.69948	6.73575	7.77202	5.69948	7.51295	6.73575	5.95855	5.69948	8.80829
Merged-chr5-116081190-2	0.777202	1.5544	1.5544	1.5544	1.03627	1.29534	1.29534	1.29534	1.29534	1.03627	0.777202	2.22045e-16	0.259067	1.03627	1.29534	1.5544	1.5544	1.5544	1.29534	1.03627	1.81347	2.59067	2.33161	2.33161	2.59067	1.5544	1.29534	1.29534	1.29534	1.03627	0.777202	0.777202	0.777202	0.518135	1.29534	1.81347	1.5544	2.33161	2.84974	3.10881	2.84974	3.36788	2.84974	3.36788	3.88601	3.36788	3.62694	3.36788	3.10881
Merged-chr4-32508593-2	0	0	0	0	0	0.259067	0.259067	0.518135	1.5544	1.5544	1.29534	1.29534	1.03627	0.259067	1.03627	1.03627	1.03627	1.03627	1.03627	0.518135	0.777202	1.5544	2.84974	3.88601	3.36788	3.62694	2.59067	2.07254	1.29534	2.07254	2.59067	2.59067	2.07254	2.33161	2.59067	2.07254	2.07254	2.33161	2.07254	1.81347	1.81347	2.07254	1.29534	0.777202	0.777202	0.518135	0.518135	1.03627	1.29534
Merged-chr2-58509760-2	1.81347	1.81347	1.81347	1.81347	1.29534	1.29534	1.5544	1.29534	1.29534	1.5544	1.81347	1.29534	1.81347	2.07254	1.5544	1.29534	1.5544	1.81347	1.81347	1.81347	2.33161	2.07254	1.81347	1.81347	1.5544	1.29534	1.29534	2.33161	2.33161	2.59067	2.59067	1.81347	1.03627	0.518135	1.03627	1.03627	1.29534	1.29534	0.777202	0.777202	0.259067	-1.66533e-16	0.518135	1.81347	2.33161	3.88601	4.92228	5.44041	5.18135
Merged-chr2-120389956-2	0.259067	0.518135	0.777202	0.777202	1.03627	1.03627	0.777202	0.777202	1.03627	0.777202	1.03627	1.29534	1.03627	1.03627	0.777202	1.03627	1.03627	1.5544	1.5544	1.81347	1.81347	1.81347	1.03627	1.81347	1.81347	1.81347	2.07254	2.59067	1.81347	1.81347	1.29534	1.03627	0.518135	0.518135	0.518135	0.259067	0.259067	0.518135	0.518135	1.03627	1.03627	2.07254	2.07254	2.59067	3.36788	4.92228	4.14508	4.14508	4.66321
Merged-chr5-16109980-2	0	0.518135	-1.11022e-16	-1.11022e-16	0.518135	1.03627	1.03627	1.03627	1.03627	0.259067	0.777202	0.777202	0.777202	0.777202	0.518135	-1.11022e-16	-1.11022e-16	-1.11022e-16	0.259067	1.03627	1.03627	1.03627	1.03627	0.777202	-2.22045e-16	-2.22045e-16	0.259067	0.259067	0.259067	0.259067	0.518135	0.259067	0.518135	0.518135	1.5544	1.5544	2.07254	1.81347	1.5544	1.03627	0.777202	0.259067	1.03627	1.03627	2.07254	2.33161	3.62694	4.14508	5.44041
Merged-chr10-70167536-3	1.5544	1.81347	1.81347	1.5544	2.59067	3.36788	2.59067	2.84974	2.33161	1.81347	1.03627	2.07254	3.10881	3.36788	3.62694	3.62694	2.33161	1.81347	1.5544	0.777202	1.5544	1.81347	2.07254	2.33161	2.59067	1.29534	1.29534	1.03627	1.5544	1.29534	1.5544	1.29534	1.29534	0.777202	0.777202	0.518135	0.777202	0.777202	0.518135	0.777202	0.518135	0.518135	0.259067	0.259067	-1.11022e-16	-1.11022e-16	0.518135	1.5544	1.5544
Merged-chr2-127464187-2	0	0	0	0.259067	0.259067	0.518135	0.518135	0.518135	0.259067	0.259067	1.11022e-16	1.11022e-16	1.11022e-16	1.11022e-16	1.11022e-16	1.11022e-16	0.259067	0.259067	0.259067	0.518135	0.777202	0.518135	0.518135	0.518135	0.518135	0.518135	1.03627	1.03627	1.29534	1.03627	1.03627	0.518135	0.518135	0.777202	0.777202	0.518135	0.777202	0.777202	0.777202	0.777202	0.777202	0.518135	0.259067	1.11022e-16	0.259067	0.259067	0.259067	0.259067	0.518135
Merged-chr7-46408176-5	1.81347	2.07254	2.59067	2.84974	3.10881	2.33161	2.59067	2.33161	1.81347	2.07254	2.07254	1.5544	1.03627	0.518135	0.259067	0.259067	6.66134e-16	0.259067	1.5544	2.84974	3.62694	3.36788	3.62694	2.33161	0.777202	0.518135	0.777202	0.777202	0.777202	0.777202	0.518135	0.777202	0.777202	0.777202	1.03627	1.03627	0.777202	0.518135	0.518135	0.518135	0.518135	1.03627	1.03627	0.777202	0.777202	0.777202	0.259067	0.259067	0.259067
Merged-chr3-34038085-2	3.88601	3.36788	2.59067	1.81347	1.81347	1.5544	1.5544	1.5544	1.81347	1.81347	2.07254	2.59067	3.10881	3.10881	2.33161	3.10881	2.84974	3.88601	4.14508	3.36788	3.10881	3.62694	2.84974	2.59067	2.59067	3.36788	4.14508	3.62694	4.40415	4.66321	4.40415	2.84974	3.10881	1.5544	2.07254	1.81347	2.07254	2.33161	2.59067	2.07254	2.07254	2.84974	2.84974	2.84974	3.10881	3.10881	4.14508	4.40415	5.18135
Merged-chr14-17674937-2	0	0.518135	0.518135	0.259067	0.259067	0.259067	0.259067	0.259067	0.259067	0.259067	0.259067	0	0	0	0	0	0.259067	0.259067	0.518135	0.518135	0.518135	0.259067	0.259067	0	0	0.518135	0.518135	0.518135	0.518135	0.777202	0.777202	0.777202	0.777202	0.777202	1.03627	0.777202	0.777202	0.777202	1.29534	1.03627	1.29534	1.29534	1.03627	0.518135	0.777202	0.777202	1.29534	2.07254	1.81347
Merged-chr14-17778312-2	1.5544	1.5544	0.777202	0.518135	0.518135	1.11022e-16	1.11022e-16	1.11022e-16	0.518135	0.518135	0.518135	0.518135	0.518135	1.11022e-16	1.11022e-16	1.11022e-16	1.11022e-16	1.11022e-16	1.11022e-16	1.11022e-16	1.11022e-16	0.518135	0.777202	0.777202	0.777202	0.777202	0.259067	1.66533e-16	1.66533e-16	1.66533e-16	0.259067	0.259067	1.03627	1.03627	1.03627	1.03627	1.03627	0.518135	0.518135	0.518135	0.259067	0.259067	3.33067e-16	0.259067	1.03627	1.29534	1.5544	1.5544	0.777202
Merged-chr3-68603264-2	0.518135	1.03627	1.29534	1.29534	1.5544	1.5544	1.03627	1.03627	1.03627	0.518135	1.03627	1.5544	1.81347	1.81347	2.07254	1.5544	1.29534	1.03627	1.29534	1.29534	1.03627	1.03627	1.03627	0.777202	1.29534	1.03627	1.29534	1.29534	1.5544	1.81347	2.07254	2.07254	1.5544	1.29534	0.518135	-1.11022e-16	-1.11022e-16	0.259067	1.29534	1.5544	1.5544	1.5544	1.29534	0.777202	0.518135	1.5544	1.81347	2.33161	2.33161
Merged-chr18-65169841-2	0	0.518135	0.777202	1.03627	1.03627	1.03627	0.518135	0.259067	0	0.259067	0.518135	0.777202	0.777202	1.03627	1.03627	1.03627	1.03627	1.03627	0.518135	0.777202	1.29534	1.29534	1.29534	1.29534	1.03627	0.259067	0.777202	1.03627	1.5544	1.81347	2.07254	1.81347	2.33161	2.59067	2.84974	2.59067	2.33161	1.5544	0.777202	2.22045e-16	0.259067	1.03627	2.59067	3.62694	3.62694	3.62694	5.44041	3.88601	3.88601
Merged-chr5-74433485-2	0	0	0	0	0	0.518135	0.777202	0.777202	0.777202	0.777202	0.259067	-5.55112e-17	-5.55112e-17	-5.55112e-17	-5.55112e-17	-5.55112e-17	-5.55112e-17	-5.55112e-17	-5.55112e-17	-5.55112e-17	-5.55112e-17	0.259067	0.259067	0.259067	0.259067	0.259067	-5.55112e-17	-5.55112e-17	-5.55112e-17	0.518135	0.518135	0.777202	0.777202	0.777202	0.259067	0.518135	0.259067	0.259067	0.518135	0.518135	0.259067	0.259067	0.259067	0.777202	1.03627	1.5544	1.5544	1.5544	2.07254
Merged-chr5-74437758-2	1.5544	1.29534	1.5544	1.5544	1.5544	0.259067	0.259067	5.55112e-17	5.55112e-17	5.55112e-17	5.55112e-17	5.55112e-17	5.55112e-17	5.55112e-17	5.55112e-17	0.259067	0.259067	0.777202	0.777202	0.777202	0.518135	0.518135	0.777202	0.777202	0.777202	0.777202	0.518135	1.11022e-16	0.518135	0.518135	0.518135	0.518135	0.518135	0.259067	1.03627	1.03627	1.29534	1.5544	1.03627	0.777202	1.03627	0.777202	0.777202	0.518135	1.03627	0.777202	0.777202	0.518135	0.777202
Merged-chr16-25805437-3	0.259067	0.518135	1.29534	2.59067	3.36788	3.62694	3.88601	3.36788	2.07254	1.81347	1.5544	1.29534	0.777202	1.03627	1.29534	1.29534	1.03627	0.777202	0.518135	0.518135	0.777202	0.777202	1.29534	1.03627	0.777202	0.777202	1.5544	1.03627	1.29534	1.5544	1.5544	0.777202	0.777202	0.518135	0.259067	-5.55112e-16	-5.55112e-16	0.259067	1.5544	2.84974	2.84974	3.10881	3.10881	1.81347	1.03627	0.518135	1.03627	1.03627	1.03627
Merged-chr16-25826441-2	0.777202	0.777202	0.777202	0.259067	0.777202	0.518135	0.518135	0.518135	1.03627	0.518135	0.518135	0.518135	0.518135	-2.22045e-16	0.259067	0.259067	0.518135	0.518135	0.259067	0.259067	0.259067	-2.22045e-16	0.518135	0.777202	0.777202	0.777202	0.777202	0.259067	-2.77556e-16	-2.77556e-16	-2.77556e-16	-2.77556e-16	0.518135	0.518135	1.03627	1.03627	1.03627	1.03627	1.03627	1.29534	1.81347	1.81347	2.07254	2.07254	1.29534	0.777202	0.777202	1.11022e-16	1.11022e-16
Merged-chr16-5161640-2	1.5544	1.5544	1.5544	1.5544	1.29534	0	0	0	0	0	0.259067	1.29534	2.33161	3.88601	4.14508	3.88601	3.10881	2.33161	1.03627	1.03627	1.5544	1.5544	2.33161	2.84974	2.33161	2.33161	1.81347	1.5544	1.03627	1.5544	1.29534	1.29534	1.5544	2.84974	2.84974	4.14508	4.66321	3.88601	3.10881	3.62694	3.62694	3.10881	2.59067	2.84974	2.33161	1.5544	1.81347	1.5544	0.777202
Merged-chr5-43517314-2	0.259067	0	0	0	0	0.259067	0.259067	0.259067	0.518135	0.259067	0.777202	0.777202	1.03627	0.777202	1.03627	0.518135	0.777202	0.518135	0.518135	0.259067	0.259067	0.259067	1.03627	1.81347	2.07254	2.84974	3.62694	2.59067	2.33161	2.07254	2.07254	2.33161	2.84974	3.36788	3.36788	2.84974	1.5544	1.5544	0.777202	0.777202	1.03627	2.07254	2.59067	2.59067	3.10881	2.84974	2.59067	2.84974	3.10881
Merged-chr8-120542378-2	9.06736	9.06736	10.3627	11.658	11.658	10.1036	8.54922	7.77202	7.25389	8.03109	8.03109	9.32642	10.1036	9.84456	6.73575	5.95855	3.88601	2.33161	2.07254	3.62694	4.40415	6.47668	6.73575	5.95855	6.99482	5.95855	4.66321	5.44041	6.73575	4.92228	6.21762	7.51295	6.21762	6.21762	7.25389	6.47668	6.21762	6.99482	6.73575	4.92228	3.88601	2.33161	1.03627	0.259067	1.03627	1.29534	1.29534	2.33161	2.59067
Merged-chr8-48386057-2	0	0	0	0.259067	0.518135	0.518135	0.518135	0.259067	0.259067	0	0	0	0	0	0	0	0	0	0	0	0	0	0	0.518135	0.777202	0.777202	0.777202	0.518135	0.259067	-1.11022e-16	-1.11022e-16	-1.11022e-16	0.259067	0.518135	0.518135	0.518135	0.518135	0.518135	0.259067	0.777202	1.03627	1.03627	1.29534	1.29534	0.777202	0.777202	0.518135	0.259067	0.259067
Merged-chr14-47375049-2	0	0.518135	0.518135	-1.11022e-16	0.259067	0.777202	0.777202	0.777202	0.777202	0.518135	0.259067	1.03627	1.03627	1.03627	1.03627	1.03627	0.259067	0.518135	1.81347	1.81347	2.33161	3.36788	2.84974	2.07254	3.10881	3.10881	3.62694	5.69948	7.51295	6.99482	8.03109	6.99482	6.47668	4.66321	4.92228	3.88601	5.95855	6.21762	6.73575	7.25389	6.73575	5.69948	4.40415	4.92228	4.92228	4.66321	5.18135	5.18135	4.66321
Merged-chr12-98720937-2	0.518135	0.518135	0.518135	0.259067	-1.11022e-16	-1.11022e-16	-1.11022e-16	-1.11022e-16	-1.11022e-16	-1.11022e-16	-1.11022e-16	0.259067	1.03627	1.03627	1.03627	1.03627	1.29534	0.518135	0.518135	0.518135	-1.11022e-16	0.518135	0.518135	0.518135	0.518135	0.259067	-1.11022e-16	0.259067	0.259067	0.259067	0.518135	0.259067	0.259067	0.259067	0.259067	-1.11022e-16	-1.11022e-16	0.259067	0.518135	0.777202	1.03627	1.03627	1.29534	1.29534	1.5544	2.07254	2.59067	2.59067	2.59067
Merged-chr12-98727052-2	0.777202	0.777202	1.03627	1.03627	1.03627	0.259067	0.259067	5.55112e-17	5.55112e-17	5.55112e-17	5.55112e-17	5.55112e-17	5.55112e-17	5.55112e-17	5.55112e-17	5.55112e-17	5.55112e-17	5.55112e-17	0.259067	0.259067	0.518135	0.518135	0.518135	0.259067	1.03627	0.777202	1.29534	1.29534	1.29534	0.518135	0.777202	0.518135	1.03627	1.81347	2.33161	2.07254	1.81347	1.29534	0.777202	0.777202	0.777202	0.518135	0.518135	0.518135	-5.55112e-16	0.518135	0.777202	1.03627	1.03627
Merged-chr8-12987659-2	0.518135	0.777202	1.29534	1.5544	2.59067	2.07254	2.07254	1.81347	1.81347	1.03627	1.03627	0.777202	0.777202	0.777202	0.518135	0.518135	0.518135	-3.33067e-16	-3.33067e-16	0.518135	0.777202	0.777202	0.777202	0.777202	0.518135	0.259067	0.518135	0.518135	0.518135	0.518135	0.777202	0.518135	0.518135	1.03627	0.777202	0.777202	1.29534	1.03627	0.777202	0.777202	0.777202	0.259067	0.259067	0.259067	0.518135	0.259067	0.777202	0.777202	0.777202
Merged-chr12-108245349-2	0.777202	0.777202	0.259067	0.259067	0.259067	-5.55112e-17	-5.55112e-17	-5.55112e-17	-5.55112e-17	0.259067	0.518135	0.518135	0.777202	0.777202	0.777202	0.518135	0.518135	0.518135	0.518135	0.259067	0.518135	0.518135	0.259067	1.29534	1.29534	1.5544	1.5544	1.03627	0.518135	0.259067	0.777202	1.03627	1.29534	2.07254	2.59067	3.10881	4.14508	4.92228	4.92228	5.18135	5.18135	6.47668	6.47668	5.44041	4.40415	3.62694	2.59067	2.07254	3.10881
Merged-chr6-56076586-2	0.777202	0.777202	0.777202	0.777202	1.03627	0.259067	0.259067	0.259067	0.777202	0.518135	0.518135	0.518135	0.518135	1.11022e-16	1.11022e-16	1.11022e-16	1.11022e-16	1.11022e-16	1.11022e-16	1.11022e-16	1.11022e-16	1.11022e-16	1.11022e-16	1.11022e-16	1.11022e-16	1.11022e-16	1.11022e-16	0.259067	0.518135	0.518135	0.777202	0.518135	0.518135	0.259067	1.11022e-16	1.11022e-16	1.03627	1.03627	1.03627	1.03627	0.518135	2.22045e-16	0.518135	0.777202	1.29534	1.5544	2.07254	2.33161	2.07254
Merged-chr6-71261150-2	1.5544	1.5544	2.59067	3.62694	3.62694	3.10881	2.59067	2.33161	1.81347	3.10881	3.62694	4.14508	6.99482	7.77202	6.73575	7.25389	7.77202	4.40415	4.66321	5.44041	5.18135	5.69948	6.21762	6.21762	4.92228	6.47668	4.92228	6.47668	5.95855	5.95855	5.69948	5.95855	4.92228	4.66321	4.92228	4.92228	3.88601	3.88601	4.14508	3.10881	3.36788	5.95855	8.03109	8.54922	9.58549	8.80829	8.29016	6.21762	5.95855
Merged-chr8-105179316-2	0.259067	0.259067	0.259067	0.259067	0.259067	0	0	0	0	0	0.518135	0.518135	0.518135	0.518135	0.518135	0.259067	0.518135	0.518135	0.777202	1.29534	1.29534	1.03627	1.29534	1.03627	0.777202	1.03627	1.03627	0.777202	1.03627	1.29534	0.777202	1.29534	1.29534	0.777202	0.777202	0.777202	0.259067	0.518135	0.518135	0.518135	0.518135	0.518135	0.259067	0.518135	0.259067	0.518135	1.5544	1.81347	2.33161
Merged-chr10-21974530-2	0	0	0	0.777202	0.518135	0.518135	0.518135	0.518135	-1.11022e-16	-1.11022e-16	-1.11022e-16	-1.11022e-16	-1.11022e-16	0.259067	0.259067	0.259067	0.259067	0.518135	0.259067	0.259067	0.259067	0.259067	-1.11022e-16	-1.11022e-16	-1.11022e-16	-1.11022e-16	-1.11022e-16	-1.11022e-16	0.259067	0.259067	0.259067	0.518135	0.518135	0.777202	0.777202	0.777202	1.03627	1.29534	2.07254	2.84974	4.14508	3.62694	3.62694	3.62694	2.84974	2.59067	3.36788	3.36788	2.84974
Merged-chr3-152307229-3	0.259067	0.777202	0.777202	0.777202	0.777202	1.03627	0.777202	1.81347	1.81347	2.84974	2.59067	3.36788	2.33161	2.07254	1.5544	1.29534	0.518135	1.03627	1.29534	1.81347	2.59067	3.88601	3.62694	3.88601	4.66321	5.18135	3.62694	3.62694	4.14508	3.36788	3.36788	3.62694	4.14508	5.44041	5.95855	5.69948	6.99482	5.69948	5.44041	4.92228	3.88601	3.88601	3.88601	4.40415	4.14508	3.10881	2.07254	1.5544	1.29534
Merged-chr3-152288737-2	0	0	0	0	0	0	0.259067	0.259067	0.259067	0.259067	0.259067	0	0	0	0.518135	0.518135	0.518135	1.03627	0.518135	0.518135	0.518135	1.03627	0.518135	0.518135	0.518135	0.777202	0.518135	0.518135	0.518135	0.518135	0.259067	-1.11022e-16	-1.11022e-16	-1.11022e-16	0.259067	0.777202	1.03627	1.29534	1.29534	1.29534	1.29534	1.03627	0.777202	1.03627	0.777202	0.777202	0.777202	1.29534	1.29534
Merged-chr9-58153203-2	0	0	0	0	0	0	0	0.259067	0.518135	0.777202	0.777202	0.777202	0.518135	-1.11022e-16	-1.11022e-16	-1.11022e-16	-1.11022e-16	-1.11022e-16	0.518135	0.518135	0.518135	0.777202	0.777202	0.259067	0.259067	-5.55112e-17	-5.55112e-17	-5.55112e-17	-5.55112e-17	-5.55112e-17	-5.55112e-17	-5.55112e-17	-5.55112e-17	-5.55112e-17	0.518135	0.518135	0.777202	0.777202	0.777202	0.259067	0.259067	-5.55112e-17	-5.55112e-17	-5.55112e-17	-5.55112e-17	-5.55112e-17	0.518135	0.518135	0.777202
Merged-chr17-26055870-5	2.59067	3.10881	2.84974	3.10881	3.88601	4.14508	3.62694	2.84974	1.81347	1.03627	1.03627	1.29534	1.81347	1.81347	2.07254	2.07254	2.33161	2.07254	2.07254	2.84974	3.36788	2.84974	2.59067	2.07254	1.03627	0.518135	0.518135	0.518135	0.518135	1.03627	1.03627	1.81347	2.07254	2.59067	1.81347	1.29534	1.81347	1.5544	1.29534	2.07254	2.07254	1.29534	1.81347	1.5544	0.777202	1.03627	1.29534	0.518135	0.518135
Merged-chr17-26018936-2	0	0	0.518135	0.259067	0	0	0	0	0	0	0	0.259067	0.777202	1.03627	1.03627	1.29534	1.03627	1.03627	1.03627	1.5544	1.29534	1.81347	1.5544	1.29534	0.777202	1.03627	2.33161	2.33161	2.33161	3.10881	3.36788	2.59067	3.36788	4.14508	3.88601	3.36788	2.84974	2.33161	1.5544	1.03627	0.777202	1.81347	4.40415	4.66321	4.66321	5.95855	5.95855	5.18135	6.47668
Merged-chr18-23840336-3	0.777202	1.29534	1.03627	1.29534	1.5544	1.5544	1.29534	1.29534	1.03627	0.777202	0.259067	-2.77556e-16	0.518135	0.777202	1.03627	1.03627	0.777202	0.518135	1.29534	2.07254	3.10881	3.10881	3.62694	3.10881	2.59067	1.81347	1.81347	1.81347	1.29534	1.29534	1.03627	0.518135	1.29534	1.81347	1.81347	2.33161	2.33161	1.5544	0.777202	1.29534	0.777202	1.03627	1.03627	1.29534	0.777202	1.03627	0.777202	1.81347	2.59067
Merged-chr19-4541176-2	0	0	0	0	0	0	0	0	0	0	0	0	0	0	0	0	0.259067	0.259067	0.259067	0.259067	0.259067	0.259067	0.259067	0.259067	0.259067	0.518135	0.259067	0.259067	0.259067	0.259067	0	0	0	0	0.259067	0.518135	0.777202	1.03627	1.29534	1.5544	1.29534	1.03627	0.777202	0.518135	0.259067	1.03627	1.29534	1.5544	1.81347
Merged-chr19-36565744-2	0.259067	0.518135	0.518135	0.259067	0.259067	0.259067	0	0	0	0	0.518135	0.518135	0.777202	0.777202	1.03627	0.777202	0.777202	0.777202	1.29534	1.03627	1.03627	1.29534	1.03627	1.5544	1.5544	1.03627	1.03627	1.03627	0.259067	0.259067	0.259067	0.259067	0.259067	-1.66533e-16	-1.66533e-16	0.259067	0.777202	1.29534	1.81347	2.07254	1.81347	1.29534	1.03627	1.5544	1.81347	2.59067	2.59067	2.59067	2.59067
Merged-chr14-118681155-2	1.5544	1.5544	1.5544	1.03627	-2.22045e-16	-2.22045e-16	0.518135	1.5544	1.5544	1.5544	1.5544	0.518135	-1.11022e-16	-1.11022e-16	-1.11022e-16	-1.11022e-16	-1.11022e-16	-1.11022e-16	1.03627	1.5544	1.5544	1.5544	1.81347	0.777202	0.518135	0.777202	0.518135	0.518135	0.777202	0.518135	0.518135	0.518135	0.259067	0.259067	0.259067	0.259067	0.259067	0.518135	1.5544	2.33161	2.84974	2.84974	3.10881	3.36788	2.59067	3.10881	3.62694	6.21762	5.18135
Merged-chr7-99904001-2	0	0	0	0	0	0	0	0	0	0	0	0	0	0	0	0	0.518135	0.518135	0.518135	0.777202	0.518135	0.259067	0.518135	0.259067	0.259067	0.259067	0.259067	0.259067	0.518135	2.07254	2.33161	2.59067	2.33161	2.07254	1.03627	1.03627	0.777202	1.5544	1.5544	1.29534	1.29534	1.29534	1.03627	1.29534	2.07254	2.84974	3.10881	3.36788	3.36788
Merged-chr10-64223195-2	0.259067	1.03627	1.03627	1.5544	1.5544	1.5544	0.777202	0.777202	0.259067	0.259067	-5.55112e-17	-5.55112e-17	0.259067	0.259067	0.259067	0.518135	0.259067	0.259067	0.259067	-1.11022e-16	-1.11022e-16	-1.11022e-16	-1.11022e-16	-1.11022e-16	0.259067	0.518135	0.518135	0.777202	0.777202	0.518135	0.259067	0.259067	0.518135	0.518135	0.518135	0.777202	1.03627	1.03627	1.29534	1.81347	1.81347	1.5544	1.29534	1.29534	0.777202	0.777202	0.777202	1.5544	1.81347
Merged-chr3-27888662-2	0	0.518135	0.518135	0.518135	1.03627	1.03627	0.777202	1.03627	0.777202	0.259067	0.259067	0.518135	0.518135	0.518135	0.518135	0.518135	-1.11022e-16	-1.11022e-16	-1.11022e-16	-1.11022e-16	-1.11022e-16	0.259067	0.518135	0.518135	0.777202	0.777202	0.777202	0.777202	0.777202	1.03627	1.03627	0.777202	0.518135	0.259067	-1.11022e-16	-1.11022e-16	-1.11022e-16	-1.11022e-16	-1.11022e-16	-1.11022e-16	-1.11022e-16	-1.11022e-16	-1.11022e-16	-1.11022e-16	0.518135	0.518135	0.518135	1.5544	2.33161
Merged-chr8-88237647-2	0	0.518135	0.518135	0.518135	0.259067	0.259067	-1.11022e-16	-1.11022e-16	-1.11022e-16	-1.11022e-16	-1.11022e-16	-1.11022e-16	-1.11022e-16	-1.11022e-16	0.259067	0.518135	0.777202	0.777202	0.777202	0.518135	0.259067	-1.11022e-16	-1.11022e-16	-1.11022e-16	0.259067	0.259067	0.777202	0.777202	0.777202	0.518135	0.259067	-1.11022e-16	0.518135	1.03627	1.03627	1.29534	1.5544	1.03627	0.777202	0.777202	0.777202	0.518135	0.518135	0.259067	0.259067	-3.33067e-16	-3.33067e-16	0.777202	1.29534
Merged-chr15-59430115-2	0.777202	1.03627	0.777202	1.03627	0.777202	0.777202	1.03627	1.29534	1.03627	0.777202	0.518135	1.11022e-16	1.11022e-16	1.11022e-16	0.259067	0.259067	0.259067	0.259067	0.777202	0.777202	0.777202	1.29534	1.29534	0.777202	0.518135	0.518135	0.259067	0.259067	0.518135	0.518135	0.518135	0.518135	1.03627	0.777202	0.777202	0.518135	1.03627	0.518135	0.777202	1.03627	1.5544	1.03627	1.29534	1.5544	2.33161	2.07254	2.59067	2.07254	1.81347
Merged-chrX-139231743-2	0.518135	0.518135	0.518135	0.518135	0.259067	0	0.259067	0.518135	0.518135	0.518135	0.518135	0.259067	0	0	0.259067	0.518135	1.5544	1.5544	1.5544	1.5544	1.03627	0.259067	0.259067	0.259067	0.259067	0.259067	0.259067	0.518135	0.259067	0.259067	0.259067	0.518135	0.777202	0.777202	0.777202	1.03627	0.777202	0.259067	0.518135	0.518135	0.518135	0.777202	1.03627	1.29534	1.81347	1.5544	1.5544	2.07254	1.81347
Merged-chr15-94397803-2	0	0	0	0	0	0	0.518135	0.518135	0.518135	0.518135	0	0	0.259067	0.259067	0.518135	0.777202	0.777202	0.518135	0.518135	0.259067	-1.11022e-16	0.259067	0.259067	0.259067	0.259067	0.259067	-1.11022e-16	-1.11022e-16	0.518135	0.518135	0.777202	1.29534	1.5544	1.29534	1.81347	1.5544	2.07254	2.33161	4.14508	4.92228	5.18135	4.40415	4.14508	2.33161	2.59067	3.10881	4.40415	6.73575	6.73575
Merged-chr13-32771931-8	5.69948	5.44041	5.18135	5.18135	5.69948	4.66321	4.92228	4.40415	4.14508	5.18135	6.99482	6.99482	6.47668	8.80829	7.77202	6.73575	6.47668	5.95855	4.40415	4.40415	3.88601	3.88601	4.92228	3.62694	4.40415	4.92228	4.92228	4.66321	5.95855	4.40415	4.14508	3.36788	2.59067	1.5544	1.81347	3.36788	3.62694	3.88601	3.62694	4.14508	3.88601	4.66321	5.18135	5.69948	4.40415	3.36788	4.66321	5.44041	6.73575
Merged-chr13-32753221-2	3.88601	4.14508	3.10881	2.84974	2.59067	1.5544	1.03627	1.5544	1.29534	1.5544	1.5544	1.81347	2.07254	2.59067	2.59067	2.59067	2.33161	0.777202	1.03627	0.518135	1.03627	2.07254	2.33161	2.84974	3.62694	3.36788	2.84974	3.10881	2.33161	1.81347	1.29534	1.03627	0.777202	0.518135	0.777202	1.03627	1.03627	0.777202	2.07254	2.07254	2.07254	2.33161	2.33161	2.33161	2.84974	2.59067	2.07254	1.29534	1.5544
Merged-chr3-146010349-2	0	1.81347	2.07254	1.5544	1.81347	1.03627	0.259067	0.259067	0.259067	5.55112e-17	5.55112e-17	5.55112e-17	5.55112e-17	5.55112e-17	0.518135	0.518135	0.518135	0.518135	1.03627	0.518135	0.518135	0.518135	0.259067	2.22045e-16	2.22045e-16	0.518135	0.518135	0.518135	0.777202	0.777202	0.259067	0.259067	0.518135	0.259067	0.518135	0.777202	0.777202	1.29534	1.29534	1.29534	1.03627	0.518135	0.777202	1.81347	2.07254	3.10881	3.10881	2.33161	1.5544
Merged-chr7-112742668-2	0	1.29534	1.03627	2.07254	2.59067	2.33161	2.07254	2.07254	1.03627	0	0	0	0.259067	0.259067	0.259067	1.03627	1.29534	1.03627	1.03627	1.29534	1.03627	0.777202	0.777202	0.777202	0.259067	-5.55112e-17	-5.55112e-17	0.518135	1.29534	1.5544	1.5544	1.5544	1.03627	0.259067	0.518135	1.29534	2.07254	2.07254	2.59067	2.33161	2.59067	2.33161	2.84974	2.59067	2.84974	3.62694	3.36788	2.59067	2.33161
Merged-chr7-112753877-4	4.14508	6.47668	8.29016	9.32642	8.03109	7.77202	5.95855	5.44041	3.36788	3.62694	3.10881	5.69948	4.92228	4.92228	4.66321	3.88601	2.84974	3.62694	3.36788	4.14508	3.36788	4.92228	4.40415	5.69948	5.44041	4.66321	4.66321	5.18135	5.95855	6.47668	6.99482	5.18135	4.14508	2.33161	1.5544	0.777202	0.777202	1.5544	2.07254	2.07254	1.5544	1.5544	1.03627	0.518135	2.07254	3.36788	4.92228	6.73575	8.29016
Merged-chr7-112762632-2	3.10881	3.10881	4.66321	4.66321	4.66321	5.69948	5.69948	3.62694	4.14508	4.14508	3.10881	2.84974	3.88601	3.62694	4.66321	4.66321	4.66321	4.66321	3.88601	4.14508	4.14508	5.69948	5.69948	6.47668	5.95855	6.21762	5.44041	4.92228	3.62694	3.62694	4.14508	3.10881	3.10881	3.88601	5.18135	4.14508	4.14508	4.92228	5.18135	4.14508	3.88601	3.10881	2.33161	1.29534	1.81347	2.84974	4.92228	5.18135	6.21762
Merged-chr7-112773736-2	0.777202	1.81347	2.07254	2.33161	2.33161	1.5544	0.518135	0.259067	0.518135	0.777202	0.777202	0.777202	0.518135	0.259067	0.777202	0.777202	1.81347	1.81347	2.07254	2.07254	2.07254	1.03627	1.03627	2.07254	1.5544	2.07254	2.07254	1.5544	0.777202	1.29534	0.777202	0.777202	0.777202	0.518135	0.259067	0.518135	0.518135	1.03627	1.03627	1.03627	1.03627	1.29534	0.518135	1.03627	2.07254	1.5544	1.81347	2.33161	2.07254
Merged-chr7-112790832-2	0	1.5544	1.03627	0.518135	2.22045e-16	2.22045e-16	0.259067	0.259067	0.518135	1.03627	1.03627	1.81347	2.33161	2.59067	3.36788	2.59067	2.84974	2.59067	2.33161	2.07254	2.07254	2.84974	3.36788	4.40415	5.18135	4.92228	4.14508	3.88601	3.36788	1.81347	2.84974	3.36788	3.10881	2.84974	2.84974	1.81347	1.29534	1.03627	1.29534	1.5544	2.07254	2.33161	2.33161	1.81347	1.81347	2.07254	1.81347	1.81347	1.81347
Merged-chr7-112786199-2	0.518135	0.777202	1.03627	1.03627	1.03627	0.777202	0.518135	0.518135	0.777202	0.777202	1.03627	1.03627	0.777202	0.518135	0.259067	0.518135	0.777202	0.777202	1.03627	1.29534	1.03627	1.03627	0.777202	0.777202	0.777202	1.03627	1.03627	1.29534	1.5544	1.03627	0.777202	0.518135	0.259067	0.259067	0.259067	1.03627	1.03627	1.29534	1.29534	1.29534	1.03627	1.03627	1.29534	1.81347	1.81347	2.07254	2.07254	1.81347	1.29534
Merged-chr2-144400418-2	0	0.777202	0.777202	0.777202	1.03627	1.03627	0.518135	0.518135	0.518135	0.259067	-1.11022e-16	-1.11022e-16	-1.11022e-16	-1.11022e-16	-1.11022e-16	-1.11022e-16	-1.11022e-16	-1.11022e-16	-1.11022e-16	-1.11022e-16	0.259067	0.259067	0.259067	1.29534	1.29534	1.5544	1.81347	1.81347	1.03627	1.03627	0.518135	0.259067	0.518135	0.259067	0.259067	0.259067	0.259067	0.777202	1.03627	1.03627	1.03627	1.03627	0.777202	0.518135	0.518135	0.777202	1.03627	1.81347	1.81347
Merged-chr12-81332316-2	0	1.81347	2.84974	2.33161	1.81347	1.81347	1.81347	0.777202	1.03627	1.03627	1.5544	1.29534	1.03627	0.777202	0.777202	0.259067	0.518135	0.518135	1.5544	2.07254	2.07254	1.5544	1.5544	-1.11022e-15	-1.11022e-15	-1.11022e-15	-1.11022e-15	-1.11022e-15	0.259067	0.518135	0.518135	0.777202	0.777202	0.518135	0.259067	0.777202	2.07254	2.84974	3.10881	3.62694	3.10881	2.33161	2.33161	2.84974	3.36788	4.92228	4.40415	3.88601	3.62694
Merged-chr4-108196216-2	0	0	0	0	0	0	0	0.259067	0.518135	1.29534	1.29534	1.5544	1.29534	1.03627	0.259067	0.259067	-1.66533e-16	0.259067	0.259067	0.259067	0.518135	1.03627	0.777202	1.29534	1.29534	1.03627	0.518135	0.518135	-2.22045e-16	-2.22045e-16	-2.22045e-16	-2.22045e-16	-2.22045e-16	-2.22045e-16	-2.22045e-16	-2.22045e-16	-2.22045e-16	0.259067	1.03627	1.03627	1.5544	1.5544	1.5544	0.777202	0.777202	0.259067	0.259067	1.29534	2.07254
Merged-chrX-12096600-2	0	0	0	0	0.259067	0.259067	0.259067	0.518135	0.259067	0.259067	0.259067	0.259067	0	0	0.259067	0.259067	0.518135	0.518135	0.518135	0.259067	0.259067	0.259067	0.259067	0.259067	0.518135	0.518135	0.259067	0.259067	0.518135	0.259067	0.259067	0.259067	0.518135	0.259067	1.03627	1.81347	1.81347	1.5544	1.81347	1.29534	1.5544	1.5544	1.5544	2.07254	1.29534	0.777202	1.03627	0.777202	0.777202
Merged-chr10-115817762-2	1.81347	1.81347	1.5544	1.5544	0.777202	0.777202	0.518135	0.259067	0.259067	0.259067	0.518135	0.518135	0.777202	1.5544	1.5544	1.29534	1.81347	1.29534	1.5544	1.5544	1.5544	1.5544	2.07254	1.29534	1.5544	1.29534	0.777202	0.259067	0.518135	1.03627	1.29534	1.29534	2.07254	2.07254	2.07254	2.07254	2.84974	2.33161	1.81347	1.5544	1.81347	3.10881	3.36788	4.40415	4.40415	4.40415	2.33161	2.59067	2.84974
Merged-chr13-38936177-2	0	0	0	0.518135	-1.11022e-16	-1.11022e-16	-1.11022e-16	0.259067	0.259067	0.259067	0.259067	0.518135	1.5544	1.5544	1.5544	1.5544	1.29534	0	0	0	0	0	0	0	0	0	0	0	0	0.259067	0.259067	0.518135	0.518135	0.518135	0.259067	0.518135	0.777202	1.03627	1.03627	1.29534	1.03627	0.777202	1.03627	1.03627	1.29534	1.5544	1.5544	1.03627	1.29534
Merged-chr13-83504942-3	3.10881	2.33161	2.33161	2.33161	1.81347	2.33161	2.07254	2.84974	2.84974	3.36788	2.84974	3.10881	3.10881	4.66321	4.40415	4.66321	4.66321	5.44041	4.14508	4.92228	4.92228	4.14508	5.18135	8.03109	8.03109	7.25389	7.77202	5.69948	3.88601	3.36788	5.18135	5.95855	5.44041	6.21762	5.18135	4.40415	3.88601	3.62694	4.66321	8.80829	9.06736	9.32642	8.80829	7.77202	3.88601	2.84974	1.29534	1.29534	1.5544
Merged-chr13-47199636-4	13.9896	10.1036	7.77202	6.21762	4.92228	4.92228	5.18135	5.69948	5.95855	5.95855	4.14508	3.10881	1.81347	1.29534	1.5544	1.5544	2.07254	2.59067	3.62694	3.36788	3.10881	3.10881	2.59067	1.5544	1.81347	1.81347	2.07254	2.59067	4.66321	4.40415	4.66321	4.14508	3.62694	1.5544	1.5544	1.29534	1.5544	1.81347	1.5544	1.5544	2.33161	1.81347	1.5544	1.81347	2.07254	1.29534	1.03627	1.03627	1.81347
Merged-chr7-132992694-2	0.777202	0.518135	0.518135	1.03627	0.777202	0.518135	1.29534	1.29534	1.03627	1.03627	0.777202	0.518135	1.03627	1.29534	1.81347	1.81347	1.5544	1.03627	0.518135	1.03627	1.29534	2.07254	3.36788	3.36788	2.84974	3.36788	3.10881	2.33161	2.33161	2.59067	2.59067	1.81347	2.59067	2.07254	2.84974	2.07254	2.84974	2.33161	2.33161	2.33161	3.36788	3.62694	3.88601	5.18135	4.40415	3.36788	2.07254	1.5544	0.777202
Merged-chr14-26895810-2	0	0.259067	0.259067	0.259067	0.259067	0.259067	0	0	0	0	0.259067	0.259067	0.259067	0.259067	0.777202	0.518135	0.518135	0.518135	0.259067	-1.11022e-16	-1.11022e-16	0.518135	0.518135	0.518135	0.518135	0.518135	0.518135	0.777202	0.777202	1.03627	1.29534	0.518135	0.518135	2.59067	2.84974	2.84974	3.36788	3.10881	2.07254	2.33161	2.59067	3.10881	3.10881	2.59067	2.07254	1.03627	1.29534	2.07254	2.84974
Merged-chr19-53679686-3	5.95855	6.99482	6.99482	10.3627	10.6218	11.9171	13.4715	15.544	14.5078	12.9534	12.4352	13.9896	11.9171	10.3627	11.1399	10.1036	8.80829	8.03109	7.51295	6.47668	4.66321	4.92228	4.14508	3.88601	3.88601	3.62694	4.40415	4.40415	4.14508	3.62694	3.88601	3.10881	3.88601	4.92228	5.69948	6.21762	6.99482	6.99482	5.95855	6.21762	4.92228	4.14508	3.10881	3.88601	3.62694	4.14508	4.40415	4.40415	2.33161
Merged-chr19-53727497-3	1.03627	2.33161	2.07254	2.84974	3.62694	3.36788	2.07254	3.10881	3.36788	3.10881	3.88601	4.14508	2.59067	2.33161	1.5544	0.777202	1.29534	1.03627	1.29534	2.33161	3.62694	2.84974	3.88601	4.14508	3.88601	4.40415	5.18135	4.66321	4.66321	3.88601	4.14508	4.40415	4.66321	4.40415	4.14508	3.36788	2.84974	2.33161	3.36788	3.88601	4.40415	3.62694	4.40415	3.10881	2.59067	1.81347	2.33161	3.10881	5.44041
Merged-chr19-53790215-4	4.14508	4.40415	4.66321	3.88601	2.59067	1.29534	0.777202	0.259067	0.777202	1.5544	1.81347	2.07254	1.81347	1.03627	0.777202	0.777202	1.29534	1.29534	1.81347	1.29534	1.29534	0.518135	0.777202	0.259067	0.259067	0.777202	1.5544	1.29534	1.5544	2.07254	1.81347	1.03627	1.29534	1.03627	0.518135	0.777202	0.777202	1.29534	1.81347	1.81347	1.29534	1.29534	0.518135	1.03627	1.29534	1.5544	1.81347	2.07254	1.5544
Merged-chr19-53697780-2	0.259067	0.259067	0.259067	-1.66533e-16	0.259067	0.259067	0.259067	0.259067	0.518135	0.518135	0.777202	2.07254	2.07254	1.81347	1.81347	1.5544	0.259067	1.03627	1.03627	1.5544	2.07254	2.33161	1.5544	1.29534	1.29534	1.03627	1.5544	1.81347	2.59067	3.10881	3.88601	3.62694	3.88601	2.07254	3.10881	2.84974	3.36788	3.62694	4.14508	2.84974	2.59067	1.81347	1.81347	1.29534	1.5544	2.07254	3.10881	4.14508	4.40415
Merged-chr19-53750323-3	0	0	0	0	0	0.259067	0.259067	1.03627	1.5544	2.07254	3.10881	3.36788	2.59067	2.59067	2.33161	1.81347	1.81347	1.03627	1.03627	1.5544	1.5544	1.29534	1.29534	1.81347	2.07254	2.33161	2.59067	3.10881	3.62694	2.84974	2.33161	1.5544	2.07254	0.777202	1.03627	1.5544	1.5544	1.29534	1.81347	1.5544	1.29534	1.5544	2.33161	1.81347	1.5544	1.03627	0.777202	0.259067	0.259067
Merged-chr19-53717153-2	0.518135	0.518135	0.259067	0.259067	0.259067	0.259067	0.777202	0.777202	0.518135	0.518135	0.518135	0.259067	0.259067	0.518135	0.518135	1.03627	0.777202	0.777202	0.777202	0.518135	0.259067	0.259067	-3.33067e-16	-3.33067e-16	0.259067	0.777202	0.777202	1.5544	1.81347	1.5544	1.29534	1.81347	1.03627	1.03627	1.29534	3.36788	3.62694	4.40415	4.92228	4.66321	3.62694	2.84974	2.07254	1.81347	2.33161	3.62694	3.88601	3.88601	3.62694
Merged-chr3-116404037-2	1.03627	0.777202	1.29534	0.777202	0.777202	1.5544	1.81347	1.5544	1.5544	1.5544	0.518135	-1.11022e-16	-1.11022e-16	-1.11022e-16	-1.11022e-16	0.518135	0.518135	0.777202	0.777202	0.259067	0.777202	0.777202	0.777202	0.777202	0.777202	0.259067	0.777202	1.81347	2.07254	2.33161	2.33161	1.5544	0.777202	1.81347	2.33161	3.36788	2.84974	2.84974	2.59067	2.07254	1.29534	1.29534	1.03627	0.518135	0.259067	4.44089e-16	0.259067	0.518135	0.777202
Merged-chr11-6061715-2	0	0	0	0	0	0	0	0	0.259067	0.259067	0.259067	0.518135	0.518135	0.259067	0.259067	0.518135	0.259067	0.259067	0.518135	0.777202	0.518135	0.518135	0.518135	0.259067	-1.11022e-16	0.259067	0.777202	0.777202	0.777202	0.777202	0.518135	-1.11022e-16	-1.11022e-16	-1.11022e-16	0.518135	0.518135	0.518135	0.518135	0.518135	0.518135	0.518135	0.518135	0.518135	0.518135	0.518135	0.518135	0.777202	1.5544	1.29534
Merged-chr2-20618422-2	0.518135	1.03627	1.03627	1.03627	0.518135	0.518135	-2.22045e-16	-2.22045e-16	0.259067	0.259067	0.259067	1.03627	1.5544	1.29534	1.29534	1.5544	1.03627	1.03627	1.03627	1.5544	1.5544	2.07254	1.5544	1.81347	1.29534	0.777202	0.259067	0.259067	-1.66533e-16	-1.66533e-16	-1.66533e-16	-1.66533e-16	-1.66533e-16	0.259067	0.518135	0.777202	1.03627	1.03627	0.777202	0.518135	0.518135	0.259067	0.259067	0.518135	0.259067	1.29534	1.5544	1.5544	1.29534
Merged-chr2-20728188-2	2.59067	1.5544	1.5544	1.5544	2.07254	1.5544	1.29534	1.81347	2.33161	1.81347	1.81347	2.33161	2.07254	2.33161	2.07254	2.84974	2.84974	2.07254	1.5544	1.5544	1.03627	0.518135	0.259067	0.777202	1.29534	1.03627	1.03627	1.29534	0.777202	0.259067	0.259067	0.259067	0.259067	0.518135	0.518135	0.518135	0.518135	0.518135	0.518135	0.518135	1.03627	1.03627	0.777202	0.518135	1.03627	0.777202	1.03627	2.07254	2.59067
Merged-chr3-84926486-2	0.518135	-1.11022e-16	-1.11022e-16	1.81347	2.07254	2.07254	2.07254	2.33161	0.518135	1.03627	1.03627	1.03627	0.777202	1.03627	0.259067	0.259067	1.03627	1.03627	1.03627	1.29534	1.29534	0.518135	0.518135	0.259067	3.33067e-16	3.33067e-16	3.33067e-16	3.33067e-16	3.33067e-16	0.777202	0.777202	1.03627	2.07254	2.33161	2.59067	3.36788	3.10881	3.10881	3.36788	2.33161	2.59067	3.88601	3.62694	5.18135	5.95855	5.69948	4.92228	4.92228	4.14508
Merged-chr2-131506668-3	1.29534	1.81347	2.07254	1.81347	1.5544	1.29534	0.259067	0.259067	0.259067	1.29534	2.33161	3.62694	4.40415	4.66321	3.88601	3.36788	2.33161	1.5544	1.29534	0.518135	0.259067	1.5544	4.14508	4.92228	7.51295	8.29016	7.25389	4.66321	5.18135	2.84974	2.07254	2.07254	2.07254	1.5544	1.81347	1.81347	1.5544	1.5544	1.5544	1.81347	2.84974	3.88601	3.10881	4.14508	4.14508	4.40415	3.36788	4.14508	2.84974
Merged-chr11-11893451-2	0	0	0	0.518135	0.518135	0.518135	0.518135	0.777202	0.518135	0.518135	0.518135	0.518135	0.259067	-1.11022e-16	-1.11022e-16	-1.11022e-16	0.259067	0.518135	0.518135	0.518135	0.518135	0.259067	0.259067	0.518135	0.518135	0.518135	0.777202	1.03627	0.777202	0.777202	0.777202	0.518135	-1.11022e-16	-1.11022e-16	-1.11022e-16	-1.11022e-16	0.518135	1.5544	1.81347	2.07254	2.59067	2.84974	1.81347	1.5544	1.5544	1.81347	1.29534	1.81347	2.59067
Merged-chr3-142257821-2	0	0.777202	0.518135	0.518135	0.518135	0.518135	0.518135	0.777202	0.777202	0.777202	1.03627	0.777202	0.777202	0.777202	0.777202	0.777202	0.518135	0.518135	0.518135	1.03627	1.29534	1.29534	1.5544	1.5544	1.03627	0.777202	0.777202	1.03627	1.03627	1.03627	1.29534	0.777202	1.5544	1.81347	2.59067	3.36788	4.66321	4.14508	4.92228	4.40415	4.14508	2.84974	3.10881	3.10881	3.88601	4.14508	5.18135	4.66321	4.66321
Merged-chr1-67026963-2	1.5544	1.81347	1.81347	1.03627	0.518135	0.259067	0	0	0	0	0	0.259067	0.259067	0.259067	0.259067	0.777202	0.518135	0.518135	0.518135	0.518135	0.259067	0.518135	0.518135	0.518135	0.518135	0.259067	0.518135	1.03627	2.33161	2.84974	3.10881	2.84974	2.59067	1.29534	1.29534	1.03627	2.59067	2.84974	3.88601	4.66321	4.66321	3.10881	2.33161	3.36788	2.59067	2.33161	2.33161	2.33161	2.07254
Merged-chr8-78812859-2	0	0.259067	-1.66533e-16	-1.66533e-16	-1.66533e-16	0.259067	0.259067	0.259067	0.259067	0.259067	-1.66533e-16	0.259067	0.518135	0.777202	1.5544	2.59067	2.59067	2.33161	2.33161	1.81347	0.777202	0.518135	0.777202	0.259067	0.777202	1.5544	2.33161	2.84974	3.88601	3.36788	3.62694	3.10881	2.59067	2.59067	2.33161	1.29534	1.03627	1.5544	1.03627	1.5544	3.10881	2.84974	3.10881	3.10881	2.33161	3.10881	3.10881	3.62694	4.40415
Merged-chr7-144545766-2	1.29534	1.5544	1.81347	1.29534	1.03627	0.777202	0.777202	0.518135	0.518135	0.777202	0.777202	0.777202	1.03627	1.03627	1.5544	1.29534	1.03627	1.03627	1.03627	0.518135	0.777202	1.03627	0.777202	1.81347	1.29534	1.81347	1.81347	1.29534	0.777202	1.03627	0.777202	0.518135	0.777202	2.33161	2.59067	3.88601	3.88601	4.92228	3.88601	4.14508	3.36788	4.66321	3.88601	4.92228	4.40415	4.14508	2.84974	3.10881	2.07254
Merged-chr14-32679626-3	1.03627	1.5544	2.33161	3.36788	3.62694	3.36788	2.84974	1.81347	1.03627	0.259067	0.777202	0.777202	1.5544	1.29534	1.81347	1.29534	1.5544	2.07254	2.07254	2.59067	2.84974	2.59067	2.33161	2.33161	1.81347	1.5544	1.03627	0.777202	1.29534	1.29534	1.81347	2.33161	2.07254	2.07254	3.36788	3.36788	3.36788	3.88601	2.59067	1.81347	1.5544	1.5544	1.81347	2.59067	2.59067	2.84974	2.33161	1.81347	1.5544
Merged-chr10-20250486-2	0	0	0	0	0.259067	0.259067	0.259067	0.259067	0.259067	0	0	0	0	0	0	0	0.259067	0.518135	0.518135	0.518135	0.518135	0.259067	0	0	0.259067	0.259067	0.259067	0.259067	0.259067	0	0	0	0.259067	0.259067	0.259067	0.259067	0.777202	0.777202	1.03627	1.03627	1.29534	0.777202	0.777202	0.518135	0.777202	0.777202	1.29534	1.81347	2.84974
Merged-chr11-87451618-2	0	0.777202	1.29534	1.81347	2.59067	3.36788	4.92228	6.73575	7.77202	8.29016	9.06736	7.77202	4.92228	4.66321	4.66321	3.62694	2.33161	2.07254	1.03627	0.259067	0.259067	0.259067	0.259067	0.259067	0.259067	2.07254	2.84974	3.36788	3.36788	3.10881	1.29534	2.66454e-15	0.518135	0.518135	0.777202	1.03627	1.03627	0.777202	1.03627	0.777202	0.518135	0.777202	1.03627	1.03627	1.03627	1.29534	1.29534	0.777202	0.777202
Merged-chr13-45562086-2	1.29534	1.29534	1.29534	1.29534	1.03627	0.259067	0.259067	0.259067	-1.66533e-16	0.518135	1.03627	1.29534	1.29534	1.29534	1.03627	0.777202	0.518135	0.518135	0.518135	0.518135	0.518135	0.518135	0.518135	0.518135	1.03627	1.03627	1.03627	1.03627	0.518135	0.259067	1.29534	1.29534	1.5544	1.81347	1.5544	1.29534	1.5544	2.59067	2.59067	2.33161	2.33161	2.07254	0.518135	0.518135	0.518135	0.518135	0.777202	1.03627	1.5544
Merged-chrX-94374140-2	1.03627	1.29534	1.5544	1.5544	1.29534	0.259067	0.518135	0.259067	0.518135	1.03627	1.03627	1.29534	1.29534	1.03627	0.518135	0.518135	-2.22045e-16	-2.22045e-16	-2.22045e-16	0.259067	0.259067	0.518135	0.518135	0.518135	0.259067	0.777202	1.03627	1.03627	1.03627	1.81347	1.5544	1.5544	2.07254	2.07254	1.29534	1.29534	1.03627	0.777202	1.03627	0.777202	1.03627	1.03627	1.5544	1.29534	1.29534	1.29534	1.5544	0.777202	0.777202
Merged-chr10-53329671-2	3.10881	2.84974	2.84974	1.81347	1.29534	1.5544	1.03627	1.29534	1.5544	1.5544	1.5544	1.81347	2.07254	2.84974	2.84974	2.33161	2.84974	2.33161	2.07254	2.07254	2.07254	2.07254	2.84974	2.33161	3.62694	4.40415	4.14508	4.14508	3.36788	2.07254	1.5544	1.03627	0.777202	1.5544	1.81347	1.81347	2.07254	2.59067	2.07254	1.5544	1.81347	2.33161	1.29534	1.5544	1.5544	1.29534	1.29534	1.29534	2.59067
Merged-chr8-45755808-2	0	0	0	0	0	0	0	0	0	0	0	0.518135	0.518135	0.518135	0.777202	0.777202	0.259067	0.259067	0.259067	-5.55112e-17	-5.55112e-17	-5.55112e-17	-5.55112e-17	-5.55112e-17	-5.55112e-17	-5.55112e-17	-5.55112e-17	-5.55112e-17	-5.55112e-17	0.259067	0.518135	0.518135	0.518135	0.518135	-1.11022e-16	0.259067	0.777202	0.777202	1.03627	1.03627	1.03627	0.777202	0.518135	0.518135	0.518135	1.03627	1.03627	1.29534	1.29534
Merged-chr8-45765056-2	0	0	0	0.259067	0.259067	0.259067	0.259067	0.259067	0	0	0	0	0	0.259067	0.259067	0.259067	0.259067	0.518135	0.259067	1.03627	1.5544	1.81347	2.07254	2.07254	1.29534	1.81347	1.29534	1.03627	1.03627	1.03627	-2.22045e-16	1.29534	1.5544	2.59067	3.36788	3.62694	3.36788	3.36788	3.36788	3.36788	4.40415	3.62694	3.62694	3.10881	2.84974	3.36788	3.62694	4.66321	5.44041
Merged-chr15-5010164-2	0	0.259067	0.259067	0.259067	0.259067	0	0	0	0	0	0	0	0.259067	0.259067	0.259067	0.259067	0.259067	0	0.259067	0.259067	0.259067	0.259067	0.259067	0	0	0.518135	0.777202	0.777202	0.777202	0.777202	0.259067	-5.55112e-17	-5.55112e-17	-5.55112e-17	-5.55112e-17	0.518135	0.518135	0.777202	0.777202	1.29534	1.81347	2.33161	3.10881	3.10881	2.59067	1.81347	1.03627	0.777202	1.5544
Merged-chr1-14293729-2	0.518135	1.03627	0.777202	0.777202	0.518135	0.777202	1.03627	1.03627	1.29534	1.03627	1.29534	1.03627	0.777202	0.777202	1.03627	0.259067	0.259067	0.259067	-1.66533e-16	0.259067	0.777202	0.777202	1.03627	1.03627	1.29534	1.5544	1.5544	1.29534	1.29534	1.03627	1.03627	1.03627	1.29534	1.5544	2.07254	1.81347	2.33161	2.33161	1.5544	1.5544	1.03627	0.518135	0.259067	0.259067	0.259067	0.518135	0.518135	0.777202	0.777202
Merged-chr17-56453402-2	0	0	0	0	-1.11022e-16	-1.11022e-16	-1.11022e-16	-1.11022e-16	0.259067	0.777202	0.777202	1.03627	1.03627	0.259067	0.259067	0.259067	5.55112e-17	5.55112e-17	0.259067	0.518135	0.777202	0.777202	0.777202	0.518135	0.518135	0.518135	0.777202	1.03627	1.29534	1.29534	1.03627	0.777202	0.518135	0.777202	0.518135	0.518135	0.518135	0.518135	0.777202	1.29534	1.81347	2.33161	2.84974	1.81347	1.5544	1.03627	0.518135	6.66134e-16	6.66134e-16
Merged-chr17-56682459-2	1.29534	1.5544	1.5544	1.03627	0.259067	0.518135	0.259067	0.259067	0.259067	0.777202	0.518135	0.518135	0.777202	0.777202	0.518135	0.518135	0.518135	0.777202	0.518135	0.777202	0.777202	0.777202	0.518135	1.29534	1.03627	1.03627	1.03627	1.03627	0.518135	0.518135	1.29534	1.81347	1.81347	1.81347	2.07254	1.29534	0.518135	0.518135	0.259067	-3.33067e-16	0.259067	0.777202	1.81347	2.07254	2.84974	2.59067	2.33161	1.81347	2.07254
Merged-chr10-36803961-2	0.777202	0.777202	0.518135	0.518135	0.518135	0.259067	0.259067	0.259067	0.259067	-1.11022e-16	-1.11022e-16	-1.11022e-16	-1.11022e-16	0.259067	0.259067	0.259067	0.259067	0.259067	-1.11022e-16	-1.11022e-16	0.259067	0.518135	0.777202	1.03627	1.5544	1.29534	1.03627	0.777202	0.518135	-3.33067e-16	-3.33067e-16	-3.33067e-16	-3.33067e-16	-3.33067e-16	0.259067	0.259067	0.259067	0.777202	0.777202	0.518135	0.518135	0.518135	-3.33067e-16	0.259067	0.777202	1.29534	1.5544	3.36788	3.10881
Merged-chr14-23831336-2	0.518135	0.777202	0.777202	0.777202	2.07254	1.81347	2.07254	2.33161	2.59067	1.5544	1.5544	1.03627	0.259067	0.518135	0.777202	0.777202	1.03627	1.29534	1.03627	0.518135	0.777202	0.518135	0.259067	0.259067	1.03627	2.07254	3.10881	3.36788	3.36788	3.36788	2.33161	1.5544	1.5544	3.36788	3.10881	3.10881	3.36788	3.10881	3.10881	2.84974	3.36788	5.44041	4.66321	5.18135	5.69948	5.44041	4.40415	4.92228	4.14508
Merged-chr14-23990186-2	0	0	0.259067	0.259067	0.259067	0.259067	0.259067	0	0	0	0.518135	0.777202	0.777202	0.777202	1.03627	0.518135	0.259067	0.259067	0.259067	0	0.259067	0.518135	0.518135	0.518135	1.03627	0.777202	0.518135	1.29534	1.29534	1.03627	1.81347	2.07254	1.5544	1.29534	3.36788	2.84974	3.36788	3.36788	3.36788	2.33161	2.33161	2.84974	2.07254	1.5544	1.81347	1.5544	0.518135	1.03627	1.5544
Merged-chr14-23792300-2	0	0	0.777202	0.777202	0.259067	0.259067	0.259067	-5.55112e-17	-5.55112e-17	-5.55112e-17	-5.55112e-17	-5.55112e-17	-5.55112e-17	-5.55112e-17	-5.55112e-17	-5.55112e-17	-5.55112e-17	-5.55112e-17	0.259067	0.259067	0.259067	0.518135	0.518135	0.259067	0.518135	0.518135	0.259067	0.259067	0.518135	0.259067	0.777202	0.777202	1.03627	0.777202	0.777202	1.03627	1.03627	1.03627	1.03627	0.777202	0.518135	0.518135	0.259067	0.777202	0.777202	1.29534	1.81347	2.33161	1.81347
Merged-chr14-23689254-2	0.259067	0.259067	0.518135	1.03627	1.03627	0.777202	0.777202	0.518135	0.518135	0.518135	0.518135	0.518135	0.777202	0.259067	0.259067	0.518135	0.777202	0.518135	0.518135	0.518135	0.259067	0.259067	0.259067	0.518135	0.518135	0.518135	0.518135	0.518135	0.259067	0.259067	0.259067	0.259067	0.259067	0.259067	0.259067	-1.11022e-16	0.777202	0.777202	1.03627	1.03627	1.5544	0.777202	0.777202	0.777202	1.03627	0.777202	0.777202	0.518135	0.518135
Merged-chr3-104906068-2	0	0	0.259067	0.518135	0.518135	0.777202	0.518135	0.518135	0.518135	2.07254	2.07254	2.33161	3.36788	3.10881	1.81347	1.5544	1.29534	0.259067	0.777202	0.777202	0.777202	0.777202	0.777202	0.259067	0.259067	0.259067	0.259067	0.259067	0.259067	-1.66533e-16	-1.66533e-16	-1.66533e-16	-1.66533e-16	-1.66533e-16	0.518135	0.518135	0.518135	1.03627	1.03627	0.518135	1.03627	1.29534	1.03627	1.03627	2.07254	1.81347	1.5544	1.5544	3.10881
Merged-chr14-64327927-2	0	0	0	0.518135	0.259067	0.259067	0.259067	1.03627	0.777202	0.777202	1.5544	1.5544	1.03627	1.03627	0.777202	0.518135	0.518135	0.259067	0.259067	0.518135	0.518135	0.518135	0.518135	0.518135	0.259067	-1.11022e-16	-1.11022e-16	-1.11022e-16	-1.11022e-16	0.259067	0.777202	0.777202	0.777202	1.29534	1.29534	0.777202	0.777202	0.777202	0.259067	-1.66533e-16	0.259067	0.518135	0.777202	0.777202	1.03627	1.03627	1.29534	1.03627	1.03627
Merged-chr6-114724848-2	0	0	0	0	0	0	0	0	0	1.03627	1.29534	1.5544	1.5544	1.5544	0.518135	0.259067	1.11022e-16	0.518135	0.518135	0.518135	0.518135	1.03627	0.518135	0.518135	0.777202	0.518135	0.777202	1.29534	1.29534	1.29534	1.29534	1.03627	0.777202	1.5544	2.33161	2.33161	3.10881	4.66321	4.66321	4.14508	4.66321	4.92228	4.14508	3.36788	3.88601	3.36788	1.5544	1.03627	1.03627
Merged-chr14-77157229-2	1.03627	0.518135	1.03627	0.777202	0.777202	0.518135	1.03627	0.518135	0.518135	0.518135	0.518135	-2.22045e-16	-2.22045e-16	0.518135	0.518135	0.518135	1.03627	1.03627	0.518135	0.777202	1.03627	1.03627	1.5544	1.5544	1.29534	1.03627	0.518135	-2.22045e-16	0.259067	0.777202	1.03627	1.81347	2.07254	2.07254	2.07254	2.33161	2.33161	3.36788	5.44041	6.21762	8.03109	9.58549	9.84456	8.29016	6.99482	5.44041	4.66321	6.21762	7.25389
Merged-chr11-61024414-2	1.29534	1.29534	1.03627	1.03627	0.777202	1.03627	1.29534	1.29534	2.07254	2.84974	2.84974	3.88601	6.47668	5.95855	6.99482	7.77202	6.73575	4.92228	4.14508	2.59067	2.33161	2.59067	2.84974	3.36788	4.40415	4.14508	3.62694	2.84974	3.36788	2.84974	3.10881	3.62694	4.92228	4.40415	4.66321	4.66321	5.69948	6.21762	6.99482	6.21762	5.69948	4.40415	2.07254	1.03627	1.29534	1.5544	1.29534	2.33161	2.33161
Merged-chr8-24951174-2	0.777202	1.03627	1.03627	1.03627	1.5544	1.03627	0.777202	0.777202	0.518135	0.518135	0.518135	0.518135	0.518135	0.518135	0.259067	-1.11022e-16	0.259067	0.259067	0.259067	0.259067	0.259067	0.259067	0.259067	0.259067	0.259067	0.259067	-1.11022e-16	-1.11022e-16	0.259067	0.259067	0.259067	0.518135	0.518135	0.259067	0.259067	0.777202	0.777202	1.03627	1.03627	1.03627	0.777202	1.03627	2.07254	3.62694	3.88601	3.88601	3.88601	4.66321	4.66321
Merged-chrX-49148289-2	0	0	0	0	0.259067	1.29534	1.29534	1.29534	1.29534	1.03627	0	0	0	0	0	0.259067	0.259067	0.259067	0.259067	0.259067	0	0	0	0	0	0	0	0	0	0	0	0	0	0	0	0	0	0	0	0.259067	0.259067	0.518135	1.03627	1.03627	0.777202	0.777202	1.03627	0.777202	1.03627
Merged-chr9-108236491-2	1.5544	1.5544	1.03627	0.777202	1.29534	1.03627	0.777202	1.29534	1.81347	2.33161	2.07254	2.33161	2.07254	1.81347	1.03627	1.5544	1.29534	1.81347	2.07254	1.81347	1.29534	2.07254	2.33161	2.59067	3.10881	3.10881	2.59067	2.07254	1.81347	1.29534	1.29534	1.03627	1.03627	1.29534	2.07254	2.33161	2.59067	2.33161	1.29534	1.29534	1.03627	1.03627	1.29534	2.07254	2.59067	2.59067	2.07254	1.81347	0.518135
Merged-chr1-34246061-2	1.29534	1.5544	1.5544	1.5544	1.5544	0.518135	0.518135	1.03627	1.29534	1.03627	1.03627	1.03627	0.518135	0.259067	0.259067	0.259067	0.259067	0.518135	0.259067	0.259067	0.259067	0.259067	-2.22045e-16	-2.22045e-16	-2.22045e-16	-2.22045e-16	0.259067	0.518135	1.03627	1.29534	1.29534	0.777202	0.777202	0.259067	0.518135	0.777202	1.29534	1.5544	1.81347	1.5544	1.5544	1.03627	0.777202	0.259067	1.66533e-16	0.259067	1.03627	1.03627	1.29534
Merged-chr1-133646921-2	0.777202	0.777202	0.777202	0.777202	0.518135	0.518135	0.518135	0.518135	0.777202	1.29534	0.777202	1.03627	1.03627	0.518135	0.259067	0.259067	-2.22045e-16	0.259067	0.518135	0.518135	1.03627	1.5544	1.5544	2.59067	2.84974	2.59067	2.84974	3.62694	2.84974	3.10881	5.95855	4.92228	4.92228	5.44041	5.44041	3.62694	4.14508	4.66321	3.36788	3.62694	2.59067	1.5544	1.03627	1.29534	1.29534	2.07254	3.36788	2.59067	2.59067
Merged-chr4-8700154-2	3.88601	3.62694	2.84974	1.03627	0.777202	1.03627	1.5544	0.777202	0.777202	1.03627	0.518135	1.5544	1.5544	1.5544	1.5544	1.5544	0.518135	0.518135	0.518135	0.518135	0.518135	0.777202	0.777202	0.777202	0.777202	0.777202	0.518135	0.777202	0.518135	0.518135	0.259067	0.259067	0.259067	1.03627	1.5544	1.5544	1.5544	1.29534	1.29534	1.03627	1.5544	1.81347	1.29534	1.5544	1.5544	1.29534	1.81347	1.81347	2.07254
Merged-chr3-142126042-2	0.518135	0.259067	0.259067	0.518135	0.518135	0.518135	0.777202	0.777202	0.518135	0.518135	0.777202	0.518135	0.518135	0.518135	0.518135	0.259067	1.29534	1.29534	1.03627	1.03627	0.518135	0.518135	0.518135	0.518135	0.518135	0.777202	0.777202	0.777202	0.777202	1.03627	1.03627	0.777202	1.5544	1.81347	1.5544	1.03627	1.5544	1.29534	1.03627	1.5544	2.07254	1.5544	2.33161	2.84974	2.84974	3.10881	4.14508	5.44041	5.44041
Merged-chr11-75687291-4	0	0.777202	0.259067	0.518135	1.03627	2.33161	2.59067	2.84974	2.33161	1.29534	1.03627	1.03627	1.5544	2.59067	3.88601	3.62694	4.66321	4.14508	3.62694	4.14508	5.69948	5.18135	7.25389	6.73575	7.77202	5.95855	8.80829	6.99482	7.77202	6.21762	6.47668	3.36788	2.59067	2.59067	4.14508	4.40415	5.69948	6.99482	7.25389	7.25389	7.77202	6.99482	5.95855	5.69948	4.92228	4.92228	5.69948	5.69948	5.18135
Merged-chr8-23053556-2	0.518135	0.259067	0.259067	0.518135	0.518135	0.777202	0.777202	0.777202	0.777202	0.259067	0.259067	0.259067	-5.55112e-17	1.03627	1.29534	1.29534	1.29534	0.259067	0.259067	5.55112e-17	0.259067	0.259067	0.259067	0.518135	0.777202	0.518135	0.518135	0.259067	0.259067	1.11022e-16	0.259067	0.259067	0.777202	0.777202	0.777202	0.777202	1.03627	0.518135	0.518135	0.518135	0.518135	0.259067	0.777202	0.777202	0.777202	0.518135	0.518135	1.03627	2.59067
Merged-chr15-25945658-2	4.40415	5.18135	5.69948	5.44041	6.21762	5.69948	5.95855	6.47668	6.99482	6.47668	8.29016	8.80829	8.29016	8.29016	7.77202	7.25389	6.47668	5.69948	6.21762	5.95855	5.18135	4.92228	5.95855	5.69948	4.66321	5.18135	5.18135	5.18135	4.14508	4.40415	3.36788	2.84974	2.84974	3.36788	4.66321	4.40415	4.40415	4.40415	5.95855	5.44041	6.73575	6.73575	5.69948	4.40415	3.62694	2.59067	3.36788	3.36788	2.59067
Merged-chr15-25957631-2	1.81347	2.59067	2.07254	3.36788	3.62694	3.10881	2.59067	2.33161	2.59067	3.88601	5.18135	5.69948	5.95855	5.69948	4.66321	3.62694	2.84974	3.36788	3.10881	3.36788	2.84974	2.33161	1.5544	1.29534	1.03627	1.29534	3.10881	6.73575	6.73575	6.47668	6.21762	4.66321	1.81347	1.81347	1.81347	3.10881	3.88601	4.66321	4.40415	4.92228	4.66321	3.36788	2.84974	3.62694	3.88601	4.40415	5.18135	5.69948	4.92228
Merged-chr6-88626786-2	1.5544	1.81347	1.29534	1.03627	1.29534	2.33161	1.5544	1.5544	2.07254	1.81347	1.03627	0.777202	2.07254	1.5544	1.5544	1.81347	2.33161	1.29534	1.29534	1.81347	2.07254	1.5544	1.5544	1.29534	0.777202	0.259067	0.777202	1.29534	1.29534	1.29534	1.5544	1.5544	1.81347	2.59067	2.59067	3.10881	2.33161	2.33161	2.07254	2.84974	2.59067	2.07254	2.84974	3.10881	3.10881	2.84974	3.36788	2.07254	2.07254
Merged-chr6-88558961-2	0	0	0	0	0	0	0	0	0.259067	0.259067	0.259067	0.777202	0.777202	0.777202	0.777202	0.777202	0.259067	0.259067	0.259067	0.518135	0.518135	0.518135	0.518135	1.03627	1.29534	1.5544	1.5544	1.5544	0.777202	0.259067	-5.55112e-17	0.518135	0.518135	0.777202	1.03627	1.81347	1.29534	1.29534	1.5544	1.81347	1.29534	1.5544	2.07254	1.5544	1.03627	0.518135	0.518135	-2.22045e-16	-2.22045e-16
Merged-chr11-12396397-2	0.777202	1.03627	1.03627	1.29534	1.5544	2.33161	2.33161	2.59067	3.36788	2.84974	2.59067	2.33161	2.07254	1.29534	1.29534	1.5544	2.07254	2.07254	2.07254	1.5544	0.777202	0.777202	1.03627	0.777202	0.777202	0.777202	0.259067	-4.996e-16	0.259067	0.259067	0.259067	0.777202	1.03627	0.777202	0.777202	0.777202	0.777202	1.29534	2.07254	2.59067	2.59067	2.07254	1.29534	1.29534	1.03627	2.07254	2.33161	2.07254	2.07254
Merged-chr1-10681483-2	0	0.259067	0.259067	-1.11022e-16	-1.11022e-16	0.259067	0.259067	0.259067	0.518135	0.518135	0.259067	0.259067	0.259067	-1.11022e-16	-1.11022e-16	-1.11022e-16	-1.11022e-16	0.259067	0.518135	0.777202	1.03627	1.03627	0.777202	0.777202	0.518135	0.259067	0.259067	0.518135	0.777202	1.29534	1.29534	1.29534	0.518135	0.518135	0.518135	0.777202	0.777202	0.777202	0.777202	0.518135	0.259067	0.259067	0.518135	0.518135	0.518135	0.518135	0.518135	0.518135	0.518135
Merged-chr18-24751627-2	0	0.518135	0.518135	0.518135	0.518135	0.777202	0.259067	0.518135	0.518135	0.777202	1.03627	1.03627	0.777202	0.518135	0.777202	0.259067	0.777202	1.03627	1.03627	0.777202	0.777202	0.777202	0.518135	0.518135	0.518135	0.259067	0.259067	0.259067	0.259067	0.259067	-1.11022e-16	-1.11022e-16	0.259067	0.518135	0.518135	0.518135	0.518135	0.518135	0.777202	1.03627	1.5544	2.33161	2.07254	2.07254	2.07254	2.33161	1.5544	1.5544	1.81347
Merged-chr18-24712886-3	15.8031	17.3575	18.1347	17.6166	15.8031	17.0984	14.7668	14.7668	11.9171	10.1036	9.32642	7.25389	4.40415	5.95855	9.58549	12.4352	13.7306	16.8394	15.0259	10.6218	10.8808	12.1762	9.58549	10.6218	10.8808	9.06736	7.51295	5.44041	4.92228	4.14508	3.88601	4.14508	5.18135	3.88601	3.88601	4.40415	3.36788	3.10881	4.66321	4.14508	4.14508	4.40415	4.14508	2.07254	2.59067	2.07254	2.84974	2.59067	2.84974
Merged-chr18-24720240-2	1.29534	1.29534	0.777202	1.29534	1.03627	0.777202	0.518135	0.777202	0.259067	0.259067	0.777202	1.5544	1.29534	2.07254	2.84974	2.59067	2.07254	2.33161	1.5544	1.03627	1.03627	1.03627	1.03627	0.777202	0.777202	0.777202	0.259067	0.259067	-2.77556e-16	-2.77556e-16	-2.77556e-16	-2.77556e-16	-2.77556e-16	-2.77556e-16	-2.77556e-16	-2.77556e-16	-2.77556e-16	-2.77556e-16	-2.77556e-16	-2.77556e-16	-2.77556e-16	-2.77556e-16	0.259067	0.777202	1.29534	1.29534	1.03627	1.03627	0.518135
Merged-chrX-145477063-2	0	0	0	0	0	0	0	0	0	0	0.518135	0.518135	0.518135	0.518135	0.777202	0.259067	0.259067	0.259067	0.259067	0.518135	0.518135	0.518135	0.518135	1.03627	0.518135	1.03627	1.03627	1.03627	0.518135	0.777202	0.259067	0.518135	0.518135	0.518135	0.518135	0.518135	0.259067	0.259067	0.259067	0.259067	0.518135	0.518135	0.518135	0.777202	0.777202	0.518135	0.518135	0.777202	0.777202
Merged-chr13-49074975-2	0	0	0	0	0	0	0	0	0	0	0	0	0	0.259067	0.259067	0.259067	0.259067	0.777202	0.518135	0.518135	0.777202	1.03627	1.03627	1.03627	0.777202	1.29534	1.29534	1.29534	1.5544	1.5544	1.03627	1.03627	0.518135	0.259067	0.777202	1.29534	1.29534	1.29534	1.29534	0.777202	1.03627	0.777202	0.777202	0.777202	0.777202	-2.22045e-16	0.259067	0.518135	1.29534
Merged-chr13-49114288-2	0	0	0	0	0.777202	1.29534	1.29534	1.29534	1.5544	0.777202	0.259067	0.259067	0.259067	-5.55112e-17	0.259067	1.03627	1.03627	1.03627	1.03627	0.777202	0.518135	0.518135	0.777202	0.777202	0.777202	0.259067	0.777202	0.777202	0.777202	1.29534	1.29534	1.03627	0.777202	1.29534	0.777202	1.03627	0.777202	1.03627	0.777202	0.777202	1.03627	1.03627	1.5544	1.5544	2.33161	2.07254	2.07254	1.5544	1.81347
Merged-chr2-5669779-2	0	0	0	0	0	0	0	0	0	0	0	0	0	0.259067	0.518135	0.518135	0.518135	0.518135	0.518135	0.777202	0.777202	0.777202	0.518135	0.518135	0.518135	0.518135	0.777202	0.777202	0.518135	0.259067	0.518135	0.259067	0.259067	0.518135	0.777202	0.777202	0.777202	0.777202	0.518135	0.259067	0.518135	0.518135	1.5544	2.07254	2.84974	2.59067	3.10881	3.62694	4.66321
Merged-chrX-59585025-2	1.03627	1.03627	1.03627	0.777202	0.777202	0.259067	-2.77556e-16	-2.77556e-16	0.259067	0.518135	0.518135	0.777202	1.29534	1.03627	1.03627	1.03627	1.03627	0.777202	1.03627	1.5544	2.07254	2.33161	1.5544	3.62694	3.10881	2.59067	2.84974	3.36788	1.29534	1.29534	0.777202	0.518135	0.518135	1.5544	2.07254	3.10881	3.10881	2.84974	1.81347	1.81347	1.29534	1.81347	2.59067	3.36788	3.36788	3.62694	3.62694	4.14508	3.62694
Merged-chrX-161844585-2	0	0	0	0	0	0	0	0	0	0	0	0	0	0	0.259067	0.259067	0.259067	0.259067	0.259067	0.518135	0.518135	0.777202	0.777202	0.777202	0.259067	0.777202	0.518135	0.518135	0.518135	0.518135	-1.11022e-16	-1.11022e-16	-1.11022e-16	-1.11022e-16	0.259067	0.259067	0.518135	1.03627	1.29534	1.03627	1.03627	0.777202	0.777202	0.518135	0.518135	1.81347	3.36788	4.40415	4.40415
Merged-chr11-21351665-2	0.259067	0.259067	0.259067	0	0	0	0	0	0	0	0.518135	0.518135	0.518135	0.518135	1.03627	0.518135	0.518135	0.518135	0.518135	0	0	0.518135	0.777202	0.777202	0.777202	0.777202	0	0	0	0.259067	0.259067	0.259067	0.259067	0.259067	0	0	0	0	0.518135	0.777202	1.5544	1.5544	1.5544	1.03627	0.777202	0.259067	0.259067	0.259067	0.259067
Merged-chrX-159943552-2	0	0	0	0	0	0	0	0	0	0	0	0	0	0	0	0	0	0	0.259067	0.777202	1.29534	1.5544	1.5544	0.777202	0.777202	0.777202	0.518135	0.518135	1.03627	1.03627	0.518135	0.518135	0.518135	0.259067	0.518135	1.03627	1.03627	1.29534	1.03627	0.777202	0.259067	0.518135	1.29534	1.5544	1.5544	1.5544	1.29534	1.29534	1.81347
Merged-chr11-31907375-2	0.259067	0.259067	-1.66533e-16	1.29534	1.29534	1.5544	2.07254	1.5544	1.03627	1.03627	1.03627	1.03627	1.29534	1.5544	2.07254	3.88601	4.14508	4.14508	4.14508	2.84974	3.10881	2.59067	3.36788	3.62694	3.88601	4.66321	4.14508	3.62694	3.10881	2.33161	1.29534	3.10881	3.62694	3.62694	4.40415	3.88601	3.10881	2.59067	2.33161	2.33161	3.88601	2.84974	3.88601	4.14508	5.95855	5.95855	6.73575	6.47668	6.99482
Merged-chr11-44917200-2	0.777202	0.259067	0.259067	5.55112e-17	5.55112e-17	0.259067	1.03627	1.03627	1.03627	1.29534	1.03627	0.259067	0.259067	0.518135	0.518135	0.777202	0.777202	1.03627	1.29534	1.03627	0.777202	0.777202	0.259067	1.66533e-16	1.66533e-16	0.259067	1.81347	1.81347	2.07254	2.07254	1.81347	0.259067	0.259067	2.77556e-16	1.29534	1.5544	1.5544	1.5544	1.5544	0.259067	2.77556e-16	0.259067	0.518135	1.03627	1.03627	1.29534	1.5544	1.29534	1.29534
Merged-chr11-51752871-3	1.29534	2.07254	2.33161	1.81347	2.59067	2.07254	2.59067	2.59067	3.10881	2.07254	1.29534	1.29534	1.29534	2.59067	3.88601	3.62694	4.14508	3.88601	1.81347	1.5544	1.81347	1.29534	2.07254	2.33161	2.33161	2.84974	3.10881	2.33161	2.84974	2.33161	1.03627	1.29534	2.59067	1.5544	1.81347	2.33161	1.81347	1.29534	1.29534	1.29534	1.81347	2.33161	2.33161	3.10881	3.36788	2.33161	2.07254	3.10881	2.84974
Merged-chr4-140650935-2	6.47668	6.99482	5.69948	4.92228	5.18135	4.14508	1.81347	2.07254	3.62694	3.88601	4.92228	4.66321	4.40415	3.36788	4.92228	8.29016	10.6218	10.8808	11.9171	10.6218	7.51295	8.54922	9.06736	8.54922	6.47668	5.69948	3.36788	2.59067	2.59067	2.07254	2.07254	1.29534	0.259067	0.259067	0.259067	0.518135	0.518135	0.518135	0.777202	1.03627	0.518135	0.777202	0.777202	1.03627	0.777202	0.777202	0.518135	0.777202	0.259067
Merged-chr17-27586995-2	0.777202	0.777202	1.03627	1.03627	1.03627	1.03627	1.03627	0.518135	0.777202	1.29534	1.03627	1.03627	1.03627	0.518135	2.22045e-16	1.03627	1.29534	1.29534	1.29534	1.29534	0.518135	0.259067	1.03627	1.03627	1.03627	1.29534	1.29534	0.777202	0.777202	2.07254	1.81347	1.81347	1.5544	1.5544	4.44089e-16	0.518135	1.03627	1.03627	1.03627	1.03627	0.518135	1.03627	1.81347	2.33161	2.33161	2.07254	1.81347	1.03627	1.03627
Merged-chr5-136530854-2	2.33161	2.33161	1.81347	1.29534	1.29534	0.777202	0.777202	0.518135	0.518135	0.518135	0.518135	0.518135	0.777202	1.03627	1.03627	1.03627	1.29534	1.29534	1.29534	1.5544	2.07254	1.5544	1.29534	1.03627	0.777202	0.518135	1.03627	1.03627	1.03627	1.5544	1.03627	0.777202	1.29534	1.29534	0.777202	0.777202	0.518135	0.259067	0.259067	0.259067	1.29534	1.29534	1.29534	1.5544	2.59067	2.59067	3.88601	4.14508	4.40415
Merged-chr6-88017739-4	0	0	1.03627	1.81347	2.07254	2.33161	2.59067	2.59067	1.81347	1.29534	1.81347	1.29534	0.777202	1.81347	2.59067	2.33161	2.84974	3.36788	2.84974	2.84974	2.84974	2.33161	1.81347	1.29534	0.518135	0.259067	1.03627	1.29534	2.59067	3.10881	3.36788	3.36788	2.84974	2.33161	1.81347	1.29534	1.03627	1.03627	1.03627	2.33161	3.62694	4.14508	4.40415	3.36788	4.14508	3.62694	3.36788	2.84974	3.88601
Merged-chr3-95070042-2	0.259067	0.259067	-5.55112e-17	-5.55112e-17	-5.55112e-17	-5.55112e-17	-5.55112e-17	0.518135	0.777202	0.777202	0.777202	0.777202	0.518135	0.259067	0.259067	0.259067	0.259067	0.518135	0.518135	0.518135	0.518135	0.777202	0.259067	0.259067	0.259067	0.259067	-5.55112e-17	0.518135	0.777202	1.29534	1.29534	1.29534	0.777202	0.777202	0.518135	0.777202	0.777202	1.03627	1.03627	1.03627	0.777202	1.29534	2.07254	2.59067	2.84974	3.10881	2.33161	1.81347	2.84974
Merged-chr8-61902194-2	1.29534	0.518135	0.518135	0.518135	0.518135	0.259067	-1.11022e-16	0.518135	0.518135	0.518135	0.518135	0.259067	0.518135	0.777202	0.777202	0.777202	0.777202	0.777202	0.518135	1.03627	1.81347	1.29534	2.07254	3.36788	3.36788	3.10881	3.36788	2.59067	1.81347	1.03627	1.03627	0.777202	0.777202	0.259067	0.259067	0.777202	1.03627	1.29534	2.84974	3.62694	4.66321	5.69948	4.92228	3.88601	3.88601	3.62694	2.07254	2.59067	3.10881
Merged-chr8-61572789-2	3.36788	2.84974	2.07254	2.59067	3.88601	3.88601	4.14508	3.88601	1.81347	1.29534	1.81347	1.29534	1.29534	1.29534	1.03627	0.777202	0.777202	0.777202	0.777202	0.777202	0.259067	-1.66533e-16	-1.66533e-16	-1.66533e-16	-1.66533e-16	-1.66533e-16	-1.66533e-16	-1.66533e-16	-1.66533e-16	-1.66533e-16	-1.66533e-16	0.518135	0.518135	0.777202	1.29534	1.29534	0.777202	0.777202	1.03627	0.777202	1.03627	1.29534	1.03627	1.03627	1.29534	1.03627	1.03627	0.777202	1.29534
Merged-chr8-61843554-2	0	0	0.518135	0.259067	0.518135	0.518135	0.518135	0.259067	0.259067	0	0	0	0	0	0	0.259067	0.259067	0.259067	0.259067	0.259067	0	0.259067	0.518135	0.777202	1.29534	1.29534	1.29534	1.03627	0.259067	0.518135	0.259067	0.259067	0.259067	0.518135	0.259067	0.259067	0.259067	1.29534	1.5544	1.5544	1.5544	2.59067	2.07254	2.07254	2.59067	2.07254	1.29534	1.03627	0.777202
Merged-chr10-123147657-2	0.259067	0	0.259067	0.259067	0.259067	0.518135	1.5544	1.29534	1.81347	1.81347	1.03627	0.518135	0.518135	0	0.259067	0.259067	0.259067	0.518135	0.518135	0.259067	0.259067	0.518135	0.259067	0.259067	0.777202	1.03627	0.777202	0.777202	0.777202	0.259067	-5.55112e-17	-5.55112e-17	0.518135	0.518135	0.518135	0.518135	0.777202	0.518135	0.777202	1.03627	1.29534	1.03627	1.29534	1.03627	1.81347	1.5544	2.07254	2.33161	2.84974
Merged-chr19-14563091-2	1.81347	1.03627	1.03627	1.03627	0.518135	0.259067	0.259067	0.259067	0.259067	-1.11022e-16	-1.11022e-16	-1.11022e-16	-1.11022e-16	-1.11022e-16	-1.11022e-16	-1.11022e-16	-1.11022e-16	-1.11022e-16	-1.11022e-16	-1.11022e-16	-1.11022e-16	-1.11022e-16	-1.11022e-16	-1.11022e-16	-1.11022e-16	0.259067	0.518135	0.518135	0.777202	0.777202	0.518135	0.259067	0.518135	0.259067	0.518135	1.29534	1.29534	1.29534	1.03627	1.03627	0.518135	1.29534	1.29534	1.29534	1.5544	1.5544	1.5544	1.5544	1.81347
Merged-chr3-146895534-3	0.777202	0.777202	0.259067	0.777202	2.07254	2.59067	2.84974	2.84974	2.84974	2.84974	3.88601	5.18135	4.92228	6.21762	4.92228	4.92228	4.40415	4.14508	3.10881	2.33161	1.5544	1.5544	2.07254	3.88601	5.44041	5.18135	4.92228	4.40415	3.36788	1.81347	1.81347	2.07254	1.5544	1.03627	1.5544	1.81347	2.07254	1.81347	2.07254	1.81347	2.33161	1.5544	2.33161	4.92228	4.92228	5.95855	6.73575	5.69948	4.14508
Merged-chr4-57685148-2	1.5544	1.81347	0.777202	1.29534	2.07254	1.81347	1.81347	2.33161	1.81347	1.03627	1.03627	0.518135	4.44089e-16	4.44089e-16	1.29534	2.07254	2.07254	2.07254	1.5544	0.518135	0.518135	0.518135	0.518135	0.518135	0.518135	3.33067e-16	3.33067e-16	0.259067	0.259067	0.777202	0.777202	0.777202	0.518135	0.518135	3.33067e-16	3.33067e-16	0.259067	0.777202	1.5544	1.5544	1.5544	1.29534	1.5544	0.777202	0.777202	1.29534	1.5544	1.29534	1.29534
Merged-chr4-45853287-2	0	0.259067	0.518135	1.03627	1.03627	1.03627	1.03627	0.777202	0.259067	0.259067	0.259067	-5.55112e-17	-5.55112e-17	-5.55112e-17	0.259067	0.259067	0.259067	0.518135	0.777202	0.518135	1.5544	1.5544	1.29534	1.5544	1.81347	1.03627	1.5544	2.33161	2.07254	2.07254	1.81347	1.81347	1.81347	1.81347	1.81347	3.36788	2.84974	3.62694	3.62694	3.62694	3.10881	3.62694	2.33161	3.10881	2.84974	2.33161	2.07254	2.07254	1.03627
Merged-chr3-60546908-2	3.62694	3.88601	3.36788	2.33161	2.07254	3.36788	3.10881	3.10881	3.88601	3.88601	3.10881	4.40415	4.40415	4.92228	5.44041	5.44041	3.62694	3.10881	2.33161	2.07254	2.84974	3.36788	4.14508	4.66321	4.14508	3.10881	3.36788	2.59067	1.5544	1.29534	1.03627	1.03627	1.81347	1.81347	2.07254	2.07254	2.33161	2.33161	2.59067	2.33161	3.62694	3.36788	4.66321	4.92228	5.18135	4.40415	4.14508	3.10881	2.33161
Merged-chr5-66323403-2	0.518135	0.518135	0.259067	-1.11022e-16	-1.11022e-16	-1.11022e-16	0.777202	0.777202	1.03627	1.03627	1.03627	0.518135	0.259067	0.259067	0.259067	0.259067	-1.11022e-16	0.259067	0.259067	0.259067	0.518135	0.518135	0.259067	0.518135	0.518135	0.259067	0.259067	0.518135	0.777202	1.5544	1.5544	1.81347	2.07254	2.07254	1.5544	1.81347	1.81347	1.5544	1.29534	1.81347	1.5544	2.33161	2.33161	4.14508	4.66321	4.66321	3.88601	3.88601	2.59067
Merged-chr8-45703304-2	0.518135	0.518135	0.518135	0.518135	1.03627	1.5544	1.5544	1.5544	1.29534	0.777202	0.259067	-1.66533e-16	-1.66533e-16	-1.66533e-16	0.259067	0.259067	0.259067	0.259067	-1.66533e-16	-1.66533e-16	-1.66533e-16	-1.66533e-16	-1.66533e-16	-1.66533e-16	-1.66533e-16	-1.66533e-16	-1.66533e-16	-1.66533e-16	-1.66533e-16	-1.66533e-16	-1.66533e-16	-1.66533e-16	-1.66533e-16	-1.66533e-16	-1.66533e-16	-1.66533e-16	-1.66533e-16	-1.66533e-16	-1.66533e-16	0.259067	0.518135	0.518135	0.777202	0.518135	0.518135	0.259067	0.259067	0.259067	0.518135
Merged-chr8-45712446-2	0	0.259067	0.259067	0	0.259067	0.518135	0.518135	1.03627	1.5544	1.5544	1.29534	1.5544	1.03627	0.518135	0.259067	0.777202	0.518135	0.518135	0.518135	0.518135	-3.33067e-16	-3.33067e-16	-3.33067e-16	-3.33067e-16	-3.33067e-16	-3.33067e-16	-3.33067e-16	-3.33067e-16	-3.33067e-16	-3.33067e-16	-3.33067e-16	-3.33067e-16	0.259067	0.259067	0.259067	0.259067	0.259067	0.518135	0.518135	0.777202	1.5544	1.81347	1.5544	1.5544	1.5544	1.03627	1.29534	1.29534	2.07254
Merged-chr9-108072859-2	0	0.259067	0	0	0.259067	0.518135	0.777202	1.03627	1.03627	0.518135	0.518135	0.259067	0.259067	0.518135	0.518135	0.777202	0.777202	0.259067	0.259067	0.518135	0.259067	0.259067	0.259067	0.259067	-1.11022e-16	-1.11022e-16	-1.11022e-16	1.03627	1.29534	2.07254	3.62694	4.40415	4.40415	4.66321	4.14508	3.10881	2.33161	2.33161	2.33161	2.33161	2.59067	2.59067	3.36788	3.36788	2.84974	2.84974	2.84974	2.59067	2.33161
Merged-chr5-117546975-2	0	0	0	0	0.259067	0.518135	0.518135	0.518135	0.518135	0.259067	0	0.259067	0.259067	0.259067	0.259067	0.259067	0.259067	0.518135	0.518135	0.518135	0.518135	0.259067	0	0	0.259067	0.259067	0.259067	0.259067	0.259067	0	0	0	0	0	0	0	0	0	0	0	0.518135	1.29534	1.5544	1.81347	1.81347	1.81347	1.29534	1.5544	1.5544
Merged-chrX-73688941-3	0	0.777202	0.777202	0.259067	0.259067	0.518135	0.518135	1.03627	1.03627	1.5544	1.81347	2.07254	1.5544	1.29534	0.777202	0.777202	0.518135	0.518135	0.777202	0.777202	0.259067	0.777202	0.777202	0.518135	0.777202	1.03627	0.518135	0.518135	0.518135	0.777202	0.518135	0.518135	0.518135	0.259067	0.259067	0.259067	0.259067	0.259067	0.518135	0.518135	0.518135	0.777202	0.518135	0.518135	0.259067	0.259067	-1.11022e-16	-1.11022e-16	-1.11022e-16
Merged-chrX-98684085-2	0	0	0	0.518135	0.259067	0.259067	0.259067	0.777202	0.777202	1.29534	1.81347	1.81347	1.03627	1.29534	1.03627	0.518135	0.518135	0.777202	0.518135	0.518135	0.777202	1.03627	0.777202	0.518135	0.518135	0.259067	0.518135	0.777202	1.03627	1.29534	1.29534	0.777202	0.518135	1.11022e-16	1.11022e-16	1.11022e-16	1.11022e-16	1.11022e-16	0.518135	0.518135	1.03627	1.03627	1.29534	0.777202	1.81347	1.81347	3.36788	3.10881	3.10881
Merged-chr2-179640584-2	1.29534	1.29534	1.81347	1.5544	0.777202	0.777202	0.777202	0.259067	0.518135	0.259067	0.518135	0.518135	0.259067	0.259067	0.518135	0.259067	0.259067	0.259067	0.259067	-1.11022e-16	0.259067	0.259067	0.259067	0.259067	0.518135	0.259067	0.259067	1.03627	1.03627	0.777202	1.5544	2.07254	1.29534	1.29534	1.5544	0.777202	0.259067	0.259067	1.03627	0.777202	0.777202	0.777202	1.81347	2.33161	2.59067	2.59067	2.59067	1.5544	1.03627
Merged-chr2-179780519-2	0	0	0	0	0	0.259067	0.259067	0.259067	0.259067	0.777202	0.777202	1.03627	1.29534	1.29534	0.518135	0.518135	0.518135	0.259067	0.259067	0.777202	0.777202	0.518135	0.518135	0.777202	0.777202	1.03627	1.81347	2.33161	2.84974	2.59067	3.36788	2.59067	2.59067	2.59067	3.10881	2.33161	2.33161	2.33161	1.03627	1.03627	1.5544	1.5544	1.29534	1.81347	2.07254	1.81347	2.59067	2.84974	2.59067
Merged-chr8-10448976-2	0	0	0.259067	0.259067	0.259067	0.259067	0.259067	0	0	0	0.259067	0.259067	0.518135	0.518135	0.518135	0.259067	0.259067	0	0.259067	0.259067	0.259067	0.259067	0.259067	0	0	0.259067	0.259067	0.259067	0.259067	0.259067	0	0	0	0.259067	0.259067	0.518135	0.777202	0.777202	0.777202	1.03627	1.03627	1.29534	1.5544	1.5544	1.81347	2.33161	2.33161	3.36788	4.14508
Merged-chr10-95313914-2	0.777202	0.518135	0.518135	-1.11022e-16	0.518135	0.518135	0.518135	0.518135	0.518135	-1.11022e-16	0.259067	0.259067	0.259067	0.259067	0.518135	0.259067	0.518135	0.518135	0.777202	1.29534	1.5544	1.29534	1.29534	0.777202	0.259067	0.259067	0.259067	0.259067	0.518135	0.259067	0.259067	0.259067	0.518135	0.259067	0.777202	1.29534	1.5544	1.29534	1.81347	1.81347	1.29534	3.36788	4.14508	4.66321	4.66321	4.66321	3.88601	3.88601	4.40415
Merged-chr6-34671500-2	0	0.777202	0.777202	0.259067	0.518135	0.518135	0.518135	0.777202	0.777202	1.03627	1.03627	0.777202	0.518135	0.259067	-1.11022e-16	0.259067	0.259067	0.777202	1.03627	1.29534	1.03627	1.29534	0.777202	0.777202	0.518135	0.518135	0.518135	0.518135	0.777202	0.777202	1.03627	1.03627	1.29534	1.29534	1.29534	1.5544	1.81347	1.29534	1.29534	1.81347	1.5544	1.03627	1.29534	1.29534	0.777202	0.518135	1.03627	0.518135	0.777202
Merged-chr4-108767200-2	1.5544	1.5544	1.03627	0.777202	0.518135	1.03627	1.29534	0.777202	0.777202	0.777202	-1.11022e-16	-1.11022e-16	0.777202	0.777202	0.777202	0.777202	1.29534	1.29534	1.5544	1.81347	1.81347	1.03627	0.518135	0.518135	0.259067	1.29534	1.29534	1.29534	1.29534	2.07254	2.07254	2.84974	2.84974	2.59067	1.81347	1.29534	1.5544	1.81347	2.59067	2.59067	3.36788	2.33161	2.84974	2.33161	2.84974	3.36788	3.62694	3.88601	3.10881
Merged-chr10-120428998-2	1.5544	1.81347	1.5544	1.29534	1.5544	1.29534	1.03627	1.03627	1.03627	1.81347	3.36788	4.14508	4.92228	4.66321	3.62694	2.33161	1.29534	0.518135	1.81347	2.07254	2.07254	2.59067	1.81347	1.03627	0.518135	0.777202	0.259067	0.259067	0.259067	0.259067	1.66533e-16	1.66533e-16	0.518135	0.518135	0.518135	1.03627	1.03627	0.777202	1.03627	1.03627	1.03627	1.29534	1.03627	0.777202	1.03627	0.777202	1.03627	1.5544	3.88601
Merged-chr14-26450097-2	0.259067	0.259067	-5.55112e-17	-5.55112e-17	-5.55112e-17	-5.55112e-17	0.259067	0.259067	0.259067	0.777202	0.518135	0.518135	0.518135	0.518135	-1.11022e-16	-1.11022e-16	-1.11022e-16	0.518135	0.777202	0.777202	0.777202	0.777202	0.518135	0.518135	0.518135	0.259067	0.259067	-1.11022e-16	-1.11022e-16	0.259067	0.259067	0.259067	0.518135	0.518135	0.259067	0.518135	0.518135	0.259067	1.03627	1.03627	1.03627	1.29534	1.03627	0.259067	0.259067	0.259067	0.777202	1.5544	1.81347
Merged-chr11-119221291-2	0	0.518135	0.518135	0.518135	0.518135	0.518135	0.518135	0.259067	0.518135	0.518135	0.518135	0.518135	0.777202	0.518135	0.518135	0.259067	1.5544	2.33161	3.10881	3.10881	3.10881	2.59067	3.10881	2.33161	2.59067	3.62694	3.10881	1.81347	3.88601	5.95855	5.95855	6.47668	6.99482	6.73575	4.66321	5.18135	5.18135	5.44041	4.14508	4.40415	3.62694	2.59067	2.07254	2.07254	2.07254	1.81347	2.07254	1.5544	1.5544
Merged-chr14-101842127-2	1.29534	1.29534	0.259067	0.518135	1.5544	1.5544	1.5544	1.81347	2.84974	2.33161	2.59067	3.88601	4.66321	4.40415	4.14508	3.88601	2.84974	2.33161	1.5544	2.84974	2.84974	3.36788	3.62694	3.36788	3.62694	3.88601	4.40415	6.21762	7.25389	7.25389	7.77202	7.77202	6.47668	5.18135	5.44041	4.66321	3.62694	4.40415	4.14508	3.10881	2.84974	4.40415	4.66321	4.40415	6.21762	5.95855	4.66321	4.92228	5.95855
Merged-chr10-5177744-2	0	0.259067	0.777202	0.777202	0.518135	0.518135	0.518135	-1.11022e-16	-1.11022e-16	-1.11022e-16	0.259067	0.259067	0.259067	0.259067	0.259067	0.259067	0.518135	1.03627	1.29534	1.5544	1.29534	1.03627	0.518135	0.518135	0.259067	0.259067	0.259067	0.259067	0.259067	0.259067	0.518135	0.518135	0.777202	1.29534	1.29534	1.03627	0.777202	0.518135	0.259067	0.518135	0.518135	0.518135	0.777202	1.03627	1.29534	1.29534	1.5544	1.29534	1.29534
Merged-chr15-25786151-2	0	0	0	0.259067	0.777202	1.03627	1.5544	1.5544	1.81347	2.07254	1.5544	1.5544	1.5544	1.03627	1.03627	1.03627	1.03627	1.03627	1.29534	0.777202	1.03627	1.03627	1.03627	0.777202	0.518135	0.259067	0.259067	0.518135	0.777202	0.777202	0.518135	1.03627	0.518135	0.777202	1.03627	1.03627	1.29534	1.5544	2.07254	2.59067	2.59067	1.5544	1.81347	1.5544	1.5544	1.5544	1.81347	1.5544	0.518135
Merged-chr2-58488954-2	1.5544	1.5544	1.03627	1.5544	1.81347	1.81347	1.5544	1.29534	0.777202	0.259067	-1.66533e-16	-1.66533e-16	-1.66533e-16	-1.66533e-16	-1.66533e-16	0.259067	0.259067	0.518135	1.03627	1.5544	1.81347	2.33161	2.59067	2.33161	2.84974	3.36788	3.36788	2.84974	4.40415	4.66321	4.40415	3.88601	4.14508	2.84974	2.33161	3.62694	4.40415	3.88601	3.62694	3.10881	1.5544	1.5544	1.5544	1.5544	1.81347	1.81347	2.07254	2.84974	3.10881
Merged-chr1-58736290-2	0.518135	0.518135	0.518135	0.777202	0.777202	1.03627	2.07254	2.07254	2.33161	1.81347	1.5544	1.03627	1.03627	0.518135	0.518135	0.518135	0.259067	0.518135	0.777202	1.29534	1.03627	1.81347	1.81347	1.5544	1.29534	1.29534	1.03627	1.03627	1.5544	1.29534	1.03627	0.777202	0.518135	1.5544	1.5544	2.07254	2.07254	2.33161	1.03627	3.10881	3.10881	3.36788	4.40415	4.66321	3.62694	3.10881	2.84974	2.59067	3.10881
Merged-chr2-93810778-2	1.03627	1.03627	0.777202	1.03627	1.03627	1.03627	0.777202	0.518135	0.518135	0.777202	0.518135	0.518135	0.518135	0.777202	0.518135	0.518135	0.518135	0.259067	0.259067	0.518135	0.518135	0.518135	0.518135	0.518135	0.518135	0.777202	1.03627	1.03627	0.777202	0.777202	1.03627	0.777202	0.777202	0.518135	0.259067	-1.11022e-16	1.03627	1.5544	1.81347	1.81347	2.07254	1.29534	1.29534	1.29534	1.5544	1.03627	0.777202	0.777202	1.81347
Merged-chr2-93746160-2	0.518135	0.777202	0.518135	0.518135	0.777202	0.518135	0.259067	0.777202	1.03627	1.03627	1.03627	1.29534	0.777202	0.777202	0.518135	0.777202	0.518135	0.518135	0.518135	0.518135	0.259067	0.259067	1.11022e-16	0.259067	0.777202	0.777202	0.777202	0.777202	0.518135	1.11022e-16	0.518135	1.29534	1.81347	2.59067	2.59067	3.10881	2.33161	1.81347	1.29534	0.777202	0.777202	0.777202	1.5544	1.81347	2.33161	2.33161	2.59067	2.07254	1.5544
Merged-chr2-55480239-2	0.777202	0.777202	0.518135	0.518135	0.518135	0.259067	-1.11022e-16	-1.11022e-16	-1.11022e-16	-1.11022e-16	-1.11022e-16	-1.11022e-16	-1.11022e-16	-1.11022e-16	-1.11022e-16	0.259067	0.259067	0.259067	0.259067	0.259067	0.518135	0.518135	0.518135	0.518135	0.518135	-1.11022e-16	0.259067	0.259067	0.259067	1.03627	1.03627	1.03627	1.03627	1.03627	0.259067	0.259067	-1.66533e-16	-1.66533e-16	-1.66533e-16	-1.66533e-16	0.518135	0.518135	0.518135	0.518135	0.518135	-1.11022e-16	0.259067	0.259067	0.259067
Merged-chr2-142881336-2	2.07254	2.07254	2.84974	3.10881	4.92228	4.92228	5.95855	4.92228	4.40415	3.10881	3.62694	2.84974	3.10881	3.88601	4.14508	3.62694	3.10881	2.59067	1.5544	1.5544	2.84974	3.62694	4.40415	5.44041	4.66321	4.92228	3.88601	3.88601	3.10881	2.84974	2.84974	2.33161	2.33161	2.59067	1.81347	1.29534	0.777202	1.5544	1.03627	2.07254	2.59067	3.10881	2.59067	3.36788	2.07254	2.07254	1.5544	1.81347	1.03627
Merged-chr2-142731707-2	0	0	0.259067	0.259067	0.259067	0.259067	0.518135	0.259067	0.259067	0.259067	0.259067	0.259067	0.259067	0.259067	0.259067	0.259067	0	0.777202	1.03627	1.03627	1.03627	1.03627	0.777202	0.777202	0.777202	0.777202	0.518135	0.518135	0.777202	0.777202	0.777202	0.777202	0.518135	0.518135	0.518135	0.518135	0.777202	1.03627	0.777202	1.03627	1.03627	1.5544	1.5544	2.33161	2.07254	2.33161	1.81347	1.29534	1.5544
Merged-chr4-48263728-2	1.03627	1.03627	0.777202	1.03627	0.518135	0.777202	1.03627	1.03627	0.777202	1.03627	1.5544	1.81347	2.07254	2.07254	1.81347	0.777202	0.259067	-5.55112e-17	-5.55112e-17	-5.55112e-17	0.259067	0.259067	0.777202	0.777202	1.03627	1.5544	2.33161	1.81347	2.33161	2.07254	1.03627	0.777202	0.777202	0.518135	0.518135	0.518135	0.518135	0.518135	0.259067	-5.55112e-16	0.259067	0.259067	0.518135	0.777202	1.03627	1.03627	1.29534	1.03627	1.03627
Merged-chr3-144506503-2	0.777202	0.777202	1.03627	1.5544	1.5544	1.03627	1.03627	0.518135	-2.22045e-16	-2.22045e-16	-2.22045e-16	0.259067	0.259067	0.518135	0.518135	0.518135	0.518135	0.518135	0.259067	0.259067	0.518135	0.259067	0.259067	0.259067	0.259067	-2.22045e-16	-2.22045e-16	-2.22045e-16	-2.22045e-16	-2.22045e-16	-2.22045e-16	-2.22045e-16	-2.22045e-16	-2.22045e-16	-2.22045e-16	0.518135	0.518135	0.518135	0.518135	0.518135	0.518135	1.03627	2.33161	2.33161	2.59067	3.10881	3.36788	2.33161	3.10881
Merged-chr3-144550016-2	0	0	0	0	0	0	0	0	0	0	0	0	0	0	0	0	0	0	0	0	0	0.518135	0.518135	0.518135	0.518135	0.518135	0	0	0.259067	0.259067	0.259067	0.518135	0.518135	0.777202	0.777202	0.777202	0.777202	0.777202	1.29534	1.81347	1.81347	1.81347	2.07254	1.81347	1.5544	2.07254	2.07254	2.33161	2.07254
Merged-chr3-144531098-2	0.518135	0.518135	0.518135	0.259067	0.259067	-1.11022e-16	-1.11022e-16	0.518135	0.518135	0.518135	0.518135	0.518135	-1.11022e-16	-1.11022e-16	-1.11022e-16	-1.11022e-16	-1.11022e-16	-1.11022e-16	-1.11022e-16	-1.11022e-16	-1.11022e-16	0.259067	0.259067	0.777202	1.29534	1.29534	1.03627	1.03627	0.518135	0.518135	0.518135	0.518135	0.518135	1.03627	0.777202	1.81347	2.33161	2.07254	1.5544	1.5544	0.777202	0.259067	0.518135	0.518135	0.777202	0.518135	1.5544	1.5544	1.81347
Merged-chr3-20147613-2	0.777202	0.518135	0.777202	1.03627	0.777202	0.777202	1.03627	1.03627	1.03627	1.03627	1.03627	1.03627	0.518135	0.518135	0.259067	0.259067	0	0	0	0	0.259067	0.518135	1.03627	1.03627	1.29534	1.5544	2.33161	2.33161	2.33161	2.07254	1.81347	1.03627	0.518135	0.518135	0.518135	0.518135	1.29534	1.29534	1.5544	1.5544	1.81347	2.07254	2.59067	3.88601	4.66321	4.66321	4.66321	3.36788	2.07254
Merged-chr2-120007597-2	1.03627	0.518135	0.518135	0.777202	0.777202	0.777202	0.777202	1.03627	0.259067	0.518135	0.518135	0.518135	0.259067	0.518135	0.518135	0.777202	0.777202	0.777202	0.518135	0.259067	-1.11022e-16	-1.11022e-16	-1.11022e-16	-1.11022e-16	-1.11022e-16	-1.11022e-16	0.259067	0.777202	0.777202	0.777202	0.777202	0.777202	0.518135	1.03627	1.29534	1.5544	2.07254	2.07254	1.5544	1.29534	1.03627	1.5544	1.29534	1.5544	1.5544	1.03627	0.518135	1.03627	1.5544
Merged-chr4-8770765-2	0.518135	1.03627	1.03627	1.03627	1.03627	1.03627	0.259067	5.55112e-17	0.259067	0.259067	0.518135	0.518135	0.518135	0.259067	0.259067	1.11022e-16	1.11022e-16	0.259067	0.259067	0.518135	0.518135	0.259067	0.259067	1.11022e-16	1.11022e-16	1.11022e-16	1.11022e-16	0.259067	0.259067	0.259067	0.259067	0.259067	1.11022e-16	0.259067	0.259067	0.777202	0.777202	0.777202	0.518135	0.518135	1.11022e-16	1.11022e-16	1.11022e-16	0.259067	0.259067	0.518135	0.518135	0.518135	0.518135
Merged-chr2-155885694-2	0.518135	0.777202	0.518135	0.259067	0.518135	0.518135	0.518135	0.518135	0.777202	1.03627	1.03627	1.03627	1.81347	1.03627	1.03627	1.29534	0.777202	0.259067	0.777202	0.777202	0.518135	0.518135	-1.11022e-16	-1.11022e-16	-1.11022e-16	-1.11022e-16	-1.11022e-16	-1.11022e-16	0.259067	0.259067	0.518135	1.29534	1.29534	1.5544	1.29534	0.777202	0.518135	0.259067	-1.11022e-16	-1.11022e-16	-1.11022e-16	0.777202	1.81347	2.07254	2.07254	2.59067	3.36788	2.84974	3.62694
Merged-chr4-83817072-2	1.03627	1.03627	1.03627	1.03627	1.29534	1.29534	1.29534	1.29534	0.518135	0.259067	-1.11022e-16	-1.11022e-16	-1.11022e-16	-1.11022e-16	-1.11022e-16	-1.11022e-16	-1.11022e-16	-1.11022e-16	-1.11022e-16	-1.11022e-16	-1.11022e-16	-1.11022e-16	-1.11022e-16	-1.11022e-16	-1.11022e-16	-1.11022e-16	-1.11022e-16	-1.11022e-16	-1.11022e-16	-1.11022e-16	-1.11022e-16	-1.11022e-16	-1.11022e-16	-1.11022e-16	0.518135	0.518135	1.03627	1.03627	1.03627	0.518135	0.518135	0.259067	1.03627	1.81347	2.84974	2.59067	2.59067	1.5544	1.29534
Merged-chr2-101814149-2	1.03627	1.03627	0.518135	0.259067	0.518135	0.259067	0.259067	0.259067	0.259067	-2.22045e-16	-2.22045e-16	-2.22045e-16	0.518135	0.518135	0.518135	0.777202	1.03627	0.518135	0.518135	0.777202	0.518135	0.259067	0.259067	0.259067	0.259067	0.259067	0.259067	0.518135	0.259067	0.259067	0.259067	0.518135	0.518135	0.777202	0.777202	1.03627	1.03627	0.518135	0.518135	0.518135	0.259067	0.518135	0.777202	1.29534	1.29534	1.29534	1.81347	1.5544	1.29534
Merged-chr6-147501570-2	1.03627	1.03627	1.03627	0.777202	0.518135	0.259067	0.259067	0.259067	0.518135	0.518135	0.518135	0.518135	0.777202	0.259067	0.777202	0.777202	0.777202	0.777202	0.777202	0.518135	0.518135	0.518135	0.259067	0.259067	0.518135	0.518135	0.777202	1.5544	2.59067	2.33161	3.10881	3.10881	3.36788	2.33161	2.07254	1.29534	3.10881	2.59067	2.59067	3.88601	4.92228	2.84974	3.62694	3.62694	2.59067	2.84974	3.10881	3.10881	3.62694
Merged-chr11-110406743-2	1.03627	1.29534	1.29534	1.03627	1.81347	0.777202	0.777202	0.777202	0.518135	-3.33067e-16	-3.33067e-16	0.259067	0.518135	0.777202	1.29534	1.81347	1.5544	2.07254	1.81347	1.29534	1.03627	0.777202	0.777202	1.5544	2.33161	2.59067	2.33161	2.59067	1.81347	2.33161	2.07254	3.10881	3.10881	4.14508	4.66321	4.92228	4.40415	3.62694	2.59067	1.03627	0.518135	0.518135	1.29534	1.5544	1.5544	1.81347	2.33161	2.07254	2.84974
Merged-chr3-107456594-3	2.33161	2.59067	2.33161	2.33161	1.81347	1.5544	2.07254	2.33161	1.81347	1.81347	2.59067	1.81347	1.81347	1.81347	1.5544	0.777202	0.777202	0.259067	0.259067	0.259067	0.518135	0.777202	1.5544	2.59067	2.59067	2.07254	2.07254	2.33161	2.33161	2.59067	2.84974	1.81347	1.5544	1.29534	1.5544	2.33161	2.59067	2.84974	2.59067	2.07254	1.29534	1.03627	1.03627	1.29534	1.29534	1.5544	2.33161	2.07254	2.59067
Merged-chr2-5063034-2	0.777202	1.03627	1.03627	0.777202	0.777202	1.03627	1.03627	1.81347	2.33161	2.84974	2.59067	2.07254	2.84974	3.36788	3.10881	3.36788	3.10881	1.81347	1.5544	1.03627	0.777202	0.518135	0.518135	0.518135	0.518135	0.518135	0.518135	0.777202	0.518135	0.259067	0.518135	0.518135	0.518135	0.777202	1.03627	1.5544	1.81347	2.33161	2.33161	2.33161	2.07254	2.07254	1.81347	1.81347	2.07254	1.81347	1.81347	1.29534	1.29534
Merged-chr2-5058688-2	1.29534	1.81347	1.5544	1.81347	1.5544	1.5544	1.03627	0.518135	0.777202	0.777202	0.777202	0.259067	0.259067	-2.77556e-16	-2.77556e-16	0.777202	1.29534	1.29534	1.29534	1.29534	0.518135	0.518135	0.518135	0.518135	0.777202	1.03627	0.777202	0.777202	0.777202	0.777202	0.518135	0.259067	0.518135	0.518135	0.259067	0.259067	0.259067	-1.11022e-16	-1.11022e-16	-1.11022e-16	0.518135	0.518135	0.518135	0.518135	0.518135	0.259067	0.518135	0.518135	1.03627
Merged-chr2-5023912-2	0	0	0	0	0	0	0	0	0	0	0	0	0	0	0.259067	0.518135	0.518135	0.518135	0.518135	0.259067	0.259067	0.259067	0.259067	0.259067	0.777202	0.518135	1.03627	1.03627	1.5544	1.81347	2.07254	1.81347	1.81347	1.03627	0.259067	0.518135	0.259067	0.259067	0.259067	0.259067	1.11022e-16	0.518135	0.777202	0.777202	1.29534	1.29534	1.29534	1.29534	1.5544
Merged-chr2-5041961-2	5.44041	5.18135	3.36788	2.84974	2.59067	2.07254	2.33161	2.07254	1.29534	2.07254	1.03627	0.777202	1.29534	1.81347	1.5544	1.5544	2.59067	2.33161	2.07254	2.33161	2.84974	3.36788	4.92228	5.18135	5.44041	4.92228	3.36788	2.33161	2.59067	2.07254	2.33161	4.14508	4.40415	5.44041	5.18135	5.44041	3.88601	2.84974	1.29534	0.777202	0.259067	0.518135	0.777202	0.777202	1.29534	2.07254	2.59067	2.84974	4.92228
Merged-chr7-113216660-2	0	0.518135	0.777202	1.29534	1.03627	1.03627	1.03627	0.777202	-2.22045e-16	-2.22045e-16	1.03627	1.29534	1.29534	1.29534	1.03627	0.777202	0.777202	0.777202	1.03627	0.777202	1.5544	2.33161	3.10881	3.62694	4.40415	4.92228	4.92228	4.66321	4.14508	2.84974	1.81347	1.5544	1.29534	1.03627	1.29534	1.81347	1.29534	2.07254	2.33161	2.07254	3.62694	3.10881	3.10881	3.88601	4.14508	2.59067	2.84974	3.10881	2.59067
Merged-chr7-81370845-3	1.29534	1.29534	1.81347	2.07254	2.84974	3.10881	2.59067	2.84974	2.33161	2.07254	1.5544	2.07254	2.59067	2.33161	2.59067	2.33161	2.07254	1.29534	2.07254	2.07254	2.84974	2.59067	2.33161	1.81347	1.5544	0.777202	1.03627	0.777202	1.29534	1.29534	1.03627	1.03627	0.777202	0.518135	0.777202	1.29534	2.33161	2.84974	3.10881	3.10881	3.36788	2.84974	2.33161	2.33161	2.33161	1.81347	1.5544	1.81347	1.81347
Merged-chr7-81357031-2	0	0	0	0	0	0	0.259067	0.259067	0.777202	0.777202	0.777202	1.03627	1.81347	1.29534	1.29534	1.29534	1.81347	1.5544	2.07254	2.33161	1.81347	1.5544	1.03627	0.777202	0.777202	0.777202	0.777202	0.777202	0.518135	0.777202	1.03627	1.03627	1.81347	2.07254	1.5544	1.29534	1.29534	1.29534	1.29534	1.29534	1.03627	2.07254	1.81347	2.07254	2.59067	2.59067	1.81347	2.59067	2.33161
Merged-chr16-93731328-2	2.84974	3.10881	3.62694	3.62694	3.62694	3.10881	2.07254	1.5544	1.29534	0.518135	1.81347	2.33161	2.59067	3.36788	4.40415	3.36788	3.62694	4.40415	4.14508	3.62694	4.14508	3.36788	2.84974	3.10881	2.59067	1.5544	2.07254	2.84974	1.81347	2.84974	4.14508	3.88601	4.66321	4.66321	3.88601	3.10881	4.40415	3.88601	3.36788	4.92228	4.66321	4.92228	5.69948	5.44041	5.95855	4.92228	3.62694	2.59067	2.07254
Merged-chr1-97834105-2	0	0	0	0.259067	0	0	0	0	0	0	0	0	0	0	0	0	0	0.259067	0.518135	0.518135	1.29534	1.03627	1.03627	1.29534	1.03627	0.518135	0.518135	-2.22045e-16	-2.22045e-16	-2.22045e-16	-2.22045e-16	-2.22045e-16	0.259067	0.259067	0.259067	0.777202	1.29534	1.03627	1.03627	1.29534	1.03627	0.777202	1.03627	1.29534	1.81347	1.81347	1.81347	1.5544	2.07254
Merged-chr1-97910751-2	1.5544	1.03627	0.259067	0.259067	0.259067	0.259067	0.259067	-1.66533e-16	-1.66533e-16	0.259067	0.777202	0.777202	0.777202	0.518135	0.518135	-1.11022e-16	-1.11022e-16	-1.11022e-16	-1.11022e-16	-1.11022e-16	-1.11022e-16	-1.11022e-16	-1.11022e-16	-1.11022e-16	-1.11022e-16	-1.11022e-16	-1.11022e-16	-1.11022e-16	0.259067	0.259067	0.259067	0.777202	0.777202	0.518135	0.518135	0.777202	0.518135	0.777202	0.777202	0.518135	0.259067	0.777202	0.518135	0.518135	0.777202	0.777202	0.777202	1.81347	1.81347
Merged-chr9-41984396-2	0.518135	0.518135	0.518135	0.518135	0.259067	0.259067	0.259067	0.518135	0.259067	0.259067	0.259067	0.259067	-1.11022e-16	-1.11022e-16	-1.11022e-16	0.259067	1.29534	1.5544	2.07254	2.07254	2.07254	1.03627	0.777202	0.518135	0.518135	0.777202	1.29534	1.29534	1.5544	1.5544	1.5544	1.29534	1.5544	1.03627	1.29534	1.03627	1.03627	1.29534	1.29534	1.29534	1.5544	2.07254	2.84974	3.88601	4.92228	4.40415	5.18135	3.88601	3.36788
Merged-chr16-31740010-2	1.5544	1.29534	1.81347	1.81347	1.29534	1.03627	2.07254	1.81347	1.81347	2.33161	2.07254	1.03627	1.03627	1.81347	1.29534	1.81347	1.81347	1.81347	1.03627	1.29534	0.777202	0.518135	0.777202	0.777202	0.777202	1.29534	1.29534	1.03627	1.03627	1.03627	1.29534	2.59067	3.10881	3.36788	3.10881	2.33161	1.5544	1.03627	1.03627	1.29534	1.29534	1.03627	0.777202	0.777202	0.777202	0.518135	0.777202	1.03627	1.29534
Merged-chr16-31830856-2	0	0	0.777202	0.259067	0.259067	0.777202	0.777202	0.518135	0.518135	0.518135	-1.11022e-16	-1.11022e-16	-1.11022e-16	-1.11022e-16	0.259067	0.259067	0.259067	0.259067	0.259067	0.518135	1.03627	1.03627	1.03627	1.03627	0.518135	0.259067	0.259067	0.259067	0.259067	0.259067	-2.22045e-16	-2.22045e-16	-2.22045e-16	0.259067	0.259067	0.259067	0.259067	0.777202	0.518135	0.518135	0.518135	0.518135	0.259067	0.259067	0.259067	0.259067	0.518135	0.518135	0.777202
Merged-chr16-31693208-2	2.33161	1.81347	2.59067	2.59067	2.07254	1.81347	1.81347	1.03627	0.518135	0.259067	-4.44089e-16	-4.44089e-16	-4.44089e-16	-4.44089e-16	0.259067	0.259067	0.259067	0.259067	0.259067	-4.44089e-16	0.259067	0.259067	0.259067	0.518135	0.777202	0.518135	0.777202	0.777202	1.03627	0.777202	0.777202	0.518135	0.518135	-5.55112e-16	-5.55112e-16	-5.55112e-16	0.259067	0.259067	0.259067	0.259067	0.259067	-5.55112e-16	-5.55112e-16	-5.55112e-16	-5.55112e-16	0.518135	0.518135	0.777202	0.777202
Merged-chr8-124002541-2	0	1.29534	1.29534	1.81347	2.33161	2.33161	1.29534	1.03627	0.518135	0	0.518135	0.518135	0.518135	1.03627	1.03627	0.518135	1.03627	1.03627	0.777202	1.5544	2.07254	1.81347	1.81347	1.5544	1.29534	0.777202	0.777202	1.03627	1.5544	1.03627	0.777202	1.29534	1.29534	1.03627	1.03627	1.29534	1.03627	1.03627	1.81347	1.81347	1.81347	1.81347	1.5544	0.518135	0.518135	0.259067	0.259067	0.259067	0.518135
Merged-chr8-106158436-2	0	1.03627	1.03627	0.518135	0.259067	0.259067	0	0	0	0.259067	0.259067	0.259067	0.259067	0.259067	0	0	0	0	0	0.777202	1.03627	1.03627	1.29534	1.03627	0.518135	0.259067	0.518135	0.259067	0.259067	0.259067	0.259067	0	0	0	0	0	0	0	0	0	0	0.518135	0.518135	0.518135	0.518135	1.03627	0.518135	0.518135	0.518135
Merged-chr8-122503565-2	0.518135	0.518135	0.259067	0.777202	0.777202	1.29534	1.29534	1.29534	1.03627	1.03627	0.518135	0.518135	0.518135	-2.22045e-16	0.259067	0.518135	0.518135	0.777202	1.03627	0.518135	0.518135	1.29534	1.29534	1.03627	1.03627	1.5544	0.518135	1.03627	1.29534	1.29534	0.777202	0.518135	0.518135	0.259067	0.259067	0.259067	-1.11022e-16	0.259067	0.518135	0.518135	0.518135	0.259067	0.259067	-1.11022e-16	0.259067	0.259067	0.518135	0.518135	0.518135
Merged-chr3-64965668-2	0.259067	0.259067	0.777202	1.03627	1.29534	1.03627	1.29534	0.777202	0.259067	0.259067	5.55112e-17	5.55112e-17	5.55112e-17	5.55112e-17	5.55112e-17	0.259067	0.259067	0.518135	0.518135	0.518135	0.259067	0.259067	1.03627	1.03627	1.29534	1.29534	1.03627	0.518135	0.518135	0.259067	0.518135	0.518135	0.259067	0.259067	0.259067	0.518135	0.518135	0.518135	0.777202	0.777202	0.777202	1.29534	1.29534	2.07254	2.33161	1.81347	1.29534	1.29534	1.81347
Merged-chr1-9565641-2	0	0	0	0	0.777202	0.777202	0.777202	0.777202	0.777202	0	0	0	0	0.259067	0.259067	0.259067	0.259067	0	0	0	0	0.259067	0.259067	0.259067	0.259067	0.259067	0.259067	0.259067	0.259067	0.259067	1.03627	0.777202	1.29534	1.5544	1.5544	0.777202	1.29534	1.03627	1.29534	1.81347	2.07254	2.59067	2.33161	1.81347	1.5544	1.81347	0.777202	1.03627	1.03627
Merged-chr1-39456655-3	1.81347	2.59067	2.07254	2.84974	2.84974	2.59067	1.29534	1.5544	1.03627	1.03627	1.03627	0.777202	0.518135	0.518135	1.03627	2.59067	2.84974	3.36788	3.88601	3.88601	2.59067	2.07254	1.29534	0.777202	1.03627	1.03627	1.03627	1.03627	0.777202	0.777202	0.777202	0.777202	0.777202	0.777202	0.777202	1.29534	1.29534	2.07254	2.33161	3.10881	2.33161	2.33161	1.81347	2.33161	1.81347	1.81347	2.07254	1.81347	1.03627
Merged-chr1-39442212-2	0.777202	0.259067	0.259067	0.518135	0.518135	1.29534	2.59067	2.59067	2.59067	2.84974	1.81347	1.29534	1.03627	1.29534	1.03627	1.03627	0.777202	0.777202	0.777202	0.777202	0.518135	0.777202	0.777202	1.03627	1.03627	1.03627	1.03627	1.03627	0.518135	1.03627	1.29534	1.29534	2.33161	3.10881	2.84974	3.62694	4.14508	4.92228	4.92228	5.44041	4.66321	3.62694	3.62694	3.36788	3.88601	3.36788	2.84974	2.59067	1.81347
Merged-chr1-187671473-2	0	0	0	0	0.259067	0.518135	0.518135	0.518135	0.518135	0.259067	0	0	0	0.518135	1.03627	1.03627	1.03627	1.03627	0	0	0	0	0.259067	0.259067	0.259067	0.259067	0.518135	0.777202	0.777202	0.777202	0.777202	0.259067	-5.55112e-17	0.259067	0.259067	0.259067	0.259067	0.259067	0.518135	0.518135	0.518135	0.777202	0.777202	0.518135	1.81347	2.33161	2.33161	3.36788	3.88601
Merged-chr1-187919538-2	0.518135	0.518135	1.03627	1.03627	1.03627	0.777202	0.777202	0.259067	-5.55112e-17	0.259067	0.259067	0.259067	0.259067	0.259067	0.777202	0.777202	1.03627	1.29534	1.29534	0.518135	0.518135	0.259067	0.259067	0.518135	0.518135	0.518135	0.518135	0.259067	1.11022e-16	1.5544	1.5544	1.81347	2.07254	2.59067	1.03627	1.03627	1.03627	1.29534	0.777202	0.777202	1.29534	1.03627	0.777202	1.81347	2.59067	2.59067	2.59067	3.10881	2.33161
Merged-chr9-36874644-2	0	0	0	0	0	0	0	0	0	0.259067	0.259067	0.259067	0.259067	0.777202	0.518135	0.518135	0.518135	0.518135	0.259067	0.259067	0.518135	0.518135	0.259067	0.518135	0.518135	0.259067	1.03627	1.5544	2.84974	3.36788	3.88601	3.36788	2.33161	1.81347	1.29534	1.81347	1.81347	2.33161	2.07254	3.10881	2.84974	3.10881	3.36788	3.36788	2.59067	2.33161	1.29534	1.5544	1.29534
Merged-chr17-67274639-2	0	0.518135	0	0	0	0	0	0	0	0.259067	0.259067	0.259067	0.259067	0.518135	0.259067	0.259067	0.518135	0.518135	0.777202	1.5544	1.81347	2.07254	2.33161	2.33161	1.81347	2.07254	1.5544	1.5544	1.29534	2.33161	2.07254	2.33161	2.07254	2.07254	1.03627	0.777202	0.777202	0.777202	0.518135	1.03627	0.777202	0.777202	0.777202	1.03627	0.777202	1.03627	1.03627	1.81347	1.81347
Merged-chr17-51807460-2	0	0.777202	0.518135	-1.11022e-16	-1.11022e-16	-1.11022e-16	-1.11022e-16	-1.11022e-16	0.259067	0.259067	0.259067	0.259067	-1.11022e-16	-1.11022e-16	-1.11022e-16	-1.11022e-16	-1.11022e-16	-1.11022e-16	-1.11022e-16	-1.11022e-16	0.259067	0.259067	0.259067	0.259067	0.518135	0.259067	0.518135	0.518135	0.518135	0.259067	0.259067	-1.11022e-16	-1.11022e-16	-1.11022e-16	1.03627	1.03627	1.03627	1.03627	1.29534	0.777202	2.33161	2.59067	2.84974	2.07254	2.59067	1.5544	2.07254	1.81347	2.33161
Merged-chr15-98130719-2	1.81347	1.29534	1.29534	1.5544	1.29534	0.518135	0.518135	0.777202	0.518135	0.518135	1.29534	1.5544	1.29534	2.07254	2.33161	1.29534	1.29534	1.29534	1.03627	1.03627	1.29534	1.5544	1.5544	1.29534	1.29534	1.81347	1.5544	1.5544	1.29534	1.81347	1.81347	2.33161	2.07254	2.07254	1.5544	0.777202	0.518135	1.03627	1.29534	1.5544	2.33161	2.33161	2.33161	2.33161	2.07254	1.29534	1.5544	0.777202	0.518135
Merged-chrX-53118863-2	0	0	0	0	0	0.259067	0.259067	0.259067	0.259067	0.259067	0	0.259067	0.259067	0.259067	0.259067	0.259067	0	0	0	0	0	0	0	0	0	0.518135	0.518135	0.518135	0.777202	0.777202	0.259067	0.259067	0.518135	0.259067	0.259067	0.259067	0.259067	-1.11022e-16	-1.11022e-16	-1.11022e-16	-1.11022e-16	-1.11022e-16	-1.11022e-16	0.259067	0.777202	1.29534	1.29534	1.29534	1.81347
Merged-chr1-176248288-2	0.259067	0.259067	0.259067	0.259067	0.259067	-1.11022e-16	-1.11022e-16	-1.11022e-16	-1.11022e-16	0.259067	0.259067	0.259067	0.259067	0.259067	-1.11022e-16	-1.11022e-16	-1.11022e-16	-1.11022e-16	-1.11022e-16	-1.11022e-16	-1.11022e-16	-1.11022e-16	-1.11022e-16	-1.11022e-16	-1.11022e-16	-1.11022e-16	-1.11022e-16	-1.11022e-16	0.259067	0.259067	0.259067	0.259067	-1.11022e-16	-1.11022e-16	-1.11022e-16	-1.11022e-16	-1.11022e-16	-1.11022e-16	-1.11022e-16	-1.11022e-16	-1.11022e-16	-1.11022e-16	-1.11022e-16	-1.11022e-16	1.5544	1.5544	2.59067	3.10881	2.84974
Merged-chr16-31632202-2	0	1.29534	0.777202	-1.11022e-16	-1.11022e-16	-1.11022e-16	0.259067	0.259067	0.259067	0.777202	1.03627	0.777202	1.03627	1.29534	1.29534	1.29534	1.29534	1.03627	0.518135	0.259067	0	0	0	0	0.259067	0.518135	0.518135	0.518135	0.518135	0.777202	0.518135	0.777202	1.03627	1.03627	1.03627	1.5544	1.5544	1.29534	1.5544	1.03627	0.259067	0.259067	1.29534	1.29534	2.07254	2.07254	2.33161	1.81347	2.07254
Merged-chr16-31626360-2	0.259067	0.259067	0.259067	0.259067	0.259067	0.777202	0.777202	0.777202	0.777202	0.777202	0.518135	0.518135	0.259067	0.259067	0.259067	-1.11022e-16	0.259067	0.518135	0.518135	0.777202	1.29534	1.5544	1.81347	2.33161	2.33161	1.81347	1.03627	0.777202	0.259067	-5.55112e-17	-5.55112e-17	0.259067	0.259067	0.259067	0.259067	0.259067	-5.55112e-17	-5.55112e-17	-5.55112e-17	-5.55112e-17	0.259067	0.518135	0.518135	0.777202	1.29534	1.03627	0.777202	0.777202	0.518135
Merged-chr16-4782655-2	1.03627	1.03627	0.518135	0.259067	0.518135	0.518135	0.518135	0.518135	0.777202	1.03627	1.29534	1.5544	1.5544	1.29534	1.03627	1.29534	1.03627	1.03627	1.03627	0.777202	0.259067	0.259067	1.66533e-16	1.66533e-16	0.259067	0.259067	0.777202	1.81347	2.07254	2.07254	2.59067	2.33161	1.29534	2.33161	3.36788	3.62694	3.88601	4.14508	4.40415	4.14508	4.14508	5.95855	5.95855	5.18135	4.92228	2.84974	2.59067	2.07254	2.33161
Merged-chr2-132688479-3	2.07254	1.81347	2.33161	3.36788	4.66321	4.92228	5.95855	6.21762	6.21762	5.95855	9.06736	9.84456	11.658	16.5803	17.8756	15.0259	13.2124	9.32642	4.14508	2.59067	2.84974	4.66321	5.69948	9.58549	9.32642	10.1036	10.1036	11.399	7.51295	9.84456	9.06736	8.54922	6.47668	8.03109	4.66321	3.62694	2.84974	3.10881	2.84974	3.62694	3.36788	3.10881	2.84974	1.29534	1.29534	1.5544	1.81347	1.81347	1.29534
Merged-chr10-41714741-2	0.259067	0.518135	0.518135	1.03627	1.29534	1.5544	1.5544	1.5544	1.03627	1.03627	0.777202	0.777202	0.777202	0.518135	1.29534	1.29534	1.81347	1.81347	2.33161	1.5544	1.03627	0.777202	0.518135	1.11022e-16	1.11022e-16	1.11022e-16	1.11022e-16	1.03627	1.29534	1.81347	1.81347	1.81347	0.777202	0.777202	0.518135	0.777202	1.03627	1.29534	1.29534	1.03627	0.777202	0.518135	5.55112e-16	5.55112e-16	5.55112e-16	5.55112e-16	0.259067	0.259067	0.259067
Merged-chr10-14025721-2	2.07254	2.07254	1.5544	1.29534	1.5544	2.07254	2.07254	2.33161	1.81347	2.07254	2.07254	2.07254	1.81347	1.29534	1.29534	2.33161	3.36788	3.36788	3.36788	3.10881	2.33161	1.29534	1.03627	1.03627	0.777202	1.29534	3.36788	3.62694	4.66321	5.69948	5.95855	4.40415	4.14508	4.40415	3.88601	3.88601	4.40415	4.40415	3.62694	3.62694	3.88601	4.66321	5.44041	6.21762	6.99482	6.73575	6.21762	5.95855	5.69948
Merged-chr10-14011027-3	2.33161	1.29534	1.29534	1.29534	1.03627	1.03627	0.777202	1.5544	1.29534	1.5544	2.07254	2.07254	1.5544	1.29534	0.777202	0.777202	0.777202	0.259067	0.518135	0.777202	1.5544	1.81347	3.10881	3.88601	3.88601	3.62694	4.66321	4.66321	3.88601	3.88601	3.62694	2.33161	2.07254	2.33161	1.81347	2.07254	2.07254	1.5544	2.59067	3.10881	3.10881	3.36788	3.10881	2.07254	1.81347	1.29534	1.03627	1.03627	1.5544
Merged-chr5-29746721-2	1.03627	1.03627	0.777202	0.777202	0.259067	0.518135	0.518135	0.518135	0.518135	0.518135	-1.11022e-16	0.259067	0.259067	0.259067	0.518135	0.518135	0.259067	0.777202	1.29534	1.03627	1.5544	1.81347	1.5544	1.5544	2.07254	1.81347	2.07254	1.81347	1.5544	1.29534	1.29534	0.518135	0.777202	1.03627	0.777202	0.777202	1.29534	0.777202	1.29534	1.29534	1.03627	1.03627	1.03627	1.29534	1.29534	1.03627	1.29534	2.07254	2.33161
Merged-chr5-89148611-3	0.259067	0.777202	0.777202	1.03627	1.03627	0.777202	1.03627	1.03627	1.03627	1.29534	1.81347	1.29534	1.29534	1.29534	1.81347	1.29534	1.29534	1.81347	1.5544	0.777202	1.03627	0.777202	0.518135	0.518135	1.29534	2.07254	2.59067	2.84974	2.59067	2.07254	1.29534	1.29534	1.81347	2.07254	2.33161	2.07254	2.33161	1.81347	1.29534	1.81347	1.81347	1.29534	1.81347	3.10881	3.10881	2.84974	3.62694	3.88601	2.33161
Merged-chr5-88982285-2	1.29534	1.5544	1.29534	1.29534	1.29534	2.07254	1.81347	1.81347	1.81347	2.59067	2.07254	2.07254	2.84974	2.33161	1.81347	2.33161	3.10881	3.62694	3.62694	3.10881	3.36788	3.62694	2.59067	3.62694	4.40415	4.14508	3.62694	4.66321	4.14508	4.40415	4.40415	4.92228	4.14508	4.92228	4.66321	4.14508	3.36788	3.62694	3.10881	3.10881	3.88601	5.44041	4.66321	4.66321	4.14508	4.66321	4.92228	4.40415	4.66321
Merged-chr5-88969309-2	1.29534	1.29534	0.518135	0.518135	1.11022e-16	1.11022e-16	1.11022e-16	1.11022e-16	1.11022e-16	1.11022e-16	0.259067	0.259067	0.518135	0.518135	0.518135	0.259067	0.259067	1.11022e-16	1.11022e-16	1.11022e-16	1.11022e-16	1.11022e-16	1.11022e-16	1.11022e-16	1.11022e-16	1.11022e-16	1.11022e-16	1.11022e-16	1.11022e-16	1.11022e-16	0.259067	0.777202	1.03627	1.5544	2.07254	2.07254	1.81347	2.84974	2.33161	3.10881	5.44041	6.21762	7.51295	7.77202	6.47668	5.18135	3.88601	1.81347	2.07254
Merged-chr5-130185062-2	4.40415	4.40415	4.66321	4.14508	4.14508	3.36788	2.59067	3.36788	3.62694	3.36788	2.59067	3.36788	2.59067	1.5544	1.29534	1.03627	0.777202	0.777202	1.03627	0.777202	1.5544	1.29534	2.07254	1.81347	1.81347	1.29534	1.29534	0.518135	1.03627	1.29534	1.5544	2.07254	2.07254	1.81347	2.59067	2.59067	2.84974	3.10881	3.88601	3.10881	3.36788	3.36788	2.84974	2.84974	3.36788	2.84974	3.36788	3.10881	3.88601
Merged-chr5-130194831-4	1.81347	1.81347	1.29534	1.03627	0.777202	1.03627	1.03627	1.03627	1.29534	1.29534	1.5544	1.81347	1.29534	1.5544	1.5544	0.777202	1.5544	2.33161	2.07254	1.81347	1.5544	0.518135	0.259067	0.259067	0.259067	0.518135	0.518135	0.518135	1.5544	1.81347	2.33161	2.59067	2.33161	1.29534	2.07254	2.07254	2.33161	2.84974	2.59067	2.07254	1.81347	1.5544	1.03627	1.03627	0.518135	0.777202	1.03627	1.03627	1.5544
Merged-chr10-59844545-2	0	0	0	0	0.259067	0.259067	0.259067	0.259067	0.259067	0.259067	0.259067	0.259067	0.259067	0.518135	1.03627	1.29534	1.81347	2.07254	1.81347	1.03627	0.518135	1.29534	1.5544	1.81347	1.5544	2.33161	2.07254	1.5544	1.29534	1.29534	0.518135	0.259067	1.03627	1.5544	2.07254	2.33161	1.81347	1.03627	1.03627	0.777202	0.777202	1.03627	1.29534	1.29534	1.81347	2.59067	2.84974	3.88601	4.40415
Merged-chr5-76533427-2	4.14508	3.62694	2.84974	2.07254	2.33161	1.81347	1.29534	1.5544	1.81347	1.29534	1.5544	1.5544	0.777202	1.5544	1.29534	1.03627	1.03627	1.29534	0.518135	0.777202	1.03627	1.03627	0.777202	1.03627	0.777202	0.518135	1.03627	0.777202	0.518135	1.03627	0.777202	0.777202	1.03627	1.03627	0.518135	0.518135	0.518135	0.259067	0.259067	0.518135	1.5544	2.59067	3.62694	4.66321	5.18135	3.62694	2.59067	2.07254	1.03627
Merged-chr10-70477862-2	0	0	0.259067	0.259067	0.259067	0.259067	0.259067	0	0	0.259067	0.259067	0.518135	0.518135	0.518135	0.259067	0.259067	0	0.259067	0.259067	0.259067	0.259067	0.259067	0	0	0	0	0	0	0.518135	0.777202	1.29534	1.5544	1.5544	1.03627	0.777202	0.259067	-2.77556e-16	-2.77556e-16	-2.77556e-16	-2.77556e-16	-2.77556e-16	-2.77556e-16	-2.77556e-16	0.518135	0.777202	0.777202	0.777202	1.81347	1.5544
Merged-chr9-119314535-2	0	0.518135	0.259067	0.259067	0.259067	1.03627	1.03627	1.03627	1.03627	1.03627	0.259067	-1.66533e-16	-1.66533e-16	-1.66533e-16	-1.66533e-16	0.259067	0.518135	1.03627	1.5544	2.33161	2.59067	2.84974	3.36788	3.88601	3.36788	3.36788	3.88601	3.88601	3.62694	3.62694	3.36788	2.33161	2.33161	2.33161	3.10881	3.10881	3.10881	1.81347	2.07254	1.03627	1.29534	1.29534	1.29534	1.5544	1.03627	1.29534	1.03627	1.03627	0.777202
Merged-chr9-119298214-2	0	0	0.259067	0.259067	0.259067	0.777202	0.777202	0.518135	0.777202	0.777202	0.518135	0.777202	1.03627	0.777202	1.29534	1.03627	1.03627	1.03627	1.29534	0.777202	0.777202	0.777202	1.03627	0.777202	1.03627	1.5544	1.03627	1.81347	2.59067	2.84974	2.84974	2.84974	2.84974	2.33161	2.59067	2.07254	2.33161	1.03627	1.81347	1.81347	2.33161	2.07254	2.07254	1.5544	1.29534	1.03627	1.03627	1.03627	0.777202
Merged-chr11-107063224-2	0.259067	0.259067	0.259067	0.259067	0.259067	0	0.259067	0.259067	0.259067	0.259067	0.259067	0.777202	1.03627	1.03627	1.03627	0.518135	0.518135	0.259067	0.259067	0.259067	0.518135	0.259067	0.259067	0.259067	0.259067	0	0	0	0.259067	0.259067	0.259067	0.259067	0.259067	0	0.259067	0.518135	0.777202	1.03627	1.5544	1.29534	1.29534	1.03627	1.5544	1.03627	1.03627	0.777202	1.03627	1.03627	2.07254
Merged-chr10-110992285-2	1.81347	1.29534	1.29534	1.03627	1.03627	1.03627	1.03627	1.03627	1.03627	1.29534	1.5544	2.07254	1.5544	2.07254	1.81347	1.29534	1.29534	1.29534	1.03627	1.29534	1.5544	2.07254	2.07254	1.5544	0.777202	1.5544	1.29534	1.5544	1.5544	1.81347	1.29534	1.29534	1.29534	1.81347	1.5544	2.84974	3.10881	4.66321	5.69948	5.95855	5.69948	4.66321	3.36788	2.59067	2.59067	2.84974	3.88601	5.18135	4.66321
Merged-chr16-7058170-2	0	0.259067	0	0.259067	0.777202	0.777202	1.03627	1.03627	0.518135	0.259067	0.259067	0	0	0	0	0.518135	1.03627	1.29534	2.07254	2.07254	1.29534	1.03627	0.777202	0	0	0	0	0.518135	0.518135	0.518135	0.518135	0.777202	0.259067	0.259067	0.777202	1.03627	0.777202	1.03627	1.81347	1.5544	1.5544	2.33161	2.84974	2.07254	2.59067	3.36788	2.59067	2.59067	2.84974
Merged-chr14-31086554-2	0.518135	0.259067	0.518135	0.518135	0.259067	0.259067	0.518135	0.259067	0.259067	0.259067	0.259067	0	0	0	0	0.777202	1.03627	1.29534	1.29534	1.29534	0.259067	0.259067	5.55112e-17	5.55112e-17	0.259067	0.518135	0.777202	0.777202	0.777202	0.518135	0.777202	1.29534	1.5544	1.5544	2.07254	2.07254	2.07254	2.07254	2.33161	1.81347	1.03627	1.81347	1.81347	2.07254	2.33161	1.81347	2.84974	4.66321	5.18135
Merged-chr9-96696296-2	1.29534	1.29534	2.07254	2.07254	1.03627	1.03627	1.03627	0.259067	1.03627	1.03627	1.03627	1.03627	0.518135	0.259067	0.259067	0.259067	0.259067	1.29534	1.5544	1.5544	1.5544	2.07254	1.81347	2.07254	2.07254	2.59067	2.07254	2.07254	3.62694	4.92228	5.69948	5.44041	6.21762	5.18135	4.40415	4.66321	4.66321	4.40415	4.66321	4.66321	4.14508	3.88601	3.36788	3.36788	3.10881	3.10881	4.40415	4.40415	3.88601
Merged-chr14-67042713-2	0.777202	0.777202	0.259067	0.518135	0.518135	0.259067	0.518135	0.518135	0.259067	0.259067	0.259067	-1.11022e-16	1.03627	1.03627	1.5544	2.07254	2.33161	2.07254	2.07254	2.07254	2.07254	2.07254	2.84974	3.10881	3.36788	3.10881	3.10881	3.62694	3.10881	3.10881	4.14508	3.36788	1.81347	2.07254	2.07254	1.81347	2.33161	2.59067	3.10881	3.88601	3.36788	3.10881	2.84974	2.59067	2.59067	3.36788	3.88601	3.36788	3.36788
Merged-chr16-94191538-2	0.518135	0.518135	0.259067	0.259067	0.259067	0.518135	0.518135	0.518135	0.259067	0.518135	0.259067	0.259067	0.259067	0.259067	0.259067	0.259067	0.259067	0.777202	0.777202	0.518135	0.777202	0.777202	0.259067	0.259067	-5.55112e-17	0.259067	0.259067	0.259067	0.259067	0.259067	0.777202	1.81347	2.59067	2.59067	2.59067	2.59067	1.5544	1.29534	2.07254	2.59067	2.07254	3.10881	2.84974	2.84974	2.59067	2.59067	2.59067	4.40415	5.44041
Merged-chr16-94228871-2	0	1.03627	0.518135	0.518135	0.777202	0.777202	0.259067	0.259067	0.518135	0.259067	0.777202	1.03627	1.03627	0.777202	0.518135	0.259067	-1.11022e-16	-1.11022e-16	-1.11022e-16	-1.11022e-16	-1.11022e-16	0.518135	0.518135	0.777202	0.777202	0.777202	0.259067	0.518135	0.259067	0.518135	0.777202	0.777202	0.518135	1.81347	2.33161	3.10881	4.40415	4.14508	4.14508	4.14508	4.14508	3.62694	2.84974	3.10881	1.81347	1.81347	2.07254	2.33161	2.33161
Merged-chr7-112144778-2	0	0.777202	1.03627	1.29534	1.5544	1.81347	1.29534	0.518135	0.518135	0.518135	0.518135	0.777202	0.777202	0.777202	0.777202	0.518135	0.777202	0.777202	1.81347	1.5544	1.5544	1.29534	1.29534	0.259067	2.77556e-16	0.259067	0.518135	0.518135	0.518135	0.777202	0.777202	1.29534	1.29534	1.5544	1.5544	1.5544	0.777202	0.777202	0.259067	3.88578e-16	3.88578e-16	0.259067	1.03627	1.03627	1.03627	1.03627	0.777202	0.259067	0.518135
Merged-chr14-103091548-2	0	0	0.518135	0.777202	0.259067	0.259067	0.259067	-5.55112e-17	-5.55112e-17	0.259067	0.259067	0.518135	0.777202	1.29534	1.29534	1.29534	1.03627	0.777202	0.518135	0.259067	0.777202	0.777202	1.03627	1.29534	1.29534	1.81347	2.07254	2.07254	1.5544	1.81347	1.29534	1.29534	1.03627	0.777202	0.259067	0.259067	-2.77556e-16	0.259067	0.777202	0.777202	2.59067	2.33161	2.84974	2.33161	2.84974	1.81347	1.5544	1.5544	1.5544
Merged-chr7-67679297-2	0	0	0	0	0	0	0.259067	0.259067	0.259067	0.259067	0.259067	0	0	0	0.259067	0.259067	0.259067	0.259067	0.259067	0.259067	0.259067	0.259067	0.259067	0.259067	0	0	0	0	0	0	0	0.259067	0.259067	0.518135	0.518135	1.29534	1.03627	1.03627	0.777202	1.29534	0.518135	1.03627	1.29534	1.5544	1.03627	1.29534	1.29534	2.07254	1.81347
Merged-chr7-89526736-2	0	1.5544	1.29534	1.5544	1.29534	1.03627	0.259067	0.259067	-1.66533e-16	0.259067	0.259067	0.259067	0.518135	0.518135	0.518135	1.03627	1.03627	1.5544	1.81347	1.29534	1.03627	1.29534	0.518135	0.259067	0.777202	1.03627	1.5544	2.84974	3.10881	3.36788	3.10881	3.10881	1.81347	1.29534	1.81347	2.07254	1.5544	1.81347	2.07254	2.33161	2.07254	4.66321	4.14508	3.88601	4.14508	4.40415	3.88601	4.40415	5.44041
Merged-chr18-35409179-2	0.518135	-2.22045e-16	-2.22045e-16	-2.22045e-16	-2.22045e-16	0.259067	0.259067	0.259067	0.259067	-2.22045e-16	-2.22045e-16	-2.22045e-16	-2.22045e-16	-2.22045e-16	-2.22045e-16	-2.22045e-16	-2.22045e-16	-2.22045e-16	-2.22045e-16	0.259067	0.518135	0.518135	0.518135	1.03627	0.777202	0.777202	0.777202	0.777202	0.259067	0.259067	-2.77556e-16	0.518135	1.03627	1.03627	1.5544	2.33161	1.81347	1.29534	1.81347	1.81347	1.03627	1.5544	1.81347	1.29534	0.777202	1.03627	0.518135	0.518135	0.518135
Merged-chr7-34647319-2	1.5544	1.5544	1.81347	1.81347	1.5544	1.81347	2.33161	2.33161	2.07254	1.81347	0.518135	0.259067	1.11022e-16	1.11022e-16	0.259067	0.518135	0.777202	0.777202	0.777202	0.518135	0.518135	0.777202	0.777202	1.03627	1.03627	0.777202	0.259067	0.259067	0.259067	0.259067	0.777202	0.777202	1.29534	1.03627	1.29534	1.5544	1.5544	1.03627	1.5544	1.5544	0.777202	1.29534	1.5544	1.29534	2.33161	2.33161	2.33161	2.33161	2.59067
Merged-chr7-111693602-3	0.518135	0.518135	0.259067	0.518135	0.259067	0.518135	0.518135	0.777202	0.518135	0.518135	0.259067	0.259067	0.777202	1.03627	1.03627	1.03627	0.777202	0	0	0.259067	0.259067	0.259067	0.777202	1.03627	1.03627	1.03627	1.29534	0.518135	0.518135	0.259067	1.29534	1.5544	1.5544	1.5544	1.03627	0.518135	0.259067	2.33161	2.84974	3.62694	5.69948	4.66321	3.88601	3.62694	2.59067	1.81347	2.33161	2.33161	4.14508
Merged-chr2-167510862-2	-1.11022e-16	0.518135	0.777202	0.777202	1.03627	0.777202	1.03627	0.777202	0.777202	0.518135	1.03627	0.777202	0.777202	0.777202	1.29534	1.29534	1.03627	1.29534	1.29534	0.777202	0.777202	1.03627	1.03627	1.03627	1.03627	1.29534	1.81347	1.81347	1.81347	1.29534	1.5544	0.518135	0.777202	0.777202	0.777202	0.518135	0.518135	0.259067	0.259067	1.5544	2.07254	2.84974	3.36788	3.10881	2.33161	2.59067	2.33161	2.33161	2.84974
Merged-chr12-100810394-2	0	0	0	0	0.777202	0.777202	1.03627	1.29534	1.29534	0.777202	1.03627	0.777202	0.518135	0.518135	0.259067	1.11022e-16	1.11022e-16	0.259067	0.259067	0.518135	0.518135	1.03627	0.777202	1.03627	0.777202	0.777202	0.518135	0.777202	1.03627	1.03627	1.03627	0.777202	0.777202	0.518135	0.777202	1.03627	1.29534	1.5544	1.29534	1.81347	1.81347	1.29534	1.03627	1.03627	0.259067	0.518135	0.518135	0.777202	1.03627
Merged-chr18-39233083-5	4.14508	4.14508	3.88601	3.10881	3.10881	3.88601	2.84974	2.33161	2.84974	3.10881	2.59067	2.59067	2.07254	1.5544	1.29534	1.03627	1.29534	1.03627	1.81347	2.07254	2.33161	1.81347	1.5544	1.03627	1.03627	0.777202	1.03627	1.03627	0.777202	1.29534	1.81347	2.33161	3.36788	3.62694	4.14508	3.88601	3.88601	3.88601	3.62694	2.84974	2.59067	2.33161	1.81347	1.81347	1.5544	2.59067	2.33161	2.59067	2.59067
Merged-chr18-39242877-2	10.8808	10.1036	9.32642	7.51295	6.47668	6.73575	5.18135	4.14508	4.40415	5.18135	4.92228	4.92228	5.44041	4.66321	3.36788	2.07254	2.07254	1.5544	1.29534	1.5544	1.03627	1.03627	1.29534	0.777202	0.777202	0.518135	0.518135	0.259067	0.259067	0.259067	0.518135	0.259067	0.259067	0.518135	0.518135	0.259067	0.259067	0.777202	0.518135	0.777202	2.07254	2.59067	2.33161	2.33161	1.5544	1.29534	1.03627	0.777202	0.518135
Merged-chr9-44960255-2	0	0	0.518135	0.518135	0.518135	0.518135	0	0	0.518135	0.777202	1.03627	1.03627	1.03627	0.777202	0.518135	0.259067	0.259067	0.259067	0.777202	0.777202	0.777202	0.777202	1.03627	0.518135	0.518135	0.777202	0.777202	0.259067	0.518135	0.518135	0.259067	0.259067	0.518135	0.518135	0.518135	0.518135	0.518135	0.777202	0.518135	0.777202	1.29534	1.5544	1.81347	2.33161	2.33161	2.59067	2.07254	1.81347	1.5544
Merged-chr6-28111180-2	0	0	0	0	0	0	0	0.259067	0.259067	0.777202	0.777202	0.777202	0.777202	0.777202	0.518135	0.777202	0.518135	0.518135	1.03627	1.03627	1.29534	1.29534	1.29534	0.777202	0.259067	-1.66533e-16	-1.66533e-16	-1.66533e-16	-1.66533e-16	0.777202	0.777202	0.777202	1.29534	1.29534	0.518135	0.777202	1.03627	0.777202	0.777202	0.777202	1.81347	1.29534	1.5544	1.5544	1.81347	2.07254	2.84974	2.59067	3.10881
Merged-chr18-23654452-2	0.777202	0.777202	0.777202	0	0	0	0.259067	0.259067	0.259067	0.259067	0.518135	0.259067	0.259067	0.518135	0.518135	0.777202	0.777202	1.03627	0.777202	0.777202	0.518135	0.777202	0.777202	1.03627	1.03627	1.03627	0.777202	0.777202	0.518135	0.518135	0.259067	0.259067	-1.11022e-16	-1.11022e-16	-1.11022e-16	0.259067	0.259067	0.777202	1.03627	1.03627	1.03627	1.03627	0.518135	0.777202	0.777202	0.518135	0.518135	0.777202	0.777202
Merged-chr18-76947831-2	13.4715	11.399	12.1762	11.9171	10.6218	10.8808	11.399	10.6218	10.3627	9.32642	7.25389	5.95855	5.18135	3.88601	3.62694	3.10881	3.62694	3.88601	3.36788	2.33161	2.84974	3.10881	2.84974	2.84974	2.07254	2.07254	2.07254	2.07254	2.07254	1.81347	2.07254	1.03627	1.5544	1.29534	1.5544	1.5544	1.29534	1.29534	1.29534	1.03627	0.777202	0.518135	0.259067	4.996e-15	0.777202	1.03627	2.07254	2.07254	2.33161
Merged-chr13-13967431-2	2.07254	2.07254	1.29534	1.29534	1.29534	1.29534	1.29534	1.5544	1.5544	0.518135	0.518135	1.29534	0.777202	0.777202	1.03627	1.03627	0.518135	0.777202	0.777202	0.777202	0.777202	1.29534	1.29534	1.03627	1.03627	2.07254	1.29534	1.29534	1.5544	1.5544	0.518135	0.518135	0.259067	-3.33067e-16	-3.33067e-16	0.518135	0.518135	2.07254	2.33161	3.10881	2.59067	3.36788	2.07254	2.33161	1.81347	1.81347	1.81347	1.29534	1.29534
Merged-chr9-119409109-2	0	0	0	0	0	0	0	0	0	0	0	0	0	0	0	0.259067	1.29534	1.29534	1.29534	1.03627	0.777202	0.259067	0.777202	0.777202	1.81347	2.33161	3.62694	4.14508	5.69948	5.18135	5.44041	5.44041	4.40415	3.36788	3.36788	3.10881	2.07254	2.07254	1.81347	1.29534	1.29534	1.5544	2.07254	3.10881	3.88601	3.88601	5.44041	6.21762	5.95855
Merged-chr9-119425811-2	1.29534	1.03627	1.03627	1.5544	0.777202	0.777202	1.29534	0.777202	0.777202	0.777202	0.518135	0.259067	0.259067	-1.11022e-16	0.518135	1.03627	1.81347	2.33161	2.59067	2.33161	2.59067	1.5544	0.777202	1.03627	1.03627	1.03627	1.29534	1.29534	1.5544	1.5544	1.5544	1.29534	1.03627	1.5544	2.33161	2.33161	2.84974	3.88601	3.36788	2.33161	2.59067	4.14508	4.66321	4.66321	5.44041	4.92228	3.88601	2.33161	2.59067
Merged-chr8-124569604-3	0.259067	1.29534	1.29534	1.29534	1.03627	1.03627	0	0	0	0.259067	0.259067	0.518135	0.518135	0.518135	0.518135	0.518135	0.777202	1.81347	2.07254	1.81347	2.59067	2.07254	1.03627	0.777202	1.03627	0.259067	0.259067	0.259067	0.259067	0.518135	0.518135	0.518135	0.777202	0.259067	0.259067	0.259067	1.03627	0.777202	1.29534	1.5544	1.5544	0.777202	0.518135	0.518135	0.259067	0.518135	0.518135	1.03627	0.777202
Merged-chr7-27625101-2	0.518135	0.259067	-1.11022e-16	-1.11022e-16	0.259067	0.518135	0.518135	0.518135	1.03627	1.5544	1.29534	1.29534	1.29534	0.777202	0.777202	0.777202	1.03627	1.29534	1.81347	1.03627	1.5544	1.29534	2.33161	1.81347	1.81347	2.84974	2.84974	2.33161	3.36788	3.10881	2.84974	2.84974	3.36788	2.59067	2.59067	1.81347	0.777202	0.259067	0.518135	1.03627	1.29534	2.07254	2.84974	2.59067	1.81347	1.29534	1.03627	0.518135	1.03627
Merged-chr8-40880175-2	0	1.29534	1.29534	1.5544	1.5544	1.03627	0.518135	0.777202	0.777202	1.03627	1.29534	1.29534	1.29534	1.5544	1.29534	1.03627	1.03627	0.777202	0.518135	0.259067	0.259067	0.259067	0.777202	1.29534	2.33161	3.10881	4.40415	4.14508	4.92228	4.14508	4.40415	5.44041	5.69948	5.44041	5.44041	6.21762	5.44041	5.69948	4.92228	3.88601	3.10881	2.07254	1.03627	3.62694	4.40415	4.92228	7.25389	7.77202	5.69948
Merged-chr8-40863504-2	0	0	0	0	0	0	0	0	0	0	0	0	0.259067	0.259067	0.259067	0.777202	0.777202	0.518135	1.29534	1.81347	2.07254	2.84974	4.40415	5.69948	5.69948	4.92228	5.44041	7.51295	7.77202	8.80829	9.58549	9.06736	8.80829	7.77202	6.99482	8.29016	9.06736	6.99482	7.25389	7.77202	7.51295	5.95855	5.69948	5.44041	5.95855	5.69948	6.73575	7.25389	5.95855
Merged-chr8-40894241-3	1.81347	2.07254	2.33161	2.59067	2.59067	2.59067	2.33161	3.10881	2.84974	2.59067	2.59067	2.33161	2.07254	2.07254	2.59067	3.10881	2.33161	2.07254	3.62694	3.36788	2.84974	3.62694	2.84974	2.07254	1.81347	1.03627	1.03627	1.03627	0.777202	0.777202	1.5544	1.03627	1.03627	1.03627	1.81347	1.29534	1.81347	2.07254	1.81347	1.5544	1.29534	1.29534	1.03627	1.5544	1.03627	0.518135	0.518135	0.518135	0.259067
Merged-chr6-34494871-2	0.777202	0.777202	0.777202	0.777202	1.29534	0.777202	1.03627	1.03627	1.5544	1.81347	2.33161	2.07254	2.07254	1.81347	1.81347	2.07254	2.33161	1.81347	1.5544	2.07254	1.03627	1.5544	2.59067	2.84974	3.10881	4.92228	5.18135	5.69948	6.21762	6.21762	5.44041	4.66321	3.62694	3.10881	2.59067	1.5544	2.59067	2.84974	2.84974	3.62694	4.14508	3.10881	2.33161	4.40415	3.88601	4.14508	4.14508	4.14508	2.07254
Merged-chr17-74578733-3	0	0	0	0	0.259067	0.259067	0.518135	0.518135	0.777202	1.29534	1.03627	1.03627	1.03627	-2.22045e-16	-2.22045e-16	-2.22045e-16	0.777202	1.03627	1.5544	2.59067	2.59067	2.33161	2.59067	2.33161	1.81347	2.33161	2.59067	3.10881	3.36788	4.14508	4.14508	3.62694	3.36788	2.33161	2.84974	3.36788	3.36788	4.14508	5.18135	4.66321	3.62694	3.36788	2.33161	2.07254	2.59067	3.36788	3.36788	2.84974	2.59067
Merged-chr11-107714904-2	0.259067	0	0	0	0	0	0.259067	0.518135	0.777202	1.03627	1.29534	1.03627	1.03627	1.03627	1.5544	1.5544	2.07254	1.5544	1.03627	0.777202	0.518135	0.518135	0.777202	0.777202	1.03627	1.29534	1.29534	1.81347	3.10881	3.36788	3.36788	3.10881	3.62694	2.07254	2.07254	1.81347	1.5544	1.29534	1.81347	2.33161	2.59067	2.59067	3.10881	3.10881	3.10881	2.84974	3.88601	2.84974	3.36788
Merged-chr3-14869456-2	0.259067	1.03627	1.03627	1.03627	0.777202	1.03627	0.777202	0.777202	1.5544	1.5544	1.29534	0.777202	1.03627	0.777202	0.777202	0.777202	0.777202	0.259067	0.259067	0.259067	0.777202	1.03627	1.03627	1.03627	1.03627	0.777202	0.777202	1.5544	1.81347	1.81347	1.5544	1.29534	0.777202	0.518135	0.777202	1.03627	1.03627	0.518135	0.518135	0.518135	0.518135	1.5544	2.33161	2.33161	2.07254	2.59067	1.81347	2.33161	2.07254
Merged-chr9-108964175-2	1.03627	1.03627	1.29534	1.5544	2.07254	1.03627	2.07254	1.81347	2.07254	1.5544	1.29534	0.518135	0.777202	0.518135	0.518135	0.518135	0.518135	0.259067	0.259067	0.259067	0.259067	0.259067	0.518135	0.259067	0.259067	0.518135	0.518135	0.259067	0.259067	0.259067	-1.11022e-16	-1.11022e-16	-1.11022e-16	1.03627	1.5544	2.07254	2.33161	2.84974	2.07254	1.81347	1.29534	1.29534	0.777202	0.518135	0.259067	0.259067	0.518135	1.03627	1.03627
[truncated: 1,730 more rows]
[truncated: 919 more columns]

## Sheet: PMR-Heatmap
	Wt Quad 1 -H3K4me2
[truncated: 2,668 more rows]
[truncated: 919 more columns]
