# Supplementary material for: Dynamic enhancers control skeletal muscle identity and reprogramming
Source: PLoS Biol. 2019 Oct 7;17(10):e3000467. doi: 10.1371/journal.pbio.3000467 (PMC6799888; doi:10.1371/journal.pbio.3000467)
Supplement: S12 Data — (XLSX) [file pbio.3000467.s023.xlsx]

## Sheet: S1 Fig
Data underlying S1A Fig													Data underlying S1B Fig													Data underlying S1C Fig									Data underlying S1D Fig
File names:	GSE123877_EDL_H3K4me2_peaks.txt.gz			GSE123877_Quad_H3K4me2_peaks.txt.gz			GSE123877_Soleus_H3K4me2_peaks.txt.gz			GSE123877_Diaphragm_H3K4me2_peaks.txt.gz			File names:	GSE123877_EDL_H3K27ac_peaks.txt.gz			GSE123877_Quad_H3K27ac_peaks.txt.gz			GSE123877_Soleus_H3K27ac_peaks.txt.gz			GSE123877_Diaphragm_H3K27ac_peaks.txt.gz			H3K4me2 peaks									File name:	GSE123877_Quad_H3K4me2_peaks.txt.gz	GSE123877_EDL_H3K4me2_peaks.txt.gz			File name:	GSE123877_Soleus_H3K4me2_peaks.txt.gz	GSE123877_Diaphragm_H3K4me2_peaks.txt.gz			File name:	GSE123877_Quad_H3K4me2_peaks.txt.gz	GSE123877_Soleus_H3K4me2_peaks.txt.gz
	Log2 Normalized H3K4me2 Tag Count													Log2 Normalized H3K27ac Tag Count													Promoter	Intergenic	Intragenic	Total Peaks	File name					Log2 Normalized H3K4me2 Tag Count					Log2 Normalized H3K4me2 Tag Count					Log2 Normalized H3K4me2 Tag Count
	EDL1	EDL2		Quad1	Quad2		Sol 1	Sol 2		Dia1	Dia2			EDL1	EDL2		Quad 1	Quad 2		Sol 1	Sol 2		Dia1	Dia2		EDL	3983	12336	26182	42501	GSE123877_EDL_H3K4me2_peaks.txt.gz					Quad	EDL				Soleus	Dia				Quad	Sol
	7.32391	7.54063		5.96509	6.1014		6.10538	6.17752		6.48752	6.67313			8.57875	8.60648		7.33262	7.22197		6.08874	6.51554		6.87443	7.18903		Quad	4284	12215	27026	43525	GSE123877_Quad_H3K4me2_peaks.txt.gz						Only Quad	Only EDL	Common			Only Sol	Only Dia	Common			Only Quad	Only Sol	Common
	7.37452	7.33602		6.45187	6.70418		6.83226	7.07125		7.27836	7.08406			6.49649	6.4663		7.25276	6.97407		6.09908	6.25418		8.90271	8.54353		Sol	4020	9599	22077	35696	GSE123877_Soleus_H3K4me2_peaks.txt.gz					5.77017		6.18804			3.849		5.75849			6.68489	4.90809
	7.16521	7.24631		7.15076	7.17951		6.77083	6.87098		6.92017	6.67313			7.90749	8.12959		7.04723	6.75542		7.24222	7.36448		4.54102	4.73227		Dia	4101	8532	20505	33138	GSE123877_Diaphragm_H3K4me2_peaks.txt.gz					4.40259		4.85325			2.62644		6.20252			6.57622	4.73769
	5.17951	5.01391		6.97522	7.0247		6.44692	6.55873		6.71617	6.59738			7.51254	7.72485		6.36194	6.52873		6.08874	6.19574		7.44783	7.07093												5.00764		4.7057			6.43229		6.693			5.65778	1.5008
	3.83895	4.5601		6.99027	7.0691		6.81711	6.78594		6.84612	6.70556			7.60888	7.51814		7.00135	6.97407		6.39797	6.47525		7.79188	7.65213												3.52356		6.45623			4.62994		5.02702			6.51286	4.17473
	3.73877	3.35896		6.78686	7.03584		6.95466	6.832		6.8392	6.96185			7.08417	7.17423		6.57698	6.78149		6.52701	6.14507		8.25904	7.97258		H3K27ac peaks										5.47492		4.87406			4.85748		5.69418			6.45302	3.62527
	3.10098	3.68032		7.00518	7.14883		6.09276	5.99752		6.97166	7.24155			6.64198	6.80774		4.36947	4.08916		5.69432	6.38198		7.02636	6.79442			Promoter	Intergenic	Intragenic	Total Peaks	File name					5.47411		5.33485			6.075		6.28068			6.03298	4.9465
	6.40735	6.07017		6.57016	6.75261		5.94767	6.09508		7.33351	7.22487			6.61265	6.50351		3.48027	2.848		6.01346	5.96993		9.27212	9.45201		EDL	4806	10440	20504	35750	GSE123877_EDL_H3K27ac_peaks.txt.gz					6.39086		6.07296			4.91193		5.79818			6.33307	4.82757
	7.04527	7.35878		5.96509	6.39094		4.41752	4.59276		5.78267	5.90014			6.11082	6.32337		8.0517	7.84856		5.02459	4.8485		7.33584	7.73213		Quad	4571	13065	23312	40948	GSE123877_Quad_H3K27ac_peaks.txt.gz					5.06156		5.32373			4.33199		4.75542			6.20046	5.27482
	7.39103	7.30825		6.40786	6.89506		3.56925	3.83794		5.16108	5.46172			5.88313	6.16491		8.09159	8.15066		8.00529	7.61191		5.82782	6.59111		Sol	4566	10399	19208	34173	GSE123877_Soleus_H3K27ac_peaks.txt.gz					4.65564		4.24146			5.21878		5.95128			6.11145	3.90881
	6.94275	6.88862		6.62907	6.64674		7.20731	7.03727		4.78241	4.76818			5.18269	4.81967		7.88515	7.71101		7.38102	7.56262		8.30223	8.26917		Dia	4393	10034	18679	33106	GSE123877_Diaphragm_H3K27ac_peaks.txt.gz					6.07991		6.00023			5.91922		6.12939			5.82375	5.01814
	6.80193	6.62921		6.1641	6.50843		6.86208	6.74456		4.34837	4.82833			4.37016	4.13668		7.58946	7.36063		5.94603	6.02702		5.4363	5.62965												5.99209		6.34572			4.64299		5.18468			6.61625	4.4353
	7.44725	7.44195		4.79286	4.95559		6.32409	6.58586		4.63052	4.60585			4.22188	4.84298		7.10894	7.41151		6.87492	7.17053		8.05441	8.27887												5.13935		4.82171			6		6.36545			6.00876	3.47897
	6.23534	6.29425		5.63546	5.85748		7.30259	7.05192		3.38681	2.21412			4.29793	4.86592		6.83378	6.86481		7.18468	7.02137		5.4363	4.9905												4.44758		5.66704			5.54689		6.21014			5.27445	3.92932
	7.44336	7.54859		5.22458	5.32841		6.79416	6.85997		7.23678	7.3222			7.96982	7.62352		7.21315	7.08257		6.7148	6.5932		6.57652	6.87983												3.87627		4.81813			-0.0513992		4.05961			5.5306	3.42021
	7.00843	6.94965		4.17313	4.66846		6.60481	6.61235		6.76089	6.57122			7.69919	7.64371		6.73091	6.85674		7.17493	6.86121		4.14486	4.10434												4.79338		5.32247			5.41481		5.12846			6.32436	4.28318
	7.72274	7.52066		4.33914	4.69711		6.76301	7.01257		7.06953	7.1206			7.67447	7.69293		7.15573	7.15066		7.12485	6.82311		7.84543	7.92386												5.96521		5.57092			5.33718		5.63401			6.61088	5.42978
	7.07617	7.01981		4.17313	4.48414		6.20144	6.19515		7.28346	7.26894			6.84562	6.96567		6.93475	6.74672		6.85661	6.64515		8.14741	7.92077												5.53481		5.49761			5.31615		5.27389			6.18913	4.87234
	7.27585	7.1916		3.40054	4.06867		6.75515	6.97717		7.22622	7.05289			7.13165	7.48872		6.82337	6.79857		6.77452	6.41667		7.62161	7.11499												5.33967		5.76022			5.14466		5.96544			6.28151	4.38888
	7.14588	6.84411		3.72247	3.54844		6.55105	6.60585		6.76818	6.81352			7.41785	7.29398		6.66775	6.74672		6.82566	6.5549		7.74886	7.4733												6.57682		6.42391			5.42509		6.00394			5.96578	3.07039
	7.22159	7.17123		2.81558	3.1127		7.04821	7.04701		6.46074	6.76062			7.22699	7.36457		6.77518	6.6837		6.68061	6.60066		7.84837	7.98157												6.13381		5.78057			4.60318		5.2948			6.8609	5.2724
	7.40727	7.33145		5.27463	6.11207		6.90557	6.9514		6.66235	6.72942			7.22699	7.2854		6.6737	6.63706		6.472	6.24451		8.6768	8.77222												5.49073		5.23936			5.32625		5.53885			6.23592	5.53045
	7.02956	7.03683		6.29921	6.15401		6.59604	6.75649		6.7086	6.88606			6.87689	7.0129		5.99209	6.10329		6.35526	6.53138		5.27202	5.16832												5.73836		5.80529			4.8936		4.86071			5.03958	3.91552
	7.13124	7.20672		6.59006	6.39094		6.64818	6.82629		6.55658	6.40344			6.99571	6.88886		6.12619	6.08958		6.39797	6.08172		8.95777	8.89576												6.0607		6.20369			4.18706		5.77109			4.58105	3.87922
	7.18428	7.33602		6.91337	7.10685		6.94778	6.71411		7.00293	7.03386			6.82005	6.83137		5.92505	5.88093		6.28392	6.14507		9.11746	8.96058												4.5656		4.93074			4.42962		5.5809			5.98265	2.58856
	6.70639	6.3856		7.02481	7.13319		6.49522	6.40752		6.32859	6.24717			6.82005	6.72165		5.31034	5.27165		6.24698	6.25418		6.48204	6.72506												5.19692		5.66917			5.0376		5.75582			5.79714	4.85748
	6.61102	6.6879		6.72819	6.86381		5.60496	5.37678		6.48752	6.76062			6.38767	6.28965		4.7252	4.81558		6.0676	6.25418		8.72999	8.43475												4.9514		4.87603			5.02148		5.38422			5.39455	4.2384
	6.1983	6.05918		7.07275	7.30542		6.1299	6.22997		6.13873	6.23611			6.58256	6.38871		4.70266	4.78136		6.02459	6.31958		7.35244	6.87344												5.17213		4.96671			4.73037		6.46442			5.87922	3.63401
	4.63227	5.59126		6.67327	6.5245		6.1177	5.98732		6.24736	6.07168			6.55182	6.78359		3.8953	4.74685		6.11977	5.86121		8.78888	8.83118												6.63496		6.4776			3.43029		6.33985			5.58406	2.83491
	4.99774	4.99095		6.91862	7.06361		5.53263	5.67044		5.64645	5.53574			6.55964	6.61677		5.10014	5.31976		5.88704	5.77056		7.64191	7.20945												5.54628		5.31596			5.35614		5.98778			5.72329	5.2778
	3.32337	3.84398		6.84875	7.15906		5.84725	5.78005		5.46074	5.32229			6.54411	6.44344		4.8125	4.91265		5.74846	5.58556		7.27212	7.35429												4.46956		4.60199			5.18943		6.02226			5.01167	3.42021
	7.69641	7.59522		5.97522	6.17433		5.20163	5.19535		3.78241	4.07125			6.25115	6.1079		3.85499	2.38957		5.42324	5.6008		6.81596	6.76713												4.75809		5.25475			5.02813		5.15623			5.01391	3.52607
	6.75181	6.73037		5.25814	6.33753		5.49538	5.52419		3.99639	3.73769			5.56742	6.00764		3.8125	1.38957		4.43962	4.37295		9.09677	9.26306												6.29416		6.23381			4.82782		5.72219			5.55413	3.2502
	7.32391	7.18656		6.60318	6.86381		5.39712	5.19535		6.39609	6.52654			5.97842	6.20163		2.42492	3.38957		4.53481	4.47508		7.7012	7.49849												5.45779		5.99073			5.01837		5.92742			6.36868	2.75809
	5.8505	5.89482		6.39283	6.37347		5.02857	4.76818		6.51381	6.52654			6.11082	6.1079		3.63227	3.38957		4.43962	4.77083		6.54813	7.07093												6.54094		6.08523			4.34305		5.28799			6.10287	4.14486
	6.87995	7.02547		6.12825	5.96717		4.45681	4.42291		7.11603	7.29581			5.75409	5.33163		7.41878	7.38914		4.18982	4.14486		7.6686	7.12578												4.18547		4.06307			5.86641		6.26388			6.10045	4.55428
	7.24441	7.39874		6.2077	6.12267		4.0018	3.74416		7.21023	7.21364			5.71315	5.81967		6.95408	7.06856		3.37295	4.18587		5.7301	5.43463												5.91755		5.8846			4.1334		4.71617			5.97005	5.81992
	7.70632	7.54063		5.71012	6.09085		6.73118	6.98732		6.78986	6.76062			5.24146	5.81967		7.58946	7.55405		2.98003	3.65992		8.4187	8.09587												5.09424		5.17931			4.74658		5.76739			5.62264	3.28318
	7.48615	7.59902		5.52951	5.93145		6.31343	6.12309		6.44261	6.48977			5.58256	5.56133		7.53263	7.62271		3.5656	3.01614		5.62498	5.50271												6.10402		5.80077			5.73173		6.18824			5.90014	2.74093
	6.88582	6.85062		5.17273	5.29131		7.20154	6.97717		6.24736	6.17951			5.31651	5.09845		7.35103	7.30204		8.13242	8.16295		7.5373	7.43471												5.90472		5.3966			3.85		5.42844			5.96428	4.60348
	6.00832	6.31288		4.67356	4.63923		5.43729	4.81506		6.46074	6.80607			5.29793	4.99729		7.11759	7.01112		7.43546	7.2589		8.31284	8.42383												5.88996		5.89433			4.16912		5.81352			6.61743	5.41971
	7.59694	7.5643		4.67356	4.66846		6.80193	6.80336		7.1103	7.17941			3.26003	3.53232		6.88007	6.90485		7.64551	7.72656		8.60962	8.52529												5.63996		5.05202			4.59485		5.91922			6.32445	1.95047
	6.56087	6.63677		4.1375	4.15381		7.20731	7.28059		7.32859	7.19663			7.3658	7.13679		6.88007	7.01112		7.0782	7.46695		6.29793	5.38163												4.5601		4.95117			5.49313		5.19002			5.01235	3.88753
	7.16993	7.19673		4.02503	4.41684		6.80193	6.7385		6.94615	6.94837			6.74739	7.05376		6.81801	7.06156		7.05691	7.03254		5.98459	6.50271												6.47679		6.07778			3.54473		4.95675			5.89069	4.89748
	5.87406	5.83112		4.17313	4.11187		6.75515	6.92505		6.89373	7.10852			7.87689	7.91672		6.07403	6.20926		7.46801	7.22033		5.91934	5.78764												4.77109		4.83188			5.17792		5.53838			6.61978	3.56316
	6.09149	6.29425		3.94486	3.19535		6.80193	6.75649		6.3482	6.29039			7.10014	7.0129		6.34003	6.8485		7.42307	7.31949		8.10413	7.78084												4.90953		4.72028			5.32715		5.66562			6.13832	4.35861
	5.19849	5.57592		6.57016	6.80607		6.86208	6.82056		6.83226	6.92101			6.82005	6.91121		6.4801	6.90485		7.44774	7.3733		6.34003	6.71795												5.36807		5.12887			3.82782		4.19377			5.52888	4.46923
	6.16993	6.73728		6.63546	6.79948		6.28077	6.71411		6.09297	6.22497			7.70964	7.48123		6.50001	6.18349		7.18468	7.23007		5.81583	5.76022												4.84021		4.77531			5.76168		6.27118			6.0492	5.60777
	6.69307	6.46303		6.03452	6.01346		6.69028	6.92505		6.83226	6.76062			7.41354	7.52184		5.53263	5.78136		6.64544	6.58556		6.22805	5.68902												5.93534		5.40514			2.55459		5.75395			6.44907	2.72465
	6.23534	6.14527		6.35456	6.60214		6.29168	6.30524		5.06953	5.09635			7.52842	7.40846		5.32517	6.04723		6.97453	6.92267		6.1918	5.55152												6.1468		5.90989			6.11884		6.42433			5.36159	3.74147
	5.75168	6.07017		6.21626	6.31922		5.7866	6.16852		5.8802	5.44261			7.35253	7.16962		5.26454	5.45516		7.20418	7.11904		8.60444	8.44989												3.8515		4.39369			5.68257		6.1639			6.91486	6.02148
	5.6865	5.72329		6.43012	6.732		6.41718	6.59917		5.64645	5.19101			6.85187	7.06372		4.42559	4.43363		7.11967	6.75047		7.38896	6.33575												4.86146		4.80116			5.27817		6.00214			6.18992	4.57652
	4.71315	5.37678		6.81532	7.00191		5.91982	5.94603		5.26791	5.36352			7.00708	7.13196		4.36947	4.08916		6.98573	6.9465		5.98459	5.12598												5.44758		5.17572			5.82158		6.22168			5.88435	4.89069
	3.10098	4.16591		6.57682	6.65406		6.41718	6.5656		3.53107	4.3427			6.9493	6.75302		7.80742	7.80277		6.77452	6.65234		8.44593	8.49225												4.91001		5.30049			4.95047		5.24717			5.66647	2.849
	3.32337	3.03738		6.67948	6.94357		6.01547	6.18626		3.89336	3.46205			6.83289	6.83137		7.94205	7.97407		4.81301	4.33771		7.51183	7.4776												6.42769		6.55819			5.15421		5.55121			5.41836	4.58496
	8.1015	8.00546		7.10999	7.4127		5.80193	6.09508		6.02148	6.19101			6.56727	6.60984		7.93227	7.81538		6.58752	6.57031		5.69153	5.58316												6.14343		6.05202			5.93452		6.13247			5.04549	4.31651
	7.2077	7.25597		7.08215	7.20457		5.29168	5.4522		7.06361	7.15026			6.48848	6.67666		7.19288	7.38345		6.1299	6.16551		7.3107	7.40846												4.9305		5.62161			5.67426		6.21917			6.14323	4.64703
	6.77083	6.81813		7.12371	7.28679		4.05485	4.29719		5.8392	5.67299			6.66377	6.60303		7.20105	7.1373		6.19928	6.41667		8.81893	8.59107												5.50922		5.64198			5.65492		6.26885			5.53993	5.00113
	6.18903	6.3036		6.55674	6.87639		3.70708	3.36177		6.13873	6.31161			6.60511	6.70266		7.71397	7.54396		5.96878	6.0045		8.39094	8.28369												4.17991		4.98846			5.17513		5.45878			5.29627	5.25304
	7.3869	7.23649		6.00518	6.35562		3.15381	3.36177		6.46074	6.32211			6.32553	6.80774		7.26444	7.37782		6.29297	6.01569		5.71727	4.81455												4.31723		4.8515			5.19259		5.47395			6.02702	4.85375
	7.27146	7.21169		5.02459	5.39985		2.41684	3.0072		6.52246	6.63996			6.13155	6.57531		7.21713	6.91265		6.20887	5.92267		7.9739	7.80452												5.00966		4.70404			5.04418		5.62132			4.72492	3.30524
	6.81417	6.62176		6.60318	6.66135		5.62234	5.52419		6.93322	6.62308			5.74066	5.72165		7.21713	7.41151		5.98025	5.83592		6.97923	6.6295												4.36667		4.82349			1.24793		4.16511			6.32103	5.28077
	6.86233	6.99095		5.54319	5.45088		5.93381	5.72028		6.46972	6.52654			6.01279	6.04876		7.23707	7.31397		6.16993	6.07103		7.54813	7.76361												5.9806		5.76261			5.71534		6.12815			6.33976	4.14486
	7.52027	7.52865		4.72247	5.30998		5.77083	5.59246		6.81826	6.99503			5.8953	6.17413		7.15573	7.11707		5.6241	5.57046		7.42459	7.79779												5.94989		5.89785			4.65076		6.06985			5.01903	3.79701
	7.09645	7.04243		4.30743	3.77926		6.73118	6.84323		6.89373	6.62308			6.04614	6.3067		6.65005	6.49761		5.8505	5.45878		4.96301	5.20945												4.50748		4.28281			3.60763		5.84436			5.78555	4.33771
	7.33673	7.24631		3.1375	3.27202		6.3766	6.07596		6.85985	6.75288			6.03496	5.98687		6.06523	6.87295		4.93452	5.22535		8.48394	8.31945												6.2829		6.56308			4.39985		5.22052			6.47897	5.22439
	7.00304	7.1815		3.0635	2.83188		6.25852	6.09508		6.83226	6.94837			5.62732	5.75916		4.8125	4.51854		4.50398	4.96993		9.28079	9.4445												6.33459		6.14394			5.43463		5.89191			6.39249	4.99774
	6.74537	6.79168		3.45943	2.60881		7.08023	7.19957		7.0091	7.11458			5.71315	6.19259		6.50668	6.57894		4.53481	4.18587		5.14486	5.20945												6.01837		5.98823			1.70929		4.53138			6.29664	5.38457
	7.27585	7.39438		6.40786	6.58691		6.34536	6.2555		6.78267	6.58871			5.48832	5.54689		6.61397	6.71108		3.88655	4.06005		8.80549	9.01536												5.21587		5.51491			1.41954		5.33128			5.17772	3.90111
	7.20301	7.08119		6.17293	6.22439		6.51412	6.65778		5.86666	5.87184			5.42223	5.56133		6.66192	6.61794		3.98003	4.37295		7.63183	7.35429												4.48382		4.94977			5.52152		5.97545			5.61736	3.57228
	7.28475	7.12959		6.7926	7.03034		6.77083	7.05192		6.55658	6.7451			4.96671	5.1177		6.54551	6.74672		3.83794	4.18587		7.58361	7.78424												6.17991		6.16912			4.88655		5.30177			6.09181	2.93734
	7.0505	7.05918		7.01502	7.2341		6.39712	6.61235		5.56499	5.98185			5.03518	4.88899		6.34731	6.44444		3.73552	3.40871		4.65191	4.41752												6.11946		5.94591			4.9331		5.48285			5.36072	4.12639
	6.6865	6.61427		7.27473	7.26303		7.11155	7.12763		6.13873	6.09635			4.87086	4.64386		6.37626	6.41143		2.98003	3.26303		6.92505	6.53543												4.92932		4.74093			5.21568		5.63023			5.6011	4.46467
	6.66633	6.56041		7.11458	7.13319		6.81711	6.94087		5.92006	5.78346			3.47249	4.01792		6.31016	6.33163		5.89893	5.86121		4.87431	5.70349												5.6858		5.41701			5.99977		5.95198			6.22574	3.89385
	5.63198	5.49633		6.69181	6.57153		6.94075	6.95652		5.30889	5.1206			8.38991	8.42408		5.59574	5.6744		7.47598	7.34669		7.83958	7.81794												5.86406		5.89966			4.30488		4.06221			5.54458	0.704872
	4.54659	4.16591		7.02481	7.23898		6.78647	6.87652		4.72356	4.53543			7.17762	7.44344		6.04723	6.03298		6.88704	6.63778		5.63865	4.91791												5.07767		5.00675			4.45022		4.44692			6.09286	3.69265
	4.01881	4.12433		7.02967	7.05257		6.15421	6.07596		4.59813	4.49889			8.07339	8.11525		5.78057	5.71094		7.16993	6.84862		4.8515	3.91743												6.09476		6.30232			4.55305		5.48059			6.43029	4.41447
	2.73985	4.0365		6.02481	6.1643		5.94767	5.4522		4.22651	4.25776			8.13684	8.01296		5.98277	5.81532		6.57259	6.65234		7.93599	8.0197												5.4707		5.92303			4.81198		5.1266			5.9431	4.74147
	4.21723	3.79181		6.52262	6.82553		6.22458	6.22997		3.89336	4.21335			7.84241	7.91121		5.80219	5.72901		6.62395	6.78398		5.08704	4.41752												6.04341		6.22968			5.39215		5.92541			6.01067	4.88338
	3.45549	3.79181		6.4591	6.54828		5.13011	5.28059		4.18349	3.79909			7.3746	7.40846		5.70266	5.97407		6.68748	6.53138		7.4933	7.85736												4.75676		4.55459			5.40973		5.81762			6.41819	3.23879
	6.56087	6.62176		5.30706	5.59455		5.41718	5.21257		3.66221	4.16752			7.3746	7.33593		5.93475	5.57894		6.60955	6.28244		7.79494	8.22212												5.94251		6.58616			5.52638		6.03243			6.03397	5.26097
	7.13124	7.1815		5.2075	5.25361		5.24717	5.40735		3.46074	4.25776			7.19761	7.03859		4.53294	4.47638		5.6094	5.68818		7.30223	7.33119												5.5947		5.67638			1.25096		5.50319			5.39934	3.45022
	7.16521	7.29893		5.27463	5.39985		4.70653	5.04701		3.53107	2.02148			7.53232	7.58233		4.48027	4.78136		6.38957	6.68103		8.03661	8.252												5.77004		5.70501			5.46434		5.97545			5.82184	4.87209
	7.604	7.36772		3.9855	4.90737		4.20163	4.72028		3.72356	3.91456			7.27947	7.41236		4.60822	4.08916		6.46401	6.24451		8.04685	7.96058												4.50016		4.75756			4.8824		5.4801			6.77498	6.42853
	6.69307	6.72329		5.68566	5.90737		4.24717	4.5656		6.09297	6.27984			7.18259	7.27249		3.6792	4.03298		5.76155	5.87381		8.21451	8.61622												5.20242		5.22323			5.32625		5.91085			4.85624	2.80426
	7.00843	7.33602		7.05853	6.77281		3.70708	4.22959		6.90701	6.87897			7.27947	7.22863		3.58376	3.78136		6.15015	5.95815		5.0054	4.26903												5.99186		6.66099			5.95408		6.09529			6.23304	5.14507
	6.7896	6.53667		6.52262	6.79286		6.88399	6.75649		6.96532	6.94158			5.37016	5.58916		3.8953	3.47638		6.10936	6.10329		8.09919	8.19928												4.3345		4.04745			4.61206		5.51333			6.50787	5.52388
	6.85636	6.80503		6.36229	6.63198		6.04177	6.27221		7.22622	7.20799			6.82005	6.94416		7.78057	7.68832		5.43962	5.57046		8.71407	8.68541												5.6153		5.4165			4.89118		5.57728			6.03716	5.66391
	7.13617	7.15573		6.89215	6.832		6.73917	6.31343		7.33351	7.4663			7.10549	7.07371		7.71397	7.93216		5.33771	5.75729		8.91391	8.60274												6.46508		6.37043			4.66846		4.77926			6.71198	5.1631
	7.07617	7.048		7.1641	7.0581		5.72301	5.29719		7.19407	6.95513			7.02945	6.8254		5.90521	6.13052		5.24679	5.49153		7.84254	7.61427												3.57168		4.60526			4.13175		4.38405			5.76779	4.70957
	5.95396	5.8824		6.4663	6.41701		6.31343	6.55873		6.78986	6.94158			6.86443	7.10318		7.69968	7.80277		4.93452	4.92267		9.13668	9.33233												4.26491		4.60555			5.20418		6.05582			6.1266	5.44923
	6.58256	6.65893		5.32301	5.97888		5.94767	6.2384		7.12174	7.16199			6.46385	6.76527		7.47013	6.91265		3.06695	4.44228		6.9578	5.81455												5.31651		5.50414			5.08257		5.19338			5.77768	4.52199
	5.98687	6.13484		7.03452	7.28679		6.78647	6.77426		6.97166	6.95513			6.78751	6.64371		6.68524	6.73782		4.30232	5.18547		7.29793	7.16822												5.79662		5.34465			5.80813		6.1416			5.85823	2.57289
	6.0813	6.21665		6.59664	6.53247		7.04821	7.12298		7.08714	7.2635			6.75422	6.70901		6.93475	7.04734		4.56499	4.1035		6.14507	5.62965												5.15785		5.57531			5.10455		5.45779			5.99164	4.05094
	6.53154	6.39438		6.66704	6.69711		6.9888	6.91444		6.92671	7.32742			6.40497	6.27258		6.80206	6.63706		3.93452	3.65992		5.3565	4.91791												6.12008		6.252			4.92244		5.65621			5.99447	4.55857
	5.87406	5.80503		6.81532	6.94953		7.14822	7.13227		6.09297	6.00809			5.93145	6.47379		6.60185	6.87295		3.22805	2.47508		8.13309	8.13386												5.37365		5.5529			4.32697		5.38526			6.6164	6.02159
	5.1014	4.81813		7.07275	7.19957		6.87664	6.97717		5.99684	6.04658			6.21237	6.53993		6.60792	6.73782		7.16993	6.65234		9.37888	9.52017												6.0954		5.7922			4.19259		4.56621			5.7286	3.67751
	5.69988	5.93168		7.41151	7.3147		6.72301	6.54504		5.67807	5.57107			6.22207	6.36457		6.60792	6.60822		7.36387	7.23487		8.62161	8.67994												5.43079		5.74658			4.76208		5.60822			5.00966	3.72629
	7.0813	6.90713		6.75782	6.9905		7.14211	7.03232		4.81096	4.67299			5.59753	5.68313		6.44642	6.70196		7.05691	6.98151		8.55888	8.78251												5.77531		5.90965			4.55397		4.90737			6.22391	5.2555
	6.58976	6.76474		6.72819	6.87639		6.83983	6.90905		3.46074	3.46205			5.53636	5.42794		5.97315	6.31994		6.65263	6.45861		7.00562	6.99639												4.55949		4.57016			4.75007		5.3203			5.26716	4.32085
	7.14098	7.51254		5.17273	5.30998		6.74712	6.34536		3.83895	3.12102			5.16229	5.58916		6.58946	6.44444		7.31551	7.10318		6.59753	6.24945												6.21733		6.15137			4.32625		5.06996			6.38638	5.73971
	6.92029	7.12959		6.87061	7.17443		6.32409	6.57909		3.38681	2.67356			5.03518	5.09845		5.9542	6.10329		6.92267	6.79051		8.14262	8.08762												4.72219		4.44361			5.28559		5.61956			5.23381	3.28466
	7.34518	7.06469		6.85425	7.03584		5.72301	6.04701		3.46074	3.73769			5.20242	5.41244		6.12619	6.08958		6.57259	6.79714		7.85711	7.63336												4.59813		5.47768			5.40497		5.86468			6.51238	4.66363
	7.6527	7.64046		6.53636	6.54828		5.22458	5.32948		6.82528	6.73728			4.76765	4.67016		4.50653	5.27165		7.01357	6.65964		6.12598	6.53543												5.64717		5.53528			3.03034		5.09466			6.17363	4.8166
	6.42341	6.62176		6.71617	6.88264		4.94767	4.61883		7.1103	6.98185			3.96717	4.24641		5.08279	5.24717		6.53481	6.44195		5.54102	5.41718												5.06609		4.43229			4.89045		5.96648			5.44045	5.07361
	7.33673	7.12959		5.99526	6.38215		4.91982	4.83744		6.21568	6.24717			8.2148	7.84593		4.50653	5.31976		6.92267	6.65234		8.6335	7.97258												5.18249		5.34784			5.34021		5.88032			5.53091	4.25512
	7.3869	7.32679		6.24165	6.00203		4.49506	4.4522		6.95257	7.19091			7.82966	7.70259		3.63227	2.97453		6.52701	6.76394		6.76129	7.52325												6.44601		6.50319			5.142		5.13853			5.2589	3.64212
	7.62154	7.65521		5.15502	5.43396		4.29205	4.12267		6.24736	6.05918			6.39643	6.27258		7.41532	7.42257		6.0781	6.48333		6.61824	6.6744												5.48285		5.37921			5.23611		5.66448			5.69335	4.02459
	7.21237	7.23649		5.88142	6.22439		4.0018	3.48156		7.15563	7.02746			7.60888	7.62688		7.68818	7.48188		6.49586	6.29186		8.7659	8.84596												4.6094		4.82477			2.90881		5.12536			6.36343	5.38111
	7.47849	7.38111		5.47346	6.17433		3.89142	4.12267		6.92671	6.90014			7.2074	6.92778		7.64118	7.89294		6.29297	6.19574		8.55708	8.72503												5.69432		5.67835			4.95024		5.64703			6.46614	5.18963
	7.22159	7.12422		5.15502	5.09085		7.06749	6.98732		7.33842	7.61456			7.40931	7.44344		7.69968	7.52356		5.06781	4.57046		7.67518	7.49434												5.54628		5.41024			5.03474		5.14914			6.34225	5.22728
	6.72601	6.79831		4.76977	4.93168		5.05485	5.08534		6.80413	6.70556			7.10014	7.42408		7.36554	7.48712		6.25626	6.18567		5.04701	5.24945												5.46401		5.49713			5.43696		5.93015			5.94918	4.97407
	6.3579	6.15583		4.5435	4.34625		6.38681	6.57909		6.33842	6.69752			7.39206	7.13196		6.74214	6.81532		6.31107	6.28244		7.00034	7.61809												4.18388		4.41143			5.67821		5.79857			4.72683	4.32085
	7.16521	7.26078		3.57046	4.02503		6.45681	6.43746		6.95896	7.07788			6.94345	6.91672		7.21713	7.31985		6.47994	6.10329		8.55888	8.42383												4.40327		4.44095			3.63459		4.71781			5.58931	2.82069
	6.86233	6.97934		3.85997	2.60881		6.77083	6.69558		6.7237	6.72151			6.90147	6.94416		7.04723	6.97407		5.76155	5.91049		5.81583	5.84097												4.82375		4.80581			5.10161		5.74025			5.42928	2.90881
	6.82642	6.55244		3.27501	3.48414		6.44692	6.76248		6.73118	6.50827			6.77426	6.54705		6.97327	6.90485		5.93428	5.61559		6.0468	5.774												6.08502		6.16179			5.42727		5.95501			5.95942	4.17513
	6.90881	6.94369		6.7811	7.35112		6.16611	6.08555		6.8802	6.72151			5.99005	6.03848		6.65607	6.52873		5.63836	5.7301		7.66199	7.42164												5.4694		5.3185			5.17193		5.82426			5.13011	3.97865
	6.80813	6.69502		6.27482	6.35562		7.38172	7.13227		7.18319	7.08406			6.37903	6.42794		6.9493	7.296		5.08874	5.33771		9.44205	9.438												3.0197		3.54535			4.59842		5.18408			6.15046	3.0054
	6.72601	6.70929		5.64818	5.69711		6.51412	6.43012		6.98425	7.19091			5.6851	6.22863		6.85972	6.96659		5.47184	5.89845		3.70487	4.94251												5.33181		5.67469			5.00473		4.849			4.0635	3.47897
	6.23534	6.52873		5.00495	5.45088		6.65664	6.8874		6.92671	6.79857			5.55182	5.86617		6.64414	6.69293		5.73498	5.65964		8.71727	8.77222												4.68454		5.09297			4.83542		5.56285			6.05474	5.04439
	6.36615	5.81813		6.91337	6.93156		6.58721	6.55873		6.70099	6.69752			4.8953	5.17433		6.4048	6.53885		5.3726	5.22535		5.42055	4.96671												5.48494		5.35949			4.73769		5.09845			5.22477	5.23016
	6.22612	6.34961		7.29912	7.48816		6.77083	6.65778		5.04571	5.25814			4.43896	5.09845		5.43962	5.6744		5.04614	4.96993		6.39695	7.08204												4.93593		5.04483			5.22149		5.72969			5.98561	3.73335
	6.0505	6.05918		6.22477	6.57924		6.62234	6.37678		5.75355	5.62293			4.96671	5.0387		6.36194	6.44444		4.43962	4.60051		6.42844	5.58316												4.82477		5.24355			5.5694		5.61956			6.01469	4.58105
	6.04002	6.23649		6.84875	7.33753		6.94075	7.06641		6.11603	6.37347			4.76765	5.07852		6.01992	6.23458		2.7866	3.53978		8.6182	8.63336												5.45566		4.79727			3.76553		4.35262			4.88728	3.10852
	6.04002	6.01413		5.84875	5.90737		6.18982	5.8711		6.18309	6.57122			3.91934	4.05832		6.12619	5.61794		2.5656	3.26303		4.94158	4.73227												5.94767		5.91946			5.41735		5.65907			5.0607	3.70984
	5.94275	5.99095		6.83769	6.97888		6.44692	6.83756		6.11603	6.29039			8.62187	8.43379		5.79129	5.72901		2.30159	3.18587		5.9305	6.92386												5.69808		5.88582			5.2182		5.63952			6.07082	5.43979
	5.08151	5.10308		6.67327	6.72506		6.87664	6.96174		6.36755	6.35315			8.37243	8.31719		5.82324	5.57894		8.18473	7.90448		8.79643	8.75842												5.0607		4.7271			3.01881		4.25739			6.14098	5.94345
	4.73877	4.73715		6.2077	6.35562		5.94767	5.68313		5.46074	5.34305			7.61257	7.71218		5.46663	4.81558		6.04614	6.31958		6.4048	6.12578												3.55949		2.88557			4.0505		4.32265			4.43162	2.0054
	3.73877	3.62176		6.57016	6.7662		6.81711	6.79181		5.11603	5.32229			6.46385	6.75302		5.81275	5.76421		7.56514	7.39077		7.9578	7.99339												5.03408		5.13853			4.97499		5.47119			6.48333	5.21859
	3.63227	3.4957		6.6097	6.72506		5.56925	5.4522		4.66221	4.57107			7.07339	7.07863		5.66789	5.79857		7.70805	7.5549		6.91385	6.8212												5.55689		5.89639			4.77768		5.52701			5.23324	1.774
	2.10098	3.35896		5.63546	6.43413		5.90545	6.35332		4.72356	4.07125			6.88923	6.99729		4.21723	4.71094		7.58376	7.49145		6.02636	5.20945												5.25758		5.20261			3.51791		4.01525			6.01223	5.00495
	7.25352	7.28947		5.6097	5.62469		5.39712	5.78005		3.78241	4.3427			6.79403	6.91121		4.21723	4.03298		7.34643	7.35112		8.38892	8.24707												5.88704		5.54257			4.74953		5.39815			5.39849	4.31651
	7.01369	7.07575		5.82655	6.1643		4.45681	4.29719		4.34837	4.63981			7.2074	6.77149		4.33985	4.03298		7.49193	7.42089		5.38888	5.36352												4.96648		4.66078			5.23592		5.68902			6.66448	5.21839
	6.61809	6.73728		4.10098	4.63923		4.80168	4.98732		7.13873	6.93475			6.67807	6.8775		7.14313	6.5691		7.17981	6.98732		7.43237	7.11499												4.85175		4.75596			4.82375		5.00562			5.19377	4.07039
	6.43146	6.34961		5.71012	5.97888		3.4957	4.0072		6.93322	6.98846			6.00135	6.45861		7.67948	7.48188		6.54998	6.68818		6.34003	6.76009												4.1811		3.72028			4.53045		4.96023			5.63023	3.99774
	7.30223	7.34518		5.67327	5.53232		3.15381	3.36177		6.57334	6.59738			6.37016	6.31506		7.53908	7.36641		6.86282	7.01011		6.65191	6.53543												6.01803		5.83302			1.67582		5.36001			5.94427	2.47897
	7.4746	7.49217		4.76977	5.23419		6.9197	6.63198		6.77545	6.96185			5.85823	5.86617		7.02901	6.74672		7.19928	7.02691		7.24136	7.16822												6.29912		6.22506			4.42021		5.17672			5.89591	5.2555
	7.06598	7.13484		4.51602	4.77979		6.66519	6.79766		7.21558	7.20799			5.69933	5.72165		7.67363	7.62753		6.88105	6.28244		7.03155	7.92701												6.06253		6.22699			4.17513		4.21645			4.25323	2.93734
	7.04527	7.25597		4.62293	4.90737		5.73904	6.14139		7.00293	6.9279			5.38785	5.29829		7.75869	7.62271		6.95163	6.50764		8.48953	8.30049												5.83453		5.89712			5.8387		5.96035			6.19505	5.05463
	7.27585	7.26078		3.45943	4.27277		7.04821	7.05192		6.12743	5.51759			5.88313	5.68313		7.49346	7.47127		6.9344	6.79714		8.52278	8.73917												4.72055		5.04811			4.93993		5.33539			4.91385	3.61648
	7.14588	6.94369		7.08683	7.13319		6.78647	6.60585		7.01525	7.08406			5.12102	4.58916		7.46671	7.45525		6.89905	6.69516		6.24584	5.50271												5.04527		5.17852			2.77294		3.46923			4.54504	3.65134
	6.23534	6.41193		7.33101	7.01903		7.21306	7.47419		7.28854	7.19091			4.8953	4.95513		6.96371	6.74672		6.61677	6.68103		5.67835	5.84097												5.42341		5.74806			5.70127		6.0247			5.54782	5.14507
	6.16048	5.83112		5.93428	6.29149		6.24736	6.51001		6.92671	6.99503			3.47249	4.44361		6.98732	6.80697		6.53481	6.70224		7.8249	7.69634												5.65764		5.44095			5.36352		5.89336			5.73579	4.63807
	6.13134	6.0813		6.84323	7.15391		6.69028	6.6642		6.76818	6.76818			8.00988	8.09824		7.01067	6.72901		6.31107	6.13463		6.1918	5.53543												5.63677		5.62103			3.68482		4.16148			5.57365	4.26115
	5.76447	5.52857		6.97016	7.16932		6.83226	7.01748		6.28854	6.23611			8.26772	8.31927		6.84423	7.15735		6.65964	6.47525		7.48953	7.43037												4.99616		4.87578			4.20398		5.68243			5.89105	4.77373
	4.60407	4.81813		7.12825	7.2341		6.90557	6.88203		6.39609	6.40344			7.44311	7.46246		5.62	6.00383		6.38094	6.01569		9.14264	9.10818												5.58767		5.54998			5.4048		5.9292			5.45894	2.40054
	4.48607	4.65134		6.74012	7.00764		6.99548	7.06641		6.56499	6.68131			8.18512	8.24198		7.03815	6.93605		6.54998	6.32859		8.19402	8.17083												5.91874		5.44344			3.65191		5.1297			5.42694	2.02857
	4.21723	3.89433		6.75195	6.82553		6.28077	6.12309		6.3482	6.47102			6.69919	7.18804		6.83908	6.95896		6.47994	6.46695		6.85711	7.55159												5.96936		6.20828			4.3107		4.43996			4.62439	3.10769
	6.45516	6.61427		6.1373	6.35562		6.97522	6.89288		6.09297	6.38353			7.87689	7.93593		6.72533	6.4872		6.43129	6.44195		6.38094	6.30761												6.21548		6.21237			4.93687		5.78908			5.92077	4.82426
	5.58976	5.59126		6.52262	7.01903		6.88399	6.59246		5.92006	5.67299			7.52442	7.49241		6.68524	6.832		6.52701	6.45861		7.50811	7.73917												5.35103		4.92552			4.52544		4.93829			5.68426	4.65048
	6.02967	5.99095		6.73417	7.0247		6.00225	6.34536		6.18309	6.29039			7.66377	7.27249		6.81801	6.64645		6.30214	6.24451		7.28512	7.17862												6.19071		6.23247			4.23955		5.35032			5.76871	4.1815
	6.89154	6.85062		6.66078	6.90725		6.26959	6.68313		5.69349	5.44261			7.30268	7.35641		6.72533	6.4872		5.88704	6.03804		8.53916	8.49849												5.82845		6.075			3.69209		3.76765			4.31615	2.64155
	6.46287	6.39438		6.6097	6.63938		6.33485	6.34536		4.72356	4.88606			7.41354	7.24194		6.70833	6.65592		6.19928	6.29186		7.25465	7.41287												5.34127		5.18369			4.70127		5.19397			4.8748	4.17433
	6.63894	6.47978		6.283	6.66846		6.42727	6.29701		4.69321	3.96809			7.13165	7.32346		6.3906	6.54905		6.09908	5.91049		7.27212	7.46907												4.51412		4.54442			4.52576		5.05441			5.92006	4.69738
	7.40327	7.37217		5.13709	5.30998		6.35579	6.32948		4.63052	4.16752			7.17762	7.02326		5.85449	5.47671		5.82553	5.47508		5.70432	5.51916												5.93534		5.6565			2.85		5.92196			5.20242	4.24451
	6.80813	6.60674		5.55674	5.76607		5.89118	6.28873		3.89336	4.3427			7.04614	7.24641		5.32517	5.69293		5.15015	5.35544		8.39493	8.0821												5.56712		5.17413			4.09466		4.78764			4.15137	2.22651
	7.16993	6.98516		5.25814	5.45088		5.20163	5.15947		4.49633	3.85798			6.88923	6.94416		5.81275	5.78136		5.38957	5.58556		6.44394	6.39951												6.15097		6.3658			3.82731		5.02326			6.28891	6.06899
	7.24441	7.37669		5.4591	5.89506		5.45681	5.17752		3.38681	3.79909			6.70612	6.95489		3.72574	2.71149		4.53481	4.71644		8.05945	8.011												3.13093		3.99005			4.61706		5.63909			5.77939	2.81967
	5.78947	6.0813		4.37016	4.15381		4.41752	4.08576		3.72356	3.53605			6.78084	6.70266		3.72574	3.08916		8.29756	7.96411		5.4822	5.93003												4.66448		4.80478			4.7811		5.50653			5.58616	4.22728
	6.82642	6.80503		3.57046	4.34625		3.83188	4.0072		6.12743	6.23611			6.44725	6.67016		7.0517	7.19643		6.33771	6.63778		4.51159	5.32661												5.51065		5.10706			2.62644		4.42358			5.7707	4.80452
	7.23074	7.18656		3.20789	3.27202		4.05485	4.32912		7.0091	7.17941			6.54411	6.56834		7.54867	7.71101		7.52701	7.51956		7.66199	6.76009												5.41278		5.85137			4.74953		5.36912			4.95047	3.56316
	7.31958	7.3497		3.51602	3.02503		3.89142	3.88166		7.21023	7.17941			6.24146	6.64371		7.62914	7.61794		7.66661	7.20065		5.30634	4.14731												4.97888		4.97108			4.80038		5.57728			5.08491	4.63401
	7.15076	7.07575		6.40037	6.03584		3.83188	3.69599		6.70099	6.87184			6.6851	6.7343		5.20085	5.49761		7.11967	6.84222		7.25899	6.82795												5.87258		5.98539			5.05115		5.96705			6.41996	5.90809
	7.02956	6.68061		5.87061	6.24375		2.41684	3.0072		7.07543	7.1266			6.16249	6.21975		6.34003	6.5691		5.43962	5.35544		7.77056	7.80116												6.0492		5.71067			4.80478		5.46123			5.88093	3.75756
	6.30652	6.42055		6.56346	6.89506		6.39712	6.43012		6.3579	6.70556			6.12122	6.07874		6.94451	7.25333		6.99141	6.75047		8.46316	8.49849												4.72928		5.60955			5.17473		5.33217			5.5256	5.06415
	5.60407	5.52857		5.87061	5.73904		7.10528	6.9514		6.95896	7.09635			5.90761	6.21082		6.96844	6.78999		7.00248	6.79714		6.92505	6.44344												5.78529		5.84361			2.67582		4.90472			5.29921	4.81992
	4.86245	4.59156		6.90809	6.96128		6.25852	6.28873		6.47865	6.82094			6.20261	5.70901		6.75315	6.51838		6.82566	6.70929		7.14507	6.91145												5.39815		5.27128			4.45976		4.93097			5.56041	4.90472
	5.16027	4.96763		6.57016	6.88886		6.87664	7.15957		6.53962	6.51743			5.42223	5.70901		6.77518	6.86481		6.66661	6.71617		7.88295	7.43037												5.14608		5.50128			4.76553		5.12908			5.64039	4.57652
	3.83895	3.62176		6.52951	6.81263		6.09276	6.09508		6.45171	6.49905			4.1416	4.86592		6.91516	6.63706		6.20887	6.39951		7.59753	7.4818												5.44045		5.56499			5.14221		5.39626			5.08789	3.09508
	3.32337	2.73769		6.70404	7.15391		6.56026	6.832		7.42417	7.41827			4.56742	4.09845		6.91013	6.66519		6.57999	6.50764		6.79792	6.23955												6.01		5.94918			5.18982		5.86703			5.66278	3.85798
	3.51602	3.2854		6.69181	6.6097		6.77083	6.33753		6.63067	6.79103			3.33485	4.05832		5.67948	6.19653		6.74174	6.70224		5.23688	5.01391												5.3672		5.05528			5.39455		5.61014			6.25626	6.14496
	3.10098	3.2854		6.65449	6.69711		6.3766	6.55182		6.13873	6.17951			7.57115	7.71534		5.93475	5.61794		6.54241	6.32859		5.94158	6.47752												5.49905		5.4632			5.75596		5.85262			6.17891	4.54936
	3.25399	2.4957		6.33896	6.45088		6.21315	6.42257		6.82528	6.89312			7.79403	7.95489		5.08279	5.03298		6.46401	6.54705		8.42063	8.51092												5.23209		5.4573			5.54736		5.42677			6.03232	3.65076
	7.28475	7.1815		6.5157	6.79286		5.75515	5.75649		6.38664	6.30104			7.7709	7.53629		5.35473	5.6744		6.40633	6.49153		8.4187	8.26181												4.31976		4.57803			5.17173		5.60066			5.64587	5.15947
	7.86233	7.83447		6.87061	6.72506		5.37643	5.59246		6.79701	7.04658			7.58256	7.49985		5.20085	5.69293		6.29297	6.19574		8.52278	8.70715												5.9712		5.84599			3.51728		5.74025			5.33593	4.04439
	7.82337	7.77827		6.53636	6.80607		5.90545	5.78005		7.14445	7.02746			7.10549	7.27249		5.79129	5.94369		6.30214	6.39951		7.02636	7.53138												5.20906		5.21257			4.54009		5.17433			6.25692	5.77545
	6.00832	6.17632		6.57016	6.79948		4.97545	4.85997		6.52246	6.49905			7.16752	6.90557		4.21723	4.34341		6.51159	6.30122		8.53372	8.51913												6.30588		5.87689			4.67638		5.50605			5.6565	4.70901
	7.1015	6.92552		6.69181	6.64674		4.86196	5.14119		6.64659	6.57999			7.01268	6.98687		3.53232	3.97453		6.31994	6.23496		4.98459	3.96625												4.57743		5.06717			5.29462		5.59828			5.9847	5.04133
	7.15076	7.11364		5.7926	6.15401		2.9486	4.04701		5.72383	5.88606			6.81365	6.98162		4.04701	3.91265		6.29297	6.0492		7.74255	7.97854												4.83365		5.3505			3.71754		5.43546			6.4132	4.36912
	7.32814	7.36772		6.95489	7.24869		2.70708	3.22959		6.83226	6.77584			7.04056	6.8254		7.75869	7.82375		5.87504	5.9465		4.38888	3.51854												5.38905		5.38629			5.42223		5.62264			4.45319	3.774
	7.29352	7.36772		6.57016	6.94953		6.17812	6.09508		6.76089	6.90014			6.72697	6.68972		7.02901	7.1639		6.02459	6.0045		8.07698	8.04554												5.02614		4.67044			4.52074		5.04418			6.49586	5.36632
	7.19367	7.19673		5.63546	6.22439		5.90545	5.88191		6.28854	6.37347			6.62746	6.53263		7.76693	7.89294		5.72165	5.68818		5.59753	5.50271												5.37051		5.01569			4.48832		5.42576			6.06577	4.97453
	7.22159	7.28475		5.38509	6.15401		6.44692	6.51001		6.59828	6.57999			6.25115	6.63706		6.83378	6.87295		5.38957	5.5549		5.45154	5.50271												5.0555		4.85699			4.73335		4.93357			5.8716	5.35103
	7.26697	7.20672		6.15522	6.03584		5.45681	5.61883		5.46074	5.23611			6.55182	5.99729		7.34003	7.41151		4.70819	4.30086		4.10685	3.76022												4.72438		4.83112			4.54936		4.93097			3.853	2.24945
	6.7324	6.86332		4.30743	3.60999		6.61368	6.68313		5.44261	5.34305			6.43896	6.42021		6.80748	6.71108		4.59515	4.82324		4.18269	4.14731												4.41007		4.32984			4.7301		5.31759			6.09487	4.87971
	7.37034	7.42911		3.81558	4.83188		6.36632	6.28873		5.49633	5.6565			6.56727	6.33181		7.04723	7.20291		3.68032	4.44228		8.64695	8.60851												4.12928		4.63314			3.15543		3.81301			5.78084	4.26078
	6.97591	7.01413		4.17313	4.41684		5.00225	5.19535		4.18349	4.57107			6.04614	6.24641		7.12619	7.10339		4.14975	3.77083		7.40088	7.43037												4.63923		4.93239			4.71754		4.48285			5.7343	2.95047
	7.12629	6.99095		3.1375	4.23419		6.67356	6.69558		3.89336	3.30159			6.33468	6.20163		6.60185	6.52873		7.49977	7.4545		7.95507	7.99044												5.56148		5.51049			4.80813		5.28688			6.22072	5.28891
	7.04527	6.94369		6.07275	6.28207		6.77873	7.10444		2.94673	3.46205			6.03496	6.03848		6.62615	6.82375		7.69439	7.74025		7.3107	7.17343												5.36265		4.99435			5.62907		5.82896			5.00473	3.47897
	6.50906	6.34056		6.82655	6.82553		5.91982	5.70791		6.32859	6.26903			6.03496	6.02835		6.97327	6.94369		7.20418	7.01011		8.92083	9.01681												5.50875		5.97384			4.86888		5.07446			5.48365	4.79727
	6.23534	6.07017		5.89215	5.87012		6.30268	6.36894		5.09297	5.36352			6.03496	6.24641		6.82337	7.12381		7.57637	7.61567		7.20085	7.13648												4.67412		4.81044			4.78162		5.53013			6.11353	5.57637
	5.25361	4.99095		7.41895	7.22439		6.08023	6.12309		7.06361	7.10852			5.69933	6.12722		6.67948	6.89688		7.35085	7.2589		6.58361	6.91767												5.51885		5.51223			5.49601		5.71781			5.82947	3.81967
	4.73877	4.96763		6.98527	6.93758		6.34536	6.39215		5.95907	5.85748			5.81992	5.64357		6.80206	6.73782		7.04625	6.70929		5.94158	5.84097												5.52136		5.455			3.93593		5.0063			6.01201	4.58976
	4.90881	4.39438		7.41151	7.78287		6.80193	6.78018		7.08714	7.27975			5.67101	5.8775		6.58946	6.28392		7.25162	6.98732		6.82782	6.72506												6.05474		6.17652			5.69558		5.00966			6.14109	4.72982
	4.93168	4.39438		7.04418	7.0691		6.55105	6.65134		6.81826	7.06544			4.87086	4.84298		5.78057	6.19653		7.34207	7.16551		6.49697	6.4261												4.9798		4.89845			5.44261		5.73552			6.20006	4.45516
	3.93168	4.62176		6.93946	7.11738		6.47606	6.4596		5.94603	6.38353			4.22188	4.56133		6.31016	6.11707		6.81928	6.78398		6.90833	7.31705												4.62234		4.33985			4.39403		5.4632			5.32625	2.55336
	4.45483	3.68032		7.09614	6.9847		6.64818	6.44493		6.61456	6.82833			4.05745	4.31542		6.16832	6.20926		7.38957	7.14507		5.10643	5.24945												4.99707		5.34163			5.15137		5.74335			5.61073	4.58496
	4.01881	3.94392		6.48768	6.50843		6.22458	6.21257		6.53962	6.63154			3.40463	3.58976		6.01992	5.92837		7.22333	6.94052		8.1114	7.86059												5.1127		5.13853			5.35808		5.57728			5.98834	4.24451
	3.0197	3.56071		6.48059	6.66846		5.69014	5.83769		6.8392	6.86468			3.18269	3.05832		6.38353	6.30797		7.21374	6.87995		5.42055	5.90521												5.53605		5.21257			4.86443		4.72356			5.97407	5.13545
	7.37452	7.33145		6.58346	6.88886		4.49506	4.69544		6.84612	6.85025			8.4945	8.52908		5.7366	5.74658		6.28392	6.42509		7.69474	8.09861												4.17393		4.59455			4.37955		4.45418			6.28605	4.49793
	7.74214	7.73376		6.43729	6.58691		4.73931	4.48156		6.23688	6.53559			7.9493	7.84593		5.7366	5.49761		6.82566	7.09255		5.65191	4.91791												5.61176		5.78359			3.9782		4.77531			5.88118	5.10203
	7.32814	7.26078		6.80967	6.86381		4.67356	4.19535		6.37712	6.13258			6.77426	7.34003		4.24869	4.47638		6.57259	6.70224		7.92499	7.69995												5.34589		5.74994			5.78333		5.98504			5.9364	5.0119
	6.31524	6.35878		6.33896	6.43413		7.06749	7.19071		6.19397	6.27984			6.79403	5.97636		3.63227	4.03298		6.82566	6.79051		4.4822	3.81455												5.3565		5.44095			5.17732		5.75569			5.8824	2.22651
	7.3869	7.42055		5.91337	6.02459		6.43713	6.43746		5.64645	5.40361			7.41785	7.41633		2.04614	3.19692		6.52701	6.72996		6.96855	7.31705												5.60659		6.17871			5.0607		4.88996			6.31678	5.0045
	7.1984	7.34056		5.06307	4.77979		6.18982	6.40752		5.47865	5.67299			7.32553	7.34003		7.11333	7.35491		6.41481	6.29186		5.75515	5.26903												4.7137		5.06953			4.84649		5.15218			5.33485	3.65134
	6.95396	6.90099		4.67356	5.38232		6.01547	5.70791		4.22651	4.21335			7.58256	7.32346		7.64414	7.39472		5.98025	6.08172		7.69153	7.65964												4.28762		4.37121			4.72165		4.72028			6.2032	4.43396
	7.41937	7.43771		4.24184	4.54844		6.20144	6.40752		3.94579	2.67356			7.6014	7.46246		7.59872	7.18349		6.23745	6.21548		5.81583	5.28836												5.29499		5.02791			5.55336		5.81711			4.53947	3.99095
	7.4154	7.21675		4.17313	3.66903		7.05463	7.18636		6.98425	6.96855			7.37903	7.44725		7.44981	7.46589		6.09908	5.89845		5.37295	4.96671												5.3427		5.1177			5.54458		5.83706			6.10014	4.20398
	7.00843	7.00259		3.27501	2.72465		6.82477	6.80336		7.03969	7.10852			6.69223	6.97625		7.51971	7.61309		6.01346	5.84875		8.14027	8.26917												5.78986		5.80826			4.9331		5.48236			5.49137	3.74201
	5.60407	5.05918		3.40054	2.34767		7.11155	7.09032		6.33842	6.1206			7.17762	7.34829		7.28753	6.93605		5.15015	5.33771		6.1639	4.78764												3.88264		4.07425			5.64053		5.86567			6.22062	5.57198
	6.7324	7.048		3.45943	2.34767		6.40718	6.78594		6.39609	6.38353			7.31188	7.35641		7.26444	6.93605		5.45582	5.53916		7.21897	6.82795												5.27631		4.97269			4.52576		5.37016			4.68622	2.65878
	5.93168	6.28466		6.85425	6.82553		6.91265	7.164		6.63865	6.81352			7.00135	7.12247		6.86481	6.49761		5.66676	5.35544		4.89724	5.12598												4.46271		4.47573			2.53481		3.34483			5.74792	1.15704
	6.71946	6.81813		6.38526	6.79286		5.81711	5.88191		6.73118	6.96855			6.87689	7.00776		7.25663	7.41701		5.16993	4.96993		7.96047	8.57935												5.81813		5.595			3.79753		5.48848			6.17173	3.03298
	6.78333	6.59902		6.7811	7.18458		6.59604	6.68313		6.80413	6.76818			6.95524	7.0129		7.44294	7.42803		4.81301	4.50779		6.37278	6.1471												3.65764		4.29902			4.7137		5.46401			6.15512	4.11395
	6.50906	6.488		6.75782	6.51649		6.49522	6.82629		6.85985	6.73728			6.98993	6.83137		7.06953	7.06156		4.26529	3.96993		7.8219	7.83775												3.60229		3.6605			5.21548		5.49073			4.97499	2.89433
	5.75168	5.70929		7.01011	7.2292		6.44692	6.04701		6.52246	6.35315			6.76089	6.74052		6.71397	6.60822		8.37247	8.39296		7.90551	7.34509												4.87307		5.03254			4.44493		4.33199			5.45828	4.43029
	5.37434	5.39438		5.96509	5.87012		6.61368	6.45236		7.19948	7.02104			6.59768	6.86604		6.41177	6.80697		8.22096	8.26364		6.42844	5.774												5.47216		5.30287			5.55351		5.72342			6.28364	4.26115
	5.14119	5.26566		6.42274	6.58691		6.50478	6.57228		6.97797	6.83567			6.62	6.67016		6.50668	6.35491		7.84743	7.74025		5.3565	4.96671												5.16068		5.16631			3.89288		3.56194			5.66803	4.63807
	4.10182	4.65134		6.21626	6.51649		6.00225	5.8711		6.54813	6.71356			6.62746	6.28965		6.32517	6.34323		7.93145	8.01853		6.75502	6.71081												5.88435		5.71617			4.70929		5.45533			5.95233	5.38474
	3.45549	4.28466		7.02481	7.11738		6.05463	5.95652		6.05767	6.03386			6.18269	6.3565		6.08279	6.25946		5.80038	5.47508		9.00298	8.92852												5.09276		4.8622			4.79649		5.39318			6.2318	5.11437
	2.25399	3.99095		6.57016	6.87012		6.25852	6.26379		6.17213	6.00809			5.8071	6.53263		5.80219	6.15725		7.23754	7.13986		8.17088	7.95757												5.54535		5.6744			5.15056		5.47865			6.06985	3.79805
	7.03485	7.11364		6.24165	6.20457		6.16611	6.09508		5.8936	5.95513			6.42206	6.57531		6.24108	6.37782		7.65607	7.36448		5.7301	5.16832												4.79779		5.36019			4.92624		5.42576			6.09265	5.02525
	7.71946	7.75108		6.84323	6.96128		5.45681	5.79181		5.38681	4.96855			6.20261	6.24641		6.21723	5.83213		6.87492	6.84222		8.65864	8.48595												5.95035		5.89651			3.61648		4.97292			5.78751	4.30049
	7.19367	7.18656		6.94462	6.96717		5.60496	5.81481		4.81096	5.07168			5.85823	5.86617		5.62	5.8485		7.34207	7.23007		5.70432	5.45187												5.72096		6.04385			4.80116		5.0045			6.02989	3.53481
	7.49001	7.52466		6.71617	6.94953		5.41718	5.4957		4.53107	4.49889			6.52842	6.31506		5.36912	5.8485		6.82566	6.76394		7.73627	8.03985												5.70127		6.13381			5.27743		5.40207			5.76474	5.2666
	7.31524	7.31759		6.72819	6.90123		5.39712	5.48156		5.24717	5.1206			5.03518	5.67016		5.93475	5.79857		7.02459	6.99876		8.76746	8.76534												5.9279		5.59872			5.53993		5.73958			6.40335	5.05723
	7.0864	7.048		6.31524	6.32841		5.67356	5.28059		4.83946	4.82833			5.84549	5.97636		5.51979	5.43363		6.54241	6.64515		3.42089	3.86691												4.75676		5.05202			5.26115		5.48285			5.79688	4.74201
	7.09645	7.27519		5.30706	5.7252		5.15421	4.94626		3.89336	4.30086			5.76765	5.73444		4.36947	3.47638		6.472	6.73688		5.76739	5.96671												6.01558		6.22246			5.26716		5.50922			5.65935	4.9191
	6.93156	6.85699		5.6097	5.76607		4.94767	5.10434		7.10455	7.1206			5.05702	5.09845		7.35465	7.18349		6.81301	6.68103		8.04428	8.26674												4.28762		4.52168			5.38716		5.48059			6.39034	5.38457
	7.33244	7.25597		5.04396	5.0018		4.41752	4.48156		6.92017	6.70556			5.43896	5.38059		7.56445	7.75542		6.41481	6.3466		7.31913	7.80787												6.02059		6.19682			4.57198		4.38405			5.66121	3.82731
	7.24441	7.23649		3.94486	3.54844		4.73931	4.0072		6.21568	6.45204			5.37016	5.42794		6.72533	7.00383		6.41481	6.61559		5.99503	5.774												4.39266		5.07339			4.86493		5.17911			5.51696	2.45943
	7.07617	7.12422		3.45943	3.77926		2.41684	3.29719		6.87344	6.81352			3.81967	4.31542		6.96371	7.24089		6.39797	6.45861		4.91934	4.38198												6.14384		5.99639			5.05094		5.65406			6.45195	5.29168
	6.83238	6.93168		5.97522	6.30086		3.4957	2.64386		6.73863	6.87184			8.58064	8.45677		6.33253	6.15725		6.18963	6.14507		8.79191	8.90521												5.21218		4.90256			4.9674		5.19731			5.5245	4.87209
	7.42744	7.47143		6.75195	6.83845		5.05485	5.24717		6.93322	6.93475			7.00708	7.08852		7.12619	7.05441		5.87504	6.31958		7.86864	8.3171												5.64198		5.60541			4.99118		5.40616			5.91313	4.54967
	7.43538	7.50032		6.78686	6.89506		5.35579	5.64501		7.14445	7.15613			7.64933	7.6669		6.91013	7.21568		6.24698	5.57046		4.25475	5.12598												5.67807		5.80064			4.8936		5.30542			4.92837	4.15097
	7.31524	7.33145		6.77531	6.81903		7.18982	7.19071		7.25257	7.29581			7.76089	7.60652		7.18061	6.92053		6.24698	6.30122		6.61824	6.58331												4.48027		4.55796			5.29646		5.73796			5.56423	4.70127
	6.71287	6.71631		6.83769	7.2292		6.77083	6.60585		6.91361	6.99503			7.52442	7.76534		6.86999	7.1102		6.16993	6.17552		7.84543	7.91145												5.35562		5.46826			4.72083		5.24831			5.41903	3.85748
	7.0608	6.92552		6.64818	6.6097		6.91265	6.92505		6.98425	7.06544			6.76089	6.65707		7.02901	7.06156		5.99141	5.83592		7.04177	6.56742												6.147		6.01859			4.89409		5.41295			5.16611	1.0036
	6.3579	6.49617		6.40037	6.41701		5.37643	5.32948		6.55658	6.55351			6.97269	6.88313		7.10035	6.62746		6.31107	5.86121		7.39292	7.05409												5.01859		5.21335			4.53978		5.17213			5.62161	4.91169
	6.54628	6.45467		6.54319	6.87639		6.29168	6.44493		6.36755	6.68944			7.06253	6.96023		6.92991	7.00383		5.99141	5.92267		7.3565	7.26913												5.60659		5.75876			3.39985		3.79649			4.7137	3.54473
	6.75181	6.76474		6.75195	7.07991		6.22458	6.26379		6.65449	6.77584			6.46385	6.69613		6.44642	6.74672		4.86295	5.57046		5.49697	5.89263												4.69432		4.92884			4.38509		5.27445			4.67101	3.85748
	5.94275	6.0027		6.75782	6.75942		6.70681	6.63198		7.05767	6.99503			6.42206	6.70266		6.77518	6.79857		5.70819	5.91049		7.22352	7.06534												5.52497		5.61515			4.48382		5.37417			5.81506	4.59425
	5.69988	5.51254		6.67327	6.62454		6.08023	6.08555		6.96532	6.87897			6.16249	6.1177		6.61397	6.55903		5.15015	5.52356		7.26782	7.19928												5.26097		5.64024			4.59006		5.42744			6.3812	5.29976
	5.17951	4.99095		6.65449	6.82553		6.98208	6.91444		5.70874	6.10852			6.03496	6.06867		5.9542	6.06156		4.56499	4.33771		7.39292	7.16822												6.12959		6.0621			5.23592		5.41447			6.16078	5.11416
	4.14078	4.5601		6.72819	7.04144		6.58721	6.6893		6.62264	6.57999			5.67101	5.74685		6.24888	6.27184		4.98003	5.14486		7.69153	7.53138												5.67186		5.40327			5.45467		5.64616			6.11249	4.91145
	4.54659	4.5601		6.66704	6.85761		6.32409	6.22997		5.67807	5.67299			5.29793	5.70901		6.39763	6.46597		8.71315	8.62491		7.26341	7.27398												5.56178		6.12887			5.06717		5.57818			6.17612	4.86839
	3.93168	4.59156		7.14629	7.36448		6.23592	6.19515		4.59813	5.25814			5.05702	5.26379		6.21723	5.86493		7.33333	7.30113		5.67835	4.9905												4.96162		5.41718			4.82349		5.1416			5.23649	2.8339
	2.63227	3.35896		6.94462	7.13319		6.69028	6.48864		4.42425	4.67299			7.68867	7.80768		6.34003	5.79857		7.62761	7.57031		6.85711	7.79442												4.42593		4.89651			4.1639		5.30597			5.41836	4.0045
	7.38275	7.31759		7.22891	7.39532		6.64818	6.65778		3.89336	3.46205			8.04887	8.108		6.20105	6.43346		7.43137	7.29655		6.81596	6.11499												5.27277		5.20183			4.55827		4.48091			6.41768	5.12329
	7.54998	7.52865		6.89215	7.0691		6.44692	6.70791		3.89336	3.91456			7.05159	7.41236		6.16832	6.52873		6.68061	6.71617		7.94421	8.05121												4.20945		4.91145			4.85375		5.43813			6.09782	4.90809
	6.7389	6.75101		7.05376	7.20457		6.83983	6.62556		2.83996	3.30159			7.49649	7.51814		6.33253	6.23458		6.46401	6.84862		7.24584	7.60274												5.80374		6.03254			4.70901		5.18943			5.70363	4.25058
	6.71946	6.56818		6.804	6.89506		6.86938	6.83756		6.79701	6.94837			7.6851	7.45105		6.33253	6.01837		6.34643	5.96993		6.93605	6.17871												5.1639		4.69711			4.88631		5.66846			6.14323	4.34802
	7.51657	7.51254		6.47346	6.83845		5.80193	6.08555		6.57334	6.46156			7.48027	7.41633		6.10894	6.20926		6.66661	6.68103		6.7237	6.04832												6.15623		5.84599			3.70984		5.12247			5.97384	4.81583
	6.14098	6.0027		6.9028	6.77952		5.72301	6.07596		7.02148	6.87184			7.6851	7.71857		5.08279	4.71094		6.05702	6.48333		6.17313	5.89263												4.01569		4.55919			5.06674		5.2384			5.75756	4.2502
	6.44725	6.488		6.804	7.04701		4.77083	5.02724		6.03364	6.24717			7.53629	7.60992		5.94439	6.18349		6.69432	6.58556		6.63183	6.81455												5.38888		5.50653			4.72928		4.98277			6.2635	5.19259
	7.23993	7.27519		6.52951	6.96717		4.89093	5.29719		6.79701	6.76062			7.2842	7.44725		5.81275	5.24717		6.40633	6.23496		5.74255	5.55152												5.41785		6.10066			4.1206		5.64703			6.24593	4.63807
	6.83845	6.56041		6.74012	6.97888		4.70653	4.83744		6.77545	6.78346			7.58631	7.43571		6.04723	5.22188		6.42307	6.3733		8.97258	8.84433												5.50875		5.82782			5.224		5.65449			6.0797	4.82757
	7.28031	7.28003		6.07275	6.39968		3.89142	4.26379		7.00293	7.02746			6.54411	6.38871		4.79129	4.51854		6.24698	6.0045		8.09186	8.252												5.60496		6.05181			4.81634		5.60244			5.65206	5.16852
	7.11645	7.15573		6.1817	6.56377		4.0018	3.53854		6.70099	6.57122			7.3658	7.12722		6.65607	6.53885		5.91097	6.03804		8.16154	8.33351												5.19515		5.78202			3.40054		5.58556			5.94005	4.8125
	7.15553	7.27044		5.04396	5.04701		3.56925	4.08576		5.51381	5.67299			7.05159	6.88886		7.92742	7.77716		5.65249	5.99299		7.78888	7.94843												5.62804		5.51932			5.07339		5.20653			5.67087	4.89045
	6.81417	6.86332		4.45943	5.7252		3.83188	3.79181		5.75355	5.76818			6.69919	7.07371		7.45664	7.66988		5.69432	5.82299		6.69153	7.08757												5.87086		6.03991			3.26153		4.40395			5.87529	4.78921
	6.43146	6.42911		5.2075	5.7252		5.93381	6.09508		6.43346	6.15623			6.45566	6.44344		7.62914	7.41701		5.76155	5.65964		5.1639	5.36352												5.62556		5.61824			4.08236		4.08449			5.70929	5.29682
	6.02967	6.13484		4.81558	5.04701		6.59604	6.61235		5.8802	6.13258			6.64933	6.91121		7.46336	7.68377		5.54998	5.44195		4.87431	4.51916												5.08979		4.804			5.05723		5.61102			6.35297	4.69321
	5.47086	5.20672		3.85997	3.77926		6.01547	6.36124		5.42425	5.40361			6.23189	6.61677		7.67073	7.5338		5.33771	4.99322		6.12598	6.21956												6.23113		6.04319			5.29462		5.91672			5.98516	3.98459
	7.62855	7.73728		4.81558	4.31034		5.89118	6.04701		4.59813	4.79857			6.45566	6.44344		7.52615	7.6512		5.58015	5.52356		7.07703	8.11499												5.74631		5.98891			4.44493		4.74604			5.63546	4.49346
	7.34518	7.23161		4.24184	4.19456		6.63096	6.55182		3.66221	3.12102			6.00135	6.07874		7.31777	7.52865		5.3726	5.40803		5.08704	5.16832												5.38319		5.96509			5.14771		5.13586			4.84398	3.79701
	7.14588	7.24136		3.51602	3.97911		6.64818	6.70791		3.30889	2.02148			5.87061	6.15563		7.29131	7.24089		4.02414	3.40871		9.00298	8.87347												6.1637		5.87467			4.12019		5.55842			6.06663	4.9397
	7.14098	6.9735		4.0635	4.15381		6.89118	6.99752		6.97166	6.98185			6.02392	6.02835		6.72533	6.55903		4.59515	3.53978		8.47642	8.68541												5.91253		6.13155			4.44923		5.20867			5.54674	1.71149
	7.31958	7.12959		3.9855	4.38198		6.36632	6.14139		7.40557	7.70549			5.142	5.13668		7.16822	7.50287		3.50335	3.33771		5.99503	6.24945												5.57607		5.68972			4.41447		5.30451			4.64386	2.57046
	6.87406	6.79168		0.815575	3.34625		6.26959	6.15947		7.28346	7.26894			4.99005	4.61648		7.13042	7.12381		7.82877	7.71617		5.62498	4.01346												5.67807		5.80967			3.16993		3.56377			5.84423	3.6427
	7.40327	7.55252		6.33896	6.63198		6.14221	6.13217		7.19948	7.3117			4.59753	4.84298		6.71959	6.78149		7.4559	7.43363		6.20085	6.11499												5.89712		6.11718			4.34305		5.18824			5.1979	4.42021
	6.92588	6.82477		7.09614	7.34207		6.73118	6.61897		7.13873	6.99503			3.91934	4.28096		6.78057	6.88899		7.41058	7.38206		7.14507	7.39506												4.65964		4.97246			4.9364		5.45878			5.86394	4.28873
	7.21237	7.00832		6.30725	6.17433		6.90557	6.90905		7.16118	7.27975			3.91934	4.01792		6.65005	6.66519		7.62761	7.51562		7.51916	7.22458												4.83719		4.94017			5.42978		5.52935			5.59798	3.57289
	5.48607	5.44626		6.83769	7.0691		6.68201	6.54504		6.74618	6.99503			6.90147	6.87184		6.48688	6.70196		6.97453	6.99299		6.71081	6.96058												4.59962		4.90521			5.48398		5.65935			6.41684	3.69153
	6.01903	6.17632		6.1641	6.30086		6.92683	6.832		6.56499	6.68131			7.72697	8.04363		6.42576	6.832		7.18468	7.05463		5.4822	6.15765												5.57031		5.75087			5.28337		5.58871			3.97131	3.07125
	6.43146	6.14527		6.15522	6.49233		6.86208	7.13679		7.11603	7.23045			8.03227	7.91121		5.48027	5.78136		6.7811	6.3644		8.40288	8.17866												5.53885		5.50414			4.33735		4.67271			5.64458	4.66846
	5.45516	5.28466		6.33896	6.58691		6.75515	6.94087		6.3482	6.66491			7.77755	7.61331		6.14323	5.88093		6.92267	7.10852		5.95233	5.90521												5.2572		5.39215			5.18963		5.40616			5.49297	3.55397
	5.1014	5.32229		6.54998	6.81263		6.69028	6.71411		6.65449	6.50827			7.34359	7.3276		5.65592	5.03298		6.39797	6.57031		6.3565	6.68173												5.89506		6.18458			5.67412		5.63198			6.0009	4.78921
	5.39094	5.01391		6.804	6.97304		6.95466	6.87098		7.00293	6.95513			6.142	6.3067		6.43946	6.76421		6.72833	6.69516		6.63183	7.06534												5.11749		5.13853			4.71754		5.04286			6.0119	4.38922
	4.48607	4.24641		6.64184	6.63198		6.49522	6.46695		7.18864	7.31696			7.04056	7.26819		5.91504	5.88093		5.8627	6.42509		7.8219	7.41287												5.05007		5.23802			5.31325		5.40463			5.31524	4.72165
	3.88557	4.5601		6.93428	7.00191		6.26959	6.39215		6.73118	6.87184			7.13679	7.09824		5.35473	5.83213		6.68748	6.61559		7.73944	7.5675												5.01123		5.01881			3.765		4.57077			5.28799	3.43029
	4.57531	4.35896		6.71617	6.91337		6.1299	6.32948		6.52246	6.50827			6.8392	6.8254		5.57077	5.27165		6.08874	6.19574		7.39695	7.4818												4.93805		5.15218			5.1299		5.53201			5.94345	5.0376
	4.2891	3.68032		6.42274	6.5404		6.00225	5.70791		6.95896	6.82833			7.1471	7.02835		4.60822	5.31976		6.52701	6.43363		7.2765	6.98448												5.46744		6.00023			3.44956		5.59962			6.05745	4.73037
	3.39094	3.4957		6.80967	7.07991		5.97522	5.68313		6.3579	6.58871			6.96694	6.67016		4.15137	4.8485		6.24698	6.23496		6.42072	6.68173												4.8711		5.00428			4.87209		4.51223			5.22362	2.75702
	2.83794	3.2854		6.02481	6.5245		5.58706	5.74443		5.853	5.94158			6.99571	6.93322		3.48027	4.8485		5.8505	6.33771		6.06695	6.16832												5.28559		5.52544			3.43896		4.1534			5.68664	4.33128
	6.85636	6.8116		6.19042	6.27258		5.33485	5.81481		6.84612	6.80607			6.76089	6.8254		3.31034	3.38957		5.10936	5.3733		8.63854	8.70895												5.88996		5.69725			5.40224		5.51838			6.48454	5.60095
	7.49001	7.31759		5.6097	5.6097		5.55121	5.37678		6.56499	6.53559			6.46385	6.69613		6.87504	6.73782		5.10936	5.16551		7.67842	7.95757												5.81186		6.00056			4.41041		5.00697			5.62308	4.60763
	7.11645	6.90099		4.59694	4.80581		5.08023	5.40735		6.16108	6.14445			6.60511	6.78359		7.67948	7.85674		4.86295	4.47508		6.76739	6.78084												5.0607		5.893			4.83517		4.40497			6.01569	5.57425
	7.36623	7.45047		5.08194	4.7252		4.53294	4.5656		6.03364	6.23611			6.66377	6.61677		7.59872	7.69293		3.78764	3.87381		8.3107	8.53947												5.07788		5.64918			5.04767		5.23055			5.46041	3.78188
	6.7896	6.6879		4.51602	4.77979		3.94767	3.79181		4.97177	4.76818			6.76752	6.67666		7.91755	7.58391		3.15056	3.40871		6.7237	7.09318												4.40327		4.64386			5.20144		5.73796			5.42861	1.80323
	7.21237	6.94965		4.51602	4.57954		3.70708	4.08576		4.63052	4.02059			6.42206	6.72165		7.62007	7.62271		7.74833	7.4545		8.07948	8.10957												4.71562		4.39883			4.27277		5.24165			4.75622	3.9222
	6.39917	6.76474		4.488	3.72465		3.15381	3.64501		4.26828	4.42291			6.55964	6.43563		7.24098	7.6512		7.6978	7.57418		7.69474	7.68538												5.63561		5.83352			4.97453		5.23783			5.455	4.57592
	7.31958	7.10832		4.64847	4.45088		3.56925	3.48156		3.89336	3.60644			5.24146	5.9222		7.25663	7.36641		8.08868	8.10847		7.32337	7.30761												4.45319		5.05268			5.39712		5.732			6.26303	4.63372
	6.37452	6.488		2.27501	2.93168		2.83188	2.926		3.22651	3.30159			6.26059	6.21082		6.97797	7.01112		7.97166	7.656		7.51546	6.76009												5.55244		5.34412			3.27202		3.87823			5.82934	5.31886
	6.7896	6.9735		6.71617	7.00191		6.00225	5.95652		5.9331	5.94158			6.30725	6.24641		7.02901	6.78999		7.56133	7.17053		8.53551	8.57539												5.11395		4.98937			5.0343		4.69683			5.55842	4.71699
	6.50906	6.62921		6.91862	7.0581		5.05485	5.42257		6.81121	6.90713			6.24146	6.23745		6.97797	6.90485		7.56514	7.3733		7.97923	7.91456												5.55213		6.10066			4.40497		5.27184			4.95699	5.18943
	6.75181	6.52873		6.69794	6.94953		6.09276	5.97705		6.51381	6.59738			6.28873	5.86617		6.95408	7.22834		6.893	6.57803		7.69801	7.83447												4.78973		4.89554			4.29462		5.03342			5.05572	3.78188
	5.48607	5.52857		6.36229	6.96128		6.17812	6.2555		6.58165	6.73728			6.11082	6.14629		7.09159	7.1639		6.83188	6.82947		7.94146	7.82458												5.05658		5.58241			5.27817		5.41397			4.8125	4.52701
	6.69975	6.53667		7.06803	7.07991		6.59604	6.78018		6.66235	6.68944			5.84549	6.00764		7.07403	6.70196		7.28845	7.0492		7.10654	7.42164												5.35755		4.78005			4.90833		5.37816			5.43962	3.81967
	5.3579	5.75114		6.03452	6.35562		6.62234	6.82056		6.69335	6.64832			5.87061	5.9331		6.82337	6.4872		6.99141	6.79714		8.36672	8.27887												5.78372		5.55628			5.82158		5.64875			6.05918	5.19849
	4.51665	4.52857		6.91862	7.20955		6.41718	6.15947		6.81826	6.96185			5.37016	5.84298		5.63227	6.07553		6.86282	6.88606		5.75515	5.84097												6.26416		5.93428			3.82731		4.44593			5.95524	5.27519
	4.17951	3.20633		6.40037	6.60214		7.04821	7.10905		6.86666	6.80607			5.45549	5.73444		6.70833	6.82375		6.57999	6.44195		5.77979	5.87995												5.39025		5.69279			4.94345		5.62044			6.00899	4.1811
	3.0197	3.42895		5.9028	5.84474		5.67356	5.34554		6.92671	6.57122			5.03518	4.99729		6.35456	6.59857		6.49586	6.60822		5.70432	5.16832												5.42139		5.21956			5.64386		5.84511			6.49105	5.57637
	7.13124	7.07028		6.67948	6.85761		6.48575	6.65134		6.02148	6.04658			4.7939	5.15543		6.36912	6.43346		6.50367	6.28244		5.61147	5.68902												5.17951		5.1809			4.67158		5.58421			5.29921	3.37921
	6.99763	7.25597		6.88142	6.92552		6.26959	6.33753		6.76818	6.76062			8.10014	8.24636		6.44642	6.53885		6.01346	5.95815		5.59753	6.09318												5.63981		5.76752			5.4224		5.24051			5.06091	3.09508
	7.46295	7.39		6.43729	7.0247		6.45681	6.59917		7.00293	6.73728			7.88923	8.11764		6.24108	6.04723		5.99141	5.3733		5.49697	5.61442												5.24831		4.82833			3.2502		4.43796			6.25616	5.72982
	6.86827	6.76474		6.39283	6.67567		6.86938	7.02746		7.04571	7.23601			7.74739	7.67016		5.60792	5.78136		6.19928	5.79701		5.25475	5.01391												5.62366		5.41024			4.47379		5.26097			5.55044	4.337
	7.43538	7.35421		7.04898	7.07991		7.00225	6.90905		7.02757	6.90713			7.65657	7.71218		6.19298	6.23458		5.8505	5.98162		7.16852	6.85412												5.72942		5.86555			5.67807		5.97545			4.46891	2.83289
	7.42744	7.37217		6.5157	6.68285		6.86208	6.91444		6.98425	7.17941			6.9493	6.84887		5.53263	6.19653		5.89893	5.6008		5.51191	5.22959												5.66761		5.67878			5.283		5.59962			5.53325	4.70155
	7.05572	7.10832		6.59664	6.57153		6.26959	6.36894		6.93322	6.89312			7.53629	7.57879		6.13463	5.57894		5.04614	5.28244		7.64191	7.30761												5.47346		5.3844			5.3505		5.74389			6.00315	4.80864
	7.02436	6.86332		6.63546	6.69		5.86196	6.28059		6.69335	6.53559			6.67087	6.66363		5.26454	5.53885		4.70819	4.92267		6.00562	5.46923												5.65363		5.63865			4.2384		5.47962			6.32912	4.63807
	7.0505	6.90713		6.21626	6.04701		6.58721	6.75649		6.93322	6.98846			7.13679	7.24194		5.69098	5.72901		4.02414	4.33771		7.79799	7.89257												5.45006		5.66647			4.97108		4.35191			6.22545	4.46956
	7.18893	7.20173		6.39283	6.55612		6.49522	6.60585		6.95257	6.94837			6.8953	6.90557		4.99186	5.11686		4.59515	4.8485		9.03023	9.1258												6.2268		5.77821			4.04396		4.26078			5.25191	4.82757
	5.72601	5.69516		5.9028	6.08002		5.24717	5.31325		6.53107	6.63154			6.91361	6.88313		4.21723	4.43363		4.02414	4.18587		7.89706	7.29333												5.43713		5.1983			4.30012		5.52027			6.18626	4.43463
	7.00304	7.02547		6.1373	6.01346		4.70653	3.83794		6.58165	6.52654			7.26538	7.08852		4.85449	4.67469		7.54241	7.20065		5.9305	4.94251												4.17393		4.37365			5.24717		5.49825			5.67525	4.0955
	4.14078	4.16591		5.7926	6.12267		4.80168	4.79181		6.53962	6.69752			7.23189	7.12247		8.60181	8.77066		6.90497	6.92267		8.75819	8.99192												5.47168		5.22747			5.77149		6.07585			5.3311	3.49825
	6.50906	6.42911		5.33878	5.79286		4.29205	4.72028		5.04571	5.46172			6.28873	6.77755		7.65306	7.58879		7.472	7.57796		6.98459	6.46058												4.91672		5.16249			4.80116		5.22226			5.56758	3.66732
	6.85037	6.79168		5.4591	5.54813		4.33485	3.48156		4.42425	4.79857			6.83289	6.78359		7.42223	7.52865		6.88105	6.98151		8.44783	8.34047												5.29756		5.23247			5.0542		5.4363			6.16058	4.77321
	7.42341	7.39438		5.00495	4.41684		4.37643	4.26379		3.53107	4.07125			6.87061	6.70901		7.3799	7.59365		7.18963	6.41667		6.27221	5.80116												5.79338		5.90219			4.72219		4.80478			5.28577	2.48027
	7.05572	7.1815		3.9855	4.51665		4.0018	3.64501		3.66221	3.73769			6.80064	6.87184		7.24888	7.27174		7.16501	7.2446		6.7237	6.91767												4.77479		4.87234			4.60348		5.2521			4.14853	3.55336
	6.77083	6.94369		4.51602	4.19456		4.05485	3.92505		7.12174	7.00158			6.63474	6.53263		7.06512	7.01112		7.19928	6.92267		5.96324	5.51916												6.01692		5.893			4.21529		5.41498			5.84298	4.48832
	6.87995	6.77834		7.30314	7.52849		6.46646	6.14139		6.53962	6.64832			6.39643	6.53993		6.51317	6.45516		6.94591	6.76394		6.31488	6.90521												4.32337		4.34305			5.4522		5.54782			4.94953	3.23879
	7.45516	7.34518		5.7811	6.14364		5.89118	5.72028		6.20496	6.48043			6.67807	6.55413		6.75315	6.58871		5.93428	5.53916		7.58706	7.57145												5.06156		5.27538			5.11103		5.53838			6.0119	4.59395
	6.97051	7.11364		6.71617	6.96128		6.39712	6.30524		7.01525	7.10245			6.04614	6.15563		6.86481	6.96659		6.49586	6.53931		6.69794	6.34518												5.29112		5.07895			4.87553		4.84348			6.01614	5.32409
	6.31524	6.51254		7.02481	7.0691		6.81711	6.93038		7.02148	6.99503			5.8071	5.67016		6.69112	6.69293		6.31107	6.64515		7.18715	7.28854												4.04701		4.64818			3.62585		5.24336			5.34199	3.21645
	6.27146	5.99095		7.16852	7.38664		6.71493	6.6642		6.48752	6.48043			6.13155	6.1079		6.97327	6.84034		6.29297	6.16551		9.02508	8.79442												5.68538		5.97808			3.97774		5.41143			5.98755	4.8902
	6.51649	6.61427		7.30716	7.21451		6.38681	6.34536		6.33842	6.38353			6.08958	5.97636		6.71397	6.6837		6.54998	6.21548		8.37282	8.33119												4.40871		4.77716			4.62527		5.32499			6.01792	3.54473
	5.69988	5.41177		6.99526	7.25833		6.31343	6.36124		6.57334	6.5624			5.58256	5.9222		6.75315	6.84034		6.37243	6.38198		8.25904	8.31238												5.7252		5.43012			3.8505		3.54102			6.24117	4.74201
	4.76447	4.52857		6.34678	6.30086		6.57818	6.64501		6.73863	6.90713			5.50462	5.72165		6.51964	6.36632		6.38957	6.31958		8.00562	8.252												4.51317		5.46401			4.56834		4.86419			5.824	3.99141
	4.06091	4.08151		7.10999	7.24869		6.81711	6.81493		7.08714	7.05918			5.10014	5.53263		4.60822	4.67469		6.0781	5.83592		6.53372	6.45204												5.49201		5.77676			3.95699		5.40616			5.37539	3.69265
	3.45549	3.12433		6.56346	6.51649		6.61368	6.62556		6.62264	6.81352			4.62761	5.05875		6.27984	6.30797		4.26529	4.74362		8.18478	8.15512												5.76924		5.95338			5.33771		5.65664			5.01792	4.74201
	7.21237	7.07028		6.72219	6.84486		6.74712	6.91444		7.22622	7.08406			4.01257	4.61648		6.24108	6.29609		5.8382	5.82299		8.9125	8.46483												5.52262		5.62863			2.78869		4.35755			6.08311	4.41988
	5.81429	5.97934		6.4446	7.05257		6.14221	6.28873		6.7086	6.79857			7.76759	7.78365		6.1177	6.47654		5.22805	5.24451		6.05702	6.09318												4.78136		5.19751			3.78921		5.29168			5.42694	4.74578
	6.67976	6.76474		6.78686	7.04144		6.01547	6.13217		7.07543	6.90713			6.97842	7.03342		6.35456	6.27184		5.6241	5.26379		7.97659	8.19412												5.36615		5.53232			5.48317		5.52341			5.16491	1.57046
	7.17951	7.26078		6.93946	7.14364		6.90557	6.82629		7.07543	6.90713			7.24631	6.8775		5.85449	5.98914		4.68032	4.63052		9.37888	9.12848												4.44062		4.37747			5.00473		5.47573			5.29168	3.21645
	7.24441	7.2266		6.60318	6.70418		6.63096	6.52403		6.32859	6.52654			7.00135	7.01814		5.70266	5.94369		5.33771	5.53916		6.47444	6.13648												5.45566		5.23573			4.07039		4.0648			4.90545	4.59872
	6.43929	6.05918		6.91337	7.1642		5.60496	5.90376		5.22612	5.16792			6.77426	6.90002		5.87504	5.6744		3.68032	3.53978		6.21897	6.22959												4.76845		5.65721			5.00158		5.20477			5.79857	3.20398
	7.0813	7.11894		6.75782	6.85125		6.73118	6.67044		5.09297	5.36352			6.88923	7.05376		5.54535	5.55919		3.37295	4.1035		6.00562	5.96671												5.15036		5.56453			4.31651		3.72738			5.58346	4.23266
	6.95942	7.048		5.30706	5.56377		6.42727	6.49586		4.89385	5.07168			6.15218	6.36457		5.51979	5.78136		4.40667	4.40803		5.82782	5.86716												5.22362		5.08576			4.1631		5.1297			6.00135	4.08279
	7.16038	7.29416		5.92386	5.71122		6.33485	6.30524		4.72356	5.1206			6.51254	6.53263		5.45319	5.41143		2.30159	3.01614		6.02636	6.65964												5.32751		5.03936			4.86419		5.54458			5.6837	3.41075
	7.31524	7.35421		5.67327	5.88264		6.18982	6.61235		4.38681	4.25776			6.62	6.8254		4.79129	4.81558		8.28165	8.00725		5.75515	5.89263												4.77821		5.07253			5.48591		5.59962			5.59365	4.95722
	7.05572	7.27044		6.00518	6.27258		5.39712	5.64501		3.59813	3.30159			5.59753	6.12722		5.31034	4.67469		7.24688	7.08725		7.02636	6.76713												5.23783		5.06544			5.00473		5.54009			5.90075	5.12329
	5.81429	5.91934		4.88118	5.3466		5.45681	5.68313		6.63067	6.17951			6.08958	5.95489		7.92742	7.9244		7.20897	7.01011		6.85125	7.09866												5.93923		5.94205			5.46923		5.49169			5.40071	4.94369
	6.3579	6.3856		4.10098	4.38198		4.45681	4.7447		7.41954	7.29581			6.03496	5.90014		7.50008	7.33744		7.21374	6.98151		5.28947	4.26903												5.69223		5.90725			4.83112		5.34145			6.17971	4.87553
	6.67299	6.75101		4.85947	3.83188		4.05485	3.92505		6.97166	6.90014			4.76765	5.19259		7.72812	7.39472		7.57637	7.06016		7.47452	7.22458												5.81173		5.89918			5.73985		5.58511			5.81698	5.31886
	6.33253	6.12433		4.02503	4.31034		3.41684	3.29719		6.10455	6.03386			6.08958	6.28114		7.69683	7.78143		7.59119	7.43363		4.51159	4.30743												5.98254		5.98857			4.05745		5.33432			5.5809	3.65821
	6.2891	6.18666		3.51602	2.93168		2.05311	3.59216		6.11603	6.03386			5.99005	5.88874		7.60792	7.6034		6.95745	6.83592		5.67835	5.71781												5.0936		5.20692			4.72165		5.23228			5.71685	5.22747
	5.75168	5.97934		7.51578	7.76275		3.24793	3.08576		6.92671	7.02104			5.83289	5.83137		7.85711	7.79429		7.52701	6.90448		6.05702	6.24945												5.93581		5.66747			4.91576		5.51523			5.81737	4.25588
	5.67299	5.85699		7.18597	7.11218		5.67356	5.60585		6.39609	6.79857			5.43896	5.75916		7.12184	6.79857		7.04625	6.91061		6.08683	6.47752												5.36019		5.65607			5.22959		5.40888			6.40045	5.68454
	4.54659	4.84398		6.60318	6.31922		6.69028	6.32139		7.06953	6.95513			5.93145	5.88874		7.53582	7.63706		7.16501	7.08183		6.45927	6.3906												5.77597		6.08194			3.50653		3.87823			6.0663	4.97453
	4.48607	4.62176		6.68566	6.732		6.69028	6.51712		6.7086	6.54458			4.22188	4.17393		7.26828	7.31397		6.83807	6.92861		8.42652	8.65589												4.31868		4.80168			5.25588		5.41549			4.37156	3.94298
	6.79572	6.56041		7.27882	7.45927		6.14221	6.03738		7.3087	7.32742			3.76765	4.28096		7.50661	7.296		6.68748	6.58556		7.79494	8.08486												5.26791		5.76062			4.36422		5.30797			4.87258	4.9814
	7.63546	7.46728		6.804	7.04701		6.73118	6.99243		6.68566	6.76818			4.18269	4.21101		7.30652	7.51325		6.0781	6.29186		6.55536	6.51096												5.01413		5.31705			3.98459		5.12081			5.49538	3.38957
	6.67299	6.41193		7.24574	7.40403		5.96162	6.04701		6.61456	6.64832			8.10811	8.24854		7.29517	7.08257		6.34643	6.60066		6.17313	5.80116												3.83895		4.23304			4.76607		5.37469			6.10476	5.23324
	7.38275	7.51254		6.52262	6.90725		6.71493	6.64501		5.95907	6.23611			8.06253	8.09096		7.35103	6.93605		6.41481	6.3466		5.74255	6.10413												5.60422		5.57137			5.53745		5.70141			5.39541	5.01859
	7.07114	6.87603		7.03452	7.17951		6.52341	6.68313		4.92029	4.63981			7.76089	7.99994		6.85462	6.75542		5.8627	6.11374		4.98459	4.01346												5.13114		5.58526			4.43962		5.27612			5.47671	3.19219
	6.89736	7.01413		6.84323	7.08534		5.39712	5.40735		4.92029	4.60585			7.28882	7.46622		6.69112	6.46597		6.45582	6.19574		9.12472	9.27645												4.44427		4.47703			5.56285		5.47249			5.88338	4.67582
	6.7896	6.85699		6.59006	6.71122		6.51412	6.61235		6.55658	6.32211			7.27947	7.04363		5.76977	6.34323		6.13996	6.0492		8.20315	8.23711												5.55949		5.72874			4.38957		4.40293			4.80839	4.25058
	6.85636	7.05918		6.22477	6.72506		6.79416	6.9197		6.03364	6.25814			7.42206	7.45869		6.87504	7.00383		6.17991	5.88606		4.91934	4.81455												3.96532		4.71507			3.75756		4.76315			5.55628	4.69738
	7.27146	7.21675		6.50875	6.56377		6.21315	6.17752		6.14995	6.03386			7.26538	7.07371		6.79142	7.07564		5.56499	5.50748		8.03408	7.98749												5.45796		5.90581			3.57168		4.32589			5.57622	4.51665
	6.83845	6.82477		6.03452	6.39968		6.87664	6.972		5.18309	5.34305			6.74739	6.95489		6.56453	6.87295		5.6094	5.28244		6.07703	5.51916												5.03672		5.39712			2.03034		5.42324			5.89142	4.21607
	7.12143	6.97934		6.69794	6.71122		7.18982	7.09497		5.53107	5.19101			7.04056	7.15563		6.56453	6.45516		5.45582	5.06005		6.53372	6.85412												5.76381		5.50064			5.05094		4.75382			6.15279	5.39506
	6.91456	6.8116		6.61618	6.85125		7.06749	6.99243		5.34837	5.07168			6.55964	6.57531		6.65607	6.8485		5.22805	5.16551		6.54813	6.34518												3.95884		3.74792			5.4224		5.62308			6.13227	5.21296
	5.90881	5.63662		6.4591	6.79286		6.75515	6.68313		4.75328	4.4614			6.69919	6.54705		6.3906	6.80697		3.50335	4.1035		5.99503	6.00225												4.61941		4.779			4.02414		4.5245			6.26228	5.5694
	6.39917	6.3856		5.41515	5.68285		7.00225	7.04701		4.72356	4.53543			6.67087	6.74052		6.57077	6.67455		2.5656	3.18587		8.7363	8.56354												5.19279		4.66249			4.1206		5.43346			4.70238	2.05658
	5.8622	5.97934		5.95489	6.65406		7.21888	7.01748		4.13914	4.07125			6.48848	6.55413		6.55182	6.40037		7.89899	7.82953		7.74886	7.79103												5.18309		5.61338			4.52074		5.18527			5.52089	3.52669
	5.45516	5.01391		5.93428	6.39968		6.78647	6.94615		3.22651	3.12102			6.48027	6.60984		6.06523	6.51838		7.78751	7.73681		7.38094	6.92386												5.54782		5.41346			3.9644		5.0148			5.36597	4.38405
	5.67299	5.95559		5.25814	5.66846		6.55105	6.61235		2.94673	3.53605			6.48027	6.33181		6.59559	5.91265		7.08343	7.0492		8.01865	7.94539												5.43996		5.5815			4.1206		4.59186			5.39215	5.18388
	4.06091	4.39438		5.68566	5.73904		6.89118	6.80336		6.63865	6.48043			6.08958	6.22863		6.31016	6.41143		7.16501	6.95826		6.9305	7.03694												4.9479		5.27128			4.48768		5.62761			4.26491	3.95652
	7.13124	7.01981		4.92362	5.19456		6.36632	6.34536		7.22091	6.77584			6.08958	6.28114		5.35473	6.41143		7.05159	6.95233		4.82782	4.4522												5.13648		5.29094			4.64645		5.27705			6.09371	3.0054
	6.75181	6.90099		4.30743	4.38198		6.60481	6.61897		6.76818	6.70556			5.97842	5.95489		6.13463	6.34323		7.23754	7.08725		5.32337	4.73227												3.38336		3.90833			4.62469		5.27296			6.17513	4.91886
	6.38284	6.3856		4.27501	4.11187		5.81711	5.67044		6.78267	6.83567			5.81992	5.74685		6.27221	5.83213		6.88105	6.65964		4.59753	4.58316												5.50016		5.18824			3.62527		5.29002			6.03	4.65964
	7.35782	7.18656		4.30743	3.97911		6.01547	6.27221		6.95896	7.22487			5.87061	5.51822		5.3978	5.59842		7.0676	6.3644		5.38888	5.10392												4.37016		4.49121			4.36387		5.27296			3.40871	2.93546
	6.43929	6.45467		3.20789	3.77926		5.84725	5.80349		6.68566	6.54458			5.31651	5.31506		5.92505	5.78136		6.9344	6.77056		8.07452	7.85087												5.37695		5.32301			4.96717		5.42475			5.79753	3.29499
	6.69975	6.87603		2.9855	3.41684		5.69014	5.82629		6.90701	6.79857			5.53636	5.58916		5.71397	5.63691		6.72833	6.72996		7.71404	7.96359												5.76129		6.08172			5.1983		5.24451			5.99447	4.66789
	7.69314	7.67709		2.90304	3.1127		5.63952	4.79181		6.84612	6.94837			5.56742	5.54689		5.79129	5.31976		6.6737	6.46695		8.11868	7.61427												5.32103		5.66391			3.90111		5.41498			5.81928	3.2502
	7.26247	7.39874		7.16852	7.33298		5.70681	5.65793		6.36755	6.92101			8.23185	7.93593		5.02901	4.74685		6.38094	6.53138		6.27221	6.6522												4.72		5.76898			5.49985		5.55351			6.15127	5.2804
	7.43146	7.33602		6.67327	6.60214		5.83238	5.74443		6.7237	6.72151			5.55182	6.1079		4.6792	5.17033		5.42324	5.83592		5.30634	6.12578												5.66761		5.51049			3.9644		5.32912			5.85025	4.62936
	7.50898	7.57206		7.06329	7.20457		5.20163	4.81506		6.61456	6.41329			7.60518	7.77452		4.24869	3.97453		6.60214	6.33771		5.21917	4.48607												4.26604		4.7271			5.33771		5.488			5.04155	2.90881
	6.85037	6.89482		7.06329	7.20955		4.80168	5.10434		6.86666	6.90014			7.39643	7.58924		4.1177	4.29572		6.34643	6.53931		3.98459	4.34483												5.68762		5.31452			5.0177		4.89142			5.93934	4.45976
	7.06598	7.01981		6.64818	6.7862		4.70653	5.12309		7.1103	7.30643			7.46801	7.25077		3.76977	1.97453		6.04614	6.25418		5.79181	5.80116												4.65935		4.67948			5.15967		5.65363			5.84812	5.35878
	7.22622	7.44617		6.67948	6.80607		4.29205	4.32912		7.0517	7.02746			7.51254	7.16027		8.09381	8.20931		6.28392	6.10329		6.1918	6.11499												6.07436		6.05398			4.22188		5.08236			5.27743	4.89045
	7.31524	7.15573		6.84875	7.13319		6.67356	6.24698		7.02757	7.05289			6.51254	6.54705		7.80478	7.74665		6.0354	6.09255		8.1114	8.68177												5.39283		5.87049			4.60763		5.32337			3.70708	0.339137
	6.63198	6.3766		6.89215	7.05257		4.86196	4.94626		6.7086	6.78346			7.27006	7.18804		7.58323	7.49761		5.28392	5.28244		9.11868	9.05406												4.74953		4.99932			4.55888		5.39111			5.75849	4.36387
	6.82642	6.82477		6.98025	7.2292		7.28077	7.25965		6.69335	6.72942			7.01268	6.9222		7.4292	7.43354		5.30195	5.22535		8.15684	8.46271												4.95699		5.4801			4.83895		4.8212			6.21839	5.22959
	7.6527	7.61802		6.81532	6.66846		7.20154	7.09497		6.82528	6.70556			6.63474	6.53993		7.45319	7.53885		5.15015	4.77083		6.98982	6.73917												4.33092		4.78293			4.11478		5.12205			5.96936	3.35755
	7.01903	7.11894		6.62264	6.89506		6.65664	6.57228		6.66235	6.85748			6.76089	6.74685		7.36912	7.24089		5.40633	5.5549		4.45154	4.06005												5.94275		5.90364			5.1811		5.28318			6.27408	5.31325
	7.60043	7.58368		6.72819	7.05257		6.35579	6.80916		6.32859	6.37347			6.87061	6.43563		6.82337	6.91265		4.70819	4.99322		8.30647	8.46058												3.87332		4.07724			4.1815		4.97223			5.9751	5.71356
	7.21694	7.03683		6.66704	6.9847		6.46646	6.37678		6.10455	6.34287			6.55182	6.63706		6.26435	6.34323		4.26529	4.40803		4.82782	4.34483												5.44708		5.26791			3.7666		5.2317			5.92742	5.14527
	7.21694	7.25597		6.91337	6.94953		6.73917	6.78594		6.24736	6.15623			6.58256	6.68972		7.15157	7.36641		4.30232	4.37295		6.74255	6.98448												5.45335		6.01			4.97522		5.60777			5.48832	4.26153
	7.09645	7.14006		6.72219	7.05257		5.43729	5.85997		6.20496	6.14445			6.31651	6.24641		5.71397	5.69293		2.98003	1.82375		8.69798	8.55555												5.39197		5.21839			4.97797		5.2317			6.15532	3.96486
	6.44725	6.51254		6.70404	6.732		4.86196	5.04701		5.06953	4.73715			6.25115	5.98687		6.73647	6.90485		7.80671	7.64875		7.74571	7.65964												5.50224		5.39643			4.20984		4.26191			5.8421	3.62585
	5.72601	5.93168		6.63546	6.5404		4.70653	5.32948		5.28836	4.85748			5.88313	6.1177		6.62615	6.35491		7.36387	7.35562		8.29154	8.12578												5.72042		5.96578			4.26078		3.98368			5.84486	4.65076
	6.0813	5.59126		6.43729	6.71809		4.70653	4.51033		4.42425	4.53543			5.71315	6.06867		6.51317	6.59857		7.26087	7.21053		7.79188	7.57539												5.30634		4.87946			5.10476		5.47671			5.84298	4.00495
	5.96509	5.79181		6.66704	6.46761		4.24717	4.08576		4.38681	4.79857			5.76765	5.84298		6.08279	6.41143		7.71822	7.41236		9.09553	9.10682												4.72219		4.59365			5.41498		5.47913			5.57969	4.67214
	5.47086	5.84423		6.25001	6.17433		3.33485	3.96717		3.66221	3.60644			4.87086	5.45878		6.43946	6.55903		7.18963	6.92861		9.202	9.19284												4.53636		4.88215			5.20379		5.50192			6.09782	5.24679
	5.58976	5.54473		5.57016	5.53232		3.05485	3.0072		7.23678	7.09635			5.142	4.99729		6.18468	6.13052		7.46393	7.41659		6.79792	6.86059												5.29627		5.33878			4.67666		5.2485			6.18626	5.33199
	5.58976	5.84423		5.83769	5.69711		4.86196	4.85997		6.38664	6.22497			4.40531	4.84298		6.57698	5.71094		7.20418	7.16038		6.67186	6.32643												4.73118		4.52262			4.69738		5.32697			6.17532	4.91169
	5.69988	5.28466		5.82655	6.08002		6.35579	6.41498		6.75355	6.78346			4.87086	4.56133		5.62	6.20926		7.01357	6.84862		7.93876	7.78424												5.43012		5.82871			5.52121		5.35085			5.59216	4.69293
	4.57531	4.65134		5.81532	6.13319		5.72301	5.9357		6.31868	6.32211			3.87086	4.24641		6.01078	6.40037		6.74174	6.62308		5.20085	5.26903												5.37034		4.94883			5.38146		5.65621			6.2031	4.25588
	3.51602	3.94392		5.4446	5.69711		6.24736	6.04701		6.7086	6.98185			4.1416	3.1375		6.36194	5.88093		6.86888	6.86753		7.93328	8.42383												4.88557		5.04876			3.59932		5.24717			4.43829	1.70929
	3.17951	3.89433		5.4446	5.94345		6.51412	6.57228		6.79701	6.79103			2.92029	3.84298		5.1177	5.97407		6.62395	6.68818		4.62527	5.14731												4.9479		5.39575			4.93993		5.4645			4.75756	3.98413
	3.32337	3.73769		5.38509	5.71122		7.14211	7.164		6.74618	6.70556			8.44733	8.65202		3.85499	4.34341		6.51932	6.23496		8.60444	8.17083												4.20945		4.85773			4.67638		5.14037			4.6094	3.40054
	3.51602	2.94298		4.43029	4.38198		6.61368	6.63198		7.23678	7.05918			7.30268	7.21975		4.53294	4.97407		6.22805	6.43363		8.32962	8.27887												3.78921		4.23189			4.91528		5.49905			5.34021	3.93687
	7.51657	7.56818		3.62293	3.27202		6.75515	6.70791		7.03969	7.1206			7.35253	7.3966		4.18507	4.14405		6.59485	6.35562		7.09677	7.28854												4.65793		4.99345			5.39695		5.63691			3.66562	3.44956
	6.67976	6.58376		2.62293	3.34625		6.58721	6.54504		6.8392	6.89312			8.08146	8.01296		5.04701	4.71094		6.34643	6.10329		6.3565	6.09318												4.18269		4.49346			4.86839		5.51475			5.67186	3.81967
	6.87995	6.77834		7.02481	7.42131		6.40718	6.09508		6.48752	6.49905			6.28873	6.67016		4.01078	3.78136		6.10936	5.83592		8.18478	8.50056												4.8296		4.91241			4.25058		4.25323			5.52262	1.8953
	7.61809	7.49625		5.804	6.28207		6.45681	6.59917		6.74618	6.64832			7.61257	7.6865		7.83378	7.44444		5.22805	5.74362		8.05192	8.22463												5.33789		5.11374			4.86121		4.88801			5.78829	1.9782
	7.10654	7.3222		6.92386	7.28207		6.84725	6.69558		6.14995	5.98185			7.07339	7.26388		7.78326	7.32571		6.20887	6.13463		7.7767	8.20183												5.29076		5.17931			3.97774		4.11145			5.48236	2.51602
	7.37034	7.36772		7.00023	7.34207		6.87664	6.75649		6.3579	6.16792			6.59006	6.60984		7.45664	7.46058		5.88704	5.7021		8.87581	8.91456												4.68678		4.84323			3.15704		4.80116			4.98664	1.41954
	6.98687	6.76474		6.94977	7.01335		6.99548	6.87098		4.86691	4.67299			6.73376	6.5108		7.58015	7.86888		6.0781	5.67384		4.51159	4.22959												5.38319		5.15664			5.27258		5.33074			5.87381	5.47606
	7.50144	7.67342		7.19032	7.3601		6.64818	6.51712		4.42425	4.4614			7.26538	6.99729		7.44642	7.45525		5.68061	5.68818		6.67849	6.65964												5.72042		5.67567			4.8679		5.10936			6.01156	3.63401
	7.16993	7.35878		6.05376	5.9905		6.20144	6.26379		4.49633	4.60585			7.08417	7.06867		7.83643	7.85262		5.63836	5.79701		6.5624	6.20945												3.32841		4.58976			2.58976		4.904			5.40752	3.50653
	7.40327	7.58759		6.87603	6.96128		6.95466	6.72028		4.26828	4.63981			6.78084	6.94953		7.17652	7.26566		4.43962	4.44228		7.27212	7.30287												4.76713		4.69098			5.07959		5.23783			5.93617	4.05094
	7.28031	7.28003		6.59006	6.51649		6.69028	6.53107		4.30889	4.53543			6.94345	6.96023		7.29893	7.24089		3.83794	4.37295		8.17787	7.81128												5.06091		5.27687			3.45943		5.00764			5.32157	1.45943
	5.58976	5.46303		6.63546	7.05257		6.41718	6.40752		3.83895	4.12019			6.91958	6.98687		5.85449	5.57894		7.33333	7.15015		8.06953	7.98157												5.09064		5.69279			4.73363		5.25115			5.9197	4.66789
	6.63894	6.39438		6.99526	7.12267		6.1177	6.2213		4.42425	4.60585			6.19259	6.15563		7.34731	7.52356		7.45179	7.44203		7.10654	7.15775												5.04549		5.63923			4.03826		4.78764			4.07082	2.58976
	5.73904	5.8824		6.90809	6.96717		6.21315	6.22997		3.72356	3.96809			6.20261	6.58931		6.53263	6.97407		7.05159	6.75047		5.1823	4.51916												5.49937		5.43179			5.0376		5.19849			6.12091	5.10203
	6.1014	6.12433		6.35456	6.7389		5.94767	5.88191		3.83895	4.02059			6.59768	6.77755		7.47013	7.20291		7.38957	7.22516		7.89706	7.53543												5.20692		5.32697			3.68538		4.98846			5.79779	4.84248
	5.75168	5.75114		6.41532	6.69711		5.63952	6.08555		3.89336	3.53605			6.8071	6.72165		6.65607	6.84034		6.30214	6.39077		6.00562	5.32661												4.57682		5.43813			4.77742		5.12908			4.0054	1.45943
	5.23534	5.62176		6.25001	6.3466		4.97545	4.92505		3.66221	3.79909			6.54411	6.31506		6.0917	5.95907		6.92267	6.78398		5.37295	5.59872												5.66334		5.7086			4.44923		5.45368			5.55351	1.57046
	5.81429	5.62176		6.4591	6.67567		4.80168	4.90352		3.13914	2.91456			6.36142	6.07874		6.60185	6.58871		7.04625	6.90448		8.32962	7.69634												5.44394		5.61456			4.90424		5.41397			5.61912	4.6427
	5.08151	5.39438		5.4446	5.84474		4.63981	4.85997		6.59006	6.43279			6.27016	6.3565		6.14323	6.64645		4.73498	4.71644		8.95236	8.86385												5.06156		5.49121			4.15056		4.27053			5.41718	5.42004
	4.57531	4.79181		5.54319	5.29131		4.24717	4.51033		7.00293	7.1206			6.27016	6.41244		6.58331	6.29609		6.96313	6.89833		7.62498	7.86059												5.92801		5.81442			3.89433		5.10978			4.4851	2.62527
	4.60407	4.70929		5.15502	5.43396		3.77083	4.15947		6.49633	6.65664			6.15218	6.21975		6.43946	6.78999		6.68061	6.84222		7.5373	7.20945												5.68818		5.91097			4.86096		5.07125			6.07927	5.30232
	4.01881	3.79181		5.36982	5.56377		5.84725	6.08555		6.24736	6.09635			6.02392	5.73444		6.99209	6.46597		6.63125	6.82947		6.9578	7.29333												5.43879		5.46989			5.2502		5.40837			5.93216	4.1811
	2.83794	3.03738		4.20789	4.48414		6.21315	6.32948		6.64659	6.7451			5.90761	6.13668		6.17652	6.22207		5.91097	5.98162		6.31488	6.28854												5.56849		5.60807			3.97774		4.74443			5.48107	4.65105
	2.83794	3.35896		3.1375	2.19535		6.54195	6.59246		6.59828	6.57122			5.85823	6.16491		5.96371	5.92837		6.488	6.3733		8.93325	8.76878												5.24736		5.39951			5.10497		5.63735			5.08428	5.10161
	7.36623	7.33145		6.24165	6.69711		6.36632	6.43012		7.44708	7.38362			4.62761	5.05875		5.8339	6.20926		6.15015	6.30122		8.22352	8.40841												3.83592		4.20594			5.00832		5.42021			3.79077	3.75756
	7.01903	7.09751		7.04898	7.30076		6.65664	6.82056		5.95907	6.16792			6.02392	5.77136		6.05615	6.42257		6.27482	6.23496		7.9222	8.02547												5.49889		5.80349			5.00158		5.00293			6.09835	5.34234
	7.35782	7.30825		7.38517	7.62826		6.86938	6.77426		6.81826	6.79103			5.85823	5.81967		6.15987	5.94369		5.80038	6.11374		4.51159	3.81455												5.49362		5.66334			5.22978		5.39163			5.92766	5.142
	7.43146	7.50438		7.42635	7.50851		7.18398	7.24279		6.63067	6.97522			5.62732	6.01814		5.93475	5.897		5.93428	5.81019		7.65198	7.69634												5.27314		5.89433			4.92552		5.15157			6.01491	4.94345
	6.85636	6.81813		6.00518	5.7252		6.63967	6.68313		7.09297	7.1206			5.31651	5.70901		5.02901	5.81532		5.0027	5.3194		5.4363	5.14731												4.83769		5.68972			5.53745		5.7324			5.34678	3.77347
	6.84449	7.15573		6.67948	6.75261		6.49522	6.33753		6.67016	6.82094			5.31651	5.42794		4.63227	4.51854		3.5656	3.10266		7.04177	7.73566												5.44062		5.32103			4.8387		5.38871			5.7416	4.50271
	7.18893	7.00259		7.19466	7.38223		6.86938	6.89833		6.14995	5.82833			3.26003	3.8885		5.45319	5.81532		8.52317	8.42723		6.75502	6.83453												5.33628		5.6585			4.94696		5.17552			4.44162	3.75756
	5.19849	5.26566		7.15522	7.20457		6.14221	6.19515		7.00293	6.95513			8.12381	8.19486		4.99186	5.19653		5.89893	6.18567		7.67186	7.67807												4.7412		4.86071			5.55597		5.76168			4.92101	4.7137
	6.58976	6.56818		6.80967	6.87639		6.40718	6.45236		6.95896	7.27435			7.42635	7.71218		4.8748	4.94392		7.22805	7.23007		7.2937	7.67073												5.5146		5.72465			3.96394		4.41954			5.29186	4.32697
	7.14588	7.04243		6.72819	6.75261		6.09276	6.26379		6.70099	6.69752			7.45976	7.45105		4.8953	5.14405		7.15502	7.10852		8.53916	8.40399												5.22747		5.64313			4.51191		5.33485			4.48059	4.31578
	7.1015	7.04243		6.94462	7.32391		5.24717	5.12309		5.61442	5.72137			7.72007	7.81954		3.72574	4.47638		6.92849	7.04363		7.99249	7.7286												4.5345		4.82553			4.14486		4.76235			6.14078	5.15623
	6.28021	6.46303		6.91337	7.0581		5.02857	5.51001		6.3579	6.05918			7.60518	7.75302		8.25668	8.25328		6.58752	6.18567		7.01078	7.06534												5.52998		5.54736			4.82324		5.40361			5.8936	4.55397
	6.16048	6.07017		7.04418	6.85125		4.89093	5.34554		6.92017	6.57999			7.40931	7.42021		7.656	7.34908		6.54998	6.75047		3.851	4.22959												5.82947		5.99356			4.56316		4.46107			5.68103	4.61648
	6.23534	6.15583		5.7926	6.04701		4.70653	5.02724		6.46972	6.63154			6.95524	6.94953		6.88007	6.96659		6.54241	6.57031		4.67864	4.06005												5.7416		5.50875			3.39025		5.26303			6.09392	4.97085
	5.37434	5.57592		6.59664	6.93156		4.70653	4.5656		5.61442	5.85748			7.2842	7.25512		7.39772	7.52865		6.74833	6.84862		9.00952	9.08622												4.82553		5.539			4.85025		5.07575			6.04756	4.9814
	5.40735	5.26566		6.75782	6.96717		3.70708	3.83794		5.16108	5.16792			6.85823	6.96567		7.42576	7.48188		6.80671	6.9465		7.00562	7.13114												4.68846		5.03694			4.98117		5.36859			5.75449	3.01881
	5.04002	5.10308		6.65449	6.77952		6.96151	6.98231		4.86691	5.1206			6.69223	6.89445		6.94451	7.06856		6.66661	6.60822		7.10654	6.99639												5.19436		4.96278			5.38422		5.77703			5.45894	3.62527
	4.6865	4.62176		5.96509	6.60214		6.83983	6.84323		3.59813	3.96809			7.01268	6.99209		7.34003	7.40591		6.6737	6.8166		5.59753	4.89239												5.55244		5.79494			5.3025		5.44675			5.70224	4.43463
	4.86245	4.35896		5.22458	5.68285		6.71493	6.87098		3.78241	3.73769			6.96104	6.80774		7.19692	7.43896		6.57999	6.50764		7.44402	7.17343												4.78057		4.8339			4.75382		5.27296			4.86096	5.07617
	4.06091	3.84398		5.73417	5.68285		7.03518	6.95652		7.34332	7.70148			7.16239	6.90002		6.76964	7.1373		6.10936	5.87381		5.85125	6.00225												5.09951		5.37191			3.68426		4.58105			4.95931	2.0054
	3.68594	3.68032		6.23324	6.02459		6.84725	7.00248		7.20486	7.05918			7.07339	7.00776		7.20506	6.92825		6.38957	6.60822		7.77972	8.32647												5.97865		5.87098			4.13217		4.76235			4.87922	1.25096
	6.88582	6.86332		5.69794	6.09085		7.05463	6.972		6.82528	6.93475			6.44725	6.51822		6.88007	6.94369		6.15015	5.98162		7.63517	7.44774												4.07382		4.52042			4.52576		4.8505			5.74174	5.30561
	7.79266	7.70217		5.36982	5.6097		7.05463	6.8874		6.53107	6.66491			6.27016	6.57531		6.61397	6.72901		6.31994	6.0492		6.51175	6.99039												4.50144		4.64501			3.22651		4.9521			5.64458	3.93687
	6.09149	6.09212		5.17273	5.66846		6.40718	6.51001		6.77545	6.79103			6.70612	6.74685		6.63212	6.92053		6.01346	6.18567		7.84254	7.88307												5.35562		5.49041			5.17732		5.5051			4.20789	3.96394
	7.31958	7.36326		5.06307	5.3466		6.28077	6.36124		6.59006	6.606			6.33468	6.36457		6.78594	6.84034		6.24698	6.15522		4.80374	3.70377												5.55628		5.59171			4.6761		5.30925			5.78699	4.13217
	7.4707	7.42055		4.96486	5.04701		6.25852	6.26379		6.96532	6.72151			7.08417	6.66363		6.76421	6.832		6.11977	6.09255		6.45927	6.46058												5.25908		5.33307			4.48349		5.39421			6.21713	4.47411
	6.55367	6.42055		5.13709	4.90737		6.24736	6.34536		4.92029	4.96855			6.45566	6.93322		6.57698	7.00383		5.06781	5.47508		8.68008	8.58327												5.87885		5.89639			4.96786		5.04177			4.6014	4.03122
	7.02956	7.05918		6.10999	6.77952		7.09276	6.99752		6.5051	6.16792			6.55964	6.81954		6.52623	6.50811		5.35509	5.7301		7.11624	7.62578												5.28374		5.87098			4.77795		5.23515			5.98254	4.89045
	7.39917	7.54458		6.40037	6.30086		6.94075	6.7385		6.03364	6.08406			6.39643	6.3565		5.13463	5.45516		5.80038	5.84875		5.77979	5.82782												5.57061		5.60763			4.67694		5.16571			5.97842	3.54535
	7.0864	7.25115		6.00518	6.11207		6.74712	6.55182		6.05767	6.17951			6.44725	6.43563		6.10894	5.91265		5.10936	5.75729		5.30634	5.30779												5.4573		5.78359			4.79701		5.28522			5.13709	4.17473
	7.21694	7.09751		6.82655	6.89506		5.7866	5.63198		5.56499	6.16792			5.95513	6.16491		5.85449	5.83213		5.3726	5.14486		5.79181	6.35438												5.89008		5.79194			5.13278		5.45878			5.9034	5.21315
	6.93156	7.3497		5.91337	6.31016		6.36632	6.36894		5.34837	5.46172			5.84549	6.08852		5.91504	5.76421		5.1297	5.26379		6.67849	6.81455												4.84373		4.99277			4.76129		4.44593			4.56285	4.8125
	6.7896	6.67342		6.99027	7.32391		4.70653	5.19535		5.09297	5.14445			5.88313	5.60318		5.16832	4.81558		4.91073	4.57046		8.23692	8.30287												5.75114		5.85786			3.98504		4.81839			5.17433	3.07125
	7.48615	7.24631		6.92386	7.30076		5.86196	6.06652		4.72356	4.60585			5.83289	5.81967		4.21723	4.67469		4.59515	4.53916		8.37282	8.56354												5.32391		5.46091			5.21568		5.6097			5.55413	4.89385
	7.41134	7.32679		6.15522	6.5245		4.60466	4.79181		3.59813	3.53605			5.74066	5.78372		3.76977	3.08916		3.83794	3.40871		8.47642	8.62194												4.95629		4.90111			5.66974		5.64241			4.31832	2.67582
	7.26697	7.1815		6.97016	6.90725		4.97545	4.90352		3.72356	3.73769			5.37016	5.98687		7.73369	7.5338		7.20897	7.2446		4.89724	3.81455												5.51759		5.55903			3.99186		4.87209			5.79935	4.1811
	7.22622	7.21169		7.23314	7.2341		4.41752	4.36107		3.94579	3.30159			5.22226	5.41244		7.65012	7.86078		7.26087	7.03815		7.54458	6.33575												5.68902		5.83162			3.86542		4.45253			5.89239	5.28059
	7.23534	7.28003		7.39275	7.39103		3.41684	4.22959		3.59813	3.30159			4.29793	4.21101		7.57387	7.68832		7.19446	7.30113		7.5373	8.0427												5.1014		5.64559			4.58045		5.46172			5.54272	4.26679
	6.47849	6.42911		7.12825	7.25352		6.92683	6.78018		5.49633	5.94158			4.05745	4.53294		7.83118	7.74665		7.01903	6.95233		7.69153	7.25446												5.40395		5.51175			4.88996		5.28577			5.36527	2.65992
	6.66633	6.62921		7.2033	7.11218		6.82477	6.80916		7.14445	7.04023			3.40463	3.79597		7.20906	7.67455		6.38957	6.01569		7.21451	7.50263												5.45385		5.63387			4.82706		5.40718			5.6872	4.75382
	6.2077	5.81813		7.09149	6.99616		6.47606	6.44493		6.88692	6.77584			3.18269	3.47379		6.97797	7.1639		6.31994	6.5627		7.51183	6.96058												5.0864		5.46695			4.0505		4.71452			4.86888	2.43962
	3.68594	3.62176		5.7926	6.3466		6.82477	6.87098		6.69335	6.67313			2.81967	3.28096		6.99209	7.08958		6.97453	6.94052		7.69153	7.73566												4.72765		4.55121			4.56773		4.34767			5.6595	4.22226
	6.40735	6.42055		7.01011	7.26782		6.35579	6.75649		6.63865	6.94158			7.82324	7.78057		5.90521	6.33163		6.94017	7.20555		7.54094	7.4776												5.19101		5.62629			5.0568		5.16571			5.03892	3.90785
	6.46287	6.56041		6.88679	7.00764		6.43713	6.6642		6.91361	6.59738			6.22207	6.80774		6.96371	6.88093		6.40633	6.30122		6.14507	7.21451												4.67694		4.4353			5.09529		5.43863			5.54458	4.85773
	6.76447	6.94369		5.98527	6.33753		6.42727	6.68313		6.23688	5.88606			7.88612	7.50724		7.00607	6.92053		5.8627	5.77056		9.1102	9.09175												4.17473		4.43229			4.44493		5.17612			5.61073	3.55336
	6.69975	6.94965		6.38526	6.56377		6.72301	6.60585		6.96532	6.9279			7.67447	7.6669		6.85462	6.74672		6.60955	6.61559		6.71727	6.31705												5.07468		5.27817			4.54998		4.21645			6.01402	4.39985
	6.0505	6.0813		6.38526	6.65406		5.24717	4.85997		6.48752	6.23611			6.55182	6.69613		6.55182	6.74672		5.96878	6.02702		5.59753	5.41718												5.24831		5.11061			4.58976		5.06005			4.97338	3.65935
	6.52403	6.57592		6.52262	6.5245		6.64818	6.57909		5.97177	5.78346			7.43054	7.38465		6.71959	6.67455		6.26547	6.18567		6.1918	5.854												4.70044		5.10434			3.97177		5.19967			5.33789	3.59813
	7.16038	7.05365		5.93428	6.25342		6.87664	6.79766		6.81826	7.13843			7.30734	7.16027		6.57698	6.66519		6.01346	6.19574		6.30652	6.75315												5.3856		5.83365			1.05658		5.1534			6.06727	5.16832
	7.54628	7.34518		5.50176	5.94345		6.77083	6.7385		6.82528	6.77584			7.24631	6.99729		5.88509	5.61794		6.20887	6.11374		8.11624	8.25937												5.14221		5.35808			4.4353		5.234			6.34465	5.80813
	7.32391	7.39		5.88142	6.0691		6.53278	6.19515		6.5051	6.7451			6.47216	6.28965		5.99209	5.81532		6.0781	6.01569		8.25243	8.33584												4.84524		4.94392			4.89385		5.65105			5.31179	3.82018
	7.42744	7.68783		5.64818	5.46761		5.67356	5.95652		7.29361	7.35324			6.62	6.75916		6.27221	6.23458		5.72165	5.71617		6.00562	5.76022												4.36177		5.37034			5.46205		5.33878			5.08194	4.81198
	6.95396	6.90099		5.68566	5.6097		6.73118	6.78594		7.00293	6.93475			6.52042	6.21082		5.86493	5.76421		5.42324	5.64501		7.69801	7.36352												4.96232		4.68566			4.7301		5.13976			5.82985	4.19259
	7.45516	7.34056		3.57046	4.38198		6.86208	6.84323		6.22632	6.24717			6.23189	6.07874		6.05615	5.71094		5.24679	5.35544		6.73633	6.78084												5.04789		5.20477			5.19554		5.33789			5.13463	3.47897
	7.2077	7.27519		3.62293	3.88264		5.97522	5.59246		6.3482	6.26903			6.23189	6.43563		4.70266	4.71094		5.40633	5.06005		7.1639	7.74268												5.08789		5.60526			5.33468		5.13525			6.03826	4.72219
	6.64587	6.20672		2.81558	0.613532		5.24717	5.40735		5.66221	6.00809			6.31651	6.09824		5.71397	5.76421		4.91073	4.99322		6.66534	6.91145												5.45434		5.77386			4.37434		5.19239			5.67525	4.48382
	6.58256	6.75796		6.3311	6.4759		5.51412	5.4522		5.54813	5.72137			6.10014	5.95489		5.24869	5.43363		7.15502	7.06016		7.63858	7.96959												4.18547		4.56346			4.36387		4.93357			5.83857	3.82731
	6.83238	7.01413		6.1817	6.57924		6.05463	6.34536		5.36772	5.25814			5.8071	5.9222		4.85449	4.71094		6.33771	6.53931		6.09677	6.1471												5.75462		5.58165			4.35297		4.44593			5.81877	4.54473
	5.87406	6.04811		6.99526	7.21451		5.69014	5.79181		4.75328	4.99503			5.91958	5.9331		4.01078	4.19613		6.62395	6.60822		6.46695	6.56742												5.2267		4.93074			4.74953		4.97016			6.04963	4.56316
	5.06091	5.01391		7.19899	7.16932		5.7866	5.64501		4.53107	4.85748			5.78084	6.04876		2.18587	3.38957		7.87498	7.61567		7.36063	7.92077												5.67101		5.60703			3.63401		4.42257			4.50621	4.11478
	5.90881	5.95559		6.95489	7.18953		5.89118	5.8711		3.22651	3.30159			5.56742	5.79572		3.6792	3.19692		7.16007	7.13986		6.36475	6.08215												5.89554		5.69167			5.54921		5.10266			5.92967	5.19318
	5.42358	5.22651		6.67327	7.01335		5.26978	5.43763		6.59006	6.71356			4.76765	5.0387		7.12184	7.54396		7.43546	7.15015		6.72996	6.20945												4.35156		5.26097			3.84298		4.68566			5.76049	4.20359
	3.83895	3.73769		6.62264	6.96128		5.60496	5.65793		5.82528	6.07168			4.26078	4.67016		7.46001	7.85674		6.7939	6.67398		6.03672	6.1471												4.66334		4.4522			4.66334		5.16571			5.84298	2.774
	6.81417	7.02547		6.69794	6.81263		5.37643	5.19535		6.46074	6.63154			3.47249	3.64386		7.22516	7.41151		6.76155	6.75716		6.1639	6.00225												5.12019		5.10915			5.00832		5.32751			5.59455	3.44029
	6.94275	7.00259		7.07275	7.23898		5.02857	5.08534		6.55658	6.79103			2.92029	3.21101		7.46336	7.35491		6.38957	6.41667		8.26777	8.5047												5.43296		5.77386			4.45483		5.33378			5.48768	5.37955
	7.22622	7.11364		6.83769	7.09614		4.49506	5.19535		7.23151	7.04023			7.82966	7.73742		7.14313	7.17043		6.87492	6.70224		6.5624	6.85412												4.56864		4.66306			4.89045		4.96671			5.9847	4.90424
	6.84449	6.64414		6.98527	7.15391		5.10518	5.08534		6.81121	6.84298			7.8071	7.8916		7.08279	6.88899		6.472	6.50764		5.81583	5.74631												4.67497		4.87234			3.6153		5.09592			5.29223	3.22651
	7.0608	6.94369		5.94462	6.31922		4.97545	4.72028		6.95896	6.92101			7.6851	7.72485		7.48679	7.67913		6.63836	6.74362		6.97923	6.65964												4.16189		4.46499			4.80503		5.26922			5.33074	2.69153
	7.32814	7.3222		6.82094	6.80607		4.29205	4.36107		7.09297	7.00809			7.74739	7.85748		7.51971	7.19002		6.53481	6.49953		4.42089	4.01346												5.08194		5.4494			4.16872		4.62673			6.42794	6.08428
	7.27146	6.99684		6.54998	6.51649		4.49506	3.22959		6.41498	6.16792			7.71658	7.57879		7.08725	7.00383		5.51916	6.02702		3.94111	3.38128												5.01525		5.14241			3.77241		4.65363			4.69181	1.11103
	7.23993	7.20173		6.38526	6.57924		4.24717	2.83794		6.41498	6.42307			7.50851	7.29398		7.06512	6.9514		6.0354	6.06005		7.67186	8.21199												6.01692		5.74591			5.32661		5.28263			4.32697	4.08916
	7.09149	7.09212		6.52951	6.61706		4.24717	4.32912		6.65449	6.48977			7.53232	7.25077		6.92006	6.73782		6.02459	6.0492		7.62841	8.04554												5.5656		5.40599			5.17453		5.07189			4.99413	4.14486
	7.11645	6.98516		6.50176	6.81263		6.56925	6.5656		6.68566	6.68944			6.81365	7.05376		7.14731	6.72		5.15015	5.93452		6.85711	6.12578												4.94673		5.17213			2.29425		4.40395			6.13668	5.04439
	6.30652	6.44626		6.40786	6.45927		5.41718	5.37678		6.82528	6.65664			7.06803	7.09339		7.02901	6.86481		5.8627	5.68818		6.42072	5.53543												5.42459		5.80826			2.37851		3.90111			5.61132	4.41988
	7.01369	7.09212		5.93428	5.95536		7.12381	7.13679		6.52246	6.43279			6.9493	6.96023		6.32517	6.53885		5.6241	5.39094		8.79191	8.85736												5.47005		5.56117			3.75756		4.02326			6.19653	5.28374
	6.63894	6.57592		6.36999	6.45927		6.75515	6.89833		5.06953	5.51759			6.87061	6.90557		6.46679	6.71108		4.02414	4.79701		8.62669	8.3474												5.15198		4.90809			4.88679		5.33217			4.54164	2.58856
	5.72601	5.76474		6.04418	6.40837		6.42727	6.49586		5.64645	5.96855			6.73376	6.90002		6.50668	6.60822		4.95745	4.60051		7.60792	7.42164												4.8775		5.33289			4.61206		4.79805			5.45269	3.88753
	5.75168	5.68061		5.96509	6.21451		6.63096	6.72028		3.99639	4.49889			6.43062	6.7343		6.27984	6.41143		3.6241	3.77083		9.08071	9.20692												5.62176		5.59171			4.96047		5.28374			5.85112	3.70984
	5.95396	5.89482		5.54319	6.03584		7.07382	6.96694		3.94579	3.53605			6.60511	6.55413		5.7252	6.04723		3.43962	3.01614		8.96587	8.98154												5.24051		5.13873			4.488		5.37156			5.91073	3.19219
	5.19849	5.28466		5.04396	5.3466		6.35579	6.53107		3.13914	3.38405			6.08958	6.00764		6.32517	6.33163		1.5656	3.01614		8.28942	8.54955												4.9222		5.47362			4.70155		5.29168			5.50016	5.30012
	5.01881	4.73715		5.30706	5.3466		6.36632	6.55182		6.74618	6.49905			6.62746	6.65033		6.07403	6.11707		6.0781	6.53931		8.06199	8.55555												5.0018		5.192			4.8505		5.41701			5.66747	4.11395
	4.32409	4.39438		4.88118	4.51665		6.80193	6.6768		6.28854	6.49905			6.24146	6.3726		6.50668	6.53885		7.78424	7.74369		6.94696	7.39506												4.32912		5.00675			4.9814		5.3156			6.10643	4.32697
	7.2077	7.14006		4.17313	4.7252		6.61368	6.63851		5.99684	5.87184			5.26078	5.44328		5.96371	6.06156		7.38526	7.34216		7.54458	7.3726												5.06393		4.68145			3.94392		3.66448			4.69181	3.09592
	7.0864	7.03683		4.24184	4.41684		6.20144	6.46695		7.12743	7.06544			6.27016	6.25512		6.05615	6.44444		7.35949	6.90448		8.4187	8.17866												3.3978		3.98504			5.21315		5.50605			5.80374	5.02503
	7.66292	7.68426		6.43729	6.45927		6.04177	6.01748		5.40565	5.63981			6.27016	5.97636		6.08279	6.18349		6.80038	6.79714		6.53372	5.854												5.09212		5.17353			4.57228		5.3156			5.71877	4.91504
	6.80813	6.88228		5.72219	6.02459		6.08023	6.03738		6.86666	6.87184			5.47216	5.70901		5.45319	5.92837		6.50367	6.69516		7.71088	7.03694												5.34749		5.53823			4.7339		5.1645			5.61633	4.88313
	6.97591	6.87603		6.03452	5.76607		5.17792	5.84875		6.83226	6.95513			4.68538	4.81967		5.79129	5.83213		5.73498	6.35562		8.53372	8.92544												5.70833		5.7211			5.34038		5.01346			5.28003	5.00832
	7.42744	7.24631		7.35059	7.36448		4.20163	2.83794		7.22091	6.97522			7.91355	7.72485		4.63227	4.71094		6.65964	6.78398		8.64024	8.57342												5.17572		4.85524			4.91886		5.31288			5.16189	4.13873
	7.16993	6.83124		6.73417	6.7862		3.15381	3.22959		7.06361	6.96185			7.54404	7.53986		3.72574	3.91265		7.01357	6.72315		6.56955	6.17871												5.82807		5.79546			5.02503		5.37816			6.15512	5.35562
	6.2891	6.34961		6.62907	6.7389		3.15381	3.42223		6.78986	6.82833			7.47216	7.52904		2.31034	3.38957		6.62395	6.67398		7.6453	7.24954												5.54998		5.72465			4.13914		4.44294			5.84812	5.6094
	5.45516	6.04811		6.96	6.93758		5.51412	5.40735		6.9397	7.14435			7.49249	7.6994		7.01525	7.04734		6.59485	6.71617		5.66534	5.78764												5.50653		5.43979			5.08279		5.44211			5.68103	4.49281
	4.25323	3.62176		6.82094	7.13319		6.28077	6.29701		6.43346	6.35315			7.72697	7.8166		7.77512	7.86888		6.81928	6.87995		7.86289	7.5675												5.44195		5.4489			3.28244		5.02945			5.88618	5.03188
	3.17951	2.62293		6.70404	7.05257		6.21315	6.30524		7.06361	6.90713			6.81365	6.91672		7.45664	7.46589		6.31107	6.31958		7.11624	6.97258												5.03848		5.70915			4.54504		5.35702			5.7237	5.25531
	7.12629	7.11364		7.11458	7.21946		6.58721	6.57228		6.64659	6.78346			6.87689	6.83137		7.50993	7.56407		6.50367	6.35562		7.24584	7.04843												4.85848		5.41768			5.08002		5.58871			6.12008	5.9798
	6.97591	7.048		6.5157	6.64674		6.08023	5.64501		5.9331	5.96855			6.76089	6.92778		6.42576	6.25946		6.33771	6.32859		8.01084	8.17083												4.69293		4.57682			2.27202		5.16812			5.49601	4.83086
	5.67299	5.83112		6.283	6.63198		7.13	7.03727		6.67016	6.69752			6.62	6.77755		6.88007	6.86481		6.35526	6.41667		8.16857	8.11228												5.52513		5.78123			4.17473		4.32373			5.5016	3.66789
	6.87995	6.91946		7.12825	7.07457		5.55121	5.39232		4.49633	5.23611			6.76752	6.74052		6.98732	7.00383		5.18943	5.3194		8.04428	7.69634												4.86567		5.48043			2.92125		3.82934			5.58796	4.54905
	7.19367	7.11894		6.43012	6.67567		6.84725	6.61235		4.30889	4.79857			6.79403	6.74052		6.65005	6.62746		5.65249	5.93452		9.22689	9.1551												5.54396		5.59664			4.65935		5.13155			5.61692	2.774
	6.56087	6.83124		6.65449	6.93156		6.9888	7.00753		3.83895	3.46205			6.85823	6.68328		6.58331	6.40037		6.27482	5.86121		6.31488	6.53543												5.4219		5.66562			4.46434		5.24051			6.10894	5.14771
	7.14588	7.21675		6.62907	6.55612		6.24736	6.51001		2.94673	3.60644			6.37903	6.48123		6.61397	6.50811		6.28392	6.13463		6.1918	5.10392												5.71918		5.63329			5.21004		5.52199			5.90869	4.93334
	6.92029	6.84411		6.83213	7.09075		6.72301	6.78018		3.04614	3.91456			6.21237	6.28114		6.69112	6.58871		5.76155	5.61559		8.56419	8.58131												4.99503		5.4941			4.87971		5.30925			6.20222	5.00742
	7.00304	7.17123		6.5157	6.90725		6.67356	6.67044		4.04527	4.16752			6.11082	6.34003		6.50668	6.51838		4.40667	5.18547		5.71727	5.05961												5.1127		5.57561			2.24945		5.19061			6.06232	4.17473
	7.42341	7.44617		6.19908	6.7389		7.03518	6.98732		7.21023	7.40352			6.06803	6.38059		6.62615	6.79857		5.02459	5.10308		7.32751	6.55152												5.58901		5.61515			3.2502		4.77689			5.36667	4.14486
	7.43146	7.39		6.04418	6.89506		6.14221	6.33753		6.75355	6.68944			6.19259	6.28114		6.43263	6.54905		4.6241	4.63052		5.94158	6.07103												5.16952		5.73498			5.25814		5.46271			6.20036	4.94977
	7.36623	7.30825		5.4446	5.90737		6.57818	6.61897		6.87344	7.04658			6.08958	5.80761		6.45992	6.55903		5.10936	5.16551		5.3565	5.10392												5.73917		5.4591			4.8535		5.1645			5.42004	2.77505
	6.50144	6.43763		5.33878	5.84474		5.89118	5.9357		7.05767	7.24707			5.6851	5.57531		6.3906	6.4872		7.87799	7.4793		5.46695	5.854												5.08979		5.33896			4.99458		5.25437			5.9939	2.29425
	7.03485	6.79168		4.57046	4.93168		6.14221	6.32139		7.19407	7.36343			5.6851	5.48864		5.62	5.92837		7.26087	7.13463		6.01614	5.82782												5.71617		5.6851			4.82324		5.34305			5.06372	4.04396
	6.44725	6.33145		5.7926	5.56377		6.02857	6.4814		6.71617	6.85025			5.35262	5.34837		6.18468	5.92837		7.56514	7.53931		8.14741	7.7705												5.41785		5.19535			5.49089		6.02934			5.70791	4.38922
	6.6865	6.62176		6.10999	6.37347		5.81711	5.90376		6.20496	6.43279			4.84549	5.47379		5.82324	5.53885		7.99695	7.96993		8.34416	8.34047												5.64039		5.54086			4.56773		5.39472			4.83441	2.13258
	6.2891	6.59902		6.34678	6.31922		6.05463	6.17752		6.45171	6.33253			4.84549	4.81967		4.58316	4.74685		7.35949	7.31497		9.03279	9.0597												5.32876		5.26379			4.80503		5.08619			5.56529	4.51728
	6.0505	6.11353		5.9028	6.12267		5.93381	6.21257		6.23688	6.05918			3.7126	4.01792		5.06523	5.19653		7.19928	6.75716		8.01603	7.61809												5.46516		5.78673			3.78869		5.24222			5.54751	4.13299
	5.60407	5.41177		5.30706	5.7252		5.51412	5.92505		6.37712	6.27984			3.6565	3.74631		4.91504	4.91265		7.15502	7.03254		7.78888	7.97556												5.7252		5.47865			3.98413		5.01391			5.32571	4.51159
	5.63198	5.73715		5.41515	5.57924		5.29168	5.53792		6.84612	6.80607			7.85506	7.71534		4.15137	4.43363		7.45179	6.85499		7.21451	6.6372												4.70349		4.4353			4.41481		5.20653			5.81711	4.73742
	3.78973	4.12433		4.94439	5.13299		4.10518	3.64501		6.91361	6.91409			7.68159	7.41633		6.62615	7.43354		6.92849	6.93463		5.69153	4.89239												4.65306		4.97591			4.85		5.32859			5.79051	4.63807
	7.42341	7.56818		4.57046	4.45088		3.83188	4.04701		6.12743	6.07168			7.74059	7.86326		7.50993	7.17702		6.65263	6.63778		8.88719	8.97261												5.40293		5.6327			3.07125		4.88996			5.4872	4.15097
	7.42341	7.32679		3.33914	3.27202		2.9486	3.42223		6.97166	7.07168			7.27482	7.63699		6.93958	7.04734		5.50367	5.67384		6.68496	6.13648												5.68229		5.86555			4.26679		4.76075			5.67186	4.35861
	7.21694	7.23161		6.87061	7.10685		3.70708	3.08576		6.78267	6.59738			7.40071	7.59268		7.41878	7.96653		6.96313	6.95233		4.96301	5.61442												5.27557		5.49009			3.65076		4.7137			5.86344	4.58105
	6.90881	6.74416		6.72819	6.79286		7.04821	6.87652		7.09877	7.10852			7.41785	7.36045		7.70543	7.74665		7.05159	6.86121		8.37487	8.42601												5.56514		5.40956			4.38957		5.32751			5.84875	4.8936
	7.0864	7.14006		6.59006	6.55612		6.50478	6.78018		7.07543	7.16782			7.54404	7.55773		7.23304	7.40591		6.19928	6.35562		6.63183	5.81455												4.88264		4.36947			4.7658		4.849			5.57607	4.42021
	6.23534	5.94369		6.57016	6.83845		7.19564	7.21694		7.02757	7.09635			7.47216	7.54705		7.14313	7.38345		6.17991	6.19574		3.89724	4.84097												4.68958		5.09466			5.0542		5.23113			5.363	4.0045
	7.34944	7.24631		7.12825	7.20457		6.22458	6.06652		6.83226	6.82833			7.25106	7.34829		7.36912	7.27789		6.09908	6.31034		4.10685	5.46923												5.08534		5.40769			4.62088		4.63778			5.06372	4.20398
	5.47086	5.42928		6.37764	6.832		6.10538	6.41498		5.9331	6.04658			7.44311	7.20623		7.39421	7.03298		6.38094	6.49153		5.14486	3.45154												5.48059		5.63329			3.99095		4.63604			6.10758	5.89033
	5.71287	5.42928		6.72819	7.01903		6.77873	7.10905		6.76089	6.68131			7.26059	7.32346		6.86999	6.34323		6.0781	6.20555		7.96584	8.07927												4.33557		4.77321			4.0321		5.25701			4.67779	4.60792
	6.70639	6.72329		6.92908	7.22439		6.39712	6.39215		6.5051	6.40344			7.37025	7.07863		7.11759	7.04734		5.68061	6.01569		7.99249	7.26425												5.23439		5.60807			4.90424		5.09297			5.283	2.79077
	7.09149	7.10287		6.69181	6.80607		6.77083	6.74456		6.54813	6.76818			6.95524	7.11759		6.92991	6.94369		5.51916	5.40803		7.7736	8.02259												5.6686		5.7057			4.98482		5.25267			4.83719	4.22689
	6.37452	6.13484		6.86518	7.12267		6.64818	6.63198		6.3482	6.42307			7.23189	7.26388		6.83378	6.95896		5.28392	5.74362		8.39493	8.4434												5.62556		5.63749			5.04745		5.39866			5.38267	4.81532
	6.83845	6.65148		6.99027	7.3466		6.6985	6.6768		6.31868	6.27984			6.91361	6.88313		6.50001	6.5691		4.95745	5.14486		8.03919	8.15775												4.23074		4.33199			4.13299		4.76235			5.58241	3.89385
	6.87995	6.69502		6.19042	6.4759		6.62234	6.51001		6.16108	6.00809			6.76752	6.50351		6.24888	6.5691		5.33771	5.57046		7.04177	6.70363												5.59902		5.51049			5.12081		5.416			6.03749	4.43496
	6.39917	6.14527		6.41532	6.79948		6.43713	6.43012		5.61442	5.55336			6.55182	6.64371		6.63212	6.63706		3.30159	2.6017		7.10654	7.30287												5.6893		5.61618			4.92529		5.18646			5.85312	4.10769
	6.63198	6.65148		6.25001	6.00203		5.35579	5.06652		5.73877	6.14445			6.37016	6.44344		6.60792	6.53885		8.28619	7.88301		7.82782	7.94234												5.42576		5.57016			4.69683		4.87012			5.68384	3.41007
	5.95396	5.99095		5.55674	5.6097		5.13011	5.90376		6.16108	6.02104			6.72	6.42021		6.34003	6.44444		7.23754	7.28253		7.88007	6.71795												5.03518		5.70099			5.00562		5.32607			5.6295	3.56316
	6.80813	6.69502		4.67356	4.80581		4.0018	4.96671		5.02148	5.16792			6.48027	6.38059		6.60792	6.62746		7.94591	7.63045		7.5373	7.76361												5.2737		5.72219			4.54442		4.93097			5.7366	4.68454
	5.65935	5.41177		4.488	4.90737		4.24717	4.72028		5.67807	5.42324			6.27947	6.55413		6.32517	6.57894		6.7148	6.41667		6.69153	6.46907												5.13791		5.4363			5.24432		5.73633			5.13996	3.9222
	4.73877	4.91934		4.72247	5.0691		4.10518	4.5656		5.04571	5.21374			5.85823	5.86617		6.51317	6.33163		6.64544	6.91061		7.99774	7.21956												4.93876		5.70349			4.50716		4.98937			5.19987	3.83441
	3.93168	4.16591		4.45943	5.27277		4.0018	3.92505		4.89385	5.30122			6.25115	6.65033		6.05615	6.37782		7.41895	7.33762		7.31913	7.3906												5.52199		5.39077			4.58105		5.2182			5.49889	4.10811
	3.68594	3.2854		4.83794	4.66846		2.83188	2.83794		4.99684	4.79857			6.23189	6.3482		5.93475	5.71094		6.72833	6.82311		7.96319	7.73566												4.87848		5.18527			3.0045		4.71452			5.20105	4.65564
	2.93168	3.56071		3.67356	3.88264		6.48575	6.6768		4.49633	4.96855			5.83289	5.97636		5.94439	5.8485		6.62395	6.5627		7.28512	7.08204												5.72424		5.46041			5.26397		5.2948			5.80594	2.87971
	7.50144	7.47978		6.09149	6.50032		6.84725	6.75649		4.34837	3.60644			6.16249	6.38871		5.67948	5.61794		7.08863	7.05463		8.03408	8.05972												5.7028		5.53807			4.10852		4.98277			5.69432	4.31615
	7.27585	7.26566		6.52262	6.7389		6.57818	6.64501		3.38681	3.73769			6.25115	6.1177		5.16832	4.63691		7.14006	7.12949		7.10654	6.96659												5.01167		4.71425			5.08979		5.16993			4.73579	3.49825
	7.45902	7.47143		6.62907	6.87639		6.53278	6.51001		3.46074	3.53605			6.13155	6.08852		3.18428	4.43363		6.25626	6.14507		8.04428	7.92701												5.35297		5.70349			4.824		5.32121			5.79805	5.10769
	6.82642	6.97934		6.75782	6.72506		7.04177	6.9357		3.30889	3.02148			5.96694	6.02835		7.81275	7.81115		6.91683	6.94052		8.33588	8.29094												4.96993		5.16692			4.16912		4.93239			5.85562	4.77373
	7.4746	7.47557		6.4591	6.81903		6.83983	6.85997		6.3087	6.5624			5.62732	5.47379		7.77241	7.72451		6.41481	6.46695		7.76434	7.57932												5.40837		5.70805			4.58466		4.85997			5.96371	3.56255
	6.71946	6.62921		6.64818	6.81263		5.47606	5.63198		6.73118	6.606			4.96671	5.26379		7.07842	7.04013		6.31107	6.3733		7.02126	7.29333												5.37034		5.74953			4.78921		5.27724			6.1532	4.75007
	7.04013	7.05365		7.16852	7.37339		5.53263	5.82629		6.96532	7.13843			5.67101	5.54689		7.17233	6.87295		6.63836	6.43363		6.86864	7.57145												4.52074		4.95815			4.52607		5.20614			6.07714	4.44989
	7.24897	7.3036		6.55674	6.63938		5.37643	5.46695		6.2681	6.19101			3.59813	3.1375		7.62007	7.67455		6.36387	6.39077		4.96301	5.32661												4.85474		4.51254			3.83542		4.98482			5.7662	4.28873
	7.02956	6.95571		6.69181	6.71809		5.20163	5.17752		6.17213	6.39352			3.81967	3.93357		7.50993	7.63706		6.1299	5.98162		8.50997	8.43475												5.75101		5.77043			4.67638		5.2636			4.90569	3.22805
	7.0864	7.33145		6.91862	7.1642		4.29205	4.59276		7.29866	7.14435			8.96544	8.92911		7.10035	7.29002		6.22805	6.23496		6.9578	7.06534												4.6372		5.06242			4.61648		4.94181			5.88996	5.24717
	7.16993	7.10832		6.14629	6.24375		4.05485	3.92505		6.58165	6.76818			8.21237	8.05121		6.98265	6.80697		5.74846	5.96993		5.21917	5.87995												5.41075		5.50875			4.24451		5.1916			4.849	4.75409
	5.73904	6.19673		7.03936	7.0581		4.05485	3.92505		6.853	6.80607			8.06253	7.76228		6.63212	7.04734		5.43962	5.47508		6.06695	5.9905												4.9514		4.65535			5.33735		4.99729			5.65935	4.54967
	4.71315	4.81813		7.04898	7.19456		6.33485	6.31343		6.97166	6.9279			8.07339	8.02065		5.59574	5.91265		5.69432	5.53916		7.28512	7.55559												3.81198		4.12474			4.48382		5.29957			5.43713	5.28096
	4.54659	4.84398		7.23314	7.30542		6.45681	6.55873		6.8392	6.94837			7.89536	7.88319		6.57698	6.58871		4.37226	4.99322		8.19402	8.08762												5.43313		5.57122			4.7137		5.39318			5.98242	4.3427
	3.83895	4.24641		6.93428	6.91946		6.39712	6.71411		6.41498	6.41329			7.83605	7.84881		7.09592	7.01848		5.42324	5.45878		7.75509	7.76015												5.61853		5.68047			4.94696		5.15644			5.99661	3.94298
	3.93168	3.79181		5.99526	6.15401		6.73917	6.57228		6.92671	7.18517			7.82648	7.68972		6.49346	6.78149		4.83794	5.49153		7.72048	7.89257												5.98993		5.70598			4.01167		4.73118			5.55351	3.9782
	3.57531	3.84398		5.59664	6.18448		5.93381	6.2384		5.92006	5.58856			7.62374	7.65033		5.91504	6.06156		5.0027	4.92267		8.8204	8.91301												4.68454		4.85599			3.83542		4.52857			5.65206	3.68426
	3.39094	3.62176		5.19022	5.77952		7.09908	7.16852		6.91361	6.79857			7.44311	7.44725		6.34731	6.30797		5.20906	4.47508		6.09677	5.78764												5.00966		5.41261			4.59902		4.88264			5.779	3.70984
	2.51602	3.20633		4.94439	4.34625		6.86938	6.78018		6.86666	6.90713			7.31651	7.25946		5.41177	5.53885		4.10936	4.57046		4.65191	4.9905												3.82018		4.15664			2.08406		4.19377			5.59051	4.07039
	7.13124	7.09212		5.6097	5.43396		6.60481	6.85997		6.41498	6.47102			7.25106	7.16491		6.24108	6.34323		3.06695	2.33628		7.06199	7.41287												5.40276		5.44062			4.77716		5.02192			5.67962	4.11437
	6.98687	6.97934		3.1375	3.88264		6.26959	6.53107		6.33842	6.29039			7.30268	7.16027		5.80219	5.69293		3.43962	2.82375		8.09677	8.037												4.34518		4.55643			5.54674		5.73836			5.86802	4.0045
	7.52027	7.46728		4.10098	3.77926		6.75515	7.11842		5.26791	5.1206			7.13679	7.03859		6.02901	5.47671		6.81928	6.86121		8.18249	8.6008												5.40088		5.30652			4.91552		5.04549			5.23113	4.13873
	7.14098	7.24631		2.90304	2.83188		6.45681	6.49586		4.72356	4.16752			7.18765	6.97097		5.31034	5.81532		7.51538	7.61567		6.85711	7.15249												4.48864		4.89724			4.68454		5.04614			5.39008	4.37955
	7.15553	7.03683		7.06803	7.0581		6.1177	6.31343		4.30889	3.60644			6.91361	6.67666		5.49346	5.49761		7.7939	7.63778		6.66534	7.66334												3.90111		4.73931			5.22458		5.26866			5.93487	4.60733
	6.17951	6.09212		6.59664	6.49233		5.51412	5.75649		4.38681	4.21335			6.62	6.47379		5.41177	5.41143		7.29756	7.04363		5.74255	5.24945												5.03892		5.3512			3.78136		5.23688			5.44609	4.12019
	7.12143	7.30825		7.01011	7.30542		5.15421	5.43763		3.59813	3.85798			6.57486	6.49617		4.1177	4.19613		7.39378	7.26838		6.63851	6.22959												5.31777		5.19869			5.00854		5.66931			5.68004	4.12019
	6.45516	6.52058		6.36999	6.46761		6.1177	6.2555		6.43346	6.48043			6.52042	6.3067		7.35826	7.51325		6.5575	6.30122		7.9222	7.79779												4.66562		4.86617			3.80478		5.12598			5.43962	2.9644
	7.39917	7.34518		7.04898	7.14883		5.02857	4.94626		7.11603	7.23045			6.23189	6.44344		7.00135	6.72		6.62395	6.57803		8.41477	8.5675												5.89263		5.57577			4.488		5.4363			5.95989	5.11082
	6.2891	6.28466		6.63546	6.67567		3.89142	3.69599		7.07543	7.17941			6.45566	6.38871		8.02447	7.93599		5.69432	5.92267		6.86282	6.87344												5.59649		5.38249			1.05658		3.94813			4.99186	4.34305
	6.44725	6.42911		6.83769	6.96128		4.10518	4.22959		6.76818	6.64832			6.48027	6.65033		7.65306	7.80697		6.29297	6.3644		8.38491	8.54755												5.70667		5.74295			4.2502		5.12391			5.67652	3.4489
	6.28021	6.3856		7.01502	7.20457		3.24793	3.69599		7.23151	7.10852			6.142	6.06867		7.2211	7.33744		6.21859	6.21548		5.81583	5.6744												5.53621		5.57183			5.0148		5.21568			6.12309	5.64904
	5.92029	6.10287		6.01502	5.93145		6.54195	6.45236		6.91361	6.76818			6.16249	5.96555		7.15573	7.06156		6.0354	6.12433		7.34003	6.69627												5.50367		5.72274			4.74201		5.08172			5.51017	3.90785
	5.23534	5.32229		6.91862	6.93758		6.44692	6.55182		6.76818	7.05289			6.24146	6.32337		7.20906	7.34908		6.04614	5.68818		7.58706	7.90833												4.08958		3.95652			4.27165		3.98778			5.31524	3.67638
	5.27128	5.14527		6.80967	6.96717		6.63967	6.30524		7.00293	6.93475			5.81992	5.95489		7.24098	7.33163		6.04614	5.91049		4.06695	4.01346												4.99345		5.59335			5.35315		5.36457			4.96625	3.65076
	4.73877	4.81813		6.86518	7.13319		6.26959	6.01748		7.15563	7.07168			5.62732	5.45878		5.02901	5.24717		5.6094	5.91049		5.95233	5.71781												4.47638		4.13258			4.05702		4.66221			5.71631	1.9222
	4.2891	5.08108		6.72219	6.732		6.08023	6.37678		6.65449	6.71356			5.45549	5.34837		7.08279	6.88899		5.96878	6.11374		6.89712	7.01391												5.44162		5.74994			3.87234		4.13093			5.53776	3.74953
	4.39094	4.28466		7.1373	7.01903		5.94767	6.10434		7.00293	6.99503			4.91982	5.36457		6.88521	6.94369		5.80038	5.7021		7.93328	7.99633												4.01123		4.58886			4.83137		5.12908			4.47184	1.53356
	3.93168	4.5601		6.80967	7.12794		6.86208	6.75649		6.53962	6.85748			5.38785	5.24641		6.36194	6.52873		5.99141	5.52356		8.18943	8.02547												4.81455		4.98778			5.07017		5.31452			5.92884	3.91504
	4.42358	4.0365		6.79831	6.81263		6.29168	6.32139		6.5051	6.47102			4.40531	5.28096		6.74766	6.79857		5.08874	5.3194		6.60452	6.61427												5.749		5.66178			4.05745		4.88777			4.54164	2.43829
	2.63227	3.20633		4.96486	5.36457		6.39712	6.68313		6.7237	6.53559			3.10098	3.41278		6.35456	6.06156		5.20906	5.52356		7.44783	7.26425												4.91791		5.50128			4.49313		5.22901			5.66391	5.08598
	3.39094	3.35896		5.02459	5.45088		6.69028	6.78018		6.55658	6.78346			8.46389	8.43379		6.29517	6.52873		2.88753	3.65992		7.46312	7.43037												5.69446		5.8431			4.14486		3.92647			6.03309	4.45418
	5.95396	6.01413		6.1373	5.87012		6.83226	6.5656		6.67016	6.65664			6.71315	6.74052		6.10894	6.28392		3.37295	3.40871		8.30647	8.50263												5.0492		5.1815			4.58165		5.31397			4.77926	5.14853
	7.14588	7.3222		5.57016	5.91958		6.85462	6.63851		5.75355	5.91409			7.47216	7.71857		5.82324	5.34341		7.28392	7.53146		6.67186	7.70715												5.29112		5.41515			4.55857		5.27984			5.92041	4.4353
	6.94837	6.65893		5.59664	5.89506		6.00225	6.2555		6.16108	6.30104			7.83289	7.86895		4.85449	4.8485		7.16993	7.3733		6.17313	6.31705												4.64299		5.2485			3.10852		4.60377			5.71218	4.00495
	7.37869	7.54458		5.24146	5.79286		6.94778	6.6768		6.39609	6.48043			7.40071	7.57183		5.08279	5.14405		8.2885	8.22275		7.56948	7.27891												4.93758		5.38076			4.64241		5.28559			5.58451	3.21568
	7.46687	7.4031		5.47346	5.13299		6.40718	6.32139		5.63052	5.55336			7.38776	7.28965		3.31034	3.47638		7.87498	7.65234		7.63183	8.15775												5.42576		5.48107			4.70127		5.30451			4.95	3.21568
	7.4746	7.37669		3.85997	4.27277		6.73118	6.60585		5.8802	6.10852			7.24631	7.33172		7.47346	7.9244		6.97453	6.63778		7.14975	7.19928												5.38647		5.45434			4.64241		5.0607			5.05007	3.83441
	6.84449	6.94369		3.27501	3.88264		5.98868	6.07596		5.51381	5.73715			6.6565	7.12247		7.8902	7.97034		7.02459	7.02137		7.96047	8.13653												4.79442		4.93263			4.62527		4.76315			5.21296	3.16993
	6.85037	6.57592		3.72247	3.60999		6.08023	6.30524		5.36772	5.1206			7.18259	7.51814		6.91013	6.4872		7.40642	7.34669		6.97923	6.84109												3.80116		4.916			4.47897		4.98025			4.61559	3.20477
	7.41937	7.36772		3.40054	3.88264		5.90545	5.80349		4.72356	4.38336			6.64198	6.51822		7.49017	7.58879		6.82566	6.5627		7.46312	8.09038												5.14303		5.54086			3.81865		3.66278			5.15866	2.774
	6.0813	6.05918		5.02459	5.53232		4.20163	3.96717		4.72356	4.96855			5.88313	6.14629		7.60177	7.6512		7.05691	6.96993		8.63517	8.53543												5.29076		5.34323			5.40718		5.54643			3.89772	1.70929
	5.99774	6.07017		6.63546	6.43413		3.77083	3.42223		6.74618	7.04023			6.76752	6.80168		5.65592	4.8485		7.15005	6.69516		7.32751	7.36807												4.40565		4.65363			5.13525		5.39369			5.7703	3.48864
	7.02436	6.95571		6.804	7.19456		6.96151	6.92505		6.81826	6.59738			6.87689	6.9222		5.53263	5.97407		6.35526	6.32859		7.64861	7.11499												4.87652		5.10224			2.43829		4.97016			5.89845	3.97177
	4.78973	4.86987		6.34678	6.81263		6.25852	6.2384		7.09877	7.25805			5.69933	5.65707		6.27221	6.50811		6.54998	6.62308		5.79181	5.61442												5.13791		5.59872			4.82807		5.38319			6.06188	4.88631
	5.88582	6.17632		6.2666	6.63198		6.77083	6.94615		6.81826	6.87897			7.02392	6.91672		6.31777	6.29609		6.63836	6.58556		5.79181	5.82782												5.63996		5.49522			4.29462		5.03276			5.824	4.49793
	5.69988	6.04811		6.57682	6.85761		6.75515	6.75047		7.06953	7.02746			6.87689	7.108		6.45992	6.51838		6.58752	6.67398		6.14507	6.27891												5.55275		5.70805			4.97728		5.17672			5.58301	4.71727
	5.88582	5.77821		6.34678	6.61706		6.30268	6.50287		7.09297	7.21364			6.47216	6.60303		6.20906	6.52873		6.30214	6.57031		8.72999	8.90521												4.6372		4.94134			0.495695		3.76182			5.47281	3.62527
	5.56102	5.51254		6.65449	6.97304		6.73917	6.63198		6.95257	7.09635			6.59768	6.52544		5.65592	5.43363		6.25626	6.24451		8.03661	7.51916												5.11915		5.61824			3.68426		4.62673			5.8525	4.72137
	5.54628	5.46303		6.83213	7.01903		7.05463	7.05192		6.45171	6.42307			6.56727	6.70266		5.66789	5.27165		6.32894	6.3644		7.47452	8.07927												4.39609		4.88679			3.14486		4.32697			4.8802	2.24945
	4.88557	4.89482		6.92386	6.90123		6.64818	6.6768		6.06953	6.03386			6.62	6.51822		5.43962	5.55919		5.488	5.86121		6.97396	7.11499												5.28891		5.16108			4.25588		4.95187			5.09128	5.47411
	4.71315	4.46336		6.85972	7.20955		6.9197	7.00753		7.00293	7.01458			6.57486	6.28965		5.32517	4.81558		5.18943	5.45878		7.40888	7.30287												4.75248		5.40224			3.98459		5.30177			5.08916	3.04439
	3.83895	3.73769		7.1641	7.22439		6.04177	6.08555		6.60644	6.82833			6.21237	6.34003		4.74739	4.24717		4.6241	4.82324		8.48018	8.56156												4.35473		4.55121			4.8535		4.8339			5.59305	4.08279
	3.57531	3.99095		6.15522	6.23419		6.76301	7.03232		6.3482	6.25814			5.88313	6.24641		4.85449	4.51854		4.70819	5.03826		8.59753	8.63147												4.44626		5.24355			3.97774		4.63517			5.4138	3.50779
	7.04527	7.27044		6.76951	6.63198		6.49522	6.70791		6.8802	6.85025			5.29793	6.03848		3.76977	3.38957		5.22805	5.24451		4.89724	4.51916												4.45187		5.58075			4.80839		5.19397			6.06544	5.61603
	7.05572	7.21169		6.47346	6.79286		6.15421	6.34536		6.28854	6.46156			3.33485	3.8885		4.15137	3.71149		4.40667	4.63052		6.9578	6.81455												4.39746		4.79442			4.20438		4.30816			4.71287	4.92244
	7.33244	7.10287		5.59664	6.5245		5.70681	5.5656		5.22612	4.88606			3.18269	3.47379		3.04789	3.55949		3.50335	4.18587		7.36466	6.94848												4.37295		4.96671			4.90472		4.79883			5.83302	4.52607
	7.27585	7.07575		4.43029	4.69711		6.22458	6.53107		5.36772	5.51759			8.10014	8.05875		8.19086	8.22834		4.30232	4.47508		8.16154	8.0821												4.53294		4.94134			5.09255		5.31651			5.8586	4.89772
	6.57546	6.56041		4.02503	4.41684		6.42727	6.60585		5.86666	5.91409			7.83289	7.9414		7.3906	7.15066		3.68032	4.01614		5.97384	6.29811												4.01881		3.91695			4.65507		5			5.31651	2.65878
	7.23074	7.34518		4.02503	4.15381		6.54195	6.5656		4.56499	5.09635			7.6851	7.80768		7.75322	7.89694		7.82566	7.77393		6.09677	6.38163												5.02303		4.89118			5.1014		4.98687			5.84612	4.7926
	7.39917	7.5643		3.85997	3.19535		6.17812	6.30524		3.99639	4.12019			7.52842	7.47752		7.28753	7.48712		6.83188	6.95826		7.45549	7.88941												4.57289		5.27687			5.18031		5.25323			5.79546	5.50271
	7.19367	7.25597		3.9855	3.88264		6.31343	6.40752		4.72356	4.57107			7.71315	7.76838		7.43954	7.58879		7.74504	7.59313		7.81295	8.12309												4.95		5.22381			4.33199		5.1152			5.98561	4.59902
	7.49761	7.52466		3.27501	3.27202		5.53263	5.22997		4.83946	3.96809			7.15228	7.15086		7.78326	7.56407		7.14006	7.17562		5.99503	5.34518												5.17033		5.70002			4.34837		5.08619			5.58241	4.97797
	7.45121	7.68783		7.15967	7.29149		5.58706	5.89288		2.45943	3.73769			7.75081	7.38862		7.79409	7.67455		6.76805	6.75716		7.99774	8.28128												4.07211		5.1809			4.97453		5.26209			5.56423	2.51602
	7.41937	7.38552		5.25814	6.09085		5.91982	5.91433		2.94673	3.60644			7.60888	7.76534		7.46336	7.69293		6.78751	6.70929		6.89712	7.23467												4.97659		4.1815			4.34873		4.87578			5.67285	3.09508
	6.93723	6.85062		6.91862	7.08534		5.02857	4.98732		6.49633	6.80607			7.39643	7.37669		7.14731	6.90485		6.24698	6.28244		8.51546	8.65589												5.50462		5.67638			2.13258		5.4187			5.99447	4.69655
	7.30661	7.26566		5.91337	6.38215		4.63981	4.67073		6.54813	6.5624			7.66732	7.79572		5.87504	6.13052		6.31107	6.39951		7.36466	7.38163												5.66917		5.32229			5.07039		5.2267			5.52309	3.62585
	7.24897	7.15573		7.07275	7.2341		4.56925	4.88215		6.8392	6.98846			7.55574	7.57531		7.57387	7.39472		6.46401	6.30122		6.01614	5.95443												5.6017		5.72438			4.54905		5.17313			5.82845	3.46989
	7.36203	7.25597		6.95489	7.29609		4.10518	4.15947		6.46074	6.90713			7.06253	7.13679		7.33262	7.29002		6.63125	6.39077		7.43237	7.50263												4.38681		5.18448			4.65019		4.85922			5.46434	3.70155
	7.00843	6.83124		6.1641	6.65406		4.0018	4.15947		6.92671	7.09635			7.19761	7.04865		7.36554	7.31397		6.37243	6.20555		7.76746	7.31234												4.50621		4.71507			3.87234		4.95884			5.95919	4.07039
	7.30661	7.15056		6.14629	6.53247		3.4957	4.32912		7.32364	7.36851			6.96694	7.00259		7.47679	7.32571		6.1299	5.95815		6.69153	7.69995												4.97499		4.96671			4.34802		4.2211			5.65249	4.70127
	6.92588	7.00259		6.64818	6.89506		3.33485	3.74416		7.04571	7.24155			6.66377	6.80168		6.93475	6.62746		6.02459	5.63052		7.57304	7.4818												5.61912		5.55044			4.62936		5.15927			5.14078	2.47768
	6.82642	6.81813		5.97522	6.35562		3.56925	3.22959		6.58165	6.82833			6.55964	6.7343		6.85972	6.9965		5.95745	5.74362		4.87431	5.22959												5.20242		5.37434			4.37921		4.24108			5.66661	4.98117
	6.15076	6.18666		4.94439	5.0018		3.4957	3.08576		7.09877	7.20232			6.82005	6.50351		6.75876	6.64645		5.53481	5.44195		7.98191	7.80452												5.06846		5.19318			4.28318		4.67101			5.67384	3.56194
	6.02967	6.35878		6.40786	6.35562		6.91265	6.94087		7.02148	6.88606			6.50462	6.14629		6.50668	7.07564		5.30195	5.14486		7.22352	7.3497												5.25607		5.47102			3.14486		3.67299			5.0321	4.63372
	5.43929	5.47962		6.94462	7.27733		6.99548	6.85437		6.73863	6.57122			6.59006	6.67666		6.58331	6.45516		4.37226	3.71589		6.94696	6.6372												3.63807		4.68566			5.00809		5.2317			5.72083	4.15664
	5.6865	5.35861		6.48059	6.43413		6.50478	6.61897		5.22612	5.60585			6.40497	6.38871		6.43263	6.47654		4.76129	4.63052		7.15916	7.96359												5.58901		5.47768			3.58075		5.25323			5.52341	3.15704
	5.17951	5.05918		6.84323	6.96717		6.99548	6.97717		6.92671	7.11458			6.07874	6.02835		6.0917	6.10329		7.31107	7.30579		6.98982	6.52732												3.76235		3.64443			4.19849		4.95327			5.82807	5.41481
	4.39094	5.05918		6.01502	6.53247		6.54195	6.7385		6.81121	6.72151			5.94345	6.26379		5.79129	6.20926		7.41895	7.32859		7.70764	7.87989												5.70708		5.52998			4.82706		5.22516			5.84812	4.91145
	4.51665	4.35896		6.40786	6.60214		6.50478	6.59917		6.45171	6.43279			4.91982	5.47379		5.98277	6.14405		6.77452	6.75047		7.62498	7.96359												4.54164		5.16189			5.09866		5.24603			5.59842	4.99797
	3.0197	3.73769		5.6097	6.17433		6.58721	6.57228		6.0813	6.07168			5.12102	5.48864		6.14323	5.61794		6.8505	6.91061		7.00034	7.20438												4.7939		5.05528			4.05702		5.14588			6.15279	5.8387
	3.93168	3.20633		5.42995	5.66846		6.86208	6.97717		6.61456	6.7451			5.61265	5.81967		5.74766	5.98914		6.77452	6.78398		4.10685	3.06005												5.6642		5.46761			3.9644		4.69599			5.47881	4.33271
	2.83794	3.12433		5.41515	5.62469		6.96844	6.79766		6.47865	6.80607			5.74066	5.63023		5.48027	5.47671		6.60214	6.67398		8.68499	8.70356												4.76474		5.18448			4.77004		5.20183			5.38888	4.68538
	3.32337	2.03562		5.38509	5.50048		6.51412	6.33753		6.53962	6.08406			3.10098	3.53232		5.18468	4.67469		6.65263	6.69516		6.804	6.4261												4.93805		5.52998			4.01837		5.18646			4.98185	4.26754
	7.29793	7.26566		5.4002	5.09085		6.44692	6.87098		5.8392	5.96855			7.142	6.95489		4.50653	3.78136		6.66661	6.75047		7.80697	7.51507												3.77083		4.23419			5.16932		5.30542			4.85972	4.7252
	6.69975	6.93168		5.00495	5.02459		6.54195	6.78594		5.53107	5.46172			7.30734	7.55773		7.70259	7.68832		6.33771	6.30122		7.43237	7.24954												5.38146		5.64285			4.82706		5.45269			5.75128	4.35332
	6.89736	6.91946		2.9855	3.72465		6.26959	6.10434		5.63052	5.79857			7.72697	8.04363		7.32894	7.35491		6.59485	6.24451		8.21223	8.41066												5.6642		5.73958			4.56316		4.75409			5.30177	3.70984
	6.80193	6.83769		3.51602	3.1127		6.50478	6.65778		4.30889	4.30086			7.85506	7.96295		7.25276	7.37208		5.89893	5.98162		6.45171	5.774												5.66007		5.54257			5.07916		5.33539			5.89845	5.03782
	7.18428	7.20672		3.85997	3.41684		6.72301	6.57909		4.13914	4.4614			7.22217	7.26819		7.17233	7.51325		5.99141	6.11374		5.34021	5.48607												4.60526		4.62585			4.83061		5.13031			4.97705	3.19219
	6.25342	6.19673		6.82094	7.00764		6.94075	6.90905		4.69321	4.4614			7.24631	7.28114		5.78057	5.78136		5.78738	5.89845		5.58346	5.30779												4.57984		5.47362			3.89385		4.36702			5.21412	3.49761
	6.89736	6.68061		7.06329	7.0691		5.77083	6.02746		7.15005	7.20232			6.96694	7.16027		7.12184	7.17702		5.1297	5.3194		8.35036	8.31474												5.07253		5.32373			4.62994		4.70846			5.81109	4.14486
	6.78333	6.88228		6.34678	6.63198		5.22458	5.32948		6.43346	6.68131			6.8953	7.13196		6.89518	7.34908		5.18943	4.87381		5.81583	6.52732												5.96313		5.47102			5.2502		5.06738			4.65392	3.94392
	7.4154	7.54458		7.24574	7.26303		6.00225	5.97705		6.57334	6.72151			7.25106	6.92778		7.17233	6.90485		4.56499	3.82273		5.86295	6.03694												5.8125		5.66917			4.64703		4.95606			5.90087	2.78973
	6.67976	6.79168		5.88142	6.02459		5.24717	5.15947		6.74618	6.68944			7.04056	7.27249		6.38353	6.29609		4.26529	4.14486		8.20085	8.23213												5.35843		5.67115			4.05094		4.26941			5.6414	4.59425
	7.17951	7.048		6.59664	6.72506		5.72301	5.88191		7.09877	7.15613			7.19259	7.06372		6.70252	6.8485		4.76129	3.87381		7.02126	6.64472												5.48253		5.60259			4.36912		5.18031			5.52278	4.70155
	7.45516	7.37217		5.66078	5.84474		4.80168	5.40735		6.74618	6.69752			6.97842	7.0129		6.64414	6.51838		7.58376	7.31949		6.65864	6.31705												5.39712		5.63125			3.84197		5.01926			3.67864	0.835924
	6.89736	7.09751		5.27463	6.44245		5.29168	4.83744		6.04571	6.09635			7.07874	7.11759		6.539	6.52873		7.54241	7.53535		7.46312	7.58323												5.81224		5.57425			4.21023		4.12846			5.15583	5.72137
	7.43146	7.49625		5.99526	5.97888		4.89093	4.15947		6.81121	6.71356			6.8953	6.97625		6.48688	6.55903		7.32445	7.22516		4.96301	5.53543												4.87357		5.40514			3.9982		5.00428			6.10852	5.15421
	7.66626	7.64046		5.52951	5.39985		3.70708	3.88166		6.78267	6.68944			6.80064	6.58225		6.19298	5.81532		7.47598	7.17562		7.6453	7.62578												5.43363		5.51806			4.32085		4.58195			5.25267	3.31542
	7.34518	7.36326		5.17273	4.66846		6.20144	6.15947		6.29866	6.67313			6.91361	7.03342		5.92505	5.97407		7.35085	7.28253		6.25456	5.62965												5.53091		5.36212			4.58916		4.32697			5.48107	3.42089
	7.13124	6.99684		3.94486	4.6094		6.80954	6.87652		5.82528	5.75275			6.64933	6.57531		5.54535	4.78136		7.04625	7.01569		7.84543	7.78764												4.12887		3.90304			5.08895		5.17213			5.47816	3.53481
	7.23074	7.1815		4.40054	4.54844		6.0676	6.36124		5.67807	5.67299			6.92552	6.74685		5.8339	6.13052		7.21374	7.10852		6.61132	7.26913												5.08916		4.82349			4.59872		5.22843			4.70515	4.3427
	7.16521	7.13484		4.43029	4.06867		6.54195	6.4814		5.49633	5.27984			6.90147	6.74685		6.03826	5.88093		7.00809	7.06016		6.74255	7.41287												5.63662		5.55903			5.16852		5.25927			5.46614	4.95396
	6.17951	6.0813		3.40054	3.27202		6.69028	6.55873		4.83946	5.04658			6.142	6.33181		5.62	5.51854		6.84436	6.75047		6.62498	5.70349												4.74308		4.75676			3.97085		4.68229			5.70002	3.85
	6.6595	6.77834		6.36999	6.55612		5.77083	5.8711		4.30889	3.85798			6.52042	6.47379		5.02901	4.19613		6.69432	6.5932		5.10643	3.86691												5.76765		5.57092			4.64645		5.18646			5.73186	4.18626
	6.50144	6.54458		6.283	7.0581		6.70681	6.85437		4.46074	4.30086			6.31651	6.48123		5.08279	4.74685		6.54998	6.40803		6.83378	6.83453												5.03738		5.20301			5.21897		5.07788			4.84071	4.64212
	6.21704	6.14527		6.804	6.93758		6.54195	6.59246		4.22651	3.79909			6.11082	6.32337		4.04701	4.29572		6.72833	6.54705		8.17088	8.10135												3.84248		4.15097			4.61648		4.53419			6.06037	5.18666
	6.51649	6.3766		6.64184	6.87012		5.72301	5.84875		4.04527	3.73769			6.17253	6.04876		3.1177	3.63691		6.37243	6.28244		5.87431	5.6744												5.12039		5.14751			4.26716		4.46205			5.97223	5.13873
	5.60407	6.16611		6.5157	6.54828		6.72301	6.832		4.26828	3.30159			5.42223	5.96555		7.81807	7.82788		6.46401	6.35562		8.2937	8.22713												4.3512		5.05028			4.33735		5.28318			4.81481	4.31615
	5.32373	5.49633		6.80967	7.00191		6.73917	6.63198		3.72356	3.67356			4.99005	5.31506		6.95408	6.97407		6.45582	6.70929		5.1823	4.78764												5.64573		5.50827			5.21548		5.08172			5.12039	4.96093
	4.42358	4.46336		5.96509	6.57153		6.51412	6.39215		6.89373	6.98185			4.1416	4.13668		6.26435	6.46597		6.54241	6.45039		7.01078	7.20945												5.20984		4.972			4.2211		3.7845			5.87197	4.81992
	3.39094	3.20633		6.69794	7.04701		5.63952	6.00764		6.8392	6.76062			4.26078	4.64386		6.38353	6.80697		6.32894	6.45039		6.76739	6.34518												4.23802		4.63662			3.28466		4.6946			5.75221	5.2778
	3.39094	3.4957		6.7926	6.75942		6.57818	6.18626		6.79701	6.95513			3.18269	3.79597		6.62015	6.67455		6.38957	6.01569		4.54102	3.76022												4.95699		5.34341			3.34837		4.3302			5.27482	3.8495
	6.94275	6.97934		6.04418	6.35562		6.87664	6.8874		6.39609	6.42307			3.47249	3.93357		6.54551	5.63691		5.98025	5.79701		6.89142	6.78764												4.08236		4.19338			4.61206		4.89821			5.88118	4.10769
	7.31098	7.25115		6.05376	5.90737		6.49522	6.48864		6.84612	7.09022			8.26064	8.41823		6.62015	6.46597		6.0354	5.89845		5.23688	4.14731												4.7939		5.26021			4.54874		5.15157			5.93617	5.70335
	7.18428	7.08119		6.10077	6.57924		6.45681	6.31343		6.95896	6.85025			7.678	7.79273		6.08279	6.19653		5.88704	5.7021		9.20315	9.15773												5.50064		5.4793			4.72547		5.03738			5.77347	3.70874
	7.23074	7.13484		6.75195	6.97304		6.15421	6.32948		6.29866	6.54458			7.43896	7.40455		6.25663	5.79857		5.6241	5.64501		9.07452	9.16169												4.6605		4.82171			4.18031		4.91289			5.04789	3.28392
	7.30223	7.34518		6.2666	6.25342		5.89118	5.83769		6.81826	7.01458			7.84875	7.78666		5.74766	5.81532		5.54998	5.93452		7.04177	6.74618												3.96347		4.13134			4.00495		5.21607			5.57122	5.0955
	5.82629	5.83112		6.72819	6.95536		5.45681	5.63198		6.64659	6.57999			7.27947	7.33172		6.23304	5.897		5.66676	5.3733		4.8515	4.67469												4.80658		5.49697			3.70266		5.19849			5.17473	4.38922
	6.66633	6.75101		6.67327	6.91946		5.47606	5.95652		6.73118	6.72151			7.52442	6.69613		5.78057	5.81532		5.35509	5.6008		6.20085	6.51916												4.77109		5.5944			4.27314		4.32805			5.32319	3.75702
	6.61102	6.6879		5.33878	6.31922		5.10518	5.31325		6.46972	6.41329			7.24155	6.97625		4.8748	5.06134		5.1297	5.08194		7.92499	8.04838												4.3844		5.08661			3.90014		4.99729			4.30012	3.9644
	6.16993	6.18666		6.05376	6.08002		5.84725	5.92505		6.58165	6.69752			7.00708	7.15563		5.13463	5.0036		5.488	5.42526		8.77821	8.96659												5.30415		5.35755			3.67694		3.92742			5.63749	4.11977
	5.96509	5.86962		6.15522	6.30086		5.75515	5.43763		4.56499	4.76818			7.05159	7.09824		4.31034	4.51854		3.98003	4.14486		7.93876	7.43471												5.13093		5.30433			4.07682		4.70515			5.87738	4.46009
	5.1014	5.05918		5.6097	6.42559		6.17812	6.61897		6.13873	6.04658			6.74066	6.93322		4.50653	4.91265		3.30159	4.14486		4.91934	4.14731												5.38198		5.59171			4.16872		5.0468			4.96162	4.65535
	5.25361	5.12433		5.55674	5.81916		6.65664	6.5656		6.11603	5.9279			6.49649	6.53993		4.36947	4.24717		4.30232	4.18587		7.64861	7.81461												5.1633		5.57803			4.58526		5.00045			5.66832	4.53045
	4.65935	4.81813		5.58346	5.66846		6.61368	6.76248		5.8936	5.6565			6.59768	6.63023		3.85499	4.43363		3.93452	4.01614		5.4363	6.87344												4.43296		4.76368			5.08002		5.21043			6.06307	4.31651
	5.17951	4.76447		4.81558	5.02459		6.73118	6.6768		5.49633	5.34305			5.18269	5.13668		3.72574	3.47638		8.79714	8.84386		6.79792	6.72506												4.75409		4.55029			3.89385		3.88264			5.13031	4.02414
	4.78973	4.5601		5.24146	5.6097		5.94767	6.28059		5.56499	5.67299			6.26059	6.36457		6.51964	6.78999		7.62037	7.54713		4.62527	4.30743												4.90111		5.06544			3.81198		4.15906			5.79103	4.67243
	4.93168	4.73715		5.13709	5.17433		6.63096	6.65134		5.67807	5.72137			6.18269	6.19259		7.40829	7.22834		7.66661	7.60444		7.17323	7.01391												4.28133		4.28429			4.85		5.04045			5.43146	4.36912
	4.63227	4.20711		4.83794	5.13299		5.43729	5.42257		6.19397	5.6893			6.01279	6.1177		7.4292	7.24089		7.36816	7.44617		8.21902	8.32647												5.32247		5.34234			4.87578		5.02879			5.8824	5.50255
	3.25399	2.62293		4.57046	4.88264		6.60481	6.65778		5.30889	5.27984			5.56742	5.68313		7.02447	6.98162		6.80038	7.02691		8.7268	8.85898												6.06921		5.68047			4.2502		4.78241			5.84071	4.77768
	6.86827	6.92552		4.5435	4.77979		5.55121	5.4957		6.69335	6.50827			5.58256	5.85449		7.13894	7.19643		7.21859	6.75047		8.12593	7.52732												4.91121		5.06415			5.32948		5.35597			5.04045	4.33163
	7.1984	7.25597		4.62293	4.85748		5.94767	6.11374		7.15563	7.16199			5.01257	5.65707		6.93958	6.96659		6.51159	6.39951		8.3524	8.2396												4.0635		4.29499			4.03826		5.08108			5.08491	3.79701
	6.90881	7.14006		4.72247	4.80581		5.77083	5.73254		6.99673	7.19091			3.53605	4.38059		6.93958	6.94369		6.96313	6.87369		7.1917	7.35887												5.51065		5.50176			4.67214		5.19279			4.82018	4.44493
	6.79572	6.74416		4.59694	4.69711		6.04177	6.12309		6.9397	6.89312			4.82018	4.58916		6.76964	6.8485		6.92849	6.48333		6.92505	6.94848												4.97568		5.28688			4.65907		5.19731			6.11218	5.36632
	7.2077	7.05365		3.85997	3.97911		5.81711	5.59246		7.30369	7.41337			5.07895	5.07852		6.56453	6.72901		6.38094	6.54705		7.38896	7.24954												4.67582		4.74604			4.70072		4.90183			5.53356	4.58496
	7.14098	7.24631		3.94486	3.19535		5.49538	5.36107		6.78986	6.55351			4.53605	3.97636		6.73091	6.84034		5.96878	6.53931		8.07452	7.55559												4.37295		5.37417			4.33771		5.08364			5.77676	4.01167
	6.61102	6.69502		2.81558	3.60999		4.97545	5.08534		7.38198	7.37356			3.91934	3.64386		6.84423	6.24717		6.7148	6.67398		7.7012	6.94848												4.78188		5.18031			3.81147		4.81967			4.32337	4.51665
	6.91456	7.00832		7.09149	7.25352		4.77083	4.53792		7.08714	7.05918			2.92029	3.28096		6.43946	6.44444		6.70805	6.48333		7.38491	7.19417												5.04002		5.0148			5.16912		4.85474			4.68734	4.38922
	6.96498	6.95571		6.37764	6.71122		4.05485	4.67073		6.73863	6.71356			4.62761	3.69599		6.20906	6.35491		6.63836	6.62308		3.94111	4.41752												5.64587		5.74806			4.01167		4.34767			5.87664	5.17473
	7.46687	7.37669		7.07746	7.16932		4.15381	4.08576		6.86666	6.67313			5.42223	5.64357		5.98277	6.13052		5.8627	5.45878		7.80697	8.07093												4.21568		4.11603			4.62527		5.07446			5.51286	4.81634
	7.17473	7.20173		7.37374	7.66853		3.77083	3.0072		6.7237	6.85025			7.17762	6.91672		6.04723	5.97407		6.24698	6.20555		5.75515	5.50271												4.6343		4.7252			3.83491		4.82502			5.45549	3.88655
	6.93723	7.17123		7.1418	7.33753		3.70708	3.74416		6.8392	6.95513			7.19259	7.27687		5.67948	5.69293		6.13996	6.31958		5.61147	5.58316												4.60259		4.97591			4.62469		4.7137			5.79662	4.02503
	7.50518	7.47143		6.7811	7.03034		6.92683	7.11374		7.12743	7.16199			7.39643	7.49617		6.21723	6.18349		5.63836	5.40803		6.07703	5.82782												5.71315		5.60866			4.64299		4.83744			5.8212	4.95699
	6.63894	6.79168		7.1641	7.09075		6.67356	6.59917		6.81121	7.13247			7.37903	7.45483		5.55827	5.65592		5.95745	5.82299		8.18943	8.02547												5.65206		5.13935			4.10852		4.93428			4.99345	3.69265
	5.94275	6.14527		5.88142	5.75248		6.41718	6.55873		6.79701	6.97522			7.35702	7.28965		4.99186	4.34341		5.6094	5.5549		6.82782	7.43904												5.36964		5.66078			4.12019		4.52763			5.75969	3.69265
	6.22612	5.76474		6.19908	6.50843		6.16611	6.35332		6.60644	6.79103			7.10014	7.31506		5.31034	5.08958		5.22805	4.99322		6.29793	6.6372												3.88606		4.64299			4.374		5.20418			5.82579	4.01212
	5.8505	5.57592		6.94977	7.03584		7.05463	6.99243		7.10455	6.92101			6.8953	6.93322		4.24869	4.14405		4.59515	5.3194		6.97396	7.28854												5.24051		5.33682			4.68032		5.01926			5.71067	1.29572
	5.1014	5.51254		6.95489	7.27733		6.64818	6.4814		6.93322	6.90014			7.08417	6.88886		4.04701	4.34341		4.59515	4.74362		6.78581	6.66704												4.32805		5.29039			4.53605		5.02525			5.09993	3.91504
	5.2891	5.42928		6.45187	6.7389		6.08023	6.31343		6.94615	6.95513			5.53636	5.68313		3.72574	3.91265		4.88704	4.18587		7.5766	7.78084												4.82731		5.28485			4.9674		5.20085			5.73485	5.18626
	4.73877	4.79181		6.9028	7.13319		6.57818	6.67044		6.49633	6.22497			6.45566	6.65707		8.0222	7.98903		3.06695	3.65992		5.67835	4.89239												4.93475		5.4065			4.95373		5.12019			6.12877	4.75382
	5.01881	4.89482		6.93946	7.05257		6.94075	7.02248		6.10455	6.33253			6.66377	6.77149		7.42223	7.53885		6.54998	6.46695		8.79795	8.40178												5.92374		5.74994			4.63401		5.16631			5.66505	4.63343
	4.54659	4.5601		6.5157	6.79286		6.77873	6.75649		5.47865	5.67299			6.48027	6.58931		7.70543	7.54898		7.0676	6.82311		5.28947	5.45187												5.2294		5.10224			5.2948		5.20242			6.00461	4.78895
	4.35755	4.28466		7.11458	7.14883		6.62234	6.80916		6.00921	5.90014			6.50462	6.74052		6.94451	7.22834		7.29756	7.36448		7.2937	6.84762												5.24127		5.38007			4.72982		4.92813			5.5359	5.72547
	3.93168	4.08151		6.9028	6.97304		6.59604	6.61235		5.11603	4.88606			6.33468	6.70901		7.22911	6.75542		7.16501	6.98732		6.90833	7.18378												4.93357		5.41701			4.0045		4.87922			5.5806	2.67582
	2.51602	3.73769		6.53636	6.32841		6.47606	6.37678		4.22651	4.30086			6.05702	6.4663		6.66192	7.21568		7.04089	6.97579		7.95507	7.79779												5.13873		5.42139			3.78084		4.28577			6.10811	4.94369
	6.51649	6.42055		5.74604	6.39968		6.69028	6.49586		3.66221	1.79909			6.23189	6.53993		5.93475	6.29609		6.64544	6.44195		6.65864	6.80787												3.44758		4.26379			3.18031		4.47897			4.90159	2.78764
	6.44725	6.3766		5.66078	5.7252		6.61368	6.92505		3.04614	3.38405			5.64212	5.86617		7.39772	7.51325		6.80038	6.69516		8.06953	7.81461												5.03122		5.15947			4.29939		4.54566			5.97281	4.98823
	7.2891	7.20672		5.25814	5.94345		6.60481	6.65134		2.83996	3.60644			6.13155	6.22863		7.10035	6.97407		6.57259	6.19574		8.34625	8.19928												5.39746		5.40276			3.70984		3.69711			5.59006	3.78188
	4.51665	4.84398		4.67356	5.23419		7.02215	6.9357		3.30889	3.30159			5.96694	6.02835		7.02447	7.13062		6.10936	6.27314		7.18249	7.03122												5.07017		5.40905			5.00158		4.90328			5.44294	3.51728
	7.31958	7.13484		5.2075	5.17433		6.78647	6.89833		3.53107	3.85798			6.10014	6.06867		6.62615	6.67455		6.38957	6.15522		7.87725	8.11499												5.47265		5.56362			4.80813		5.29536			4.09255	1.57289
	6.69975	6.59902		5.17273	5.3466		7.08023	6.87652		3.22651	3.38405			6.08958	6.00764		6.43946	6.36632		6.23745	6.01569		5.4822	5.32661												4.87406		5.06544			4.7926		5.12536			5.83188	4.94345
	7.61102	7.59141		4.30743	4.93168		6.23592	6.14139		2.72465	3.53605			6.06803	6.09824		6.57698	6.97407		5.8505	6.13463		6.12598	5.97865												4.72982		5.22959			3.33771		4.77083			4.66534	2.97728
	7.51278	7.52466		3.1375	4.69711		6.44692	6.71411		7.14445	7.20799			5.79416	5.74685		6.69683	6.80697		6.05702	6.09255		7.84254	8.09038												4.85499		5.41515			2.87873		5.09085			5.81083	4.38991
	7.37034	7.45047		4.43029	4.38198		6.57818	6.57909		6.47865	6.33253			5.74066	6.1177		6.61397	6.69293		5.92267	5.81019		8.05192	8.6744												5.31379		5.59872			4.91886		4.91982			4.95815	2.65878
	7.4746	7.46728		4.20789	4.27277		5.80193	5.9357		6.42425	6.23611			5.94345	6.15563		6.60185	6.28392		6.01346	5.9465		7.74571	8.19928												5.49729		5.64227			4.28873		5.05637			5.56697	4.8535
	6.88582	6.91946		3.57046	3.72465		5.73904	6.15947		6.62264	6.66491			5.74066	5.84298		6.60792	6.50811		5.80038	5.89845		6.84549	6.45204												2.9241		3.27202			4.65535		4.91433			5.71411	4.0505
	6.81417	6.60674		3.62293	4.11187		5.62234	5.73254		6.92671	7.02104			5.78084	6.02835		6.39763	6.41143		5.74846	5.95815		6.86864	7.63336												5.05007		5.50748			0.773996		4.02989			5.86728	3.94392
	6.86827	6.91946		3.40054	3.41684		5.05485	4.61883		6.78267	6.90713			5.10014	5.01792		6.61397	6.18349		5.69432	5.86121		6.57652	6.48591												4.05311		4.43229			5.13011		4.76871			4.62644	4.39917
	7.27585	7.31297		6.96	7.16932		3.15381	3.42223		7.31868	7.18517			5.26078	5.72165		6.41177	6.4872		5.40633	5.61559		7.46312	6.38163												4.16672		4.5601			4.47897		5.1266			5.62059	4.47897
	6.98687	6.86975		7.08215	7.11738		6.28077	6.15056		7.09877	7.09022			4.33485	3.97636		6.23304	5.91265		4.26529	4.40803		6.45927	6.19928												5.10434		5.46222			3.60763		4.36492			5.40786	4.65105
	6.92588	6.90713		6.04418	6.38215		6.66519	6.79181		7.1103	6.98846			2.47249	3.97636		6.33253	5.86493		4.81301	4.79701		6.09677	6.48591												4.6094		5.42928			3.87184		4.92315			5.81455	4.34802
	7.12629	7.08119		7.41523	7.54427		6.58721	6.46695		7.06953	7.10245			1.33342	2.88947		5.81275	5.81532		3.88655	3.47508		6.98459	6.22959												5.15644		5.49362			4.34767		4.25739			5.76607	4.74147
	7.18893	7.03122		6.91862	7.09614		6.89833	6.89833		6.33842	6.52654			7.76759	7.89445		5.23304	4.97407		4.40667	4.26379		8.0082	7.7286												5.3672		5.57803			4.9331		5.33432			5.5572	3.93687
	6.81417	6.61427		6.52951	6.63938		6.34536	6.53807		6.38664	6.41329			8.37682	8.28327		5.15137	4.63691		3.83794	4.06005		6.0468	5.93003												5.04439		5.14995			4.91217		4.93499			5.73742	3.67694
	5.37434	5.22651		7.35447	7.30542		7.08651	6.77426		6.55658	6.33253			7.43896	7.31506		5.57077	5.22188		4.81301	4.8485		7.85418	7.55957												5.05115		4.63749			4.63807		5.0781			5.41836	4.92267
	4.81404	4.39438		6.23324	6.38215		6.42727	6.64501		6.13873	5.90014			7.72697	7.48502		5.36912	5.24717		3.30159	3.18587		8.02896	7.70715												5.20594		5.5421			4.87553		4.87725			6.04275	4.20398
	4.54659	4.65134		6.88679	7.11218		6.73917	6.74456		5.58165	5.60585			7.65292	7.86326		4.8339	4.08916		8.11972	7.69523		6.23688	6.25946												4.57622		4.52356			5.02126		5.01681			5.42391	3.83441
	4.45483	4.0365		5.84875	5.77952		6.52341	6.50287		5.22612	5.27984			7.71658	7.61331		4.85449	4.38888		8.21135	7.92261		5.96324	6.12578												4.50748		5.15583			5.30177		5.32229			5.9148	4.44493
	4.10182	4.35896		6.69181	6.97304		6.74712	7.10444		5.11603	4.99503			7.13679	7.17423		3.76977	3.91265		7.76805	7.8069		6.88582	6.92386												5.15664		5.37226			4.75382		5.23688			6.01436	5.46434
	4.25323	4.16591		6.36229	6.42559		6.86208	7.04221		5.04571	4.94158			6.90749	6.83137		3.36877	4.19613		7.63481	7.39943		8.38694	8.50263												3.93829		4.4138			2.57289		4.74362			5.37955	3.31615
	3.73877	3.99095		7.04418	7.30076		6.55105	6.72629		5.04571	4.94158			7.02945	6.96023		7.83643	7.63227		7.63118	7.53146		8.09186	8.07927												5.1817		4.80684			5.48123		5.4446			5.67243	4.63372
	3.78973	2.35896		6.60318	6.9847		6.55105	6.63198		3.89336	4.42291			6.97842	7.00259		7.61706	7.49241		7.14006	7.18061		7.19633	6.73917												4.05485		4.27873			4.91862		4.92955			5.66931	3.97774
	3.57531	3.84398		6.57016	7.00191		6.76301	6.63851		4.30889	3.85798			6.21237	6.74685		7.66192	7.68832		7.0676	6.92267		7.68173	6.81455												4.71727		5.48768			4.85773		5.33539			5.87332	5.26959
	3.57531	3.84398		6.48059	6.7662		5.39712	6.20398		4.13914	4.02059			6.01279	6.1177		7.45664	7.29002		6.488	6.82947		7.83668	7.80452												4.5735		4.92932			4.74524		4.87774			5.68888	5.37417
	7.62855	7.54458		4.67356	5.93145		5.41718	5.17752		3.89336	3.96809			6.60511	6.57531		7.32517	7.44444		6.45582	6.49953		5.94158	5.30779												4.75302		5.12122			4.8535		5.19338			5.09149	4.85325
	5.2891	5.59126		6.29112	6.64674		4.80168	5.08534		3.66221	3.46205			6.22207	6.1177		5.96371	5.55919		6.74833	6.45861		6.38094	5.56742												5.22959		5.40956			4.85325		4.55857			6.09666	5.2778
	7.1015	7.15056		6.05376	6.58691		5.41718	5.4522		7.07543	7.09635			6.05702	6.1079		7.0517	7.14405		6.47994	6.3466		8.1871	8.2446												4.74201		4.71918			5.02525		5.26641			4.34731	3.86493
	6.71946	6.89482		5.68566	5.53232		4.60466	5.24717		6.67016	6.51743			5.58256	5.85449		6.35456	5.98914		6.38094	6.70929		5.74255	5.64472												4.61824		5.16772			4.47897		4.79986			6.02215	4.34305
	7.19367	7.33145		5.13709	5.62469		4.24717	4.36107		6.55658	6.36335			5.81992	5.78372		7.0607	7.00383		6.37243	6.39951		7.53006	7.79442												5.97281		5.4614			4.62936		4.51317			5.82998	4.91169
	6.80813	7.048		4.24184	4.31034		4.37643	4.5656		6.97166	6.96855			5.29793	5.42794		6.84423	6.81532		5.87504	5.83592		8.30008	8.33584												5.67525		5.58015			4.40463		5.50779			5.79455	5.04439
	7.68979	7.79837		4.57046	4.80581		6.24736	6.44493		6.39609	6.63996			5.3345	5.50367		6.74766	6.47654		5.94603	5.9465		5.30634	4.9905												5.23783		5.34731			4.96786		5.14037			5.23783	3.64155
	7.11645	7.13484		4.1375	4.80581		6.40718	6.4814		6.99673	6.96185			3.81967	3.58976		6.37626	6.67455		5.42324	5.12433		6.51175	7.22959												5.58391		5.38007			4.66334		4.83592			5.29499	3.18031
	6.89154	7.10287		4.1375	4.93168		7.42223	7.42257		7.16672	7.28512			7.92558	7.90286		6.45319	6.45516		4.86295	4.47508		6.84549	6.05961												5.23879		5.42559			4.89748		5.12846			5.02148	4.16269
	6.89736	7.07575		3.62293	3.54844		7.36107	7.21694		7.36763	7.41337			7.94046	7.91397		6.25663	6.37782		4.59515	4.94626		7.15451	7.25937												5.42274		5.34127			4.90183		5.1334			5.90026	4.44526
	7.46687	7.36772		7.11915	7.07457		5.63952	5.68313		6.95257	6.95513			7.91055	7.67997		6.30268	6.14405		7.10423	7.05463		7.24136	6.91767												5.15036		5.13114			4.57652		5.03342			5.28133	3.44029
	7.3869	7.46312		6.42274	7.0247		6.86938	7.06156		6.33842	6.38353			7.64566	7.71857		5.3978	5.38922		7.38957	7.38206		8.81893	8.51913												5.30232		5.27891			3.20477		4.77162			5.42307	3.77294
	7.18893	7.4031		6.56346	6.94357		6.48575	6.57909		7.13873	7.14435			7.65657	7.75302		4.55827	4.55888		5.54998	5.68818		7.50438	7.62198												5.27557		5.05137			4.90737		5.09402			4.91097	2.47897
	6.33253	6.45467		6.22477	6.54828		5.65678	5.74443		6.25776	6.05918			7.16752	7.12722		5.08279	4.78136		7.16993	7.07639		6.73633	6.51916												4.75969		4.78764			4.22728		5.02813			5.87123	5.03848
	6.78333	7.048		6.48768	6.5245		6.68201	6.91444		6.60644	6.77584			6.9493	7.23314		4.63227	4.78136		6.893	6.84222		8.10899	8.3726												5.34572		5.49633			4.13299		5.06307			5.39472	4.29389
	6.67976	6.45467		7.1373	7.18953		6.52341	6.60585		7.04571	7.1266			7.59388	7.58924		4.45352	4.71094		7.28392	7.33316		5.12598	4.4522												5.3535		5.09233			2.69265		4.01525			4.69293	4.71754
	6.62512	6.59902		6.76951	6.95536		6.63096	6.79181		6.90701	6.91409			7.27006	7.18804		4.33985	4.03298		7.24222	7.15532		7.98453	7.90833												4.95861		5.38146			4.03782		4.41007			5.34021	4.00495
	5.6865	5.72329		6.56346	6.832		6.51412	6.35332		6.70099	6.82833			6.90749	6.98687		4.01078	3.47638		6.80038	6.72996		7.8189	8.13919												4.96555		4.92458			4.91886		5.1334			6.00439	5.07639
	5.82629	5.47962		6.85972	6.99616		6.46646	6.34536		7.03364	7.06544			6.78084	7.04363		4.01078	3.78136		6.68748	6.67398		7.10161	7.23467												5.38249		5.68454			4.7301		5.08044			5.80903	5.47411
	4.2891	4.91934		7.04418	7.2341		6.80193	6.81493		6.3482	6.17951			6.90749	6.90002		8.11333	8.1373		7.28392	7.09255		4.77979	5.41718												5.16289		4.90376			4.53916		4.80426			4.854	4.76182
	4.32409	3.79181		5.66078	6.01346		5.37643	6.00764		6.44261	6.45204			6.74739	6.9222		6.36912	6.54905		6.21859	6.33771		8.39296	8.22212												5.23515		4.96924			4.59455		4.63604			5.80941	4.84649
	3.78973	4.46336		5.71012	5.91958		5.7866	5.24717		6.65449	6.57122			6.73376	6.80774		7.01992	7.01848		7.21374	7.2778		6.46695	6.27891												5.44095		5.33074			3.78084		4.72656			4.67016	4.03166
	3.63227	3.94392		6.36999	6.75261		5.45681	5.55182		6.81121	6.78346			6.61265	6.80168		7.31397	7.41151		6.80671	6.69516		5.71727	5.732												5.53776		5.11145			4.87922		5.05745			5.60777	4.9644
	3.51602	3.42895		6.96509	7.17443		3.89142	4.0072		5.18309	5.36352			6.58256	6.69613		7.54543	7.61309		6.72833	6.95233		5.28947	5.18903												4.0691		4.58886			4.10182		5.17313			5.17871	4.1807
	6.62512	6.65148		6.49474	6.93156		4.15381	3.22959		4.83946	5.70543			6.38767	6.40446		7.32517	7.22197		6.91683	6.72315		8.90271	8.78591												4.89651		5.17493			4.4545		4.96671			5.0555	4.95722
	7.04013	7.16098		6.72819	6.79948		3.83188	3.59216		4.99684	4.4614			6.36142	6.38059		6.86481	6.95896		6.70127	6.48333		5.90833	6.48591												4.68342		5.11686			4.1631		4.17433			5.78477	3.51665
	6.47849	6.32229		6.70404	6.66135		3.4957	3.48156		4.22651	4.07125			5.96694	6.14629		7.44981	7.48712		6.30214	6.24451		6.73633	6.23955												4.94416		5.49057			5.04439		5.0387			5.36842	5.28891
	7.23074	7.25597		5.54319	5.57924		6.0676	5.96694		3.22651	3.53605			5.38785	5.72165		6.86999	7.15735		6.38094	6.46695		7.41278	6.55152												5.76341		5.37556			4.34305		5.0036			5.08044	3.37921
	7.37869	7.38111		5.22458	5.27277		6.72301	6.50287		3.30889	3.73769			4.99005	5.36457		6.55811	6.52873		6.17991	6.45861		7.77972	7.84436												4.92719		4.65764			4.31578		5.04352			5.70044	6.19977
	6.40735	6.14527		4.96486	4.97865		7.32409	7.28882		6.19397	6.19101			5.01257	4.81967		5.7366	5.97407		6.64544	6.3733		7.55888	7.77393												5.48382		5.50112			5.29976		5.27184			5.69877	2.99186
	7.50518	7.52066		4.96486	4.48414		5.75515	5.57894		6.51381	6.64832			7.90141	8.13437		6.81275	6.64645		6.50367	6.45039		8.51732	8.69995												5.76739		5.57788			4.64616		4.98687			5.30615	4.2555
	7.41937	7.50032		4.51602	4.85748		7.20154	7.24279		6.89373	6.87897			7.5205	7.66028		6.44642	6.67455		6.05702	6.18567		7.61132	7.59111												5.80555		5.37313			1.49825		4.28021			5.43863	3.87873
	7.01903	7.1815		3.67356	4.27277		6.58721	6.63851		5.49633	5.51759			7.6311	7.58233		6.43946	6.69293		6.25626	6.52356		6.30652	6.10413												5.1979		5.30122			3.97865		4.06221			5.51916	4.13217
	7.13124	6.88862		1.81558	3.34625		6.89118	6.92505		6.73863	6.94158			6.142	6.3565		6.22516	6.23458		6.37243	6.31034		7.03155	7.25937												4.88753		4.99277			4.71809		5.05485			5.52246	4.4138
	6.0813	5.91934		5.82655	6.3466		6.73118	6.8874		7.19948	7.4851			7.55182	7.58233		6.47346	6.37782		6.00248	6.17552		6.78581	7.26913												5.71576		5.3844			4.15664		4.42459			5.78123	4.50779
	7.11145	6.88228		5.25814	5.53232		6.23592	6.18626		6.83226	7.05918			7.77426	7.92226		5.50653	5.51854		6.0354	5.75729		7.2502	7.28854												5.68004		5.71067			5.06415		5.24336			4.86765	3.8495
	6.16048	6.07017		6.97522	7.01335		6.17812	6.24698		6.87344	6.96855			7.25588	7.58233		6.14323	6.42257		5.06781	5.03826		7.14027	6.3906												5.18745		5.53107			4.22188		4.76155			5.48478	3.78869
	6.29793	6.13484		6.66078	6.81263		6.81711	6.51001		6.63865	6.53559			7.06253	6.91121		5.50653	5.8485		5.30195	5.65964		4.98459	5.34518												3.80116		4.64299			4.23266		5.00113			4.8627	4.14486
	5.04002	4.76447		7.10077	7.25352		6.76301	6.90364		6.56499	6.38353			6.80064	7.1128		6.26435	6.31994		5.16993	5.40803		7.26782	6.47752												4.50335		5.09592			3.79701		5.08683			5.71177	2.90785
	7.47849	7.57599		6.4446	6.49233		6.54195	6.76832		6.90038	7.15613			6.80064	6.76527		5.65592	5.19653		5.69432	5.78398		4.70432	5.01391												5.33217		5.52779			3.23879		4.95606			5.79805	4.95047
	5.65935	5.52857		6.64818	6.77281		6.74712	6.63851		7.14445	7.25805			6.77426	6.78359		5.41177	6.14405		5.33771	5.06005		7.39292	7.91767												4.28133		4.52356			4.62527		5.02392			5.23209	5.27221
	6.6595	6.63677		7.65456	7.59835		6.54195	6.52403		6.98425	6.79857			6.75422	6.74685		5.64414	5.8485		5.38957	5.44195		6.85125	6.78764												5.40173		5.42559			4.01167		4.99322			4.82477	3.4489
	7.15076	6.91946		6.03452	6.46761		5.22458	5.15947		5.76818	6.1206			6.8392	6.71534		4.01078	4.14405		6.15015	5.98162		7.90551	8.40178												5.49073		5.31452			4.25663		4.19731			5.09276	4.73335
	6.7324	6.72329		6.91862	7.16932		5.98868	6.06652		7.09297	7.15026			6.78751	6.67016		4.24869	4.38888		5.28392	4.94626		7.73944	7.62958												5.8535		5.69488			4.26679		4.77189			5.87566	4.90497
	7.51657	7.80497		6.52951	6.45927		6.18982	6.4814		6.91361	6.96855			6.59768	6.45861		4.01078	3.47638		5.40633	5.35544		8.23917	8.49434												5.92041		5.43863			3.97774		4.53138			5.38457	2.60763
	6.93723	6.91337		7.10538	7.26782		6.41718	6.63851		6.46074	6.26903			6.00135	6.38871		7.47346	7.68832		5.08874	4.77083		7.11624	7.13114												5.31488		5.55842			4.67582		4.94603			5.53823	3.45943
	7.31098	7.20672		7.11915	7.15906		5.70681	5.80349		6.76818	6.58871			5.8953	6.09824		7.78326	7.85262		3.93452	4.40803		7.53006	7.66704												5.44278		5.59335			4.68874		5.0581			5.61132	4.04396
	7.11645	7.36772		6.1641	6.33753		4.89093	5.12309		7.35306	7.18517			5.97842	5.91121		6.83378	7.44981		4.86295	4.92267		8.58534	8.4434												5.36912		5.32048			4.24413		4.46303			4.5472	4.53107
	6.25342	6.36772		6.5157	6.69		4.83238	4.94626		7.12174	7.00158			5.91958	5.83137		7.33262	7.07564		5.08874	5.47508		6.31488	5.38163												3.57773		3.97177			4.1807		4.71617			5.75889	4.51159
	7.04527	6.74416		6.45187	6.88264		4.63981	4.69544		6.46972	6.46156			2.47249	3.53232		7.15987	7.15066		3.68032	3.26303		8.29581	8.03127												4.71617		5.45302			4.48896		5.00518			5.52325	5.23036
	6.7324	6.46303		6.64184	6.79948		4.53294	3.64501		6.99673	7.04658			2.81967	3.97636		6.77518	7.01848		3.22805	2.33628		7.14027	6.91767												4.84699		5.25418			4.988		4.83744			5.89676	5.49985
	6.83238	7.17123		7.17293	7.30076		3.24793	3.48156		6.88692	7.07168			7.97556	8.12485		6.76421	6.98162		7.63836	7.59694		6.15441	5.91767												5.69572		5.54828			3.48864		4.87283			5.55811	5.03452
	5.63198	5.73715		7.10077	7.00764		2.24793	3.48156		6.74618	6.70556			8.29347	8.22867		7.11759	6.65592		7.81622	7.91964		9.05696	8.9978												5.06221		5.3311			3.79649		4.28983			5.07553	3.03034
	7.01369	6.73728		6.50176	6.81903		3.56925	3.22959		6.54813	6.57999			8.19259	7.80471		7.02901	7.10339		6.91683	6.61559		7.42063	7.93929												3.67243		4.38612			4.2502		5.13812			3.86592	3.42962
	6.59694	6.59141		7.02967	7.31931		5.91982	6.26379		6.53107	6.606			7.51254	7.64371		6.85462	6.94369		7.04625	6.93463		7.83371	7.93623												4.904		5.21607			5.32715		4.82043			5.6761	4.64241
	6.06091	6.27519		5.63546	6.18448		6.6985	6.6893		5.8936	5.88606			7.59768	7.61331		7.01525	6.76421		7.40224	7.23487		7.2937	7.18378												4.28133		5.40837			4.78162		5.22574			4.78293	3.93687
	4.83845	4.59156		6.59006	6.7862		5.91982	6.39215		5.70874	5.70543			7.79077	7.90002		6.93475	6.89688		6.21859	6.39077		7.69153	7.96058												5.26585		5.57183			4.17473		4.30597			5.32085	3.22651
	4.57531	4.28466		6.87061	6.90123		6.30268	6.54504		4.97177	4.53543			7.06803	7.04363		6.62615	6.43346		7.05691	7.04363		6.53372	6.38163												5.22072		5.36842			4.86468		5.01992			4.70155	4.24945
	3.57531	3.2854		6.1373	6.37347		6.33485	6.43012		4.59813	4.25776			7.50056	7.17881		6.43946	6.50811		7.09392	6.98732		4.82782	5.71781												5.28503		5.42206			3.53356		3.87431			5.42761	4.86443
	3.10098	3.12433		5.69794	6.04701		6.9888	6.972		4.42425	3.85798			7.39643	7.14619		6.4801	6.40037		6.7939	6.60822		6.71081	5.93003												5.04243		4.93852			4.02503		5.00562			4.93805	3.88704
	1.73985	3.12433		5.66078	5.89506		6.62234	6.71411		4.09339	4.30086			7.4348	7.36045		6.56453	6.27184		6.56514	6.39951		6.804	6.71795												5.01748		4.93475			3.14568		4.72955			4.91886	2.08236
	6.77703	6.87603		4.62293	5.36457		7.08023	7.08076		3.13914	3.79909			7.12639	7.14619		5.91504	6.20926		6.0676	6.35562		6.15441	5.97865												5.66761		5.60659			5.21897		4.97292			5.94181	5.02459
	7.03485	7.24136		4.57046	5.41684		6.83226	6.94087		7.28346	7.3222			7.11593	6.98687		5.59574	5.47671		6.74174	6.72996		7.20545	7.20945												5.25304		5.45845			3.87184		5.2466			4.97292	3.68482
	6.58256	6.77149		4.5435	4.38198		6.90557	6.91444		6.3087	6.32211			7.06803	7.15563		5.76977	5.72901		6.52701	6.46695		5.0054	5.53543												5.7879		5.68243			2.80426		3.61941			5.97625	4.91528
	7.02436	7.27044		4.10098	4.69711		6.3766	6.82056		7.35799	7.17363			5.84549	5.90014		5.27984	5.31976		6.21859	6.0492		8.09919	8.18641												5.42828		5.46989			4.91121		5.05875			5.81634	3.95047
	7.22622	7.28947		4.30743	4.31034		6.47606	6.65134		6.3579	6.44245			6.83289	6.9222		4.58316	4.71094		5.22805	5.39094		6.26341	6.15765												5.52544		5.31976			4.73363		4.93026			5.42442	2.80426
	7.50518	7.47143		3.94486	4.34625		6.80193	6.76832		6.7086	6.63996			6.59006	6.42021		3.8125	4.55888		6.16993	6.3466		5.14486	5.16832												4.5292		4.20163			4.98527		5.0594			5.76673	4.10852
	7.10654	7.33145		3.20789	3.83188		6.74712	6.82629		6.48752	6.52654			6.58256	6.45105		4.58316	4.74685		6.04614	6.41667		6.88007	6.68173												5.17552		5.51854			4.44029		4.00988			5.91648	5.02414
	7.28031	7.27044		6.12825	6.28207		6.65664	6.82056		6.74618	6.72942			6.52842	6.42794		4.24869	5.38922		6.44774	5.93452		5.82782	5.84097												4.92932		5.09001			4.83086		5.00113			5.55397	4.48349
	7.2891	7.3222		7.49833	7.5404		6.68201	6.9357		6.11603	5.75275			6.57486	6.81954		3.42626	3.71149		6.30214	6.13463		7.48204	7.04843												4.20398		5.04811			4.9607		5.19279			5.76381	4.73769
	7.0505	7.15573		6.04418	6.54828		6.69028	6.82629		7.40557	7.35834			6.15218	6.63023		2.97269	0.970854		5.6241	5.42526		7.072	7.59887												5.02148		5.03364			4.80038		5.19554			5.48446	4.13217
	6.98687	7.17123		6.54319	6.63938		5.63952	5.57894		6.78267	6.80607			5.93145	6.04876		8.05842	8.21883		6.20887	5.99299		9.20657	9.14052												2.81352		4.22188			4.51223		5.20261			5.70473	4.97453
	6.92029	6.91337		7.17722	7.17951		6.59604	6.6768		7.01525	6.98846			6.49649	6.56117		7.34731	6.89688		6.25626	6.02702		7.2937	6.98448												4.53636		5.2854			4.63865		4.79805			5.66505	4.01078
	7.44725	7.25597		7.07275	7.12267		6.44692	6.43746		7.06953	7.02746			6.39643	6.17413		7.8674	8.00748		5.8382	5.91049		8.02896	8.08762												5.72083		5.49057			4.03122		4.69377			5.67426	3.85699
	7.41134	7.41185		7.05376	7.12794		5.72301	5.90376		6.71617	6.63996			6.18269	6.23745		6.66192	6.52873		5.98025	5.64501		7.26782	6.87983												4.72629		5.37487			4.9331		4.99932			5.49617	4.60348
	6.97051	6.99095		6.3311	6.63938		5.41718	5.40735		7.0091	6.88606			6.46385	6.38059		6.55811	6.41143		5.51916	5.67384		7.13072	7.34509												5.61618		5.65821			4.68032		5.12908			5.76792	4.8679
	6.61102	6.71631		7.00023	7.03034		4.41752	4.61883		6.49633	6.75288			6.17253	6.38871		6.71959	6.98162		5.43962	5.93452		7.94696	8.13653												4.79935		5.28559			4.76155		5.2724			5.90785	5.67412
	6.85037	6.85699		6.69794	7.00191		4.29205	4.22959		6.77545	6.48977			5.83289	6.17413		7.26059	7.37782		5.65249	5.77056		6.7237	6.34518												5.1983		4.94883			3.10852		5.18388			5.37365	4.39985
	5.72601	5.70929		6.6097	6.9905		3.4957	3.96717		6.2681	6.29039			5.8071	6.05875		7.41177	7.36063		4.86295	5.26379		7.38491	6.9424												5.1809		5.36107			4.51254		4.93239			5.7324	3.26078
	6.01903	5.95559		6.56346	6.66135		6.61368	6.59917		5.59813	6.09635			5.10014	5.33163		7.11333	7.34908		5.04614	4.92267		8.35036	8.5068												4.73823		5.4746			4.63778		5.19002			5.61102	3.07039
	6.2077	6.12433		6.82094	6.75261		6.24736	6.2384		5.26791	5.3837			5.50462	5.64357		7.25276	7.19002		5.32012	4.60051		6.88007	7.34509												4.50748		4.96347			3.44029		4.95954			5.55059	2.27202
	6.23534	6.14527		6.2666	6.00203		6.31343	6.13217		5.46074	5.16792			5.52042	5.41244		6.86999	6.63706		4.18982	2.82375		7.54458	7.08757												5.28429		5.12226			3.32625		4.24641			4.99345	2.89433
	5.67299	5.91934		6.71617	6.72506		7.00225	7.08076		4.69321	4.25776			4.47184	4.47379		6.92991	6.97407		3.93452	4.30086		6.55536	6.75315												5.22091		5.21471			5.18349		5.16631			5.42978	3.83441
	5.27128	5.30378		6.69794	6.732		6.30268	6.2555		4.13914	4.67299			4.6565	4.58916		6.88007	6.63706		7.49977	7.32859		5.20085	5.26903												4.1815		4.35332			4.92932		4.98687			4.7866	3.64155
	5.27128	5.24641		5.74604	6.24375		6.08023	5.74443		4.69321	4.53543			2.33342	3.58976		6.76964	7.09645		7.10423	7.13986		7.10161	7.38163												5.283		5.47184			4.74551		4.96324			4.81481	4.12598
	4.06091	4.39438		4.85947	5.32841		6.16611	6.07596		3.53107	4.42291			3.26003	3.53232		6.76421	6.74672		7.53854	7.67037		7.55175	7.63713												5.49841		5.50985			4.84222		4.99254			5.90821	5.18606
	3.32337	3.42895		5.75782	6.02459		7.02868	6.832		4.04527	4.3427			7.98999	8.10071		6.62615	6.82375		7.29306	7.18061		8.33588	8.31238												3.52982		4.29094			4.19219		5.24051			5.53745	3.8505
	6.92029	6.65148		5.35438	5.59455		7.14211	7.19071		3.94579	3.67356			7.90141	8.07617		6.15157	6.69293		6.96313	6.76394		8.35447	8.4477												4.5741		4.7811			5.20672		5.50048			5.94732	5.46205
	6.86233	7.12422		5.04396	5.27277		6.61368	6.46695		3.83895	3.91456			7.12122	7.07371		6.27984	6.42257		6.24698	6.48333		8.23026	8.09861												5.1014		5.01636			3.80478		4.89069			4.78005	4.27798
	6.82642	6.88228		4.83794	4.38198		6.28077	6.31343		3.53107	2.67356			7.47622	7.31931		4.93452	5.53885		7.17493	6.90448		8.40684	8.48808												5.75061		5.45319			5.28891		5.57818			5.55735	3.0054
	7.20301	7.27519		4.17313	4.19456		6.99548	6.68313		3.59813	3.38405			7.2074	7.12722		5.86493	5.94369		7.27016	6.93463		8.34829	7.95146												5.3036		5.51901			4.988		4.68566			5.77624	5.05723
	6.63894	6.75101		4.02503	4.06867		6.83226	6.76832		7.10455	7.18517			6.88301	6.96023		5.48027	5.47671		7.21859	7.03815		9.08444	9.31236												5.03672		5.49249			4.0635		4.63081			5.85025	4.60377
	6.63894	6.89482		3.40054	3.72465		6.54195	6.59246		6.17213	6.27984			6.46385	6.68972		5.1177	5.14405		6.44774	6.29186		8.37686	8.43692												5.61721		5.51932			4.25512		5.04352			5.08576	4.80478
	7.23074	7.31297		3.57046	3.72465		5.91982	5.84875		5.90689	5.60585			6.52842	6.34003		5.24869	5.17033		6.16993	6.3466		8.66693	8.87027												4.56163		4.66164			4.50271		4.80478			5.69223	3.47832
	6.92029	6.86332		7.24574	7.40403		5.77083	5.92505		6.54813	6.5624			6.43896	6.4663		4.58316	5.14405		5.70819	5.57046		5.56955	5.95443												5.25001		5.57016			4.97774		5.05875			5.9331	5.64429
	6.75181	6.73728		7.15967	7.35562		5.65678	5.59246		6.56499	6.55351			6.64933	6.53263		4.53294	4.43363		6.43129	6.31034		4.96301	5.20945												5.04854		5.33575			3.36877		3.84398			5.00405	3.57289
	7.11145	7.12422		6.10999	6.54828		5.20163	5.46695		6.53962	6.50827			6.61265	6.65033		3.8125	3.97453		6.02459	6.07103		7.50811	7.66704												5.31488		5.28762			3.67582		4.80116			5.60006	3.75007
	7.3869	7.39		6.84323	6.89506		5.31325	5.42257		7.0517	7.14435			5.50462	5.79572		6.61397	6.61794		5.50367	5.7301		6.15441	5.80116												5.672		5.09845			5.011		4.96139			5.62483	3.87922
	6.51649	6.51254		6.39283	6.39968		4.77083	5.08534		7.32364	7.40352			6.26059	6.4888		7.97797	8.2564		5.81301	5.35544		7.31497	6.44344												5.98379		5.63009			4.97453		4.84323			5.14771	3.98413
	7.04527	6.84411		6.65449	6.732		3.33485	3.74416		7.16118	7.16199			6.33468	6.47379		7.23304	7.00383		5.73498	5.7301		6.42072	6.51916												4.48961		5.12805			4.44923		4.90111			4.56346	3.16912
	7.34518	7.27519		6.21626	6.22439		3.77083	3.69599		7.0091	7.09022			6.01279	6.51822		7.52615	7.76852		3.88655	4.57046		7.79188	7.65964												5.03804		5.15664			3.74093		5.11728			5.84887	3.82782
	6.87995	7.08661		6.67327	6.51649		6.83226	6.78594		7.09297	7.19091			6.23189	6.1177		7.06512	7.17043		5.30195	5.5549		7.30652	7.4733												5.08194		5.53294			4.01792		4.72656			5.57122	4.38405
	6.71946	6.488		7.31116	7.18458		6.80193	6.51712		7.01525	6.9279			6.02392	6.14629		6.44642	6.4872		3.83794	2.71589		8.30437	8.62384												5.48043		5.41261			4.46467		4.76075			5.15927	4.08364
	6.7896	6.62176		6.43729	6.80607		6.76301	6.85997		6.94615	6.78346			5.94345	5.95489		6.65607	6.36632		4.02414	3.9222		6.50446	6.33575												4.79649		5.32571			4.44493		4.84549			5.59768	4.0045
	5.63198	5.66619		7.19032	7.39968		6.44692	6.28059		6.61456	6.77584			5.87061	5.99729		6.72533	6.03298		1.98185	3.26303		6.37278	6.8212												5.55964		5.32769			2.29425		4.58286			5.53076	3.39985
	6.47849	6.58376		6.64184	6.89506		5.80193	5.8711		7.12174	6.94158			5.88313	5.54689		6.39763	6.57894		3.5656	3.26303		7.70764	7.65964												5.02547		4.96023			4.68117		5.06005			5.72697	4.26115
	5.58976	5.59126		6.53636	6.69711		7.40718	7.09032		6.47865	6.89312			4.47184	4.64386		7.00607	6.89688		7.41481	7.51562		7.40888	7.35887												5.20242		5.6017			4.70901		5.12495			5.59738	4.04396
	5.06091	5.05918		6.64818	6.96717		6.28077	6.32948		5.79701	5.58856			3.6565	3.53232		6.14323	6.30797		7.73836	7.73342		8.39493	8.03127												5.18646		5.34802			4.01167		4.93782			5.8071	3.65935
	4.48607	4.32193		6.2666	6.69711		5.69014	5.59246		5.8392	5.48059			4.26078	3.97636		6.25663	6.08958		7.17493	7.07103		8.05441	7.89573												5.74618		5.36929			5.11374		5.15826			5.71836	3.47897
	3.39094	3.03738		6.59006	6.90725		6.6985	7.01257		5.11603	5.02104			3.18269	4.01792		6.4801	6.35491		7.28845	7.01011		7.75195	7.64839												5.28633		5.28281			4.02503		4.42156			5.1641	3.79701
	3.10098	3.35896		6.34678	6.68285		7.21306	7.05192		5.51381	5.57107			3.33485	3.53232		6.48688	6.58871		5.8627	6.32859		7.09181	7.1472												4.16229		4.05355			4.56773		4.82273			5.23649	3.9222
	7.45902	7.4839		5.7926	6.23419		6.40718	6.32139		4.75328	4.94158			8.04609	8.03853		6.10035	6.00383		6.99695	6.80361		4.56925	4.38198												4.97797		5.09128			3.29425		4.58015			3.80271	3.08406
	7.1984	7.31759		5.54319	5.46761		5.7866	6.15947		4.13914	3.60644			6.96694	7.19259		5.9542	5.98914		6.94017	6.89227		5.51191	6.57546												5.55413		5.46336			4.58556		4.72574			5.81596	4.74551
	6.56087	6.69502		5.74604	5.91958		6.82477	6.70183		7.1103	7.1206			7.70619	7.48872		5.71397	5.6744		7.18963	6.77056		8.16857	7.29333												4.20281		5.09887			4.55336		4.91504			5.79623	4.7021
	7.26247	7.3222		6.03452	5.9905		6.82477	6.60585		5.82528	5.87184			7.07874	7.17423		4.65592	4.55888		6.9344	6.9465		5.96324	6.19928												4.78738		4.67525			3.75007		4.8679			5.13996	3.97911
	7.18893	7.18656		4.74631	4.38198		6.80954	6.91444		6.44261	6.36335			7.24631	7.42794		4.7252	4.55888		6.7939	6.79051		5.25475	5.774												5.34038		5.09993			4.74147		5.09339			5.54458	5.10832
	6.87406	7.27519		4.90256	5.39985		7.02215	7.04701		6.55658	6.47102			6.47216	6.57531		4.60822	4.14405		6.98573	6.89833		6.86864	6.95455												4.55213		4.89118			4.1815		5.02259			5.43879	3.78084
	7.4746	7.32679		4.74631	4.23419		6.00225	6.00764		7.06361	7.1266			6.93156	6.99209		4.18507	3.849		6.36387	6.21548		5.4363	5.94228												5.1815		4.83769			4.66846		4.69599			5.75114	4.34305
	6.74537	6.79168		4.33914	4.15381		6.38681	6.46695		6.51381	6.39352			7.15228	6.69613		2.04614	3.38957		6.66661	6.65234		4.54102	4.76022												4.98185		5.09233			4.22689		5.13031			5.06867	3.92267
	7.01903	6.77834		4.67356	4.45088		5.96162	5.68313		6.22632	6.15623			6.85823	6.68972		3.63227	3.71149		6.488	6.58556		7.62841	7.72506												5.7097		5.40463			2.42089		3.92742			5.9607	4.34767
	6.39917	6.33145		3.0635	3.54844		5.65678	5.97705		6.85985	6.96855			6.44725	6.32337		7.67659	7.5338		6.34643	6.60822		7.59403	7.68909												5.33307		5.52904			3.82731		4.17552			5.94767	4.45943
	7.39506	7.24136		3.1375	3.54844		5.51412	5.57894		6.9905	6.93475			6.75422	6.80774		6.58331	6.24717		5.18943	5.58556		6.83958	6.9424												5.23074		5.16088			4.72928		5.07553			5.17871	3.47897
	7.10654	7.12959		2.40054	3.19535		5.39712	5.10434		6.95896	6.81352			6.82642	6.99209		7.41878	7.53885		6.51932	6.3733		7.09677	7.62958												4.72383		4.95489			4.82782		5.07382			5.76129	4.76607
	6.16048	6.35878		6.96509	7.14883		4.77083	5.21257		6.86666	6.77584			6.69223	6.58225		5.80219	6.27184		6.13996	6.06005		6.28947	6.61427												4.52136		4.82553			4.35403		4.6097			3.15543	0.575312
	5.61794	5.51254		6.76951	7.0581		3.83188	4.0072		6.5051	6.68131			6.52042	6.56117		7.31025	7.42257		6.34643	6.19574		7.34829	6.28854												3.70321		3.71864			5.29719		5.21393			5.65033	3.78136
	4.42358	4.99095		5.68566	6.12267		4.24717	3.96717		5.86666	5.23611			6.10014	6.21082		6.97797	6.90485		5.98025	6.0045		5.0054	5.74631												5.09677		5.28355			5.10497		4.97223			5.9888	5.11416
	4.17951	3.89433		7.02967	7.07457		3.77083	4.08576		5.36772	5.55336			6.56727	6.63706		6.88007	6.53885		5.78738	5.84875		6.90833	7.20438												4.96324		5.4573			4.28873		4.98345			5.59515	4.33807
	6.13134	6.19673		7.12371	7.24869		3.24793	3.69599		3.53107	4.12019			6.18269	6.03848		6.4801	6.31994		4.37226	5.47508		7.83371	8.07649												3.0505		5.42694			4.78555		5.03144			5.42878	3.87971
	5.50144	5.75114		5.87061	6.19456		5.73904	5.59246		3.46074	3.46205			6.37016	6.51822		6.58946	6.74672		5.94603	5.7301		8.58357	7.90521												5.12949		5.34483			4.6893		4.97934			4.72629	1.38128
	6.14098	6.3856		5.85972	6.18448		7.05463	7.00753		7.17223	7.3936			6.34359	6.3726		7.03815	7.06856		6.31107	6.13463		7.78888	7.40403												4.94907		5.48945			4.28873		4.55029			5.35173	1.10769
	6.88582	6.86332		4.67356	4.77979		6.87664	7.20389		6.87344	6.65664			5.35262	4.84298		6.59559	7.05441		5.95745	5.64501		9.01734	9.17475												3.99955		5.04483			4.07039		4.98937			5.48365	3.22728
	7.07617	7.11364		4.24184	4.15381		6.49522	6.32948		7.15005	7.04023			5.6565	5.75916		5.20085	5.45516		5.68061	5.82299		7.17323	7.40403												5.53123		5.50239			4.36947		4.89482			4.88313	4.26679
	7.22159	7.09212		4.45943	4.41684		6.18982	6.03738		6.90038	6.94837			5.52042	5.56133		6.76964	6.46597		5.58015	5.47508		8.14975	8.15512												5.41768		5.26641			5.29186		5.15401			5.7366	4.98025
	7.31098	7.26078		3.9855	4.69711		6.34536	6.39215		6.51381	6.63996			4.47184	4.77136		6.57698	6.50811		4.98003	4.79701		4.51159	5.34518												5.73742		5.42089			4.24413		4.96417			5.77729	5.18666
	7.32391	7.42484		2.90304	1.60881		6.83983	6.60585		7.11603	7.05918			4.37016	4.17393		6.23304	6.54905		4.53481	4.40803		6.4048	6.69627												5.67483		5.25965			5.12949		5.09529			5.57531	5.28836
	6.94837	7.05918		6.21626	6.57153		6.77083	6.8874		6.88692	6.66491			3.10098	4.50335		6.58946	6.63706		4.06781	4.57046		8.92914	9.05829												4.8301		5.02636			4.60792		4.96671			5.89772	5.16571
	7.17951	7.26566		6.90809	6.91946		5.91982	6.35332		6.853	7.09022			4.76765	4.79546		6.3906	6.66519		4.18982	4.18587		6.54813	5.36352												4.84373		5.0751			5.01859		4.99186			5.72738	4.30561
	7.37034	7.2266		6.92908	7.06361		5.37643	5.5656		6.06953	6.03386			3.96717	2.21101		6.36912	6.52873		4.06781	3.96993		6.84549	7.12578												4.69877		5.30122			3.35896		4.84775			3.86443	2.49697
	6.95942	6.9377		7.37374	7.28679		6.99548	7.10905		6.37712	6.52654			8.61633	8.52724		6.74214	6.77281		4.14975	3.40871		6.85125	6.86703												5.78555		5.3185			3.89336		4.87578			5.47541	5.05767
	6.40735	6.45467		5.804	5.73904		6.20144	6.50287		5.32876	5.21374			7.27947	7.31931		6.12619	6.14405		2.98003	1.82375		6.05702	6.68902												4.94439		5.23304			4.24451		4.61912			5.91874	2.82069
	7.16521	7.11894		7.16852	7.32841		5.73904	5.65793		5.06953	5.30122			7.9493	7.98157		5.81275	5.97407		3.15056	1.82375		5.94158	6.05961												3.97911		4.78869			4.58556		4.852			4.52701	5.00832
	7.55727	7.39		5.10056	5.32841		5.39712	5.17752		4.94626	4.49889			8.1471	8.21072		6.15987	5.95907		5.78738	5.61559		6.81596	6.53543												5.69391		5.43546			4.2891		5.11416			5.56133	4.92576
	7.21237	7.44195		6.82655	6.96717		5.49538	5.4522		4.94626	5.04658			7.82324	7.84593		6.07403	6.18349		6.83807	6.65234		8.43625	8.57539												4.32876		5.08215			4.76898		4.97934			5.82107	4.40531
	7.15553	7.12959		6.1817	6.39094		3.15381	3.79181		4.22651	4.85748			7.54017	7.50351		5.49346	6.03298		7.04625	6.98732		6.01614	5.58316												4.50016		4.91337			4.62498		4.96209			4.59216	2.70929
	7.00843	7.00832		5.7811	6.19456		2.9486	3.22959		4.99684	4.85748			7.39206	7.38465		5.60792	6.11707		6.7148	6.92861		6.38094	6.25946												4.42727		5.45121			4.32085		4.82043			5.85075	4.81301
	7.17951	7.10832		6.93946	7.05257		6.0676	5.61883		3.46074	3.67356			6.69919	6.83719		4.15137	4.97407		6.76155	6.82947		4.96301	4.38198												4.28762		4.52701			3.66789		3.95699			5.33432	1.9782
	6.36615	6.32229		6.1373	6.51649		5.37643	5.69572		3.83895	2.67356			7.51649	7.47752		4.97315	4.88118		6.59485	6.71617		8.13309	8.46058												4.29902		4.80684			4.74147		4.84499			5.55674	2.78869
	6.29793	6.12433		7.12371	7.3147		6.38681	6.4596		3.53107	3.67356			7.63844	7.50724		5.1177	5.14405		4.88704	4.60051		8.13309	8.20438												4.84071		5.18884			4.37886		4.51696			4.99413	2.53481
	5.72601	5.93168		6.15522	6.81263		6.04177	6.43012		5.75355	5.75275			7.25106	7.35641		3.93452	4.03298		6.72833	6.70929		8.13309	8.02259												4.92979		5.33682			4.70874		5.19967			5.20965	5.09233
	6.1014	6.24622		6.03452	6.13319		6.66519	6.41498		6.55658	6.66491			7.45566	7.56125		8.38884	8.39193		6.51932	6.3644		7.03155	6.75315												5.63778		5.45352			4.80452		5.19908			4.93145	3.87234
	5.16027	5.44626		6.34678	6.3466		5.72301	5.76845		7.18319	7.27435			7.34359	7.0129		7.75041	7.75108		6.21859	6.23496		8.15213	7.90521												5.91612		5.58796			2.05832		3.56742			5.52544	4.59425
	4.48607	4.86987		5.88142	5.79286		7.00225	6.972		6.02148	5.84298			7.08417	7.15086		7.65306	7.77281		6.20887	5.93452		7.89427	7.98453												4.82146		5.33485			5.01167		4.96255			4.39369	3.80478
	2.51602	3.35896		4.40054	4.54844		6.51412	6.33753		6.2681	6.16792			7.07339	6.98687		8.06738	8.09645		6.35526	6.20555		7.43237	7.61427												5.31415		5.28355			4.11395		4.63778			5.98288	4.13832
	7.22159	7.1916		5.4591	5.56377		6.88399	6.9357		6.79701	6.64832			7.23189	7.19259		7.49346	7.46589		6.13996	6.0492		8.18943	7.7286												5.24355		5.55551			5.36107		5.65664			5.71987	3.98413
	7.00843	6.96751		5.35438	5.62469		6.63967	6.94087		7.15563	7.07168			7.50851	7.23754		7.36194	7.50287		6.08874	5.67384		7.96584	7.83775												4.49057		4.4591			4.40497		5.02459			4.95699	3.57228
	6.61809	6.71631		5.27463	5.11228		6.77083	6.832		7.10455	7.04658			6.78751	7.00776		7.32148	7.31985		5.42324	5.77056		5.51191	5.50271												5.39283		5.13114			4.24413		4.38819			5.92362	5.47427
	6.30652	6.24622		5.11894	5.15381		5.80193	6.0568		6.7237	6.99503			6.11082	6.53263		7.15573	7.25333		5.59485	5.6008		5.4822	5.46923												4.97613		4.74012			3.97774		4.47703			4.6014	4.70155
	5.97591	6.13484		4.488	5.0691		5.39712	5.91433		6.89373	7.06544			6.69919	6.75916		7.29131	7.41151		5.02459	5.28244		8.52462	8.85087												4.88923		5.50462			3.98504		4.78973			5.2538	3.34837
	6.75809	6.7021		3.57046	3.66903		6.9197	6.82629		6.8802	6.71356			6.79403	6.75916		7.1641	7.06156		4.76129	5.20555		9.16855	9.23711												5.80245		5.54998			3.9364		4.79051			5.74927	5.66363
	7.12143	7.23161		2.72247	3.41684		6.68201	6.75047		6.63067	6.53559			5.43896	5.74685		7.04723	6.8485		8.14507	8.0656		7.59059	8.29333												5.58586		5.29241			4.7137		4.80271			4.8535	3.73444
	6.78333	6.88228		6.93946	7.01903		5.49538	5.67044		6.77545	6.45204			6.72697	6.59619		6.93475	7.01112		8.26557	8.16295		4.98459	5.05961												5.70363		5.34021			4.04396		4.96023			5.81301	5.11749
	7.4154	7.43771		6.93946	7.17951		5.84725	5.51001		6.37712	6.73728			6.63474	6.55413		5.54535	5.59842		7.39797	7.40803		7.0468	7.97556												5.36562		5.44576			4.99141		5.19731			4.97292	4.25588
	6.61102	6.47151		6.42274	6.69711		5.7866	6.27221		6.20496	6.50827			6.20261	6.05875		6.88007	6.72901		7.43546	6.84862		5.23688	4.9905												5.43045		5.17353			4.79753		5.1152			5.77939	4.34767
	7.33244	7.25115		6.66704	6.7862		5.91982	5.9357		5.853	5.87184			5.88313	5.69627		6.70252	6.75542		7.13494	7.12949		7.52646	7.69272												5.14507		5.18745			4.76553		5.13031			5.58195	4.46891
	7.37452	7.3497		6.09149	6.15401		5.73904	6.09508		6.18309	5.81352			5.58256	6.03848		6.24108	6.49761		6.36387	6.3733		7.44783	7.73213												5.11061		5.08279			3.79701		4.91862			5.59604	4.40531
	7.39103	7.27044		7.30314	7.45096		5.31325	5.14119		6.02148	5.6893			5.20242	5.38059		6.50668	6.11707		6.74833	6.94052		6.67849	6.8212												5.57471		5.34216			5.23821		5.28965			5.47606	3.89336
	7.1015	6.9735		6.59006	6.7662		5.41718	5.32948		5.26791	4.94158			5.55182	5.39678		6.01992	6.22207		6.60214	6.63778		7.98982	8.05121												5.45072		5.32373			4.9507		4.77531			5.55628	5.11166
	7.01903	7.12422		6.4591	6.6097		3.15381	3.22959		4.86691	5.21374			5.20242	5.48864		6.16832	6.53885		6.57259	6.64515		5.40497	5.01391												5.37678		5.48236			4.31687		4.60199			5.35191	3.1334
	6.60392	6.70929		6.07275	6.39968		3.56925	3.29719		4.83946	4.70543			3.40463	4.53294		5.71397	5.53885		6.83807	6.60066		7.84254	7.85087												5.01547		5.38007			5.33485		5.11832			4.95629	2.83491
	5.82629	5.83112		6.36229	6.57924		2.24793	3.36177		4.92029	4.91409			3.7126	3.47379		6.21723	6.00383		6.68061	6.45861		7.22352	6.80787												3.58856		4.17752			4.36912		5.05875			5.17413	4.22149
	5.83845	5.66619		6.75782	6.81263		6.58721	6.43746		3.72356	4.21335			7.7709	7.76534		5.70266	5.41143		6.21859	5.82299		5.45154	5.46923												4.71094		5.02879			3.60822		4.96947			5.86987	5.13504
	4.60407	4.81813		6.34678	6.65406		6.90557	7.09972		4.18349	3.91456			7.63474	7.59962		5.46663	5.53885		5.98025	5.81019		7.48204	7.34509												4.28133		3.75596			5.0018		5.06005			5.5575	5.05072
	4.51665	4.73715		6.4663	6.62454		6.96844	6.7385		7.40088	7.53107			6.98993	6.94953		5.20085	5.29609		6.13996	6.07103		6.83378	5.34518												4.73308		4.80193			4.65076		5.15462			5.47265	3.45943
	4.17951	3.99095		6.84323	7.08534		6.82477	6.70791		6.91361	6.97522			4.87086	5.09845		5.1177	4.91265		5.78738	5.79701		6.00562	5.55152												5.32211		5.47703			4.18626		4.60644			5.01948	3.47897
	3.57531	3.79181		6.08215	6.70418		6.54195	6.28873		5.97177	6.14445			7.27482	7.41236		3.48027	4.38888		5.32012	5.5549		6.12598	5.91767												5.42459		5.19042			4.73363		5.02059			5.22959	4.76977
	7.46687	7.43338		6.84323	6.75261		5.84725	5.95652		6.8392	7.14435			7.41785	7.42021		4.04701	4.24717		5.63836	5.65964		7.03661	7.13648												5.14282		4.91145			4.15097		4.8339			5.11249	4.92529
	7.30223	7.26566		6.76951	6.9905		6.17812	6.28873		6.81826	7.1266			7.19761	7.14619		8.01759	7.64652		5.15015	5.22535		8.2937	8.39064												5.35579		5.63546			3.65935		4.49185			5.78607	4.85
	7.01903	7.04243		6.52951	6.7862		6.45681	6.64501		7.01525	7.15026			7.19761	7.15563		7.08279	6.77281		5.38957	5.20555		6.7736	6.33575												4.91552		5.11145			4.07639		3.72901			5.96855	4.33235
	6.86233	6.84411		5.54319	6.26303		6.00225	6.19515		7.09877	7.1206			6.99571	7.12247		6.81275	6.4872		5.0027	4.74362		7.14027	7.43037												4.69877		4.79442			4.9331		5.00832			5.30049	4.61677
	7.22622	7.26566		5.69794	5.88264		5.56925	5.17752		6.99673	7.20232			7.10549	6.99729		7.50661	7.30797		7.26557	7.04363		7.94146	7.96058												4.67723		5.28077			4.19219		4.53605			5.39712	3.05745
	7.15553	7.36326		5.47346	5.85748		5.65678	5.4957		6.45171	6.35315			7.22699	7.24641		7.4292	7.05441		7.61677	7.28716		8.48018	8.32881												5.56849		5.27743			3.89385		5.28466			5.50922	3.48864
	7.70632	7.49217		5.64818	6.15401		5.55121	5.74443		6.9397	7.07168			6.08958	6.22863		6.37626	6.46597		7.53473	7.63045		7.02126	6.95455												4.56163		5.30122			3.39917		4.75995			5.25191	3.73444
	6.86233	6.85699		5.9028	6.01346		5.43729	5.32948		7.03364	7.24155			6.52842	6.34003		6.89518	7.04013		7.01903	7.10318		7.72363	7.90521												5.42072		5.27221			4.68846		5.02126			5.92541	5.51191
	7.39103	7.19673		5.66078	5.75248		4.77083	5.12309		6.59828	6.57122			6.07874	6.23745		4.15137	4.97407		6.99695	7.07103		8.40684	8.47966												4.67497		4.61058			5.05398		4.79129			5.91874	3.98459
	7.42744	7.4839		4.59694	5.0018		3.33485	4.12267		5.34837	5.25814			6.07874	6.42021		6.52623	6.40037		6.56514	7.04363		5.52638	5.96671												4.26866		4.16832			4.48285		4.87848			5.58736	3.98459
	7.02956	6.96751		4.72247	4.63923		3.33485	3.79181		6.23688	6.42307			5.58256	5.99729		5.96371	6.28392		6.96313	6.85499		6.91946	7.15249												4.98459		5.07575			4.57682		5.06005			5.43179	3.87184
	7.11645	7.06469		4.17313	4.45088		4.05485	3.88166		5.95907	6.08406			5.61265	5.19259		6.66192	6.61794		6.63836	6.40803		5.83971	5.12598												4.08406		3.91695			4.87873		4.82043			4.50684	4.59395
	6.57546	6.70929		3.72247	4.51665		3.15381	3.74416		5.8802	5.82833			4.99005	5.68313		6.14323	6.20926		5.42324	5.3194		5.5552	5.94228												3.24793		4.52482			4.84222		4.96947			5.64818	5.06372
	6.2891	6.33145		4.51602	4.48414		5.62234	5.99752		5.56499	5.6893			5.05702	4.88899		6.36194	6.08958		6.62395	6.10329		6.95233	6.62191												4.60733		4.67129			4.67243		4.732			5.5157	3.41007
	5.57531	5.63662		4.59694	3.97911		7.32409	7.30925		5.49633	5.53574			4.37016	4.4121		5.99209	6.37782		6.5575	6.27314		8.00039	8.21199												5.5575		5.21276			4.853		5.0018			5.4446	3.61589
	6.72601	6.56041		3.85997	3.72465		6.36632	6.63198		4.75328	4.42291			3.33485	4.4121		6.05615	6.08958		6.52701	6.49153		7.00034	7.03122												5.51869		5.44841			4.2555		4.84699			5.40156	0.704872
	5.99774	5.80503		4.02503	4.19456		6.42727	6.32948		3.94579	3.96809			3.47249	3.93357		6.48688	6.06156		6.488	5.95815		8.38491	8.20692												5.22014		5.06738			4.33771		4.80555			5.33002	4.64703
	4.78973	5.30378		6.98025	6.9847		6.83226	6.67044		3.83895	2.79909			7.88612	7.86034		5.7366	5.31976		6.27482	5.6008		6.88582	6.80116												5.44228		5.24774			4.82426		4.87774			4.33056	3.80478
	4.76447	4.86987		5.48768	6.08002		6.84725	6.84323		7.07543	7.08406			7.64933	7.81064		5.92505	5.91265		6.27482	6.29186		7.28077	6.55152												4.07039		4.85425			4.19771		4.53512			4.27873	4.91193
	4.06091	4.81813		6.54998	6.55612		6.75515	6.76248		7.04571	7.15613			5.31651	5.65707		5.29499	5.57894		5.6094	5.63052		7.43621	8.0821												5.07168		5.2485			4.1014		4.23764			5.27445	4.30524
	3.45549	3.62176		7.31913	7.38223		6.65664	6.57228		6.853	6.98846			7.69216	7.50724		5.66789	5.53885		6.08874	5.6008		7.74571	7.98157												4.42593		4.26679			4.70598		5.083			5.5624	4.42526
	7.20301	7.13484		6.83769	7.08534		6.44692	6.4596		7.25257	7.3117			7.26059	7.27687		5.43962	5.55919		5.95745	5.7301		6.69153	6.00225												4.89554		5.05289			4.60792		5.06005			5.8387	4.36422
	7.4154	7.33602		6.64818	6.832		6.53278	6.79766		6.92017	7.02104			7.24155	7.06867		4.8748	5.17033		5.80038	5.78398		4.54102	3.58376												5.2075		5.25965			4.16832		4.44989			5.89191	4.57652
	7.55359	7.51657		6.2666	6.18448		6.73118	6.63198		5.72383	5.49921			7.48438	6.70266		5.16832	5.34341		5.42324	5.20555		4.87431	4.76022												5.09064		5.23304			4.36912		4.7952			5.04832	2.24793
	7.0813	7.12959		6.7926	6.95536		4.77083	5.08534		6.93322	7.21364			6.73376	6.91672		5.29499	5.38922		5.42324	5.20555		5.12598	5.34518												4.66846		5.00921			4.36947		4.44394			5.18527	5.00135
	6.42341	6.34961		7.00518	7.0581		5.93381	6.35332		6.58165	6.61456			6.75422	6.59619		4.24869	4.67469		5.10936	4.77083		7.87147	7.57932												5.24698		5.45434			4.22689		4.90809			5.79896	5.3302
	7.12629	7.39874		6.97016	7.11218		6.10538	6.28873		7.06361	7.1206			5.35262	5.51822		4.08321	3.47638		5.06781	4.68818		7.09677	6.59887												4.67948		4.7021			4.34837		4.83238			5.75261	4.60733
	7.35782	7.42055		6.82094	7.09614		5.41718	5.19535		6.29866	6.09635			6.43896	6.45861		3.53232	3.29572		5.1297	5.12433		3.94111	4.14731												4.05181		4.56773			4.58976		5.23688			5.70266	4.85325
	7.41937	7.52066		6.75782	7.09075		4.86196	4.92505		6.44261	6.70556			6.12122	6.3067		7.85972	7.99645		4.06781	3.71589		7.17782	7.98157												5.0691		5.29719			4.926		5.08555			4.18785	2.75809
	7.0813	7.10287		6.05376	6.62454		4.20163	4.92505		6.37712	6.02104			6.49649	6.19259		7.41878	7.34908		3.78764	3.10266		7.21897	7.25937												4.86096		4.95745			4.50779		4.71287			5.23324	4.7811
	6.82031	6.91946		5.92386	6.39968		4.63981	4.08576		6.5051	6.54458			5.96694	5.74685		7.16822	7.24089		3.73552	3.82273		6.21004	6.38163												4.78555		5.38146			4.68818		5.06005			5.68285	4.17592
	7.13617	7.39438		5.55674	5.68285		4.15381	4.59276		5.24717	5.42324			5.10014	5.38059		7.18468	7.19002		6.63125	6.64515		6.36475	7.0197												4.90977		5.05137			3.98459		4.19849			5.12557	3.52544
	7.604	7.56818		5.32301	5.15381		6.20144	6.02746		5.47865	5.78346			4.8953	4.79546		6.9493	7.12381		8.16752	8.13206		6.38888	6.4348												5.57061		5.4065			3.61589		4.51223			4.3427	3.95745
	7.52779	7.488		5.81532	5.89506		6.15421	6.15056		5.79701	5.96855			4.6565	4.77136		6.96844	6.57894		6.82566	6.74362		7.05691	7.4818												5.4121		5.30725			4.30597		4.44394			4.99503	4.68818
	7.30223	7.42911		5.25814	5.43396		6.65664	6.98231		5.04571	5.14445			8.2197	8.19259		7.16822	6.96659		6.7148	6.87995		7.18715	7.26913												4.45516		4.22033			4.19219		4.64386			4.92955	3.19298
	7.30223	7.30825		5.29094	5.53232		5.51412	5.94603		5.09297	5.30122			7.69216	7.63365		6.41177	6.58871		6.41481	6.23496		6.804	7.26913												5.19613		4.79181			3.04439		5.08194			5.60214	3.65935
	5.67299	6.13484		3.67356	3.83188		6.52341	6.70183		4.92029	4.67299			7.79403	7.78057		6.54551	6.55903		6.76805	6.68818		6.55536	7.34509												5.02923		5.33432			3.32769		4.8212			5.62322	4.20984
	6.16993	6.36772		3.76977	3.27202		7.12381	7.15046		4.53107	4.63981			7.86443	7.87467		6.94451	6.61794		6.34643	6.08172		6.78581	7.58721												5.65578		5.51175			4.48446		5.19456			5.22014	4.63807
	7.24441	7.16098		3.90304	2.72465		6.70681	6.75649		4.30889	4.3427			8.31877	8.35848		6.71959	6.49761		6.09908	6.47525		6.45927	6.18903												5.62921		5.22747			3.67694		4.56621			4.40395	3.58015
	7.11645	7.2266		3.40054	2.83188		6.56026	6.68313		4.56499	4.63981			6.01279	6.41244		6.44642	6.27184		6.40633	6.50764		6.08683	6.44344												4.16229		3.96993			3.55397		4.63778			5.7736	4.66789
	5.61794	5.39438		5.4446	5.71122		6.69028	6.7385		3.66221	4.30086			6.6565	6.53993		6.57077	6.59857		6.28392	6.3644		6.92505	6.25946												3.93168		4.51791			4.32157		4.66931			5.79662	4.13217
	5.67299	5.49633		6.88679	7.04144		6.44692	6.53807		3.30889	3.85798			6.98993	7.17423		6.12619	6.06156		6.1299	6.07103		7.21897	7.5435												4.69125		5.06242			4.40973		4.8485			5.05961	3.78921
	5.40735	5.12433		7.2076	7.60207		5.49538	5.40735		3.22651	2.02148			7.12639	7.17881		6.14323	6.30797		6.11977	5.77056		5.25475	5.39951												5.2589		5.4591			4.0045		4.97154			5.78869	4.824
	4.71315	4.86987		6.25001	6.33753		6.1177	6.03738		6.10455	6.43279			6.88923	6.86034		6.02901	5.88093		6.02459	5.93452		4.65191	4.76022												4.51412		4.64789			3.70984		4.98277			4.99887	3.68482
	4.35755	4.20711		6.92386	7.0247		6.17812	6.20398		6.89373	6.62308			7.04614	7.09824		5.50653	5.36632		5.73498	5.35544		6.12598	5.80116												5.39249		5.26641			4.57198		4.94392			5.01547	4.3844
	3.0197	3.62176		7.00023	7.31007		5.73904	5.26379		5.75355	5.84298			6.96104	6.87184		4.63227	4.34341		5.50367	5.83592		7.83668	7.97556												5.17832		5.49522			4.87946		5.17253			4.96324	3.57228
	6.43146	6.75101		6.92386	7.15906		5.56925	5.78005		5.98436	6.03386			6.98425	6.78973		5.24869	5.06134		4.88704	5.22535		5.897	6.58331												4.95		5.34802			3.68482		3.85699			5.29921	4.93003
	6.71946	6.86975		6.3311	6.93156		5.33485	5.84875		7.09297	6.81352			6.31651	6.44344		4.76977	4.67469		5.0027	5.06005		7.41676	7.41287												5.62965		5.43363			5.17213		5.16812			5.52826	3.97774
	6.7389	6.87603		6.87603	7.07457		4.45681	5.17752		6.24736	6.40344			6.63474	6.71534		3.1177	0.970854		5.43962	4.96993		5.62498	5.18903												3.74039		4.35579			3.50716		4.24108			5.47606	4.03122
	7.09645	7.01413		6.70404	7.03034		3.70708	3.16027		5.66221	5.53574			6.32553	6.3067		3.36877	3.55949		4.88704	4.77083		5.69153	5.82782												5.13935		5.22959			4.77768		5.02879			5.8485	4.97797
	7.50518	7.44617		6.89215	6.77281		6.60481	6.20398		7.0091	7.07788			6.11082	6.17413		7.90268	7.78143		4.40667	4.06005		6.38888	6.31705												5.23668		5.27184			4.08279		4.85549			5.70113	4.11395
	7.34944	7.4031		6.87061	7.01335		6.40718	6.18626		6.94615	6.83567			6.32553	6.4663		6.99673	7.28392		2.15056	3.18587		6.21897	6.91767												4.7148		4.51696			4.55459		4.89482			4.92481	4.92624
	7.39917	7.46728		6.55674	6.832		6.96844	7.15957		6.3087	6.32211			6.34359	6.32337		7.27984	7.43354		2.5656	3.40871		5.1639	5.59872												4.39369		5.25607			4.55888		4.96324			5.53465	3.93687
	6.63198	6.73728		6.61618	7.18953		6.60481	6.79766		6.95257	7.04023			6.02392	6.23745		7.86993	7.86487		7.52317	7.06555		7.58706	7.15775												5.40922		5.36929			4.32229		4.94111			5.13791	1.86394
	6.80813	6.44626		6.64818	6.26303		6.42727	6.65134		6.65449	6.85025			5.97842	6.01814		7.78869	7.5338		8.3311	8.11379		7.20085	7.51088												5.05115		5.45022			5.30012		5.42744			4.28096	0.0565835
	6.91456	6.91946		6.64818	6.59455		7.06113	6.71411		6.27836	6.45204			6.24146	6.12722		6.84423	6.60822		8.04892	7.80361		8.16385	8.38388												5.57743		5.28281			4.96394		5.23285			4.85972	3.80478
	7.07114	7.28475		6.42274	6.4759		6.80954	6.67044		6.53962	6.39352			6.05702	6.07874		6.98732	6.87295		7.43954	7.49554		8.50811	8.71077												5.86839		5.44145			4.0635		5.02126			5.71493	5.13894
	5.78947	5.65163		6.06329	6.45088		6.84725	6.57909		6.3087	6.35315			5.69933	5.84298		6.9493	6.66519		7.41895	7.17562		7.9739	8.17343												5.32715		5.00742			2.82069		4.81532			5.61677	4.77321
	5.04002	5.12433		5.13709	5.73904		6.23592	6.2555		5.28836	5.51759			5.52042	5.60318		6.31016	5.63691		5.91097	6.06005		7.05691	6.84762												4.30779		4.49217			4.9331		4.95			5.8116	3.63285
	4.86245	4.86987		5.66078	5.45088		6.51412	6.2384		4.99684	4.88606			4.76765	4.67016		6.58946	6.45516		7.59119	7.48333		7.47832	7.66334												5.36019		5.48768			4.74551		4.80632			5.75649	4.29976
	5.01881	4.52857		4.0635	4.41684		5.49538	5.69572		5.54813	5.62293			8.78748	8.77755		5.86493	5.53885		6.91683	7.10852		8.72523	8.59302												4.54473		4.59872			3.9222		4.99932			5.67143	4.47346
	4.97591	5.03694		4.92362	4.80581		6.70681	6.71411		4.99684	5.09635			5.81992	5.90014		5.27984	4.67469		7.1299	7.02137		7.87437	8.02259												4.52888		5.15886			4.49793		4.88191			5.80245	4.96417
	6.82031	6.86975		4.33914	4.31034		6.68201	6.39215		4.22651	4.42291			7.94345	8.29398		4.8953	4.8485		7.26087	6.95233		9.10166	9.31827												5.31234		5.36597			3.98459		4.69683			5.18448	4.20438
	6.41532	6.57592		3.81558	4.45088		6.28077	6.2555		3.30889	3.46205			7.71658	7.54705		4.53294	4.19613		6.82566	6.64515		6.79194	6.10413												4.25776		5.0607			5.13894		4.86295			4.65076	3.58135
	7.06598	7.03683		3.27501	2.48285		5.72301	5.70791		3.46074	3.30159			7.13679	6.93322		4.8339	5.08958		6.88704	7.02137		7.09677	7.08204												4.47541		4.61206			4.18666		4.94533			5.66135	4.11395
	6.91456	6.9377		5.87061	6.39094		5.49538	5.65793		6.83226	7.04023			6.58256	6.48123		3.72574	4.51854		7.00248	6.51554		4.89724	5.10392												4.83365		4.804			4.04439		4.77321			5.13935	2.8339
	7.48615	7.4839		6.9028	6.63938		4.91982	5.08534		7.03969	7.03386			6.33468	6.57531		4.28021	4.24717		7.26087	6.91061		8.60618	8.83615												4.58195		5.25758			4.36877		5.04876			5.52042	3.32625
	7.32814	7.11364		6.69181	6.71809		4.05485	4.67073		6.64659	6.75288			7.01837	6.97625		4.65592	4.47638		7.04089	7.02137		9.26669	9.14718												5.42257		4.79727			4.22766		4.90472			5.60051	4.36772
	6.90881	6.59141		6.60318	6.66846		4.41752	3.79181		6.94615	6.90713			6.93156	6.79572		7.65306	7.56902		6.62395	6.49153		7.23697	7.62198												5.10727		5.20046			1.64386		4.58376			5.68986	4.7137
	7.34518	7.23161		5.89215	6.29149		4.37643	4.76818		7.03364	7.09022			6.91958	7.05875		7.27984	7.296		7.01903	6.9465		5.9305	5.84097												5.30852		4.79155			3.58135		5.04614			5.5741	4.68032
	7.53893	7.44195		6.64818	6.45927		6.45681	6.47427		7.11603	6.94158			6.74066	6.7343		6.60792	6.76421		6.37243	6.24451		4.10685	4.30743												5.36422		5.18031			3.61589		5.02059			4.64126	4.87184
	7.24897	7.22168		5.52951	5.96717		6.68201	6.97717		6.66235	6.65664			6.45566	6.64371		7.22911	7.50287		6.85661	6.93463		8.08199	8.18641												5.27314		5.47525			3.05832		4.70016			5.71218	4.43396
	7.37452	7.39874		6.76951	7.10685		5.72301	5.57894		7.01525	6.84298			6.74739	6.56834		6.87504	7.03298		6.60214	6.86121		6.59051	6.91145												5.30779		5.42828			3.97085		4.15097			5.64184	4.30086
	6.43929	6.27519		6.78686	6.87639		6.52341	6.80336		6.53107	6.55351			5.72683	6.04876		6.63212	6.55903		6.25626	6.32859		5.45154	5.18903												3.64962		4.70708			4.36842		4.87922			5.74174	1.9782
	7.01903	6.95571		6.60318	6.83845		6.73917	6.72629		7.09877	6.75288			6.15218	6.56834		6.78594	6.71108		6.44774	6.39951		7.85997	7.67807												5.39249		5.45681			4.55397		4.73742			4.67412	4.61206
	6.16048	6.23649		7.00518	7.31931		6.85462	6.96174		7.09877	6.83567			6.13155	6.34003		6.88007	7.06156		6.54241	6.45861		8.90971	8.88148												5.25058		5.42694			4.28318		4.35966			5.54226	4.37955
	6.70639	6.56041		6.60318	7.03584		6.47606	6.62556		6.91361	6.52654			6.27947	6.36457		6.66192	6.71108		6.40633	6.31958		8.24802	8.17343												5.0936		5.42122			4.37434		4.74524			5.62761	5.22997
	6.66633	6.41193		7.07746	7.00191		6.54195	6.39985		6.41498	6.48043			6.23189	6.19259		6.20105	6.47654		6.33771	6.32859		4.51159	5.89263												5.11749		4.92125			3.97774		4.69377			4.89554	4.50239
	6.14098	6.19673		6.40037	6.54828		5.96162	6.16852		5.26791	5.63981			6.00135	5.97636		6.74214	6.55903		5.99141	6.11374		8.48953	8.58718												5.52074		5.34536			4.43496		4.90881			5.20242	3.74953
	6.28021	6.13484		6.91337	7.20955		6.67356	6.65134		3.72356	3.12102			5.78084	5.72165		6.38353	6.28392		6.09908	6.11374		6.89142	6.97854												5.51302		5.37955			5.06415		5.54319			5.66249	5.08916
	5.56102	5.59126		6.45187	6.69		6.66519	6.79181		3.72356	3.73769			3.91934	4.69599		5.35473	5.41143		4.86295	5.53916		6.50446	6.57546												4.95373		5.16571			4.41447		4.53419			5.15522	3.20477
	4.81404	4.99095		6.03452	6.67567		6.52341	6.80336		7.38672	7.16199			4.43896	4.09845		6.03826	5.86493		5.28392	5.9465		8.05945	8.35891												5.51507		5.22168			4.81275		5.61147			5.63836	3.92932
	7.7389	7.77827		6.36229	6.59455		6.1177	6.20398		7.25776	7.28512			5.45549	4.69599		6.04723	6.03298		5.02459	5.53916		5.77979	6.04832												5.43012		5.20848			4.65535		4.99526			5.6311	3.81147
	7.33244	7.39438		4.88118	5.3466		5.7866	5.51001		7.17223	7.25257			4.05745	4.31542		5.02901	5.57894		3.30159	4.01614		5.82782	5.96671												5.17712		5.50414			4.64184		5.0354			5.76368	4.51633
	6.94837	6.94965		4.45943	5.21451		5.93381	5.96694		6.88692	6.84298			4.76765	4.97636		5.38336	5.43363		3.30159	3.47508		6.90833	7.12578												5.04701		5.09064			4.48768		4.87357			5.6343	2.96255
	6.83845	6.95571		3.81558	4.75275		5.29168	5.43763		6.32859	6.83567			4.22188	3.34767		5.13463	5.63691		7.44369	7.58939		8.77972	8.81458												5.72887		5.57228			3.90111		4.47897			5.38957	4.12639
	6.67299	6.76474		3.85997	4.11187		4.67356	5.15947		6.11603	6.00809			4.18269	4.34837		4.1177	4.88118		7.44774	7.2778		8.18249	7.6409												4.69683		4.75676			4.05137		4.83314			5.90424	4.68004
	7.25352	7.24136		6.89215	7.16932		5.29168	5.21257		6.05767	6.05918			3.01257	3.1375		4.63227	4.81558		7.40642	7.30113		7.7012	7.86381												4.42122		5.12743			3.79701		4.63169			4.17313	1.774
	7.25795	7.41185		5.804	5.87012		3.33485	3.36177		7.12743	6.92101			5.88313	6.21975		4.9542	5.08958		7.47598	7.34216		7.32751	7.22959												5.5245		5.27221			4.00495		4.65449			5.70777	5.35067
	7.39917	7.07028		7.07275	7.63198		4.15381	4.04701		6.46972	6.38353			8.01553	7.93864		2.97269	3.97453		6.98014	7.12949		7.73627	8.08486												4.75676		4.77821			4.62527		5.234			3.98368	2.93734
	7.12629	7.21675		6.45187	6.7862		6.95466	6.972		6.23688	6.26903			7.76089	7.79572		4.42559	3.78136		7.05159	6.89833		4.7301	5.01391												5.02525		5.0648			4.51191		4.86419			4.21956	3.83491
	7.33673	7.10287		5.67327	6.4759		6.60481	6.5656		6.80413	6.76062			7.62	7.6669		3.31034	4.03298		6.19928	5.96993		5.25475	5.30779												5.06867		5.16972			4.29499		3.95606			5.16531	3.69265
	6.96498	6.85062		6.01502	6.75261		4.77083	4.61883		6.76818	7.02746			7.72007	7.64371		3.93452	3.38957		6.27482	6.50764		6.90268	7.00809												5.01257		5.41447			5.08576		5.02945			5.11249	3.36877
	7.44336	7.36326		7.03936	7.06361		6.59604	6.51001		6.71617	6.77584			7.62739	7.60303		7.23304	7.21568		6.54998	6.35562		7.6686	7.20438												5.37434		5.14384			4.58976		4.99729			5.5809	3.47897
	7.34518	7.1815		6.86518	7.06361		7.00888	6.90364		6.43346	6.37347			7.54404	7.43571		7.54867	7.78575		6.38094	6.07103		6.45927	5.86716												4.62234		5.06953			4.75409		4.73606			5.00921	3.65935
	7.54257	7.32679		6.69181	6.54828		6.58721	6.67044		6.46074	6.65664			6.97269	6.63023		7.36554	7.17043		5.54998	5.71617		6.20085	6.25946												5.5043		5.04898			4.26115		4.94462			5.1983	4.73335
	6.83845	6.91946		6.58346	6.82553		6.83983	6.83756		6.00921	5.96855			7.26059	7.41633		7.8416	7.68377		6.28392	6.13463		7.2937	7.04264												4.39129		4.35685			4.46956		4.32697			5.60703	4.87627
	6.92029	7.07575		5.75782	5.9905		6.05463	6.09508		5.66221	5.85748			7.40931	7.29398		6.48688	6.79857		5.30195	5.67384		5.40497	5.30779												5.07852		5.39592			4.44029		4.98413			5.29076	3.21568
	7.22159	7.07028		6.85972	6.94953		6.51412	6.49586		3.72356	4.16752			6.86443	6.68328		7.50661	7.6034		5.40633	5.87381		6.70446	7.20945												5.07189		5.41193			4.44956		4.13175			4.98048	3.59932
	7.0505	7.16611		7.03452	7.42131		6.55105	6.71411		5.47865	5.14445			6.64933	6.81365		6.84423	7.01848		5.42324	5.26379		5.67835	5.32661												5.19692		5.39403			4.32697		4.79675			5.63561	4.80116
	6.95396	7.02547		6.90809	7.18953		7.13607	7.02746		5.13873	4.94158			6.76752	6.7343		7.09592	6.96659		5.53481	5.57046		6.7736	6.80116												5.11499		5.51333			4.88655		4.80864			5.62804	4.68061
	6.97051	6.89482		6.804	6.82553		6.96151	6.9514		4.63052	4.73715			6.74739	6.86034		7.17652	7.1639		4.81301	5.3194		6.92505	6.97258												4.71918		4.95233			4.49793		4.30816			5.36405	4.05702
	6.48623	6.488		6.35456	6.7862		6.92683	7.04221		4.38681	4.21335			6.61265	6.50351		6.93958	7.10339		4.73498	5.18547		6.41278	7.01391												5.54055		5.38198			4.54411		4.88215			5.38905	5.08598
	6.53154	6.54458		6.42274	6.75261		6.72301	6.76248		5.79701	5.51759			6.64933	6.56117		6.69112	6.94369		5.15015	5.06005		6.38888	6.08215												5.04767		5.38076			3.07039		4.69599			5.07253	4.23917
	6.92588	6.77149		6.64818	6.88264		6.49522	6.41498		7.45171	7.3378			6.48848	6.42794		6.79142	6.37782		4.93452	4.18587		6.4363	6.00225												5.22477		5.41261			4.92955		5.57682			4.59842	4.49313
	6.12143	6.47151		6.36999	6.60214		5.87676	5.76845		7.36763	7.45681			6.19259	6.40446		6.81801	6.81532		4.37226	4.37295		5.06695	5.43463												5.25531		5.44659			2.80426		3.60407			5.42744	4.80064
	6.42341	6.34961		6.59664	6.77952		6.50478	6.46695		6.48752	6.43279			5.91958	5.60318		6.57698	6.63706		7.33771	7.2778		6.65191	6.94848												4.67101		5.42257			3.23955		4.74766			5.03276	4.81609
	6.81417	6.61427		5.10056	5.56377		6.50478	6.49586		6.83226	6.86468			6.17253	6.28965		6.36194	6.4872		7.62037	7.49554		4.45154	3.70377												5.67426		5.23458			4.3107		4.73037			5.61235	3.68426
	5.12143	5.56041		4.98504	5.04701		5.77083	6.12309		6.73118	6.78346			5.88313	6.21082		6.53263	6.64645		7.89306	7.70224		6.86864	6.96659												5.32229		5.47816			5.12039		5.3411			5.07339	4.50779
	6.3579	6.12433		4.0635	4.19456		6.08023	6.15947		7.13873	6.94837			5.76765	6.21082		6.51964	6.46597		6.6737	6.71617		7.7767	7.8703												4.14445		4.35191			3.38957		3.87823			5.8874	4.55857
	6.14098	6.3766		3.81558	3.77926		6.30268	6.24698		6.96532	7.20232			5.71315	5.78372		6.23304	6.28392		7.72158	7.76726		8.22125	8.01681												4.52888		4.90977			4.54411		4.89821			5.51995	5.02525
	5.75168	5.91934		2.1375	3.34625		4.45681	4.79181		6.9905	7.05289			5.52042	5.1177		5.98277	6.07553		7.35517	7.16551		7.23697	7.17343												2.14405		5.13504			4.10769		4.75248			5.31107	3.76553
	6.01903	6.18666		6.72819	6.89506		4.77083	4.79181		6.3579	6.17951			5.48832	5.51822		6.34731	5.98914		7.58007	7.60444		7.71088	7.63336												4.33199		5.04155			4.55827		4.34127			5.14221	3.05832
	3.17951	3.42895		6.69181	6.81903		3.41684	3.88166		6.9905	6.94837			4.50462	4.56133		5.59574	5.03298		7.88704	7.57796		6.67186	6.5435												4.69488		5.00832			4.63372		5.25493			5.56955	4.16872
	6.99763	7.2266		7.01011	7.1015		3.15381	3.74416		6.76818	6.90713			4.8953	4.77136		5.90521	5.71094		6.61677	6.78398		7.67186	7.23965												4.64703		4.86962			4.7301		4.89409			5.75702	4.74201
	5.92029	6.0813		6.98025	7.15906		2.05311	3.0072		6.39609	6.05918			7.9166	7.71534		5.85449	5.897		6.70805	6.71617		4.62527	5.12598												3.91743		3.64212			3.81198		3.90256			5.66647	3.51728
	6.99763	7.12422		6.84323	7.13843		6.60481	6.45236		4.75328	4.38336			7.81038	7.78666		6.23304	6.10329		7.472	7.36448		6.41278	6.93617												5.58991		5.40412			5.51916		4.96486			5.7807	5.38957
	7.18428	7.08661		6.94977	7.14883		6.95466	6.86555		4.49633	3.53605			7.4348	7.66028		4.53294	4.78136		6.96313	7.0492		8.3647	8.16038												4.75007		5.31379			3.85699		5.01992			5.51854	3.87971
	7.37452	7.36772		6.42274	6.65406		5.83238	6.18626		4.66221	4.79857			7.64566	7.59619		5.7252	5.19653		7.00248	7.07639		7.42063	7.46907												4.14568		4.71727			3.95047		4.61471			5.2854	4.2555
	6.56818	6.59141		6.804	7.01903		7.11155	7.2764		7.0091	7.02746			6.99571	6.53263		5.50653	5.14405		6.9344	6.65964		8.2612	8.09587												5.58346		5.56894			4.41447		4.90111			5.24888	4.80813
	7.34518	7.46312		5.08194	5.94345		5.24717	5.02724		6.67016	6.82833			6.47216	6.78359		5.16832	5.49761		6.94017	6.73688		7.95239	7.83775												4.97085		4.72928			4.58135		4.8485			5.48253	4.6851
	7.14098	7.06469		6.09149	6.31016		6.53278	6.69558		6.83226	6.92101			7.23668	6.81954		4.48027	5.19653		6.92849	6.65234		5.30634	4.96671												3.16672		3.60703			4.65535		4.8885			5.15259	4.53076
	6.63894	6.7021		6.11915	6.42559		6.85462	6.91444		6.67016	6.91409			6.8392	6.77149		4.45352	4.67469		6.8505	6.87995		8.07948	7.90521												4.69042		4.99752			3.87234		4.43996			4.43829	3.29425
	5.89724	5.94369		7.03936	7.05257		6.51412	6.37678		6.86666	6.77584			6.62	6.54705		4.85449	4.55888		6.47994	6.64515		6.18249	6.38163												5.39094		5.18963			3.91552		4.81686			5.33735	4.86121
	6.93723	7.03122		7.10999	7.14883		6.21315	6.22997		6.25776	6.37347			7.04056	6.74052		3.18428	4.14405		6.88704	6.72315		5.63865	5.86716												5.20242		5.08449			4.83845		4.76845			5.51412	3.75809
	5.37434	5.75114		6.73417	7.04701		6.23592	5.89288		7.23151	7.14435			6.18269	6.52544		4.28021	4.08916		6.76155	6.51554		7.43621	7.55559												4.4957		4.8885			4.29976		4.61824			4.90328	4.16229
	5.01881	5.34056		6.99027	6.96717		5.89118	5.89288		7.12174	7.32742			6.84562	6.47379		7.92493	8.00011		6.59485	6.41667		4.87431	5.64472												4.91504		4.82909			4.16872		4.1297			4.75862	3.31542
	4.2891	4.32193		6.60318	6.80607		5.63952	5.64501		4.46074	4.38336			6.61265	6.53263		7.91013	8.1639		6.57999	6.54705		5.56955	5.32661												4.47768		4.33485			5.50032		5.38474			5.69919	5.26115
	3.32337	3.94392		6.72219	6.81263		5.84725	5.98732		6.88692	7.07788			6.6851	6.71534		6.30268	6.45516		6.86282	6.68818		5.79181	5.39951												5.21626		5.15967			4.94743		4.88996			5.55105	5.01167
	3.0197	3.42895		6.67948	7.07991		5.86196	5.57894		6.76089	6.47102			6.58256	6.67016		6.31016	6.36632		5.94603	6.33771		6.34003	5.53543												5.16692		5.20848			4.74524		4.72165			5.0018	4.63836
	3.51602	3.2854		5.83769	6.02459		5.45681	5.55182		6.97797	7.04023			6.32553	6.19259		7.02447	6.9965		6.53481	6.31958		7.2502	6.34518												5.58946		5.32301			4.49378		4.91361			5.49313	4.31578
	6.82031	7.01413		6.22477	6.45927		5.29168	5.39232		6.14995	6.33253			6.31651	6.32337		6.84423	6.98162		5.66676	5.89845		4.65191	4.55152												5.36842		5.43846			5.1266		5.07189			5.36859	3.55336
	7.82337	7.85381		4.20789	5.29131		4.91982	4.96671		6.42425	6.54458			6.43062	6.45105		6.77518	6.84034		6.33771	6.16551		8.69798	8.85087												4.99299		5.14608			4.34837		4.51791			5.55781	3.21645
	7.49761	7.57984		5.42995	5.48414		3.94767	3.96717		5.16108	4.82833			5.75409	6.09824		6.75315	6.81532		5.88704	5.88606		7.96584	6.83453												4.90111		4.8622			4.34837		4.89554			5.71534	5.2363
	6.04002	6.23649		4.40054	4.95559		3.05485	3.0072		5.02148	4.70543			5.99005	6.05875		6.70252	7.04013		5.08874	4.87381		4.0268	4.38198												5.04854		5.43012			4.38991		5.17792			5.48059	4.45022
	6.58256	6.488		3.27501	3.60999		2.05311	3.0072		4.22651	3.85798			5.97842	5.9222		6.64414	6.5691		5.73498	5.57046		5.67835	5.10392												5.20183		5.19377			5.03474		4.73985			4.96878	3.11936
	7.34092	7.31759		3.57046	3.93168		6.6985	6.79181		3.72356	3.38405			5.74066	6.04876		6.63212	6.54905		5.43962	5.77056		8.44977	8.59302												5.39421		5.05355			4.21568		4.76394			5.73417	5.16611
	7.07617	7.20173		4.02503	3.88264		6.64818	6.53807		6.53107	6.51743			4.7939	4.86592		6.6737	6.57894		4.86295	4.63052		7.54094	7.67073												5.05441		5.22959			3.8495		4.03826			5.52951	4.56742
	7.23993	7.28475		5.41515	5.62469		5.43729	5.34554		6.69335	6.57122			5.16229	5.78372		5.62	5.57894		6.0676	5.49153		5.1639	4.78764												5.60615		5.34979			2.55213		4.42257			5.73376	5.16852
	5.8622	6.02547		6.12825	6.35562		6.9888	6.96174		6.3087	6.41329			5.48832	5.61677		5.48027	5.98914		5.10936	5.45878		9.12712	9.18383												4.52482		5.21548			5.1536		5.40463			5.13381	4.13175
	6.85037	6.39438		7.1641	7.29149		5.49538	5.70791		7.25257	7.45204			4.53605	4.84298		6.14323	6.19653		3.50335	4.01614		7.10161	6.76713												5.04243		5.00832			3.78869		4.70653			5.72588	4.78895
	5.61794	5.76474		6.95489	7.39968		6.52341	6.4596		6.90701	6.94158			4.99005	4.58916		6.42576	6.41143		3.73552	3.77083		6.51916	5.58316												5.09571		5.31524			3.43962		4.72656			5.17572	4.52199
	4.88557	4.94392		6.87603	6.88886		6.61368	6.60585		5.8936	6.09635			4.05745	4.47379		5.59574	5.47671		3.68032	3.01614		5.65191	5.64472												5.18864		5.13668			4.60792		4.9607			5.4082	3.78973
	5.61794	5.41177		7.10077	7.13843		7.09276	7.12763		6.48752	6.50827			4.22188	4.09845		4.76977	4.78136		7.75822	7.5818		8.0082	8.037												4.90111		5.39455			3.53605		3.95699			5.42021	4.09508
	5.06091	5.03694		6.81532	7.04144		7.09908	6.92505		7.50072	7.36343			4.05745	3.64386		5.57077	5.36632		7.56514	7.46695		7.68825	7.8703												5.26416		5.32373			4.08364		4.87431			4.75168	2.78869
	4.35755	3.99095		7.08215	7.31931		7.36107	7.34145		6.44261	6.57999			3.53605	3.05832		5.06523	4.38888		7.28392	7.2446		7.65864	7.83447												4.58826		5.00921			4.63836		5.13709			5.11416	4.1807
	4.48607	4.16591		6.48059	6.37347		6.81711	6.98732		6.83226	6.90713			7.46801	7.40455		3.8953	4.38888		7.0676	6.90448		7.8999	7.85736												3.56925		5.28688			5.30469		4.81147			4.81788	4.08279
	7.50144	7.50438		7.11458	7.38664		6.80193	6.82056		7.18864	7.2635			8.00703	8.19943		7.05615	6.9965		6.65263	6.47525		8.92775	8.72503												4.39985		4.73715			4.2211		4.8485			5.23993	3.78188
	6.69307	6.55244		6.74012	6.91946		6.69028	6.74456		6.76089	6.84298			8.23912	7.93322		7.23304	7.24089		6.77452	7.16551		7.29793	7.22959												5.05702		5.49362			4.81992		5.0036			5.29994	4.12143
	7.35782	7.35421		6.48059	6.57924		6.79416	6.71411		6.66235	6.81352			8.07066	8.15795		7.27603	7.42803		5.66676	6.14507		6.53372	6.50271												5.04461		5.38509			4.48382		4.91504			4.57289	3.86493
	7.59335	7.57984		6.60318	6.89506		6.77873	6.832		6.46972	6.33253			6.9493	7.07371		7.15157	7.37782		6.90497	6.75047		8.05945	7.81128												4.39369		4.97682			4.33199		4.58015			5.53683	3.59872
	7.66626	7.52066		6.52262	6.6097		6.65664	6.79181		6.44261	6.38353			7.55574	7.61331		7.07842	7.296		6.41481	6.49953		8.91946	8.82788												5.14608		5.24698			4.61176		4.88996			5.11416	3.7339
	6.77703	6.99095		6.58346	6.24375		6.53278	6.57909		6.90701	6.63154			7.56346	7.74678		7.10035	7.04734		6.45582	6.46695		6.69153	6.70363												4.91552		5.30706			4.07039		4.73904			4.62117	4.65076
	7.43538	7.25597		5.89215	6.79286		6.30268	6.34536		6.46074	6.41329			7.02392	6.96567		7.27984	7.01848		6.43129	6.21548		7.09181	7.00809												4.83365		4.80684			4.76182		5.12205			5.52042	4.3107
	6.99763	7.16611		5.88142	6.32841		5.29168	5.64501		5.81121	6.08406			6.73376	6.58931		6.58331	6.20926		6.34643	6.07103		5.10643	5.71781												4.05311		4.27053			4.16912		4.87504			5.69195	4.85723
	7.29793	7.1815		5.81532	5.95536		5.58706	5.48156		5.99684	5.81352			6.6851	6.71534		6.55182	6.79857		6.22805	5.93452		4.32337	4.48607												5.27314		5.36929			3.68482		3.83845			5.67751	4.40054
	6.58976	6.60674		5.04396	5.17433		6.14221	6.10434		5.13873	5.1206			6.31651	6.60303		6.28744	6.46597		6.05702	5.84875		6.48961	6.51096												5.22362		4.95396			1.774		3.67299			4.45746	3.30597
	6.92588	7.00259		5.25814	5.23419		5.47606	5.76845		3.89336	3.85798			6.66377	6.49617		6.4187	5.86493		5.80038	6.13463		5.46695	5.39951												5.42274		5.39403			4.54442		4.87652			5.43996	4.01837
	7.12629	7.16611		5.57016	5.9905		6.34536	5.94603		6.73863	6.86468			6.49649	6.21975		6.28744	6.57894		5.94603	5.93452		7.39292	7.44774												5.5738		5.29572			3.72574		4.78973			5.79025	3.70984
	7.02956	6.85062		5.22458	5.48414		5.45681	5.48156		6.84612	6.79103			6.47216	6.38059		6.83908	6.37782		4.53481	4.92267		6.42844	6.34518												4.54813		5.1418			4.66363		4.97154			4.60822	3.2502
	5.3579	5.30378		4.94439	5.29131		4.94767	4.7447		7.15563	7.08406			6.21237	6.3482		6.51317	6.07553		5.69432	5.7301		7.13545	6.57546												5.40582		5.3361			4.2384		4.85922			4.56346	2.99186
	5.53138	5.37678		4.83794	4.90737		4.15381	4.26379		7.05767	7.13843			6.18269	6.3565		6.50668	6.22207		5.35509	5.03826		5.94158	5.18903												3.9542		5.16631			4.07682		4.84699			5.68846	4.37921
	5.87406	5.93168		4.64847	4.7252		3.83188	4.08576		7.29866	7.32742			6.13155	6.05875		5.8953	5.65592		4.50398	4.1035		5.82782	5.61442												5.24907		5.21354			4.4353		4.88996			5.64097	3.76553
	5.3067	5.37678		4.20789	4.34625		2.56803	3.29719		6.89373	6.69752			5.69933	5.67016		6.12619	6.03298		5.47184	5.3733		8.01084	7.50263												4.80658		4.60881			4.62994		4.58646			5.51649	4.00495
	5.2891	4.94392		3.67356	3.83188		6.41718	6.58586		6.62264	6.61456			5.6565	5.77136		5.36912	5.27165		4.53481	4.26379		7.41676	8.0197												5.54365		5.38198			4.48864		4.9357			5.4348	4.32697
	3.45549	3.42895		3.27501	3.1127		6.28077	6.20398		7.06361	6.85025			4.8953	5.1177		4.55827	4.67469		3.06695	4.22497		5.61147	5.14731												4.17712		4.38785			4.8535		5.21839			5.48446	4.77321
	3.93168	3.35896		6.70404	6.39094		6.1299	6.52403		6.95896	7.01458			4.8953	4.79546		5.8953	5.55919		3.68032	3.47508		5.99503	6.85412												4.91001		4.65134			4.68874		4.80632			5.58616	4.04439
	3.25399	3.62176		5.95489	6.13319		7.06749	6.9514		6.53962	6.71356			4.18269	3.74631		4.48027	4.63691		6.80671	6.40803		8.6233	8.57145												4.84875		5.2937			3.59036		4.50048			5.56575	4.09001
	3.51602	3.4957		6.98025	7.2292		6.21315	6.65778		7.29866	7.08406			3.01257	3.41278		4.24869	3.63691		7.01357	6.98732		7.40888	7.70356												5.47946		5.38388			3.96394		4.40497			5.59081	4.21023
	7.15553	7.1815		7.09149	7.25352		6.57818	6.76832		6.73118	6.76818			6.12122	5.80761		4.04701	3.63691		7.57259	7.54713		6.38094	6.64472												5.37487		5.13566			4.03782		4.93168			5.55735	4.24413
	7.40727	7.42055		5.55674	5.81916		6.83983	6.6768		5.30889	5.51759			7.76089	7.76228		4.21723	3.97453		7.46393	7.51956		8.08444	7.90207												4.32876		4.90521			3.84197		4.48285			5.59932	5.08023
	7.21237	7.26078		6.73417	6.71122		6.56925	6.2213		5.63052	5.30122			7.86759	8.00253		3.63227	3.91265		7.23285	7.09793		8.15213	8.17866												4.91001		4.86344			4.8535		4.824			5.76288	5.22689
	7.27585	7.25597		7.16852	7.2292		5.96162	5.98732		6.12743	5.95513			7.18259	7.04865		3.63227	2.97453		7.04625	7.04363		7.11145	7.33119												4.56163		4.02636			4.0505		4.05961			5.42576	4.34802
	7.36623	7.49625		6.96509	7.15906		6.0676	5.75649		5.70874	5.49921			7.25588	7.16027		3.63227	3.38957		7.08863	7.31949		6.47444	6.50271												5.25512		5.32643			4.46467		4.91648			5.71589	5.11374
	6.87995	6.94369		6.87061	7.10685		6.60481	6.94087		5.72383	5.19101			7.89536	7.77452		7.36554	7.22197		6.47994	6.60822		5.76739	5.64472												5.26716		5.02237			4.67271		5.09276			3.48543	3.53481
	6.64587	6.93168		6.47346	6.832		6.41718	6.50287		5.26791	4.96855			7.75081	7.52544		6.85462	6.55903		6.76805	6.48333		5.82782	6.01391												4.96763		5.36142			4.21684		4.92053			5.09845	3.32769
	6.98687	6.90099		6.94462	7.20955		6.41718	6.15947		5.51381	5.19101			7.43054	7.49617		7.15987	6.64645		6.09908	6.11374		4.56925	3.76022												4.93805		4.84046			4.29462		5.16872			5.01167	4.59842
	7.62855	7.61427		6.06329	6.54828		6.57818	6.87098		4.42425	4.21335			7.47622	7.41633		7.31025	7.52865		6.49586	6.49153		8.01603	8.0022												5.21412		5.37382			4.48832		4.91433			5.31886	2.08066
	7.29352	7.31297		6.55674	6.85125		5.70681	5.61883		6.63067	6.66491			7.70619	7.45869		7.20906	7.31985		6.41481	6.24451		6.33163	5.87995												4.8189		5.23726			3.23879		4.0321			4.92647	4.3107
	7.59694	7.41185		5.98527	6.53247		4.89093	5.39232		6.7237	6.72942			6.67087	6.33181		7.23707	7.36641		6.31107	6.22516		7.31497	7.23965												5.32876		5.26585			4.87971		5.65535			5.4872	3.87184
	6.93156	7.07575		6.25001	6.46761		4.49506	4.90352		7.0091	6.79103			6.37016	6.33181		6.36194	6.90485		6.16007	6.13463		7.98721	8.0427												4.7211		4.9479			4.33199		4.62176			5.69752	5.05723
	7.01369	6.9735		5.84875	6.31922		1.83188	3.0072		5.44261	5.51759			6.87689	6.95489		7.12184	7.20926		5.1297	6.09255		8.62161	8.76188												4.85474		5.05702			2.87971		4.28577			5.57894	4.27202
	7.27146	7.32679		5.19022	5.59455		5.70681	5.70791		6.64659	6.63996			6.86443	6.89445		6.67948	6.51838		6.18963	6.32859		9.09183	9.19027												3.96394		4.49474			4.88655		4.96878			5.73917	5.07017
	4.99774	5.47962		5.22458	5.41684		7.03518	7.20828		7.04571	7.05918			6.82642	6.7343		5.41177	5.76421		6.09908	5.79701		8.44977	8.45418												5.13566		5.07189			4.65964		5.16752			5.11041	4.44526
	7.1015	7.01981		4.76977	5.63952		6.66519	6.78018		6.55658	6.57122			6.87689	6.56117		6.62615	6.74672		4.73498	5.16551		5.70432	5.70349												4.00225		4.64703			5.01592		5.00113			5.38716	4.3837
	6.71946	6.66619		4.85947	5.3466		6.30268	6.04701		6.88692	7.04023			6.52842	6.64371		6.31016	6.36632		5.16993	5.61559		7.90551	8.00809												4.7939		4.38785			4.02503		4.41109			4.68818	2.45943
	6.46287	6.28466		4.92362	4.7252		6.56925	6.36894		6.45171	6.31161			6.45566	6.38059		6.05615	6.60822		5.30195	5.75729		6.79194	6.23955												4.16511		4.27053			3.32625		4.74228			4.69125	3.89336
	5.80193	5.47962		4.59694	4.85748		6.86938	6.87098		6.09297	6.27984			6.42206	6.53993		5.86493	5.86493		5.20906	5.35544		6.63183	6.44344												5.30488		5.2817			4.69265		5.0607			5.32876	3.98459
	5.89724	5.85699		4.45943	4.57954		6.76301	6.81493		6.75355	6.88606			6.43896	6.67666		5.76977	5.79857		5.22805	4.74362		5.97384	5.43463												4.71617		5.23093			3.97085		4.47897			5.3427	4.3579
	4.01881	4.28466		2.90304	3.27202		6.96844	7.03232		5.63052	5.6565			6.05702	6.49617		5.94439	5.72901		4.47184	5.01569		6.21897	5.732												4.96394		5.32715			4.55827		4.84699			5.42324	2.57168
	5.6865	5.57592		6.83769	7.15391		6.75515	6.7324		6.76089	6.88606			6.33468	6.17413		6.00135	5.53885		3.93452	3.87381		7.68825	6.89893												4.95629		4.88484			4.06307		3.851			4.59006	3.03298
	5.58976	5.34056		7.06329	7.07991		6.61368	6.5656		6.67016	6.84298			5.97842	6.25512		5.82324	5.65592		3.43962	3.18587		8.50625	8.38836												4.11811		4.79233			4.97108		5.06264			5.1823	3.7339
	5.43929	5.54473		6.48768	6.55612		6.85462	6.85437		6.46074	6.5624			6.23189	6.05875		4.63227	5.11686		4.14975	4.14486		7.13072	7.27891												5.67257		5.32175			4.38991		4.7137			5.61956	3.90881
	4.78973	4.42895		6.58346	6.71122		6.90557	6.75649		5.22612	5.62293			5.71315	5.86617		5.54535	5.53885		7.51538	7.42936		6.48204	6.33575												4.27352		4.52857			3.67582		4.80555			5.37121	4.2555
	4.35755	4.76447		6.93428	7.17951		6.54195	6.83756		6.09297	6.05918			5.71315	6.06867		5.15137	5.11686		6.0354	6.0045		7.97659	8.04838												4.99027		5.39832			4.05094		4.852			5.69558	3.53543
	4.06091	4.5601		6.75782	6.74578		6.96844	6.90905		5.46074	5.07168			5.53636	5.69627		3.97361	3.47638		7.35517	7.21053		5.14486	5.94228												4.8999		5.42139			4.81992		5.19908			5.29297	3.88655
	7.4707	7.60666		6.61618	6.91337		6.88399	7.02746		5.26791	4.91409			5.56742	5.56133		8.24098	7.95134		6.76805	6.82311		8.01084	7.93316												4.24489		5.18527			3.57228		4.68229			4.16792	4.26754
	6.13134	6.3766		6.47346	6.6097		6.05463	6.18626		5.32876	5.21374			4.99005	5.21062		8.09381	8.20609		6.81928	6.77056		5.4363	5.05961												4.00405		3.96532			4.06393		4.73118			4.51223	3.74201
	6.89154	6.92552		6.6097	6.89506		6.40718	6.5656		4.49633	4.49889			4.22188	4.58916		7.83901	7.88099		6.96878	6.95826		6.25456	5.774												5.43045		5.36159			4.81992		5.21994			5.6946	5.01145
	7.15553	7.31759		6.76368	6.86381		6.66519	6.80916		4.66221	4.38336			4.37016	3.8885		7.93958	8.16063		6.74174	6.46695		8.01341	8.10407												5.42072		4.92267			4.49281		4.92339			5.47119	4.11395
	7.01369	6.90099		6.00518	6.13319		5.69014	6.13217		4.75328	4.38336			3.26003	4.05832		6.23304	6.5691		6.63836	6.5932		7.54813	7.4776												5.43012		5.33414			4.98459		4.9855			5.32175	5.0045
	7.15553	7.10832		4.81558	5.71122		6.56026	6.48864		4.34837	4.02059			8.25588	8.25734		7.02901	6.86481		6.54241	6.3466		7.13072	7.71788												4.7939		5.43546			3.99865		4.82273			5.20026	3.94953
	7.09645	7.11894		6.29921	6.63198		5.80193	5.75649		3.78241	3.30159			6.78084	6.68328		7.14731	7.11707		6.43129	5.93452		8.36063	8.45204												3.63227		3.64616			4.14445		4.95675			4.88484	2.72574
	7.0505	6.97934		6.42274	6.40837		6.63967	6.6893		6.68566	6.89312			4.10014	4.38059		6.73091	6.42257		6.16993	6.09255		7.76434	7.94234												5.27482		5.25058			3.61589		3.96394			4.70238	3.70929
	6.40735	6.21665		5.94462	6.14364		5.98868	6.13217		6.40565	6.59738			7.2842	7.40846		6.02901	6.03298		6.31107	6.2636		5.10643	4.70377												4.92552		5.3679			4.95396		4.89821			5.19948	3.8505
	7.37869	7.14006		5.93428	6.1643		6.04177	6.11374		5.8392	5.85748			7.06253	6.92778		6.9493	6.88093		5.32012	6.16551		4.42089	4.22959												4.7939		5.28836			4.19259		4.926			5.2604	4.97154
	7.23534	7.05918		6.19908	6.20457		6.15421	5.95652		5.8392	6.03386			7.07874	7.17423		6.63212	6.52873		5.99141	6.0045		7.63858	7.84109												4.42459		4.10224			3.50779		4.35262			5.34572	5.30488
	7.30223	7.38552		4.79286	5.19456		5.26978	5.22997		6.86666	6.84298			7.01268	7.13679		5.67948	6.14405		6.30214	6.22516		7.70764	7.61809												4.45286		4.6153			4.08321		4.44195			5.75649	4.58946
	5.48607	5.66619		5.54319	5.41684		5.43729	5.24717		6.90038	7.00809			6.67807	7.08852		6.33253	6.45516		6.29297	5.91049		7.4707	7.28374												4.17193		4.52482			5.3844		5.28965			4.40735	3.14568
	6.57546	6.68061		3.45943	4.45088		5.15421	5.14119		7.29361	7.41337			7.18765	6.89445		6.41177	6.41143		5.8627	5.83592		6.68496	6.58331												4.2589		5.06178			3.71699		4.44989			5.26454	4.62936
	6.67299	6.68061		4.98504	5.43396		4.91982	4.08576		6.21568	6.58871			6.85187	6.87184		6.32517	6.24717		6.05702	5.92267		7.26782	7.28374												5.08704		5.1206			4.29976		4.43696			5.69223	4.58496
	6.56818	6.34056		4.74631	5.04701		3.83188	4.08576		6.96532	7.24707			6.79403	6.85462		6.46679	6.44444		5.76155	5.98162		5.91934	5.58316												4.81019		4.72274			4.42021		4.65535			5.70833	4.96417
	5.2891	5.41177		3.27501	2.60881		3.4957	3.96717		7.0091	7.02746			6.73376	6.79572		5.78057	5.63691		5.6094	5.7301		4.82782	5.62965												3.79077		4.70321			4.39438		4.59664			5.29719	4.95373
	6.22612	6.24622		6.79831	7.07991		3.15381	3.64501		6.97797	6.72151			6.73376	6.74052		6.36912	6.29609		5.82553	5.68818		7.35244	7.62578												5.24432		4.93664			3.29425		4.73688			5.42694	3.35896
	6.32391	6.3036		7.10077	6.9847		5.69014	5.61883		6.90038	6.77584			6.45566	6.63023		5.32517	5.51854		6.04614	5.88606		5.804	4.96671												5.23381		5.27538			4.38922		4.73118			5.48993	4.39438
	5.82629	5.54473		6.75195	7.14364		6.1177	6.17752		6.93322	6.96855			6.52042	6.56834		5.27984	5.79857		5.89893	5.89845		8.36877	7.67073												5.67285		5.26716			3.42962		4.56346			4.59156	3.51728
	5.48607	4.99095		6.27482	6.30086		6.56026	6.65778		6.83226	6.91409			6.53621	6.64371		3.42626	3.19692		5.8505	5.7021		6.48961	5.86716												4.24184		4.67214			3.97865		4.8212			5.71548	5.54674
	5.42358	5.08108		6.91862	7.07457		7.21306	7.15502		6.81121	7.08406			6.40497	6.22863		8.05398	7.95518		5.1297	5.7301		8.15684	8.25446												5.3036		5.60377			4.13258		4.732			5.72969	5.083
	4.86245	5.18666		6.62264	6.82553		7.14822	7.09032		6.65449	6.64832			6.21237	6.1079		7.31025	7.24707		7.25162	7.2589		7.05691	6.8212												4.6585		5.21471			3.88655		4.96139			4.04439	3.78973
	4.54659	4.89482		6.7926	6.93758		6.63096	6.9357		6.70099	6.93475			6.20261	6.08852		6.79142	6.80697		6.27482	6.66676		7.52646	7.82126												4.81788		5.35421			4.74604		4.87652			5.59141	5.14119
	4.90881	4.59156		6.84323	6.88264		6.55105	6.24698		6.92671	6.94837			5.79416	5.78372		7.13894	7.15735		7.12485	6.54705		8.04428	7.99633												4.76474		4.77716			4.41007		4.60377			5.49649	2.45812
	4.32409	4.42895		7.2033	7.36894		7.02868	7.00753		6.81826	6.75288			5.83289	5.73444		6.85462	6.70196		6.20887	6.22516		6.54813	6.83453												5.10873		5.53419			3.91504		4.76315			5.02303	4.32661
	6.94837	6.63677		6.88679	6.79286		6.85462	6.8874		6.06953	5.94158			6.11082	5.90014		7.19288	6.73782		6.88105	6.47525		8.08199	8.25692												3.97911		4.09635			4.9331		5.19673			5.67398	4.66818
	6.63198	6.63677		7.29103	7.43829		6.84725	6.98231		5.09297	5.34305			5.24146	5.31506		6.87504	6.98162		6.47994	6.61559		5.79181	6.68173												5.4165		5.27333			2.99186		4.95536			4.93876	4.15015
	6.58256	6.77149		7.08683	7.11218		5.91982	5.72028		4.56499	4.91409			5.26078	4.88899		6.92991	6.80697		6.54241	6.45039		7.36877	7.11499												4.55428		4.8505			4.49313		4.40701			5.33896	2.74093
	7.25352	7.28003		6.78686	7.24384		3.63923	4.5656		4.13914	4.25776			4.53605	4.56133		6.96844	6.66519		6.46401	6.68103		6.82782	7.20945												5.0045		5.19967			5.25304		5.06264			4.92172	3.67638
	7.05572	7.21169		6.69794	6.97304		4.67356	5.02724		6.90701	7.19091			3.40463	4.05832		6.73091	6.94369		6.46401	5.96993		6.56955	6.88631												4.52669		4.749			4.87971		5.07852			5.2636	4.28836
	6.96498	7.00259		6.90809	6.95536		5.08023	5.51001		6.81121	6.64832			7.12122	7.20173		6.54551	6.67455		6.0781	6.30122		8.1235	8.16822												5.6585		5.43179			5.031		4.9486			5.53776	4.25512
	7.11645	6.99684		6.04418	6.71809		4.63981	5.06652		6.53107	6.52654			5.87061	5.9222		5.97315	6.41143		5.06781	4.94626		6.97923	6.6295												5.41329		5.32697			4.6427		4.71864			5.73566	3.8505
	7.49001	7.39438		6.4591	6.55612		5.20163	5.00764		6.88692	6.98185			7.88612	7.70901		6.35456	6.50811		5.65249	5.9465		5.85125	5.91767												4.89215		5.28947			5.06372		5.35984			4.04439	4.1014
	7.4707	7.50851		5.2075	5.39985		4.89093	5.21257		6.00921	6.16792			7.38336	7.27687		6.23304	6.14405		5.88704	5.47508		8.13072	8.0022												5.51979		5.17812			3.34837		4.68398			4.96763	3.62527
	7.1984	7.01981		5.38509	5.76607		4.24717	3.64501		6.76818	6.82094			7.29343	7.2982		6.00135	6.18349		4.59515	4.89821		5.77979	5.48607												4.50144		5.15502			4.99073		5.32607			5.68622	4.65048
	7.17951	7.34056		5.04396	5.13299		3.77083	3.16027		6.49633	6.48043			7.40931	7.18339		6.16832	6.18349		3.30159	4.57046		5.97384	5.774												5.05745		5.36597			3.31687		4.70266			5.47606	4.28873
	7.26697	7.4031		5.08194	5.19456		7.14822	7.3572		6.54813	6.67313			7.17762	7.16962		5.88509	5.97407		4.30232	4.37295		8.75819	8.88148												5.47265		5.31777			4.46923		4.68734			5.29921	4.11437
	7.0864	7.07575		4.64847	5.27277		6.09276	6.29701		7.09877	7.1266			6.93156	6.88313		6.24108	5.86493		4.65249	4.53916		7.73627	7.68538												5.39951		5.25399			4.29425		4.39025			5.39129	3.4489
	7.0864	6.8116		5.11894	4.93168		6.85462	6.69558		7.13873	7.16782			6.64933	7.00259		5.88509	5.61794		4.53481	4.33771		6.94696	6.91145												4.8505		4.88411			4.58075		4.98868			5.62176	4.74174
	5.48607	5.56041		4.488	5.41684		6.25852	6.24698		7.03969	6.90713			6.61265	6.81365		5.33985	5.31976		8.40011	8.08449		8.15684	8.33584												3.52356		3.30961			3.78869		4.64847			4.80658	3.8495
	6.2077	6.4031		4.83794	5.0691		6.09276	6.14139		6.95896	6.93475			6.49649	6.76527		5.38336	5.34341		7.29756	7.4793		7.50438	7.40846												4.24982		5.2681			4.56712		4.81916			5.72096	4.86493
	6.22612	6.02547		4.02503	4.51665		7.08023	6.97717		7.02148	7.01458			6.60511	6.21082		5.08279	5.22188		7.59119	7.36448		6.37278	6.04832												5.41532		5.22612			4.43496		4.63604			5.5489	4.79312
	5.97591	6.24622		3.45943	3.41684		6.95466	6.94615		5.70874	5.30122			6.21237	6.29829		5.1177	5.41143		7.67016	7.44203		4.87431	5.76022												4.6094		4.86617			4.32661		4.61648			5.5331	5.02459
	4.6865	5.05918		6.77531	6.82553		6.86208	6.83756		5.11603	5.44261			6.36142	6.27258		3.72574	4.78136		6.7148	6.72315		4.56925	4.22959												5.58616		5.2555			1.45943		3.851			5.82248	4.23266
	5.01881	4.76447		6.52951	6.45088		6.80954	6.79181		5.53107	4.94158			6.43896	6.19259		4.24869	3.97453		6.41481	6.49953		7.56948	7.39506												3.10182		4.07895			4.34305		4.82502			5.77873	4.37434
	3.25399	3.42895		7.1816	7.26782		7.11155	6.972		3.38681	3.73769			6.07874	6.23745		3.8125	4.08916		7.14006	7.12422		5.30634	4.78764												5.39318		5.0798			5.34837		5.60155			5.3579	3.91504
	6.76447	6.3856		5.24146	5.54813		6.44692	6.36124		6.22632	6.54458			5.16229	5.41244		3.8953	3.849		7.04625	6.90448		6.68496	7.39506												4.56163		5.02945			2.9364		4.99118			5.63038	4.83845
	7.20301	7.16611		6.6097	6.9847		5.83238	5.76845		6.73863	7.03386			6.02392	6.04876		1.72683	3.19692		6.28392	5.89845		8.17088	8.20945												5.39249		5.30979			4.27202		4.09972			5.80491	4.33235
	5.89724	6.25607		6.57016	6.38215		5.98868	6.33753		6.64659	6.89312			5.95513	6.02835		8.24098	8.29902		6.86282	6.94052		5.49697	4.96671												4.48059		5.31452			3.75007		4.43296			4.84248	2.37851
	6.88582	7.08119		6.64184	7.00764		6.04177	5.83769		5.99684	5.98185			5.43896	5.83137		7.60177	7.65592		5.87504	5.7021		8.70283	8.85736												3.54905		4.63981			5.14221		5.3773			5.38819	4.68846
	7.24441	7.43771		7.36606	7.45927		6.00225	5.94603		6.75355	6.48043			5.22226	5.68313		7.61706	7.55903		6.10936	6.06005		6.25456	6.91145												5.19101		4.90472			4.14486		3.904			5.20516	4.21568
	7.07114	7.05918		6.53636	6.5404		4.33485	4.04701		6.8802	7.10245			5.55182	5.78372		6.16832	6.28392		6.0354	5.96993		7.45549	7.40846												4.77821		5.18864			3.83491		4.81173			3.98823	3.53481
	7.34944	7.27519		6.66704	6.83845		6.14221	6.19515		6.31868	6.33253			5.56742	5.51822		6.93475	6.11707		5.6094	5.78398		4.87431	5.05961												3.9855		4.13134			2.89433		4.27687			4.66761	3.15704
	7.48615	7.41185		6.87603	7.0691		6.44692	6.68313		6.52246	6.55351			5.43896	5.36457		7.81538	7.90087		5.8627	5.65964		6.09677	6.25946												5.50128		5.40088			3.27277		4.89627			5.19613	4.32121
	6.87995	7.01981		6.43012	6.4759		6.63096	6.78594		7.0517	7.02104			5.67101	5.29829		6.93958	7.04013		3.93452	4.18587		8.35654	7.86059												4.22997		5.19259			4.30488		4.42257			5.34376	4.7811
	7.35782	7.42055		6.15522	6.50032		7.21306	6.96174		6.48752	6.41329			3.6565	4.47379		6.92006	6.66519		4.53481	4.57046		7.63858	6.6744												4.1416		4.66505			4.14486		4.32697			5.60125	5.1079
	7.33244	7.50032		6.47346	6.58691		6.58721	6.5656		6.9397	6.90713			3.96717	3.84298		7.18061	7.25946		6.31994	6.43363		8.66196	8.97708												5.10497		5.24584			5.08002		4.99526			5.61736	3.88704
	7.37452	7.35421		6.39283	6.71122		6.81711	6.99243		6.49633	6.54458			3.10098	2.97636		6.27984	6.61794		7.82566	7.70922		7.62161	7.48599												5.03738		4.96162			3.47832		3.66278			5.63503	4.46858
	6.6865	6.61427		5.59664	5.85748		6.86938	6.75047		6.78267	6.65664			8.00135	8.04363		6.49346	6.49761		8.14756	7.76055		7.8219	7.87351												4.5345		5.26697			4.52607		4.76553			5.53745	4.30012
	6.34944	6.13484		5.55674	5.56377		6.51412	6.7324		6.95257	7.09635			7.96688	7.73742		6.55182	6.44444		7.24222	7.30113		5.94158	5.774												4.35014		5.06178			5.09866		5.04549			5.64587	4.61235
	6.46287	6.50446		5.38509	5.62469		7.04177	6.91444		7.02148	6.88606			8.00988	8.09096		6.58331	6.41143		7.16501	6.89833		5.897	5.41718												5.32589		5.19535			4.50176		4.64212			5.71122	5.43979
	6.26247	6.01413		5.29094	5.54813		6.63967	6.80916		5.61442	6.00809			7.72697	7.7343		6.34731	6.35491		6.09908	6.31958		6.65864	6.89893												5.70833		5.39077			4.20984		4.62176			4.68538	3.78188
	5.83845	5.66619		4.45943	5.75248		6.3766	6.61897		6.2681	6.08406			7.59768	7.61331		6.42576	6.44444		6.98014	6.96405		5.91934	5.65964												5.39472		5.22168			4.75007		4.80219			4.0054	2.31615
	5.32373	5.22651		4.92362	5.09085		6.73118	6.6893		6.73118	6.66491			7.58256	7.46622		6.16832	6.17053		7.31107	7.24935		7.64191	6.98448												5.04177		5.02126			4.30488		4.94907			5.38388	4.49346
	4.90881	4.5601		4.59694	5.11228		6.74712	6.78594		6.63865	6.64832			6.05702	6.3482		6.10035	5.83213		7.54998	7.5818		5.97384	5.74631												4.98618		5.3336			4.25588		4.78529			5.67327	5.13832
	3.45549	3.94392		4.27501	5.0018		6.50478	6.61897		6.32859	6.42307			7.1471	7.20623		5.58316	5.74658		7.38102	7.44617		7.23697	7.45631												3.77452		3.71589			4.62469		5.00113			5.07403	5.08619
	6.74537	6.54458		4.83794	4.88264		4.91982	5.63198		5.51381	5.25814			7.24155	7.29398		5.88509	5.45516		7.37678	7.12422		5.45154	4.41752												5.4446		5.24641			5.43263		5.51617			4.61471	2.22651
	5.77716	5.73715		4.27501	4.45088		6.80954	6.83756		5.30889	5.09635			7.3658	7.14619		5.66789	5.71094		6.62395	6.53138		6.63183	6.59887												5.47362		5.31976			3.26153		4.28021			3.95884	2.80529
	6.39917	6.3856		3.57046	3.48414		6.94778	6.70183		4.81096	4.49889			6.88301	6.86034		5.13463	5.59842		6.472	6.2636		8.50255	8.63902												4.57198		5.07339			4.42021		5.2317			5.19417	4.61648
	6.86233	6.90713		6.72219	6.85761		6.66519	6.54504		4.26828	4.25776			6.62	6.60303		5.08279	5.11686		6.72833	6.63778		5.4822	5.80116												4.9364		5.22381			4.4192		4.75995			5.41667	4.44493
	7.17473	7.31759		6.59006	7.03034		5.35579	4.96671		3.72356	4.30086			6.75422	6.93864		4.85449	5.11686		6.41481	6.20555		8.04936	7.86703												4.8775		5.31306			4.55796		4.49665			5.26697	4.52168
	7.34092	7.38111		7.15522	7.05257		5.13011	4.61883		6.92017	6.77584			6.75422	6.56834		3.97361	3.63691		6.28392	6.03804		8.1114	8.22713												5.24622		5.03452			4.34767		4.79961			5.37504	5.07682
	7.51657	7.52865		6.89215	7.03584		4.86196	4.7447		5.70874	5.79857			6.76089	6.70901		3.36877	3.29572		5.35509	5.58556		6.86282	7.48599												4.82909		5.13566			4.69738		4.76394			5.26078	3.26153
	7.03485	6.94965		6.22477	6.23419		3.63923	3.59216		6.52246	6.51743			6.62746	6.72165		7.56765	7.65592		6.16007	6.10329		7.14027	7.19928												4.90472		5.02791			3.78136		3.76182			5.54148	3.0054
	7.41937	7.50438		6.76368	6.96128		0.250962	3.22959		6.88692	6.71356			5.75409	6.49617		7.9589	7.95896		5.87504	5.93452		7.75509	8.20438												4.60526		4.67214			4.62994		5.04549			5.8632	4.94298
	7.22159	7.1815		6.40786	6.68285		6.67356	6.65134		6.5051	6.32211			6.28873	6.49617		7.44642	7.31985		5.488	5.16551		8.54454	8.6143												5.18428		5.23611			3.76553		4.78607			5.46777	3.58976
	7.29793	7.39		6.78686	6.97304		6.17812	6.09508		6.09297	6.27984			6.18269	6.06867		7.53908	7.56407		3.78764	4.79701		7.21451	7.1419												5.49185		5.43962			4.75382		4.6659			5.66035	3.8495
	7.12629	7.13484		7.04418	7.01335		6.3766	6.30524		6.82528	6.7451			5.8953	5.75916		6.30268	6.51838		5.15015	5.10308		4.94158	5.26903												5.21335		4.89385			3.7021		5.011			5.57122	4.36912
	6.90881	6.93168		6.81532	7.13319		6.44692	6.65134		6.0813	5.78346			5.69933	5.69627		7.656	7.64652		4.93452	4.47508		6.52638	6.28854												5.24622		5.30979			4.45943		4.65535			5.8846	5.4596
	7.23993	7.39874		6.82655	7.04701		6.82477	6.87652		6.51381	6.66491			5.20242	5.47379		6.88521	6.81532		3.50335	3.87381		5.70432	5.12598												3.70487		4.93334			4.62469		4.98413			5.99039	5.33217
	7.39103	7.20173		6.99027	7.14883		7.08023	7.12298		6.8392	6.75288			5.75409	5.44328		7.34003	7.49761		4.22805	4.50779		7.40888	7.36807												4.98982		5.3565			1.86394		4.60021			5.4596	4.69683
	7.36623	7.50851		6.74012	6.85125		6.83226	6.64501		6.81826	7.04023			5.22226	5.15543		6.57077	6.38905		7.21859	7.17562		7.1639	7.18903												4.64703		4.8125			4.69738		4.93711			5.78293	5.45713
	6.80813	6.91946		6.43012	6.39968		6.76301	7.25125		6.65449	6.24717			4.33485	4.61648		6.78594	6.78149		7.05691	7.09255		5.46695	4.78764												4.63662		4.21023			4.35896		4.90881			5.58691	4.46401
	6.69975	6.63677		7.21189	7.26782		6.6985	6.6642		6.04571	6.33253			4.74039	5.0387		6.34003	6.64645		7.472	7.64508		6.72996	7.1419												4.62907		4.4363			5.13217		4.84624			4.20398	3.88655
	7.16993	7.08661		5.81532	6.0581		6.08023	6.44493		6.27836	6.30104			2.81967	3.28096		6.36194	6.49761		6.57999	6.72996		6.58361	7.19417												4.12928		4.7498			4.81583		5.22052			5.43012	3.22651
	6.6595	6.75796		6.02481	5.94345		6.76301	6.89288		5.81121	5.73715			8.3004	8.21301		6.73647	6.81532		7.16007	6.93463		5.23688	4.30743												4.81352		5.24641			3.63401		4.74147			4.51979	4.08279
	6.53885	6.64414		6.4663	6.69711		6.63967	6.55873		4.13914	4.73715			7.81038	7.77452		6.57698	6.77281		7.60947	6.92861		7.56948	7.46907												5.51238		5.15056			3.52607		4.7137			5.26172	3.58075
	6.43929	6.4031		6.40037	6.63198		6.72301	7.04701		4.42425	4.57107			8.27947	8.31927		6.33253	6.63706		6.77452	6.62308		7.06706	7.04264												4.89433		5.24432			3.29425		3.63807			4.55674	4.60318
	6.77703	6.52058		6.1817	6.1014		6.51412	6.51001		4.26828	3.21412			8.08417	7.91397		6.41177	6.63706		6.70805	6.50764		7.5766	7.53543												5.11207		5.1536			2.89433		4.61824			5.04177	4.0505
	6.64587	6.47978		6.54319	6.65406		6.31343	6.57909		3.66221	3.79909			8.07339	8.06625		6.26435	5.8485		6.38957	6.5932		8.31284	8.39064												4.33949		4.65535			4.41007		4.2555			4.85823	4.79338
	6.23534	6.05918		6.64184	6.69		6.3766	6.53107		3.59813	3.96809			7.09487	7.19712		5.96371	5.69293		6.72165	6.48333		7.22352	7.595												5.56301		5.1823			3.48929		3.50843			5.27854	4.2555
	6.00832	5.8824		4.72247	5.0691		5.22458	5.51001		4.38681	4.88606			7.33914	7.1128		3.53232	4.67469		6.73498	6.57803		8.8219	8.76361												5.43729		5.55612			4.41007		4.8885			5.65306	4.68482
	5.90881	5.63662		2.51602	3.60999		4.49506	4.64501		3.53107	3.30159			7.32103	7.18804		8.33816	8.36352		5.8505	5.28244		6.30652	6.00225												4.36807		4.64068			4.78162		5.2604			5.06738	3.07039
	4.97591	5.26566		3.67356	3.83188		3.89142	3.53854		6.97797	6.97522			7.24631	7.05875		5.96371	6.42257		6.35526	6.19574		7.24136	7.40403												4.57198		5.13052			4.60259		4.91576			3.97911	4.07639
	5.75168	5.22651		4.02503	3.93168		3.33485	3.74416		6.39609	6.68131			6.8953	6.97625		8.39947	8.51582		5.8627	5.82299		7.72683	8.07649												4.02059		5.11374			3.32697		4.6091			4.86394	4.44989
	5.48607	5.65163		0.815575	2.83188		4.15381	3.42223		6.99673	7.05918			6.9493	7.05376		7.92006	7.73782		5.93428	6.02702		6.69153	6.38163												5.20653		5.29352			4.52168		4.80193			5.82349	4.90063
	4.54659	4.70929		6.94462	7.23898		7.39197	7.17742		6.54813	6.70556			6.92552	6.84298		7.23707	7.296		5.93428	5.89845		7.75816	8.26181												4.08236		4.56682			4.9644		4.852			5.61073	4.17473
	4.14078	4.16591		6.90809	7.12794		6.26959	6.32948		6.47865	6.43279			6.52042	6.51822		7.19288	7.00383		5.50367	5.24451		7.50072	7.17862												5.8254		5.37313			1.53356		4.85922			5.54828	3.30597
	3.32337	3.84398		6.25001	6.7389		7.04177	7.02746		6.96532	6.69752			6.76752	6.67666		7.62914	7.84442		4.65249	4.96993		8.1871	8.43475												5.2937		5.08215			4.08916		4.75995			4.76713	3.77347
	7.49761	7.41185		6.31524	6.1643		6.02857	6.0568		6.44261	6.51743			6.64933	6.77149		7.11759	7.31985		5.28392	5.33771		8.08937	7.88941												4.95		5.1206			3.93734		4.73444			5.44162	5.46679
	6.7324	6.71631		7.17722	7.11218		6.68201	6.55182		7.09877	7.00809			6.53621	6.36457		7.07842	7.18349		3.78764	3.96993		8.59231	8.4477												4.99186		5.09001			4.13175		4.52419			5.02658	2.0054
	6.77703	6.62921		6.88679	7.20955		6.08023	6.5656		7.19948	7.15026			6.22207	6.06867		7.69105	7.66988		4.02414	4.68818		8.02636	7.81794												5.45385		5.1981			4.52576		4.78084			5.61206	4.8936
	6.67976	6.88862		6.74012	7.03034		6.95466	6.94615		7.46972	7.6017			6.39643	6.34003		7.10894	7.08958		4.53481	4.33771		6.00562	6.33575												4.83693		4.75596			3.38957		4.12143			5.31252	4.38991
	7.51278	7.61043		6.75782	6.90725		7.02215	7.05192		6.8392	6.98185			5.97842	5.96555		7.10894	7.02569		5.02459	4.8485		6.48204	6.59111												4.14812		4.16993			3.75007		5.10999			4.89069	1.86394
	7.0864	7.16098		6.73417	7.09075		6.67356	6.64501		6.74618	6.72942			6.00135	5.8775		6.6737	6.78149		4.33771	4.63052		8.38089	8.2396												5.28485		5.2317			4.90111		4.59664			5.50176	3.75007
	6.81417	6.89482		6.75195	6.91337		5.37643	5.68313		6.3482	6.32211			6.03496	5.84298		6.92493	6.74672		6.38957	6.65234		8.39891	8.31945												4.68846		5.22323			3.41954		4.46695			5.64875	4.53574
	7.37452	7.47978		6.57682	6.81903		6.64818	6.91444		6.83226	7.01458			5.35262	4.99729		6.6737	6.80697		6.99695	6.8166		7.4933	7.99339												4.68454		4.92125			5.04767		5.44973			5.4121	3.16912
	7.0608	6.88862		6.78686	6.9847		6.78647	6.79181		6.78267	6.64832			5.78084	5.78372		6.26435	5.86493		5.93428	6.0045		8.40684	8.49017												5.40327		5.06242			4.11395		4.73688			5.56117	4.3107
	6.50906	6.56818		5.94462	6.71809		7.00225	6.75649		6.85985	6.55351			5.26078	5.13668		6.0917	6.17053		6.75489	6.79051		5.7301	5.32661												4.01569		4.51885			4.43029		5.04811			5.43546	4.45483
	7.06598	7.05365		5.48768	5.57924		6.94778	6.45236		6.8802	6.84298			5.38785	5.57531		5.46663	5.08958		6.31107	6.70224		8.90132	9.06393												4.96162		5.26379			5.03452		4.84197			4.58286	2.86394
	7.22159	7.1916		5.15502	5.45088		6.93381	6.9514		5.82528	5.98185			5.59753	5.45878		5.04701	4.14405		6.472	6.10329		7.98453	7.92386												4.83086		4.77531			4.28318		4.91791			5.17772	3.54473
	7.40727	7.31759		3.94486	4.23419		6.57818	6.51001		5.64645	5.51759			5.83289	5.54689		4.24869	4.03298		6.27482	6.3466		6.10664	5.96671												4.8125		5.29701			4.08958		4.75462			5.13422	2.70929
	6.29793	6.03672		4.72247	4.88264		5.39712	5.81481		5.853	6.02104			5.58256	5.36457		3.8125	4.08916		6.25626	6.25418		7.43237	7.92077												4.61442		4.61618			4.0045		4.42559			4.90328	4.50748
	6.89736	6.91337		4.17313	4.27277		6.88399	6.78018		5.63052	5.49921			3.26003	3.41278		4.08321	4.08916		6.15015	6.0045		7.66526	7.4818												4.8999		5.29829			4.40939		4.47897			5.30834	4.06437
	7.02956	7.09751		3.85997	3.72465		6.39712	6.43012		4.46074	4.85748			4.26078	4.50335		3.76977	4.24717		6.15015	6.16551		7.79799	7.95455												3.0054		3.98687			4.57168		4.85997			5.62804	3.56255
	5.96509	6.15583		2.27501	3.27202		6.57818	6.58586		4.89385	4.63981			4.37016	4.47379		3.63227	2.848		6.15015	6.03804		8.00298	8.26181												5.50875		5.4949			4.00405		5.26247			4.4793	3.98504
	5.6865	5.97934		3.0635	3.27202		6.65664	6.43012		4.26828	4.16752			4.37016	4.09845		7.23707	7.17043		5.38957	5.20555		4.80374	4.94251												4.89797		4.97591			5.15644		5.0706			5.22728	4.29939
	5.34092	5.76474		3.72247	3.60999		5.08023	5.55182		6.47865	6.87897			7.97848	8.20168		7.01067	6.80697		5.40633	5.65964		8.05696	8.3726												4.95582		5.23879			4.78921		4.80038			5.16972	3.2502
	5.47086	5.28466		6.10077	6.46761		5.26978	5.59246		7.15563	7.22487			6.34359	6.76527		7.19288	7.22834		4.91073	5.18547		7.23697	7.23965												5.66477		5.2555			4.21529		4.49953			5.17133	2.53356
	5.42358	5.59126		6.65449	6.77281		4.77083	4.81506		6.67793	6.82833			7.51649	7.60652		7.31777	6.97407		4.68032	5.14486		8.62501	8.53138												5.11416		5.13114			4.80839		4.78057			4.42727	3.15704
	5.14119	5.30378		6.23324	6.19456		3.4957	4.22959		5.90689	5.14445			7.58631	7.47752		6.85972	6.98162		5.10936	4.60051		5.40497	5.03694												5.11416		4.92125			3.64155		3.66278			5.75302	5.24432
	5.3579	5.03694		5.24146	5.51665		3.83188	4.12267		6.88692	6.76818			7.57871	7.67997		7.33262	7.65592		4.10936	4.89821		7.15916	6.34518												4.3799		5.13114			4.52168		4.78842			5.05137	3.99141
	4.95373	5.42928		6.67327	6.732		3.94767	4.19535		6.47865	6.7451			7.29343	7.40455		7.34003	7.37208		4.78764	4.18587		7.84837	7.87351												4.89215		5.20535			4.46956		4.73904			4.9982	3.87873
	4.88557	5.05918		6.77531	7.01903		3.56925	4.04701		6.42425	6.57122			7.41354	7.39266		6.74214	7.01112		3.83794	4.26379		5.83971	6.38163												4.70846		4.7666			4.39438		4.78842			4.32697	2.58976
	4.25323	4.59156		6.69181	6.732		4.10518	3.79181		6.95257	7.23601			7.1471	7.08852		6.90026	7.01112		3.68032	3.60051		7.40888	7.43471												4.68622		4.58346			4.54905		4.78607			5.55781	3.56255
	4.2891	4.32193		6.82655	7.11218		6.60481	6.6642		6.36755	6.30104			6.28873	6.22863		6.70833	6.62746		4.86295	4.50779		8.74099	8.66888												4.94439		4.91672			4.22689		4.76315			4.10098	3.35826
	4.51665	4.42895		6.85972	7.05257		6.84725	7.04701		7.09297	7.35834			7.27006	7.14619		6.92006	6.42257		3.73552	2.82375		4.75489	5.01391												5.16249		4.93782			1.83592		4.7385			5.05875	3.14486
	4.14078	3.35896		7.06329	7.26303		6.45681	6.7324		6.83226	6.78346			7.05713	7.22863		6.78057	6.98162		8.22805	8.0381		7.44012	6.80116												5.17572		5.12516			4.337		4.48091			4.40735	4.49761
	3.73877	4.12433		6.74012	6.88264		6.69028	6.70791		6.99673	7.00158			7.16752	7.20173		6.76964	6.78999		7.52701	7.55098		6.28077	5.82782												5.55136		5.26115			4.95675		5.0018			5.22477	2.10769
	3.0197	2.20789		6.6097	6.82553		6.84725	6.9197		6.84612	6.63996			6.90147	7.06372		6.47346	6.78149		6.88704	6.9465		7.13545	7.10957												3.53419		4.40293			4.40497		5.01302			5.12701	4.87553
	3.57531	3.42895		5.71012	5.66846		6.63967	6.43746		6.41498	6.75288			6.9493	6.88886		6.55182	6.34323		6.74174	6.88606		6.95233	6.3726												4.88728		5.08279			3.44029		4.82197			5.73091	4.27836
	6.81417	7.048		5.94462	5.97888		6.42727	6.60585		6.81826	6.67313			6.48848	6.74052		5.92505	5.92837		7.26087	6.84862		7.06199	7.05972												3.56133		4.39472			4.13217		5.08108			5.60689	3.33842
	5.75168	5.57592		6.58346	6.71122		6.74712	6.82629		6.38664	6.21374			6.59006	6.74052		6.27984	5.95907		7.02459	6.80361		6.27221	5.68902												4.73606		5.28429			3.8495		4.92053			5.4843	5.56773
	6.29793	6.51254		5.76951	6.30086		6.78647	6.91444		5.79701	5.36352			6.41363	6.4888		6.38353	5.83213		7.11458	7.15532		5.61147	5.58316												4.84071		4.6585			4.19259		4.74685			5.5741	5.11707
	6.6865	6.42911		6.68566	7.0581		6.99548	7.00753		5.72383	5.81352			6.62	6.67016		5.74766	5.78136		7.07286	6.75716		5.08704	5.14731												5.53993		5.16832			4.38405		4.86295			4.98094	4.25588
	7.39506	7.16098		6.62264	6.62454		6.99548	6.78594		5.09297	5.34305			5.97842	5.83137		6.13463	5.69293		6.66661	6.79714		6.23688	6.28854												4.34199		5.19751			4.56773		5.31868			6.21228	4.37434
	7.16993	7.27519		6.283	6.66135		6.47606	6.39985		5.46074	5.1206			5.22226	5.1177		5.27984	5.41143		6.76155	6.81019		5.02636	5.20945												4.1152		4.66903			4.09001		4.63691			5.73525	5.03408
	6.86233	7.00832		6.24165	6.4759		6.3766	6.57228		4.75328	4.38336			5.31651	5.64357		5.80219	5.6744		6.38094	6.77056		7.78581	7.76706												4.56071		4.68257			4.67243		5.10559			5.50192	4.39883
	6.34944	6.60674		5.64818	5.80607		6.33485	6.59246		4.30889	3.96809			5.35262	5.42794		4.8748	5.24717		6.83188	6.57803		8.14741	8.25692												4.17832		4.39163			4.29462		4.87357			5.1809	4.92932
	6.99232	6.70929		5.96509	6.15401		6.56026	6.82056		3.94579	3.96809			5.26078	5.47379		4.79129	4.59872		5.35509	5.50748		6.33163	6.01391												5.2521		5.38146			3.97774		4.71452			5.64039	4.61235
	7.63198	7.67709		5.97522	5.95536		6.51412	6.62556		3.72356	3.79909			4.96671	5.41244		4.50653	4.19613		6.45582	6.33771		7.37278	8.04554												5.47719		5.43729			4.9674		5.01592			5.15441	3.67638
	6.76447	6.76474		5.5157	5.48414		6.58721	6.30524		4.04527	4.07125			5.07895	5.1177		7.58946	7.77281		6.0781	6.11374		8.4933	8.32881												5.44444		5.22882			5.14466		5.10371			5.54086	4.81634
	6.86827	7.02547		5.59664	5.73904		6.35579	6.11374		3.53107	2.79909			4.74039	4.88899		7.36554	7.43354		5.94603	5.84875		6.17313	6.61427												4.94087		5.24565			4.41041		4.68986			5.51759	5.15076
	7.0864	7.15573		4.62293	4.23419		6.30268	6.14139		5.58165	5.75275			4.68538	4.81967		7.08279	6.88899		6.01346	5.98162		6.56955	6.80116												5.03738		5.39849			3.05832		4.14037			5.30415	3.92837
	7.12629	7.07028		3.81558	4.31034		5.96162	6.15056		6.93322	6.70556			4.1416	4.17393		7.33262	7.25946		6.0354	5.89845		7.72996	7.22959												4.90737		4.86344			4.94298		5.24336			5.67426	4.7498
	7.48228	7.4839		4.30743	4.38198		5.56925	5.81481		5.53107	5.82833			4.10014	3.84298		6.43946	6.50811		5.68061	5.93452		5.85125	5.48607												4.72383		5.12226			4.8495		5.14466			5.3679	3.35755
	7.14588	7.18656		3.67356	4.06867		4.94767	5.04701		7.05767	6.98185			4.18269	4.24641		7.20906	6.92053		4.78764	5.03826		8.05696	7.75669												5.45845		5.26791			3.6427		4.72955			5.74752	5.31306
	7.16038	7.22168		3.72247	4.34625		5.08023	5.29719		6.85985	6.76818			7.93452	7.92226		7.2211	7.36641		4.33771	4.40803		8.14262	8.12039												5.62702		5.32571			4.99435		5.67059			4.84574	4.03826
	7.04013	6.83124		3.0635	3.77926		4.53294	3.53854		6.76818	6.85025			7.33459	7.34829		7.10465	7.1102		4.78764	4.60051		7.0468	6.96058												5.56362		5.18527			4.39403		4.59544			5.71122	3.44956
	6.48623	6.77834		2.9855	3.02503		4.70653	4.69544		6.92017	6.76062			5.27947	5.60318		6.92991	7.12381		3.83794	4.30086		5.38888	5.05961												5.09508		4.95303			4.8387		4.86419			5.2937	2.82069
	5.72601	6.04811		6.59006	6.90123		4.15381	4.7447		6.70099	6.58871			7.57871	7.67673		7.09159	6.97407		4.06781	3.65992		7.4933	7.34509												5.04832		5.36142			4.26115		4.55305			5.29112	4.38957
	4.78973	4.76447		6.50176	6.71122		4.0018	3.53854		6.9905	7.03386			7.40071	7.23754		6.85972	6.69293		4.73498	5.39094		7.3565	7.69272												4.89409		5.25682			4.26115		4.80941			5.71891	5.47606
	5.39094	5.37678		6.64818	6.53247		3.89142	4.04701		5.44261	5.21374			7.35253	7.39266		6.4187	6.35491		7.62037	7.43363		8.27431	8.28854												4.43363		3.91169			4.67638		4.99322			5.91444	4.58105
	5.82629	5.47962		6.86518	7.23898		4.20163	3.74416		5.51381	5.40361			7.39643	7.42408		6.6737	6.95896		5.66676	5.44195		6.99515	6.6372												5.18785		5.36615			3.55459		4.63517			5.26341	4.72192
	5.17951	5.28466		6.52951	6.93156		1.83188	3.48156		3.72356	4.25776			7.10014	7.19712		6.04723	6.28392		7.77459	7.57418		7.90274	8.20438												5.61324		5.33217			4.73335		5.14934			5.67553	4.01837
	3.51602	3.68032		6.57682	6.89506		7.01547	7.07125		3.66221	3.79909			6.84562	6.94953		6.46679	6.33163		7.83188	7.79708		4.96301	4.51916												3.58616		3.8885			5.05398		4.87725			5.54535	3.95745
	4.01881	4.16591		6.78686	7.34207		7.06749	6.87098		4.09339	4.02059			6.80064	7.00776		6.03826	6.15725		7.70466	7.49145		5.96324	6.03694												4.82731		4.916			4.02414		4.64674			5.83504	4.82349
	3.78973	4.49633		6.91862	7.05257		6.95466	7.08076		7.04571	7.30643			6.82642	6.66363		5.7252	5.69293		7.72499	7.53535		8.01865	7.98749												5.27612		5.33289			4.54442		4.73363			5.32948	4.65564
	7.35368	7.49217		5.59664	6.77281		6.82477	6.79181		7.15005	7.15613			6.64198	6.20163		4.63227	4.78136		7.60222	7.44203		5.42055	4.86691												5.08044		5.10371			3.55397		4.82273			5.40973	4.51696
	7.13617	7.21169		6.36229	6.63198		6.36632	6.39215		6.91361	6.70556			6.08958	6.19259		3.76977	3.71149		7.26557	6.97579		5.61147	4.89239												4.36807		5.36405			3.84298		4.45812			4.50526	4.26679
	6.47849	6.76474		5.63546	6.03584		7.05463	6.93038		6.60644	6.48043			6.46385	6.12722		8.0607	7.99277		7.02459	7.0492		6.13545	6.03694												4.80761		5.26716			4.2211		4.71534			4.88874	4.9542
	6.83845	6.85062		5.84875	6.1643		6.80193	7.07125		6.19397	6.70556			6.39643	6.24641		6.85462	6.92053		6.91683	7.11904		6.63851	6.21956												3.69599		3.83794			4.26716		4.94111			5.27482	5.23592
	6.50906	6.45467		6.52262	6.732		6.47606	6.88203		7.10455	7.3117			5.64212	5.48864		6.86481	6.78999		7.11967	7.03254		6.7237	6.02547												5.10727		4.92647			4.15664		4.40395			5.52513	4.39472
	7.0505	7.01981		5.64818	5.96717		6.34536	5.99752		7.16118	7.16199			6.12122	6.33181		6.65607	6.72		7.04625	7.09793		7.8219	7.65592												4.89893		5.21607			4.43463		4.93475			4.92267	4.26115
	7.14588	7.11364		6.67327	6.81263		5.80193	6.03738		6.53962	6.5624			5.31651	5.68313		6.32517	6.5691		6.74174	6.63778		6.82782	6.93003												3.91073		3.87431			4.76924		5.40463			4.42828	3.94298
	7.26247	7.05918		6.62264	6.65406		7.01547	6.89288		6.92671	6.98846			5.69933	5.88874		6.67948	6.60822		6.7148	6.43363		7.5373	7.02547												4.19061		4.60318			4.46858		4.88704			5.59081	3.9364
	6.92029	6.88228		5.97522	6.22439		5.65678	5.82629		6.59828	6.7451			5.56742	5.90014		6.3906	6.15725		6.74833	6.68103		6.27221	6.55152												5.57031		4.86419			4.54009		4.88996			5.69919	4.84599
	7.22622	7.31297		5.41515	5.84474		6.68201	6.60585		6.21568	5.79857			4.94345	4.77136		6.72533	6.74672		6.63125	6.3644		7.59059	7.04264												5.05961		4.96324			4.22689		5.03474			5.63662	4.27798
	7.43146	7.57984		4.62293	4.93168		6.36632	6.2555		6.18309	6.35315			5.01257	5.42794		5.70266	5.94369		6.34643	6.30122		8.2937	8.3171												4.91385		5.14995			4.88655		4.92125			4.98071	4.76607
	7.1984	7.33145		5.71012	5.68285		6.66519	6.63851		5.86666	5.72137			5.62732	5.24641		5.8953	6.13052		6.45582	6.48333		7.19633	7.19928												4.85674		5.05028			4.53543		4.72874			4.58195	2.24793
	6.75181	6.85062		4.51602	4.51665		6.42727	6.75047		5.79701	5.6565			5.26078	5.07852		6.20906	6.03298		6.22805	5.93452		5.12598	5.01391												4.37051		4.01167			3.16912		4.56255			5.69279	3.84298
	6.44725	6.44626		4.488	4.15381		5.33485	5.63198		5.28836	5.21374			3.47249	4.28096		5.62	5.61794		6.17991	6.09255		4.38888	4.58316												5.14241		5.21412			4.63865		4.60199			5.66974	3.69265
	5.88582	6.0813		3.76977	4.45088		5.77083	5.65793		4.81096	4.49889			7.85817	7.6994		4.99186	5.06134		5.88704	6.28244		6.6453	6.78764												5.44278		5.18527			4.65507		4.8125			4.3799	4.52607
	6.51649	6.59141		3.94486	4.19456		5.60496	5.70791		4.49633	4.25776			7.49249	7.32346		5.76977	5.897		5.76155	5.42526		8.47828	8.10407												5.37417		5.29774			4.7811		4.852			5.37556	4.15097
	6.43929	6.34961		2.90304	3.72465		5.10518	5.32948		4.97177	4.96855			7.71658	7.76838		5.66789	5.72901		5.73498	5.81019		6.85711	6.49426												5.35067		5.38267			4.44062		4.46499			5.25588	3.78921
	6.11145	6.15583		3.90304	3.72465		3.70708	3.69599		3.22651	3.21412			8.22458	8.16259		5.08279	5.22188		5.59485	5.64501		8.48953	8.64465												4.55949		4.51096			4.49793		4.90737			5.62308	4.3579
	5.78947	5.42928		6.90809	6.87639		6.43713	6.53807		6.2681	6.26903			6.8071	6.85462		4.8125	4.63691		5.45582	5.33771		7.34829	7.79779												5.20242		5.1641			2.82069		3.76341			4.59246	2.72465
	3.93168	3.56071		7.37756	7.46344		7.01547	7.12763		6.3087	6.23611			7.85506	7.88319		2.97269	3.78136		5.53481	5.5549		7.3565	6.91145												5.06738		4.9743			4.7057		4.96417			5.28503	3.95047
	6.49378	6.64414		5.33878	5.77952		7.09908	7.20389		6.41498	6.22497			7.34359	7.34829		8.15365	8.07911		5.1297	5.68818		6.24584	5.84097												4.60318		4.84524			4.93239		4.73037			5.5815	4.38957
	7.48615	7.45047		6.59664	6.49233		6.72301	6.80336		6.83226	7.05918			6.17253	6.48123		7.34731	7.36063		5.18943	5.65964		4.35685	5.12598												4.38991		4.28983			3.67694		4.64847			5.25456	4.33664
	6.96498	6.96162		6.24165	6.28207		6.98208	6.95652		6.62264	6.86468			6.8071	6.98162		7.69105	7.65592		5.68061	5.12433		5.96324	6.11499												4.78738		5.22091			4.60733		4.89263			5.16972	3.77347
	6.62512	6.52058		6.55674	6.71122		6.46646	6.58586		7.18864	7.36851			6.69919	6.8775		7.02901	6.62746		5.16993	4.99322		9.16972	8.9993												5.0813		4.94134			4.70957		4.68734			5.40446	4.64212
	7.11145	7.36772		6.96509	7.18953		6.22458	6.22997		7.04571	7.07168			7.04614	7.10318		6.97797	6.9965		4.47184	4.65935		7.60792	6.73917												4.74685		5.26716			4.34767		4.488			4.7879	2.33771
	7.5352	7.7198		6.69181	7.01903		6.35579	6.49586		6.853	6.98846			7.07874	6.87184		6.91516	6.9965		5.42324	4.74362		8.59231	8.53947												5.15036		5.21471			4.35826		4.66676			5.20653	3.774
	7.36203	7.56818		6.91337	7.0691		6.45681	6.22997		6.68566	6.80607			7.16752	7.04865		6.79675	6.30797		3.98003	4.01614		7.31497	7.22959												5.56285		5.42643			5.15664		5.28744			5.33807	5.31596
	6.62512	6.60674		6.57682	6.54828		5.65678	6.04701		6.58165	6.38353			6.77426	7.00776		6.45319	6.70196		3.50335	4.22497		6.83378	6.33575												4.09085		4.37226			5.41058		5.41193			4.46989	2.47897
	6.6865	6.8116		6.82655	6.81263		5.33485	5.48156		6.29866	6.14445			6.98425	6.80774		6.63212	6.35491		3.83794	3.9222		5.90833	5.81455												5.30415		5.1811			3.94298		4.71781			5.48349	4.9743
	7.09149	7.01981		6.69794	7.1015		5.45681	5.40735		5.82528	5.91409			6.70612	6.53993		6.59559	6.42257		8.23045	8.02414		5.87431	4.96671												5.57122		5.41143			3.50779		3.81609			4.58676	4.12019
	7.2077	7.18656		6.82094	7.09614		4.33485	5.21257		5.59813	5.91409			6.32553	6.68328		6.10894	5.79857		6.27482	6.42509		4.62527	4.86691												4.23917		4.8495			3.76607		4.96602			5.23515	4.17513
	7.49761	7.59902		5.33878	6.01346		5.55121	5.15947		5.04571	5.60585			6.66377	6.58931		6.41177	6.35491		7.28845	7.19564		6.21004	6.6295												5.38716		5.23802			5.42995		4.86146			5.34802	3.87234
	7.23534	7.1815		4.90256	5.50048		5.00225	5.00764		5.09297	4.70543			6.45566	6.70266		6.01078	6.14405		6.80671	6.75047		7.68825	7.53947												5.17033		4.99865			3.59813		4.74228			5.72874	4.9148
	7.32391	7.54063		5.02459	5.36457		3.15381	3.74416		5.09297	4.63981			5.81992	6.17413		6.14323	6.15725		5.76155	5.82299		8.71246	8.84106												5.29811		5.17033			4.67582		4.73742			5.41447	4.95675
	7.41937	7.58759		4.94439	5.43396		5.55121	5.90376		4.81096	4.16752			6.30725	6.27258		6.03826	6.30797		7.03	6.70929		7.08194	7.18903												4.70791		5.26585			0.773996		4.30268			5.45006	4.23879
	7.40327	7.41185		4.33914	3.77926		6.18982	5.96694		4.53107	4.12019			5.96694	5.45878		6.20105	6.18349		6.83807	6.92267		6.42072	6.24945												4.23419		5.19594			4.24982		4.91791			5.15947	3.06953
	7.16038	7.12422		2.9855	3.27202		6.38681	6.22997		3.13914	3.60644			5.96694	5.77136		6.02901	6.15725		6.83807	6.86753		6.71727	5.87995												3.99277		4.79831			3.70984		4.56438			5.64918	5.3482
	7.34518	7.45886		2.40054	3.27202		6.89833	6.83756		3.22651	2.53605			6.11082	5.72165		5.82324	5.78136		6.47994	6.38198		5.32337	4.4522												4.40837		3.99865			5.02459		5.09529			5.47395	3.63401
	6.47849	6.45467		6.45187	6.48414		6.88399	6.70791		6.46074	6.50827			5.8071	5.77136		4.48027	4.88118		6.77452	6.33771		5.25475	4.38198												3.38336		4.0018			4.61648		4.88923			5.33342	4.82375
	7.18428	7.03683		7.3699	7.4127		6.84725	6.79766		6.06953	6.24717			5.58256	5.79572		5.81275	5.71094		6.49586	6.43363		8.93602	8.77568												4.49889		4.40769			4.32157		4.70099			5.02525	4.61677
	5.27128	5.05918		7.31116	7.47176		6.83226	7.09497		6.0813	6.43279			4.50462	4.31542		5.04701	5.03298		6.22805	5.96993		7.63517	7.85736												4.67497		4.76182			4.2384		4.65019			5.03364	4.35861
	5.08151	5.26566		6.23324	6.63198		5.97522	5.72028		6.2681	5.96855			3.76765	3.69599		5.51979	5.47671		6.32894	6.2636		8.19859	8.56354												4.23113		3.82629			5.38198		5.25267			5.49953	3.90159
	6.0505	5.8824		6.93946	6.87012		5.29168	5.46695		7.39618	7.3786			2.01436	3.58976		8.57077	8.65356		5.80038	5.98162		6.12598	5.93003												5.00966		5.0594			3.82018		4.74524			5.11291	3.40939
	6.39917	6.26566		6.76951	6.87012		5.63952	5.97705		5.66221	5.87184			8.56921	8.47942		7.25663	7.51838		5.66676	5.87381		8.29154	8.20945												5.50367		5.10371			3.22805		4.10434			4.99571	3.03034
	6.6865	6.85699		6.65449	6.75261		5.00225	4.88215		6.96532	7.03386			7.4884	7.51088		6.82337	6.76421		5.70819	6.03804		8.32962	8.27887												5.21023		5.09149			4.31034		4.78842			5.45664	3.57228
	6.75809	6.59141		6.55674	6.85761		5.05485	5.15947		6.48752	6.46156			7.95815	8.06625		7.90521	7.98533		5.80038	5.71617		5.70432	5.6744												4.78005		5.25399			3.72574		4.66278			5.04045	3.64212
	6.21704	6.3766		6.75782	6.95536		3.24793	3.53854		6.99673	7.08406			7.99571	8.16259		7.81275	7.37782		5.76155	5.6008		6.79792	7.15775												4.35826		4.73118			4.62469		4.76315			5.62322	4.28429
	6.69975	6.58376		6.22477	6.60214		6.96151	6.85997		6.63865	6.77584			7.72697	7.78057		7.55819	7.51838		5.63836	5.61559		7.32751	6.64472												5.10559		4.99752			4.7498		5.21878			5.69237	4.82375
	5.81429	5.95559		6.81532	7.19957		6.59604	6.75649		7.02757	7.04658			7.90448	7.62352		7.04723	6.63706		5.40633	5.64501		4.75489	4.30743												5.39592		5.16108			4.8535		4.97545			5.49458	3.87873
	5.69988	5.52857		5.52951	5.48414		7.01547	7.06641		6.53107	6.51743			7.71315	7.60992		5.98277	6.10329		5.92267	5.7021		7.85997	7.79442												5.29352		5.23093			4.20984		4.41109			5.34376	4.26115
	5.04002	5.28466		6.27482	6.77281		6.98208	6.94087		5.78267	5.99503			7.77755	7.74987		7.27984	6.9965		5.51916	4.92267		7.34829	7.32184												4.59006		4.22882			3.76553		4.40088			5.40259	4.85773
	4.71315	4.79181		4.51602	4.38198		7.07382	7.03727		6.44261	6.19101			7.21723	7.16962		7.3906	7.52865		5.22805	4.74362		7.06706	6.95455												4.64126		4.96			4.11395		4.70183			5.42576	5.19515
	4.71315	4.49633		3.81558	4.02503		6.56026	6.52403		3.94579	4.21335			7.23189	7.26819		7.17652	7.41151		4.86295	4.33771		7.63517	7.78084												4.88874		5.15745			4.18666		4.10224			5.27258	4.23304
	3.17951	3.94392		3.94486	4.34625		6.72301	6.63851		6.43346	6.42307			7.34359	7.31931		7.19288	7.25333		4.78764	4.44228		7.90551	7.66334												5.4573		5.14384			4.12019		3.9905			4.10936	1.86394
	5.88582	6.0027		3.81558	3.34625		6.54195	6.63198		6.9905	7.17363			5.8071	5.56133		6.34731	6.47654		4.6241	4.06005		7.34003	7.31705												4.58526		4.7271			4.68089		4.89966			5.62585	4.9814
	7.56818	7.57599		3.51602	3.77926		6.62234	6.85997		7.5982	7.4851			6.84562	6.83137		6.92991	6.98162		3.83794	3.87381		4.67864	4.61412												4.68818		4.88044			4.24982		4.86567			5.63401	4.3837
	6.55367	6.65893		6.59664	6.79948		6.51412	6.5656		6.13873	6.23611			7.05159	6.87184		6.51964	6.71108		3.43962	2.47508		6.9578	7.07093												5.15805		5.20398			4.53574		4.36387			5.47541	4.35896
	6.29793	6.39438		6.10999	6.24375		7.07382	6.61235		7.11603	7.20232			6.60511	6.88886		6.34003	6.78149		7.56514	7.29655		6.33163	7.03122												5.1633		5.3361			3.15704		4.56803			5.17692	3.68426
	7.17951	7.26078		7.06329	7.10685		6.92683	6.80336		6.80413	6.66491			6.82642	6.75916		5.76977	5.47671		7.80671	7.79383		7.80096	7.85736												5.08087		5.00585			3.08321		4.61235			5.56071	3.44956
	7.2077	7.3497		5.59664	6.35562		6.79416	6.72028		7.00293	6.80607			6.8953	6.81954		5.8339	6.34323		8.02181	7.84549		7.57304	7.49017												4.50748		5.00832			4.1631		4.62352			5.25758	4.06307
	7.01903	7.01413		4.81558	5.43396		4.83238	5.43763		6.86666	6.98185			5.91958	6.22863		6.1177	5.88093		7.64551	7.5818		8.14502	7.99927												5.20965		5.1014			4.86146		4.93026			5.52262	4.8824
	6.61102	6.91946		6.71012	6.83845		5.90545	6.16852		6.8392	6.85025			6.76089	7.01814		5.87504	6.38905		7.32885	7.35112		8.35036	8.70536												5.31433		5.26097			4.54009		4.52262			4.13463	3.20398
	6.97051	6.62921		6.39283	6.57924		5.53263	5.68313		7.25776	7.30113			6.40497	6.44344		5.29499	5.11686		7.30204	7.20555		5.25475	4.34483												5.05658		4.9028			4.78162		4.9855			4.91839	3.98459
	6.54628	6.47151		6.83769	7.05257		5.26978	5.37678		6.48752	6.65664			6.43062	6.47379		5.75862	5.53885		6.96313	7.03815		5.21917	4.86691												4.14568		3.89724			3.1819		4.58826			5.58961	4.79701
	5.95396	6.01413		6.82655	6.96128		4.94767	4.90352		6.75355	6.82833			4.82018	5.24641		4.31034	4.67469		6.94017	6.66676		4.42089	5.28836												4.24831		4.6585			4.65564		4.96947			5.25039	4.03826
	6.53885	6.35878		6.66704	6.81903		4.0018	3.16027		6.59828	6.69752			5.96694	6.23745		3.72574	4.08916		6.86282	6.69516		5.71727	5.53543												5.04045		5.29701			3.03122		4.71781			5.35297	3.94298
	5.04002	5.14527		6.88142	7.03584		6.49522	6.36894		6.62264	6.99503			6.21237	6.27258		7.83901	7.82788		6.60955	6.49153		8.39296	8.63525												5.07253		5.17572			1.57046		4.61559			5.35896	3.90881
	4.39094	3.99095		6.4663	6.90123		5.91982	5.84875		6.8802	6.71356			4.1416	4.88899		7.85456	7.84442		6.54241	6.50764		8.24136	8.49017												5.35173		5.31922			5.29994		5.39369			5.48896	5.13237
	2.73985	3.56071		6.75782	6.75261		6.51412	6.51712		6.37712	5.79857			4.10014	4.81967		6.0917	5.88093		6.7939	6.74362		8.88435	8.93006												4.49697		5.20692			4.44493		4.92339			5.39763	4.80452
	7.16521	7.14537		6.92386	6.92552		7.06113	7.01257		5.54813	5.53574			4.43896	3.93357		7.47679	7.66526		6.40633	6.23496		6.73633	6.23955												5.13853		5.23668			4.59902		4.98982			5.23726	2.53481
	6.7896	6.50446		6.39283	6.32841		6.68201	6.77426		4.69321	5.44261			3.91934	4.21101		7.37634	7.52356		5.82553	5.45878		5.70432	5.28836												5.26735		5.0027			4.8748		5.02459			5.5697	2.0036
	6.71287	6.62176		6.72219	7.11218		6.39712	6.48864		4.18349	4.49889			4.50462	4.28096		7.47013	7.41151		6.11977	6.32859		7.47832	8.15775												4.86146		4.95722			4.22728		4.49953			5.84987	2.774
	5.16027	5.37678		6.59664	6.63198		5.41718	5.81481		3.83895	3.21412			6.99571	7.18804		7.37634	7.04734		6.02459	6.2636		6.3565	5.96671												4.55428		5.24907			3.97177		4.72874			4.82731	4.03782
	7.0608	7.02547		6.48059	6.79948		6.00225	6.02746		7.07543	7.09635			6.62746	6.94953		7.40829	7.43896		6.16007	6.25418		7.44402	8.011												4.51854		5.19908			3.78869		4.47508			4.85674	3.61589
	7.21694	7.13484		6.48059	6.82553		6.40718	6.60585		6.63865	6.70556			6.83289	6.77755		6.53263	6.66519		5.6241	5.78398		7.23697	6.5435												4.48832		4.98413			3.6605		4.72574			4.59006	3.60763
	7.31098	7.47143		6.97522	6.97888		6.1177	6.30524		5.81121	5.76818			6.95524	6.93864		7.27603	7.24089		4.33771	5.50748		4.80374	4.89239												5.44791		5.36352			3.9982		4.60792			4.73525	4.08916
	7.27146	7.28003		5.82655	6.00203		6.64818	6.54504		5.82528	5.78346			7.13165	6.99729		7.43613	7.22834		5.18943	5.12433		5.1823	5.70349												5.07468		5.28429			4.337		4.62088			5.29002	3.65134
	6.83845	6.66619		5.98527	6.4759		4.77083	5.4522		6.76818	7.00158			6.45566	6.29829		6.85462	6.85674		3.6241	4.26379		8.54994	8.66334												4.35826		4.62381			4.65535		4.96532			5.56453	3.86493
	6.69975	6.66619		5.75782	5.38232		6.1299	5.90376		6.63865	6.70556			6.85823	6.85462		6.83908	6.77281		4.02414	4.53916		7.072	6.4348												4.5373		5.23247			3.82731		4.83517			4.40633	3.9644
	6.85037	6.85699		5.15502	5.3466		5.94767	5.75649		6.29866	6.47102			6.88923	6.66363		6.65005	6.19653		3.22805	3.65992		6.31488	5.08194												4.21179		4.62059			4.28355		4.71534			5.05137	3.87234
	6.56818	6.51254		4.37016	4.45088		5.49538	5.31325		6.9397	7.16199			6.41363	6.17413		6.8902	6.70196		2.98003	3.40871		8.64024	8.60659												4.6585		4.61058			4.73742		5.01926			4.57561	3.03122
	6.0813	5.73715		3.72247	4.31034		5.20163	5.5656		6.61456	6.57999			5.55182	5.24641		5.87504	5.94369		3.88655	2.33628		5.7301	5.774												5.76514		5.63009			3.9982		4.43796			5.6414	4.65564
	5.82629	5.76474		3.51602	3.27202		4.60466	5.17752		6.84612	6.93475			6.42206	6.64371		6.53263	6.66519		7.85356	7.33762		4.25475	4.86691												3.64731		3.98368			4.06393		4.61176			5.01167	4.50239
	3.32337	3.89433		1.62293	3.19535		4.77083	5.24717		6.04571	5.87184			6.41363	6.42794		6.51964	6.33163		7.59485	7.46279		8.28942	8.23213												4.732		5.19121			3.0054		4.56803			5.64082	4.7301
	4.65935	4.91934		6.97522	7.48816		4.45681	3.83794		5.99684	5.9279			6.36142	6.62352		6.22516	6.30797		7.41895	7.23007		6.0468	5.95443												5.27109		5.17812			4.21645		4.65764			4.65449	3.60703
	4.14078	4.24641		6.40786	6.58691		3.89142	4.39232		6.53107	6.22497			6.13155	6.61677		6.42576	5.86493		6.26547	6.3733		8.08444	8.16822												5.28559		4.76368			4.39472		4.56621			5.61088	5.0119
	3.57531	3.4957		6.83769	7.07991		4.24717	4.0072		6.28854	6.33253			6.18269	6.21975		5.96371	5.47671		7.17981	7.02691		7.87725	7.68909												4.80478		5.06803			3.67694		4.58286			3.60644	2.45943
	6.58256	6.25607		5.88142	5.88264		3.41684	3.48156		5.02148	4.94158			6.22207	6.15563		6.14323	6.01837		6.88704	6.95233		7.19633	7.08757												4.94509		5.21043			5.26153		5.5051			4.93074	4.22149
	7.53146	7.49217		6.75782	6.85125		6.47606	6.28873		3.78241	3.60644			6.24146	6.18349		5.55827	5.61794		7.0782	7.01011		6.69794	6.91145												3.82018		4.10224			4.17473		4.62088			5.45779	4.37434
	6.75809	6.85699		7.03936	7.32841		5.97522	5.90376		3.78241	3.60644			6.03496	6.34003		6.15987	6.42257		5.94603	6.14507		8.43237	8.29333												4.02192		3.65878			4.37886		4.98345			4.6427	3.74201
	6.06091	6.02547		7.12371	7.14364		6.29168	6.41498		3.46074	3.30159			5.83289	6.13668		6.14323	6.00383		6.73498	6.57031		8.08199	8.05972												4.50239		5.09887			4.78503		4.89554			5.58556	4.39541
	7.67976	7.70217		7.21189	7.42978		6.95466	6.85437		6.55658	6.82094			6.27016	6.00764		5.82324	5.63691		6.26547	6.51554		7.25465	7.61427												4.45187		4.62469			4.32193		4.13791			5.71672	4.58976
	7.35368	7.39438		6.83213	6.99616		5.56925	5.5656		7.21558	7.38862			5.18269	5.83137		5.49346	5.63691		6.15015	6.22516		7.44783	7.85736												3.69599		3.84499			3.96394		4.77004			4.65507	3.31687
	6.49378	6.29425		6.59664	6.99616		6.81711	7.06641		7.32859	7.3378			5.52042	5.65707		5.7252	5.69293		5.94603	6.12433		6.79194	6.71081												5.35297		5.17652			4.32697		4.58736			4.42828	4.57168
	7.24441	7.17123		6.804	6.9905		6.60481	6.53107		6.83226	7.13247			6.06803	6.07874		4.8748	5.03298		6.25626	6.18567		8.02896	7.63713												4.90833		5.01257			4.1014		4.36387			4.82731	3.92979
	7.0608	7.07575		6.49474	6.7389		7.04821	7.20389		6.65449	6.76818			5.50462	5.75916		3.24945	2.848		5.94603	6.03804		6.10664	5.51916												5.40973		5.34216			4.27798		4.71699			5.46679	4.65992
	6.89154	6.79168		6.50875	6.32841		6.9197	7.06641		7.05767	7.19663			6.05702	5.9222		7.4292	7.24707		5.98025	5.93452		6.45171	6.59111												4.66761		4.89385			4.32697		4.59425			5.6844	5.08937
	7.23534	7.07575		5.66078	6.02459		6.26959	6.07596		6.69335	6.81352			5.88313	5.88874		8.23702	8.07564		5.88704	5.35544		5.46695	5.10392												5.10392		5.142			4.35861		4.6659			4.92386	4.67582
	7.40727	7.31297		5.59664	5.69711		6.64818	6.53807		6.9905	6.96185			5.85823	5.96555		7.68531	7.70653		5.24679	4.87381		6.83958	6.6744												4.23266		4.89118			4.82807		4.77452			5.44593	2.86493
	6.14098	6.24622		6.00518	6.33753		7.06113	6.99752		7.14445	7.17363			5.93145	5.80761		7.07842	6.96659		4.59515	4.65935		6.81596	6.68902												4.71836		4.66078			5.09487		4.92742			4.37051	1.29278
	6.29793	6.0027		5.48768	5.97888		6.76301	6.9357		6.2681	6.31161			5.6565	5.99729		6.41177	6.73782		4.83794	4.99322		8.80248	8.94541												4.52795		5.22824			5.00203		4.82858			5.36352	3.91504
	5.57531	5.49633		5.29094	5.53232		7.02868	6.95652		6.5051	6.58871			5.88313	5.96555		7.36554	7.22197		5.1297	5.08194		6.50446	6.38163												5.5529		5.09233			4.18626		4.28983			4.45976	4.00495
	5.83845	5.84423		4.24184	4.63923		6.63967	6.76832		7.06953	7.20232			5.67101	5.44328		6.78594	6.91265		3.43962	3.77083		6.804	6.88631												5.64875		4.96924			4.31651		5.02326			4.80658	4.16872
	6.37452	6.34961		4.57046	4.69711		6.26959	6.27221		7.0091	6.75288			5.55182	5.21062		6.47346	6.72		8.35517	8.30346		6.26341	6.01391												4.76713		5.29664			4.14527		4.43896			4.91552	4.01167
	5.08151	5.34056		2.81558	3.48414		6.16611	6.31343		6.78267	6.68944			5.26078	5.09845		6.53263	6.77281		6.40633	6.39951		8.28295	8.32179												5.2182		5.18587			4.42995		4.61824			5.29994	3.78869
	4.83845	4.79181		2.81558	3.27202		4.83238	5.37678		6.54813	6.36335			5.27947	5.51822		6.73647	6.78149		6.42307	6.72996		6.63851	6.36352												4.77821		5.15381			4.86814		4.93026			5.2538	3.83491
	4.2891	4.35896		6.30725	6.75261		4.67356	4.64501		6.66235	6.606			4.33485	4.28096		6.25663	6.14405		7.09908	7.02691		8.08444	8.29094												5.18507		5.17931			3.80478		4.84474			5.71122	5.32697
	3.25399	3.79181		6.54998	6.7389		4.49506	4.51033		5.94603	6.30104			7.85187	7.99209		6.83378	6.4872		6.80038	6.70929		7.14975	6.99039												4.41819		5.13791			5.0119		4.97292			4.79207	2.29425
	3.51602	3.4957		6.66078	7.04701		4.45681	4.51033		6.51381	6.00809			8.2511	8.10313		6.10894	5.83213		6.22805	6.38198		7.79494	7.92386												4.80478		4.88582			4.84323		4.78686			5.28503	3.07039
	7.24441	7.27519		5.67327	6.1014		2.70708	3.16027		6.95257	6.91409			7.87375	7.8166		5.43962	5.69293		6.59485	6.45861		8.1235	8.34047												3.82579		4.4138			3.76607		4.78973			5.29076	4.08916
	7.76129	7.68783		6.67327	6.71122		6.0676	6.04701		6.27836	6.40344			7.45566	7.58579		5.96371	5.897		6.82566	6.45039		5.897	5.84097												4.0268		4.70183			4.0635		4.73688			5.54102	4.95745
	7.33244	7.19673		6.69181	6.7662		6.33485	6.59917		7.24203	7.21364			7.33914	7.45105		5.27984	5.78136		6.69432	6.5932		6.63183	6.3726												4.31868		4.65678			4.0321		4.6865			5.30049	3.74201
	7.0608	7.09751		7.10538	7.26303		6.61368	6.63851		6.64659	6.72942			7.54797	7.59619		5.92505	6.14405		6.36387	6.30122		8.12593	8.0821												5.0691		5.11312			3.81967		4.67271			4.53138	3.50779
	6.69975	6.7021		6.59006	6.77281		6.24736	6.04701		6.65449	6.44245			7.18765	7.25077		4.28021	4.51854		6.29297	6.19574		7.73627	8.29094												5.57077		5.36265			4.38474		4.51317			5.5809	4.40497
	7.29352	7.1916		6.60318	6.50843		6.34536	6.5656		7.03364	6.82094			6.72697	7.0129		3.63227	4.8485		6.18963	6.3733		8.26562	8.50263												4.99095		5.21471			4.50239		4.76394			5.455	3.30451
	7.0608	7.20672		6.87061	7.0691		7.39197	7.22997		7.31868	7.39857			6.82642	7.13196		4.70266	4.8485		5.72165	6.06005		8.75972	8.41726												5.10287		4.6522			3.68426		4.73281			5.47119	5.27519
	7.23993	7.06469		6.84875	7.2341		6.86208	6.69558		6.7086	6.72942			7.06803	7.04363		3.53232	3.91265		6.30214	6.19574		8.07452	7.85412												5.15866		5.09466			4.81941		4.72955			5.48527	5.17433
	7.09645	7.05365		6.75195	6.88886		6.56925	6.36124		7.03969	7.23601			6.59006	6.77149		4.15137	4.55888		5.95745	5.78398		8.67352	8.78591												4.95303		5.03254			4.91145		4.76235			5.51491	3.58916
	7.16993	7.31297		6.54998	6.97304		6.41718	6.45236		6.74618	6.88606			6.63474	6.74685		4.31034	4.29572		6.05702	5.78398		8.19859	8.18641												4.74497		5.36597			4.23343		4.4545			5.21587	4.37434
	7.46687	7.30825		6.1817	6.25342		6.70681	6.7324		7.0091	6.98846			6.12122	6.26379		4.1177	4.03298		6.17991	5.88606		8.7659	8.90521												3.87283		3.94439			3.55397		4.70764			5.47768	4.39438
	7.41134	7.35421		5.82655	5.93145		5.47606	5.59246		7.06361	7.09022			6.69919	6.86604		4.28021	3.47638		6.0676	5.82299		8.38491	8.44124												4.92267		5.24907			4.59006		4.84398			5.62278	3.95745
	6.80813	6.70929		4.83794	5.09085		6.53278	6.59917		6.78986	6.66491			6.78751	6.59619		3.6792	2.97453		5.81301	6.09255		8.07698	8.05972												4.88264		4.08066			4.35896		4.849			5.5697	5.26115
	7.3869	7.36772		5.6097	6.04701		5.05485	5.37678		5.72383	6.08406			6.55964	6.43563		2.31034	3.849		5.78738	5.96993		7.59059	7.55559												5.58195		5.16852			4.78895		4.74524			5.14975	4.41007
	7.13617	7.29416		5.02459	5.46761		6.48575	6.68313		6.93322	6.99503			6.44725	6.63706		7.63815	7.59365		5.33771	5.03826		6.15441	6.04832												4.89166		4.6279			4.27202		4.77531			5.53636	5.031
	7.22159	7.08119		4.45943	5.23419		5.84725	6.20398		6.88692	6.93475			6.43896	6.49617		7.22516	7.33744		5.488	5.58556		8.07948	8.18641												4.54381		4.63314			4.25512		4.10224			4.93923	3.85699
	6.64587	6.34056		4.10098	4.57954		6.14221	6.38457		6.73863	6.63996			6.13155	6.07874		7.55182	7.10339		4.56499	4.77083		7.34829	7.57539												4.24945		5.07575			3.82731		5.00023			5.65678	2.55336
	5.25361	5.32229		6.36999	6.21451		5.75515	5.82629		6.16108	6.02104			6.22207	6.24641		6.90521	6.84034		3.50335	3.10266		4.38888	3.76022												5.13791		4.83845			4.64645		4.76924			5.6642	4.80839
	4.86245	5.28466		6.72219	6.80607		4.29205	4.32912		6.32859	5.94158			6.06803	5.79572		6.63822	6.81532		3.22805	3.53978		6.49697	5.82782												4.84775		5.26641			4.02459		4.45713			5.1014	3.40054
	4.01881	3.79181		7.25408	7.25352		5.20163	5.37678		5.67807	5.85748			4.62761	5.33163		6.41177	6.41143		6.63125	6.39077		8.20999	8.26181												3.41075		3.48993			4.92624		4.5744			5.50478	4.72574
	7.0864	6.95571		6.59664	6.66135		4.73931	4.94626		6.06953	6.27984			3.7126	4.21101		4.9542	5.51854		7.17981	6.97579		7.2765	7.04843												4.22651		3.9222			3.31759		4.44593			5.51554	4.21062
	5.80193	5.69516		7.21616	7.29149		4.41752	4.39232		5.70874	6.15623			7.93156	8.09582		4.42559	5.69293		7.18468	7.21053		8.73944	8.76361												4.23534		5.08598			4.8495		4.67582			5.51444	4.63343
	7.6527	7.59902		6.84323	6.96128		4.33485	4.32912		4.78241	5.32229			7.87375	7.8916		6.32517	6.14405		5.63836	5.65964		7.06706	7.50676												4.1631		4.64818			5.00809		4.99594			5.28429	3.69265
	6.91456	6.86975		6.92908	7.00191		4.24717	3.69599		5.18309	5.25814			8.68159	8.32553		6.22516	6.01837		7.16501	6.93463		7.12588	6.49426												4.35262		4.7211			3.0321		4.82782			5.72588	4.65907
	7.38275	7.43771		6.87061	6.91337		3.15381	3.48156		3.94579	4.07125			6.82642	6.96023		5.74766	5.81532		7.13494	6.77056		6.76739	6.89263												4.18943		3.93593			4.42928		4.35861			5.5157	5.31325
	7.34092	7.04243		7.05376	6.94953		3.4957	3.69599		3.59813	3.91456			7.84555	7.82547		6.34003	6.03298		7.07286	7.23487		8.46883	8.21956												5.1235		4.79364			3.774		5.17732			4.38232	4.41515
	7.34092	7.37217		4.94439	5.17433		5.39712	5.42257		7.00293	7.25805			7.05159	7.08353		5.8339	5.47671		7.10947	6.9166		4.25475	4.34483												4.62234		4.93852			4.21607		4.69766			5.37903	3.89336
	7.12143	6.99684		6.52262	6.70418		5.90545	5.88191		6.96532	6.85025			7.07874	7.37669		6.01992	5.55919		6.86282	6.89833		8.83813	8.85574												3.51728		4.93003			4.54442		4.60466			5.43713	4.24451
	7.38275	7.43771		5.88142	6.13319		6.09276	6.48864		6.59828	6.5624			7.26538	7.45105		5.08279	4.55888		6.74833	6.69516		7.71088	7.75322												4.78895		4.83314			4.27836		4.17193			5.56484	4.74658
	7.11145	6.80503		5.29094	5.30998		6.73917	6.75047		6.70099	6.70556			7.17762	7.17881		4.1177	4.71094		6.82566	6.65234		5.91934	5.71781												5.52842		5.2211			4.3427		4.97154			5.49713	3.99186
	7.25795	7.31297		4.488	4.83188		6.65664	6.84887		6.13873	6.24717			7.02945	6.88313		4.36947	4.19613		6.88704	6.45039		7.42459	7.30761												4.22805		4.82094			3.74201		4.38301			5.07938	3.76553
	7.14588	7.11894		4.45943	4.45088		6.59604	6.69558		7.0091	6.88606			6.59006	6.68972		7.70259	7.62271		6.38957	6.33771		8.15446	8.37034												4.35014		4.88582			3.92979		4.6792			4.26866	2.58976
	7.31524	7.08119		4.0635	3.27202		6.63096	7.02248		7.24726	7.28512			6.60511	6.62352		8.01992	7.98157		7.0354	6.40803		7.75195	7.27398												3.34979		4.11145			3.95791		4.64472			5.45615	4.3107
	4.48607	4.99095		2.90304	3.54844		6.80954	6.84887		6.49633	6.51743			6.50462	6.65707		7.656	7.70196		6.59485	6.40803		8.18943	8.20945												4.853		5.16108			4.38405		4.83744			5.45022	4.19889
	5.93168	6.12433		6.4663	6.71122		5.73904	6.31343		6.91361	6.84298			6.6565	6.60984		7.64414	7.80697		6.61677	6.49153		6.49697	6.88631												4.337		4.1297			4.20359		4.68734			5.34216	4.93993
	5.65935	5.69516		6.82655	7.00191		5.45681	5.21257		6.56499	6.52654			6.24146	6.53263		7.63517	7.60829		6.63125	6.48333		5.1823	5.45187												4.92434		4.87406			4.62527		4.75007			5.4165	2.29425
	5.47086	5.72329		6.37764	6.5404		5.26978	5.37678		5.81121	6.14445			6.21237	6.1079		7.22911	7.24089		6.52701	6.19574		7.72048	7.89893												5.22593		5.20692			5.0148		5.34465			4.73579	4.54813
	5.53138	5.99095		6.72219	6.82553		5.17792	5.42257		6.21568	6.04658			5.72683	5.70901		7.10035	6.55903		6.01346	6.22516		7.23697	7.89893												5.35949		5.18884			5.16852		4.84046			5.03276	5.22728
	5.12143	4.94392		5.5157	6.31922		4.05485	4.08576		5.81121	5.51759			5.55182	5.60318		6.92991	6.98903		6.21859	5.91049		7.88295	8.21704												3.59216		3.82069			4.33235		4.72656			5.77847	5.37678
	4.95373	5.01391		6.98025	7.16932		2.41684	2.83794		5.46074	5.73715			5.56742	5.24641		6.62615	6.69293		5.87504	5.89845		6.69794	6.73917												5.62322		4.93852			3.9982		4.76075			5.58421	4.03122
	4.97591	4.89482		6.94977	7.27258		5.37643	5.74443		4.81096	5.21374			5.142	4.88899		7.0607	7.19643		5.72165	5.77056		5.06695	5.12598												4.96278		5.27891			4.43029		4.76394			5.43813	2.64155
	4.39094	4.89482		7.07746	7.30076		6.64818	6.4596		4.97177	5.07168			4.26078	4.81967		6.85462	6.72901		6.18963	5.99299		8.64191	7.81794												4.92932		4.96162			4.46467		4.79883			4.95257	1.20163
	4.06091	4.16591		6.06329	6.21451		6.88399	7.03727		4.81096	5.23611			4.53605	5.01792		6.41177	6.70196		6.05702	5.52356		7.68496	7.8767												4.23266		4.69794			4.51633		4.78084			4.8535	4.02459
	3.88557	4.0365		6.53636	6.94953		6.77873	6.6768		4.56499	4.3427			3.7126	4.61648		6.69112	6.6837		5.89893	5.40803		8.60618	8.74446												4.67779		4.57228			3.90063		4.63256			5.11686	5.09276
	3.10098	2.62293		6.39283	6.732		6.68201	6.76248		3.83895	3.67356			3.96717	3.93357		7.10465	6.61794		5.63836	5.92267		7.68825	7.81128												5.25908		4.89215			3.76553		4.78764			5.28633	3.05832
	6.16993	6.21665		6.60318	6.67567		7.03518	6.95652		6.68566	6.5624			4.50462	4.50335		6.07403	6.23458		5.32012	5.26379		8.08693	7.85412												5.02104		5.0027			3.81198		4.63604			5.57788	5.03408
	5.77716	5.85699		5.93428	6.17433		6.70681	6.87098		6.53107	6.30104			3.18269	3.84298		6.10035	6.52873		5.18943	5.18547		7.94421	8.26425												5.55888		5.03452			2.60644		4.17991			5.39832	4.83491
	6.94837	6.77149		6.35456	6.45088		6.69028	6.69558		7.3087	7.1206			3.18269	2.34767		6.48688	6.47654		4.30232	4.99322		7.47832	7.74974												4.97246		4.97591			3.43029		3.57289			4.76686	4.04396
	7.30223	7.09751		5.95489	6.39968		6.40718	6.33753		7.15005	6.93475			3.01257	3.28096		6.23304	6.27184		3.93452	3.71589		5.86295	6.36352												4.51916		4.8622			4.29462		4.67948			4.82018	3.99865
	7.57539	7.4031		4.64847	4.7252		6.54195	6.16852		6.55658	6.41329			3.76765	3.79597		6.08279	6.22207		4.02414	4.50779		7.19633	6.72506												5.01078		5.13853			4.07596		4.6865			5.58421	4.74201
	7.24441	7.44195		3.62293	4.23419		5.62234	5.53792		6.27836	6.70556			8.11598	8.18344		6.13463	6.34323		4.10936	3.82273		8.32755	8.39956												5.30907		5.19535			3.31687		4.08321			5.38422	4.7926
	7.16521	7.30825		7.33887	7.35112		6.22458	6.15056		6.62264	6.66491			8.01268	8.18804		6.06523	5.98914		8.45992	8.34665		7.50811	8.1177												4.52607		4.91337			5.0343		5.02192			5.4489	4.40531
	6.85636	6.9735		6.21626	6.25342		5.83238	6.01748		6.10455	5.95513			8.05983	7.89445		5.16832	5.03298		7.98857	7.97286		6.94146	6.83453												5.69905		5.45253			4.22766		4.56986			5.45894	3.69265
	7.44336	7.57984		7.39652	7.35562		3.89142	4.22959		7.45623	7.47573			7.52442	7.40455		3.63227	3.55949		7.65256	7.33316		5.4363	5.71781												4.58526		5.1916			5.25248		4.8387			3.97591	3.81967
	7.23534	7.10832		6.97016	7.00191		4.37643	4.39232		6.93322	7.19091			7.22699	7.19712		4.24869	4.34341		7.97734	7.77729		4.25475	4.73227												5.02901		5.09698			3.67582		4.21878			5.12805	3.61706
	7.13124	7.28947		6.64184	6.94953		6.34536	6.04701		6.70099	6.80607			7.42206	7.08353		3.31034	3.08916		6.70127	6.74362		8.23026	8.3171												5.41532		5.1177			4.49793		4.77083			4.61971	4.57652
	6.92029	6.79168		6.17293	6.35562		6.26959	6.45236		6.95896	6.67313			6.99571	7.02326		3.8125	3.29572		6.24698	6.3466		7.74255	8.06534												5.32121		5.20183			4.77321		4.58286			5.52042	3.57289
	6.84449	6.69502		6.56346	7.11218		7.06749	7.08076		6.17213	6.23611			7.27947	7.09824		7.75596	7.70653		7.28392	7.18567		7.81295	7.71074												5.04461		4.75969			3.69265		4.9507			4.44626	3.2502
	5.82629	5.84423		7.19899	7.33298		6.51412	6.72629		5.8936	6.13258			6.97269	6.91121		7.48679	7.44444		7.25162	7.13463		8.67518	8.58131												5.16289		5.06307			4.33199		4.68061			4.774	3.7339
	5.63198	5.68061		6.84875	6.79286		6.9888	7.04701		6.17213	6.36335			6.88923	6.69613		7.54867	7.01112		7.0676	6.88606		5.1639	5.20945												4.61265		4.90809			3.32625		4.87922			5.05115	2.92125
	5.60407	5.46303		6.89215	7.16932		6.88399	6.99752		5.49633	5.60585			6.59768	6.69613		7.27603	7.23458		6.42307	6.39077		6.10664	5.39951												4.27128		5.18745			4.17552		4.65621			5.69961	4.20438
	4.2891	4.20711		6.40037	6.41701		6.77083	6.87652		5.81121	5.27984			6.72697	6.69613		6.44642	6.14405		6.25626	6.32859		6.13545	5.12598												4.66448		5.02791			4.36422		4.85425			5.22265	3.94298
	2.83794	3.56071		5.63546	5.96717		6.78647	6.90905		5.53107	5.60585			6.59006	6.77755		7.32148	7.34332		6.21859	6.22516		5.86295	5.61442												5.74079		5.23381			4.90111		4.87012			5.54844	5.1177
	3.10098	3.2854		5.89215	6.23419		6.17812	6.20398		5.66221	5.23611			6.60511	6.83719		6.93475	6.4872		6.16007	6.14507		7.7736	7.62958												5.52152		5.68608			4.49281		4.89893			4.39506	2.24945
	6.86233	7.2266		5.4591	5.62469		6.48575	6.55182		4.78241	4.49889			6.59006	6.45861		6.95896	7.09645		6.58752	6.33771		6.10664	5.28836												4.22997		5.19535			3.69265		4.74308			5.20828	4.92267
	7.05572	7.10832		5.72219	5.85748		6.77873	6.76248		4.99684	5.02104			6.48027	6.63706		7.01992	7.10339		6.52701	6.45861		6.44394	7.1472												5.43596		5.11374			4.03782		4.85997			4.93923	4.42021
	7.38275	7.28003		5.72219	5.85748		6.88399	6.76832		3.83895	3.02148			6.62746	6.40446		6.89518	7.05441		5.6094	5.78398		6.9305	6.72506												3.85449		4.59305			4.75729		4.87725			5.2407	2.20477
	7.22622	7.32679		5.41515	5.81916		6.44692	6.51001		6.74618	6.80607			6.36142	6.15563		6.90026	7.00383		6.16007	6.09255		6.42844	6.62191												4.42694		4.92813			1.57046		3.25096			5.43246	4.4353
	6.90881	6.86975		5.00495	5.38232		5.7866	5.68313		6.66235	6.75288			6.17253	5.74685		6.78057	6.62746		6.1299	6.22516		7.04177	7.16822												5.19042		5.3302			4.35826		4.82934			4.97636	3.03034
	7.35782	6.99684		5.41515	5.48414		5.67356	5.51001		6.13873	6.41329			5.3345	5.26379		6.72533	6.78149		6.56514	6.3466		5.40497	4.73227												4.38336		4.83845			3.81198		4.34767			5.34926	3.44029
	7.1984	7.28003		4.488	5.6097		5.80193	5.81481		7.15005	7.10245			5.01257	5.21062		6.65005	6.75542		5.24679	4.68818		8.53372	8.66519												4.48059		4.48671			4.22149		4.75168			5.1633	3.69265
	6.92588	6.86332		4.83794	5.21451		3.94767	4.69544		7.18864	7.04658			4.29793	3.64386		6.74214	6.63706		5.99141	5.96993		7.49697	7.30287												5.22612		5.23936			4.77742		4.904			4.49793	3.85699
	7.12143	7.22168		2.72247	3.77926		5.70681	5.74443		6.7237	6.58871			4.43896	4.34837		6.51317	6.66519		5.77452	6.02702		6.0468	5.61442												4.70349		5.26097			3.79753		4.79207			4.91791	2.90785
	7.13124	7.28475		3.76977	3.66903		5.17792	5.63198		6.36755	6.21374			4.7939	4.95513		6.26435	6.19653		5.59485	5.7021		5.98459	5.78764												5.22997		4.98094			3.93026		4.60644			4.80761	3.82731
	7.41937	7.07028		1.62293	3.34625		5.29168	5.26379		6.83226	6.17951			3.91934	2.34767		6.41177	6.35491		5.8382	5.50748		8.39296	8.2716												4.8071		5.01992			3.85699		4.62264			5.50001	4.24451
	7.41134	7.38552		3.40054	3.66903		5.05485	4.90352		5.97177	5.82833			4.59753	4.79546		5.63227	5.71094		5.26566	5.52356		4.0268	4.9905												5.10434		5.17133			4.09635		4.63517			5.15583	3.51728
	7.56453	7.23649		3.20789	3.60999		4.0018	4.12267		6.28854	6.47102			4.22188	4.09845		5.65592	5.76421		5.73498	5.30122		6.75502	7.20438												5.36142		4.74093			4.63865		4.69599			5.41515	3.60822
	7.35782	7.21675		5.02459	5.57924		3.41684	4.12267		6.04571	6.39352			1.81967	3.21101		6.0917	6.06156		5.1297	5.5549		7.3565	7.55957												5.02303		5.26716			3.6837		4.44294			5.18864	3.36877
	7.25795	7.26566		6.9028	6.7662		6.77083	6.53807		4.22651	4.38336			8.13422	7.886		6.20105	6.31994		4.43962	4.37295		8.09429	8.3497												4.97292		5.10371			4.80426		4.77847			5.22091	5.31343
	6.93156	6.91337		6.39283	6.50032		6.86938	6.86555		4.49633	4.25776			7.31651	7.32346		5.8953	6.20926		4.83794	5.16551		7.07703	6.90521												4.39266		4.8515			4.51159		4.36492			5.41041	4.23343
	6.78333	6.7021		6.49474	7.0581		6.55105	6.61897		3.99639	3.21412			7.33011	7.25512		4.53294	4.74685		4.02414	4.44228		6.39695	7.0197												5.05658		4.7879			4.64731		4.90545			5.03804	4.99141
	6.63894	6.31288		6.62907	7.13319		6.62234	6.65778		6.13873	6.14445			8.00135	7.98687		8.01302	8.12381		3.15056	3.87381		5.65191	6.03694												4.35014		4.84122			3.55397		4.05832			5.36001	3.56255
	4.48607	4.94392		6.08215	6.33753		6.17812	6.40752		6.67793	6.47102			7.11593	7.19259		7.71966	7.5338		6.81928	7.03815		7.53006	7.90521												5.04089		5.18745			4.41447		4.72792			5.6314	4.9607
	3.32337	3.94392		6.50875	6.86381		5.10518	5.26379		6.38664	6.32211			7.41354	7.30241		7.72247	7.59857		7.58744	7.33316		8.00039	7.95455												4.41007		5.01078			3.58075		4.61824			5.5089	4.58105
	4.25323	3.94392		6.5157	6.88886		6.3766	6.32948		6.853	7.10852			6.80064	7.00776		7.84423	7.81115		8.48398	8.33539		5.91934	6.20945												3.18269		4.15218			2.40054		4.56621			5.35156	4.77768
	6.63894	7.02547		6.84323	6.93156		5.47606	5.82629		6.90038	6.9279			6.06803	6.23745		7.44642	7.49761		8.18473	8.0872		6.90833	6.65964												5.14057		5.24222			3.86443		4.0072			4.49697	3.83441
	7.35368	7.2266		6.84323	6.88886		3.77083	3.69599		7.0091	7.03386			7.15228	7.21072		7.21713	7.1102		7.28392	7.27314		6.63851	4.94251												4.80349		4.99503			4.38922		4.74308			5.24355	2.9782
	7.31524	7.14006		6.85425	7.17443		4.41752	4.88215		7.13309	6.90014			6.45566	6.63706		7.09592	7.53885		7.17493	7.04363		7.79494	7.71788												4.7879		5.01436			4.32697		4.86567			5.09128	4.94603
	3.97636	4.73715		6.00518	6.50843		4.10518	3.53854		6.82528	6.82094			6.55182	6.41244		7.3799	7.17043		7.35517	7.00439		5.0054	4.34483												5.65306		5.32175			3.22728		4.60021			5.56697	4.70957
	6.50906	6.59902		6.39283	6.44245		3.94767	3.36177		5.95907	6.21374			6.36142	6.56834		7.04723	7.17702		6.60214	6.61559		7.072	7.45204												5.5404		5.25475			4.42559		5.11645			5.1641	4.30451
	7.43538	7.22168		4.69822	5.0691		2.24793	3.29719		7.19948	7.17941			6.21237	6.09824		7.03364	6.78149		6.7811	6.85499		6.56955	5.38163												5.33289		5.00495			4.78869		4.53512			5.06307	4.37434
	6.00832	6.15583		3.1375	3.77926		7.08023	6.85437		6.79701	6.72942			5.79416	6.38871		6.60792	6.42257		6.64544	6.68818		7.34003	7.18378												4.16912		4.37226			3.74201		4.74766			5.06242	4.48382
	6.90881	6.75796		3.27501	3.60999		5.49538	5.24717		6.40565	6.45204			5.62732	5.31506		6.56453	6.78149		6.59485	6.09255		7.02126	6.93003												4.74416		5.18031			5.29682		5			4.77505	4.41447
	7.35782	7.29416		2.9855	3.27202		7.01547	7.00753		6.56499	6.27984			5.85823	5.80761		6.4801	6.9965		5.73498	5.84875		6.27221	6.19928												4.69377		5.26379			4.48446		4.32912			5.363	3.91504
	7.11645	7.048		2.72247	3.66903		6.32409	6.32139		6.53107	6.30104			5.96694	5.72165		6.45319	6.63706		6.22805	6.89227		8.20085	7.73213												5.25795		5.09149			4.31615		4.62147			5.03342	3.83441
	7.38275	7.26566		7.06803	7.03584		6.76301	6.54504		6.28854	6.25814			5.26078	5.38059		6.70833	6.59857		6.17991	6.18567		8.1114	8.39511												4.2407		4.54319			5.18963		5.08491			5.59021	3.916
	6.92029	7.17123		5.42995	5.76607		6.00225	6.36124		6.22632	5.98185			5.56742	5.29829		6.79675	6.18349		5.82553	6.12433		8.08199	7.75669												4.67779		4.62264			2.85		3.07382			5.35632	3.41886
	6.56087	6.7021		6.99027	6.89506		6.38681	6.5656		6.05767	5.94158			5.20242	5.21062		6.50001	6.41143		6.15015	6.02702		4.21878	4.55152												4.37365		4.42021			4.33771		4.44294			5.55459	3.04527
	6.30652	6.26566		7.22468	7.15391		6.69028	6.88203		3.78241	4.12019			5.20242	5.07852		5.26454	5.29609		5.70819	5.92267		6.56955	6.26922												4.76977		4.96602			4.68061		4.87578			5.54998	4.77347
	5.8622	5.80503		6.34678	6.69711		6.14221	5.98732		3.22651	3.02148			5.3345	5.05875		6.57698	6.34323		5.81301	5.71617		5.97384	5.34518												5.24508		5.04963			4.86839		4.94181			5.56178	4.52607
	5.3067	5.01391		6.57682	6.22439		6.84725	6.77426		6.70099	6.72942			4.10014	2.97636		6.31016	6.45516		5.6094	5.39094		6.51175	6.58331												5.17373		5.23668			4.33199		5.40361			5.18785	2.43829
	4.73877	4.65134		6.64184	6.83845		6.91265	7.01748		6.06953	5.88606			3.6565	3.64386		5.8339	6.19653		4.40667	4.87381		7.8308	8.26917												4.88142		4.9674			4.45022		4.72683			3.96255	0.952334
	5.42358	5.20672		6.30725	6.48414		6.56925	6.54504		6.58165	6.85748			3.91934	3.74631		6.26435	6.18349		5.15015	5.33771		8.84398	8.85412												4.93923		5.224			4.55857		4.74147			5.57319	4.46467
	4.71315	5.05918		6.96	7.24384		6.59604	6.76832		7.0517	6.90713			8.05707	8.13437		6.24108	6.03298		4.93452	4.99322		8.06453	8.20945												4.14853		4.98025			4.13217		4.47897			5.10873	3.74147
	4.51665	4.59156		6.73417	6.87639		6.89118	7.06156		6.29866	6.33253			6.81365	7.05875		5.45319	5.83213		3.98003	4.87381		8.10899	8.31474												5.36352		5.28429			4.50208		4.66505			5.57818	4.15097
	4.60407	4.42895		5.62264	6.53247		6.57818	6.78018		6.63067	6.61456			8.02951	7.99475		4.31034	4.47638		4.73498	4.22497		7.23247	7.53543												4.92719		5.00518			4.25626		4.60288			5.59021	4.42962
	4.21723	4.42895		6.90809	7.18458		6.50478	6.59246		6.39609	6.54458			6.37016	6.56834		3.53232	4.43363		4.18982	3.87381		6.27221	6.95455												4.44162		4.37504			4.40939		4.71287			5.13504	3.74953
	3.45549	2.62293		6.34678	6.62454		4.63981	5.34554		6.86666	6.63996			8.03227	8.08847		4.63227	4.55888		7.5985	7.45039		3.80426	4.78764												4.65277		5.14098			2.55459		2.8748			5.33002	4.30049
	7.02956	6.9735		6.43729	6.69		6.60481	6.60585		6.96532	6.85025			7.66732	7.78365		3.76977	4.24717		7.20418	7.01569		7.81295	7.98453												4.1469		5.0119			3.76607		4.83668			4.69404	4.52607
	6.64587	6.83769		6.85972	7.04701		6.51412	6.60585		6.75355	6.85025			6.88923	6.68328		2.8953	4.34341		6.94591	6.98151		7.47832	7.72506												5.15846		5.17792			4.36842		4.57622			5.37138	3.78869
	7.30223	7.31297		6.59006	6.43413		6.48575	6.48864		6.32859	6.37347			6.88301	6.98687		3.58376	2.97453		6.75489	6.80361		6.42072	6.10413												5.25626		5.15886			4.01167		4.82782			5.51854	3.0045
	6.85636	6.81813		6.72219	7.01903		6.15421	6.12309		6.11603	6.42307			6.94345	6.72165		8.48519	8.50545		6.52701	6.01569		8.57656	8.48176												4.91719		4.65992			4.27836		4.54844			5.41447	4.21568
	7.29793	7.28947		6.99526	6.96717		5.53263	5.48156		6.12743	6.19101			6.69919	6.76527		7.28374	7.25333		6.98573	6.9166		6.90833	6.89893												4.69181		5.21607			3.78188		4.52168			5.2589	2.86493
	7.54628	7.51657		6.95489	7.15391		4.97545	5.34554		5.26791	5.14445			5.95513	5.99729		7.58946	7.64652		6.69432	6.9166		8.84984	8.6503												5.17513		5.16631			3.78136		3.94673			5.10685	4.08916
	6.92588	7.01413		6.76951	7.12267		5.08023	4.90352		4.69321	4.49889			6.67807	6.86034		7.19692	7.06156		6.80671	6.5932		7.64861	7.76706												4.88655		5.23036			4.20984		4.44493			5.58752	4.04439
	7.02956	7.048		6.52951	6.70418		5.17792	4.76818		4.09339	3.12102			6.59768	6.4663		6.80748	6.53885		6.65964	6.54705		7.80697	7.80452												4.66818		4.69572			4.33271		4.50144			5.36265	4.38991
	7.15076	7.1916		6.71012	6.60214		4.77083	4.90352		3.89336	3.79909			6.64933	6.51822		7.07403	6.92053		6.57999	6.49153		8.07698	7.46058												4.75809		4.89579			4.48414		4.40803			4.94439	4.91528
	7.23993	7.28475		6.88142	6.91337		3.89142	4.29719		3.38681	3.73769			6.23189	6.3482		6.17652	5.61794		5.96878	6.39951		7.49697	8.00809												4.64501		5.15502			4.6372		4.67101			5.15279	4.74147
	7.43538	7.42911		5.58346	5.89506		3.15381	3.92505		3.53107	3.30159			5.94345	5.91121		6.83378	6.55903		6.37243	6.25418		6.21897	6.93617												4.39129		5.1373			4.98117		5.10559			5.3844	3.65076
	6.57546	6.79168		6.75782	6.82553		4.49506	3.29719		7.31868	7.49442			5.97842	5.91121		6.20105	6.34323		6.21859	6.11374		6.51175	6.23955												4.86888		5.1981			4.49697		4.94977			5.47492	4.12598
	5.97591	5.90713		6.70404	6.66846		6.36632	6.32139		6.29866	6.22497			5.8071	6.16491		6.24108	6.43346		6.10936	6.31034		7.23697	7.31234												4.78555		5.08513			4.45483		4.6642			5.47086	4.41988
	6.43146	6.2267		5.29094	5.91958		6.86208	6.78594		6.27836	6.24717			5.45549	5.8775		6.1177	5.97407		6.05702	6.29186		8.0082	8.29094												4.96763		5.02879			4.58556		4.83668			5.20438	3.95652
	7.24441	7.00832		5.30706	5.27277		5.93381	6.22997		6.66235	6.68131			4.18269	3.8885		5.24869	5.49761		5.6094	5.84875		6.08683	6.15765												4.36317		4.69404			4.47865		4.90038			5.34572	3.77294
	6.23534	6.33145		4.81558	4.77979		6.35579	6.19515		6.54813	6.24717			4.76765	4.4121		5.53263	5.31976		4.81301	4.65935		5.28947	5.53543												4.72192		5.15603			4.95745		4.62761			5.41836	4.74551
	6.93723	6.91337		4.79286	4.95559		6.77083	6.72629		7.02148	6.94837			8.40501	8.46434		4.8748	4.94392		3.88655	4.01614		7.58007	7.84762												4.72765		5.10769			4.374		4.65878			5.32499	3.1334
	6.57546	6.56818		6.57016	6.93758		6.62234	6.39215		7.21558	7.29048			8.03227	7.74369		5.32517	5.06134		3.37295	3.53978		8.34003	8.17083												4.19219		4.72901			4.01212		4.68482			5.38939	3.81147
	5.63198	5.72329		7.22468	7.18458		6.68201	6.70183		5.73877	5.99503			8.33011	8.01553		3.85499	3.91265		7.73836	7.55098		7.82782	6.79442												4.26604		4.71287			4.1334		4.47216			4.62848	4.42928
	5.82629	5.94369		6.65449	6.75261		6.32409	6.36894		6.56499	6.79103			6.40497	6.54705		3.58376	3.08916		7.69098	7.59313		7.60444	7.43037												4.75355		4.72738			4.49761		4.36807			5.49346	4.65105
	5.27128	5.39438		6.38526	6.39968		6.84725	6.87098		7.02757	7.03386			7.84555	7.89445		8.1025	8.00383		7.17493	7.0492		5.06695	5.28836												4.77505		4.5659			4.77716		4.87774			5.46205	4.77373
	3.97636	4.12433		7.21189	7.36894		6.84725	6.72028		5.78267	5.67299			7.6014	7.68972		8.55344	8.81957		7.28845	7.36001		7.38491	6.09318												4.22805		4.88777			4.43996		4.72738			5.19101	3.15704
	3.97636	3.68032		6.47346	6.5245		6.24736	6.35332		6.90038	7.06544			6.6851	6.85462		7.9991	7.90875		6.83188	6.93463		6.55536	6.20945												4.71232		5.03034			3.88655		4.6792			4.74255	3.78136
	6.09149	5.99095		7.15967	7.12794		6.01547	5.91433		6.41498	6.45204			7.43054	7.3726		7.88007	7.72451		6.27482	6.49953		7.59403	8.30761												5.24375		4.91433			4.35297		4.82197			5.19239	3.9782
	6.6865	6.79831		6.67948	7.01335		5.72301	5.97705		7.02148	7.1206			7.35253	7.34003		7.95169	8.10334		6.70127	6.24451		8.1355	8.28128												1.5435		4.14323			3.75862		4.46401			5.29112	4.55428
	7.39917	7.50438		6.64184	6.7862		4.73931	4.72028		6.47865	6.78346			7.39643	7.54342		7.49346	7.33163		6.42307	6.63038		8.4933	8.52935												4.97659		5.00742			4.49281		4.80555			5.2294	4.45418
	6.94275	6.90713		6.33896	6.63938		4.10518	3.96717		6.25776	6.47102			7.6311	7.30241		7.38353	7.39472		6.38957	6.2636		8.25465	8.51503												4.92101		5.27277			3.80374		4.69683			5.60792	4.27165
	7.27146	7.37669		7.23314	7.21451		4.0018	4.42291		5.92006	5.87184			7.02945	7.20173		7.20105	7.15735		6.56514	6.25418		7.48204	7.49434												4.88264		5.20105			4.24451		5.10371			5.48993	4.99797
	7.07114	7.23649		6.7926	7.1015		4.05485	4.26379		5.38681	5.36352			7.24631	7.21529		6.68524	6.91265		6.57999	6.31034		6.53372	6.72506												4.5656		4.99503			4.18706		4.68145			5.42576	4.03034
	6.85636	6.77149		7.15076	7.14364		4.37643	4.0072		4.49633	4.4614			7.02945	7.20623		7.1641	7.10339		6.16993	6.28244		5.77979	6.05961												5.11041		4.97751			4.39985		4.69766			5.43646	1.64386
	6.57546	6.33145		4.90256	5.27277		5.94767	5.88191		4.46074	4.25776			6.8953	7.24194		6.60792	6.88899		6.27482	6.31034		7.62841	7.38612												5.30615		5.01992			4.80426		4.9404			5.3386	4.81224
	6.45516	6.3856		6.87603	7.01335		4.20163	4.83744		3.89336	3.96809			6.88923	7.19259		6.60185	6.65592		5.68061	5.52356		7.24136	7.40403												5.09128		5.32625			4.39985		4.83517			5.4872	5.18666
	6.1983	6.31288		6.66078	6.68285		6.90557	6.90905		6.3579	5.76818			5.71315	6.15563		7.0517	6.96659		5.56499	5.5549		5.23688	5.08194												5.29223		5.2589			4.1635		4.9472			4.96555	1.9486
	4.97591	3.79181		5.87061	5.96717		6.63967	6.46695		5.94603	5.96855			6.67807	6.75916		6.87504	6.80697		4.6241	5.47508		7.72048	7.67807												4.14568		4.75889			4.72547		5.15218			5.05355	5.1177
	4.42358	4.0365		5.41515	5.62469		7.08023	7.15957		6.83226	7.09635			7.00135	6.84887		6.04723	5.98914		4.40667	4.8485		5.25475	4.81455												4.84248		4.78503			5.2555		5.73322			5.27743	4.28355
	3.73877	3.84398		4.74631	4.57954		6.44692	6.51001		6.2681	6.51743			6.78084	6.70901		6.99673	6.62746		5.32012	5.44195		4.54102	4.22959												4.7879		4.97246			4.04396		4.17552			5.17951	3.56316
	7.57183	7.33145		4.24184	4.77979		7.24165	7.03727		7.3087	7.29048			6.44725	6.7343		6.29517	6.06156		4.18982	4.99322		8.22352	8.33816												5.05202		5.03122			3.64155		4.70846			5.66661	5.46923
	6.60392	6.53667		6.74012	7.03034		5.24717	5.15947		6.79701	6.72942			6.51254	6.47379		5.54535	5.59842		4.33771	4.14486		5.86295	5.6744												4.56773		4.732			3.04439		4.56803			5.27184	4.15137
	5.72601	5.59126		6.29921	6.39094		6.80954	6.87652		6.70099	6.61456			6.62746	6.63023		6.27221	6.35491		3.6241	4.1035		8.00298	8.51708												4.71918		4.58886			4.41515		4.73742			5.13319	3.8125
	6.80193	6.90713		6.87061	7.11218		6.62234	6.53807		6.90701	6.85025			6.81365	6.65033		6.24108	5.88093		2.68032	3.33771		7.00034	7.0197												4.43429		4.79805			4.07082		4.38716			5.52089	3.27128
	7.10654	7.3036		6.54998	6.77281		6.53278	6.68313		6.46972	6.57999			6.60511	6.65707		5.90521	6.17053		8.22805	8.02137		5.54102	5.59872												5.18309		5.18943			4.69655		4.90472			4.65076	4.41007
	6.90316	6.8116		6.4663	6.67567		6.53278	6.39215		6.853	6.81352			6.28873	6.21082		6.17652	6.04723		7.25626	7.55098		6.17313	6.21956												4.73064		5.1823			3.93593		4.5601			5.72697	4.72574
	6.24451	6.4031		6.4446	6.58691		6.38681	6.51001		6.8392	6.84298			5.67101	6.07874		5.29499	5.43363		7.65607	7.60444		5.74255	4.38198												4.33307		4.7952			3.90833		4.72955			5.1639	5.05723
	7.39506	7.32679		6.85972	6.81903		5.72301	5.81481		6.19397	6.24717			5.6851	5.33163		5.74766	5.57894		7.33333	6.77729		8.25904	8.32881												4.90111		4.86691			4.83517		4.94322			5.0676	2.62527
	7.10654	7.1815		6.88679	6.93156		5.39712	5.17752		6.56499	6.26903			5.8071	5.69627		5.93475	5.47671		7.38526	7.37764		8.25904	7.91767												4.13175		4.91743			4.03078		4.32697			5.11832	3.61589
	6.51649	6.75796		6.9028	7.14364		5.20163	5.24717		6.91361	6.85748			5.47216	5.75916		4.93452	5.43363		7.44774	7.31949		7.3565	7.63713												5.22033		4.48671			3.98459		4.54659			5.3856	3.40054
	7.22622	7.1916		6.96	7.15391		4.83238	4.79181		6.78267	6.72942			4.7939	4.72192		5.23304	4.91265		7.42719	7.29186		8.70926	8.68905												5.00248		5.02547			3.97774		4.82043			5.4082	5.01837
	7.1015	7.38552		6.87603	7.00764		4.24717	4.48156		6.78986	6.95513			8.08417	8.15325		3.93452	4.38888		7.00809	7.0492		5.82782	6.27891												4.76129		5.13196			3.31687		4.2075			5.34802	4.43996
	6.67299	6.74416		6.7926	6.89506		4.24717	3.96717		6.04571	6.03386			7.66014	7.73118		3.93452	4.34341		7.22333	7.31497		5.76739	5.45187												4.63633		5.09001			2.33771		4.58466			5.43912	4.53543
	7.37034	7.39874		6.05376	5.96717		6.31343	6.2213		6.3579	6.00809			7.7809	7.70577		3.42626	2.55827		7.1299	7.01011		6.12598	6.25946												5.11894		5.11811			3.84298		4.73688			5.26641	5.11416
	5.25361	5.14527		5.64818	5.77952		7.21888	7.37678		5.82528	5.87184			7.27947	7.31506		3.42626	3.55949		7.15502	6.71617		5.82782	6.13648												4.89821		5.13566			4.42021		4.64039			5.47606	4.27836
	6.7389	6.69502		6.74604	6.9847		5.94767	5.83769		5.79701	5.6893			7.02392	6.91121		3.42626	2.848		6.62395	6.35562		3.851	4.18903												5.13566		5.02059			3.30597		4.63952			5.36475	5.09824
	6.34944	6.10287		6.08215	6.21451		6.24736	6.29701		5.64645	5.72137			7.07874	7.22863		6.92493	6.46597		6.42307	6.18567		5.62498	5.61442												5.41954		5.43229			1.15381		4.61648			5.34341	3.06953
	6.76447	6.6879		6.1817	6.37347		6.87664	6.81493		5.11603	5.1206			7.19761	7.10318		6.62615	6.46597		6.63125	6.46695		8.45935	8.70356												4.76924		4.45812			4.4793		5.31397			5.43363	3.49761
	6.48623	6.57592		6.17293	6.02459		6.53278	6.43746		4.99684	4.70543			6.84562	7.13196		6.44642	6.72		5.3726	5.28244		6.05702	5.95443												3.97911		4.92647			3.52669		4.478			5.31904	4.27277
	5.87406	5.75114		6.30725	6.22439		6.43713	6.78594		4.04527	4.70543			6.69919	6.90002		7.60792	7.43354		6.05702	5.81019		6.84549	5.82782												5.20359		4.7761			4.2211		4.80426			5.50827	4.89045
	5.96509	5.89482		5.6097	5.56377		6.99548	7.13227		3.72356	3.85798			6.97842	6.97625		7.46336	7.43896		6.01346	6.03804		6.62498	6.68902												4.11936		4.8716			4.25588		4.68398			4.83769	4.49793
	5.3579	5.16591		5.4591	5.63952		6.84725	6.6768		3.59813	3.38405			6.85823	6.75916		7.36194	7.12381		6.19928	5.79701		8.50442	8.73917												4.95303		5.1418			4.17473		4.96671			5.23917	3.9982
	5.25361	5.16591		5.55674	5.75248		6.80954	7.00248		3.66221	3.53605			5.48832	5.61677		7.42576	7.37208		5.35509	5.01569		7.7012	7.73917												4.88093		5.03188			4.60377		4.72955			5.39815	2.31615
	4.63227	4.91934		5.19022	5.13299		6.57818	6.57228		6.00921	6.00809			5.96694	5.84298		6.73647	7.26566		5.69432	5.39094		8.36877	8.46911												4.34625		4.90183			3.27202		4.47508			4.76845	4.73769
	4.42358	4.20711		4.69822	4.15381		6.80193	6.832		4.75328	4.85748			6.20261	6.36457		6.75876	6.832		5.488	5.86121		7.89706	7.89573												4.86938		5.09698			3.70099		4.71067			5.33414	4.36422
	2.51602	3.56071		3.51602	3.60999		6.75515	6.9357		7.25257	7.29048			6.25115	6.13668		6.03826	5.65592		5.73498	5.18547		8.74258	8.86706												4.68734		5.09318			3.90014		4.36177			5.22014	4.56773
	7.69641	7.75789		5.57016	6.31922		6.77873	6.77426		7.16118	7.36851			5.97842	5.95489		6.88007	6.61794		3.98003	4.77083		5.54102	5.76022												4.51412		4.78031			4.44029		4.75995			5.49121	4.7137
	5.95396	6.0813		5.55674	5.81916		6.75515	6.82629		6.3579	6.24717			5.87061	6.08852		6.42576	6.40037		3.93452	3.87381		4.35685	5.12598												5.10832		5.00585			3.69265		4.84775			5.32283	4.77321
	5.71287	5.47962		6.1817	6.30086		6.67356	6.65134		6.97166	6.92101			6.06803	5.85449		6.97327	6.98162		2.30159	3.60051		8.27864	8.53138												4.84398		4.82197			4.22728		4.63517			5.46499	4.45418
	6.57546	6.69502		6.58346	6.9847		6.66519	6.67044		6.23688	6.20242			5.64212	5.51822		6.18468	6.15725		3.78764	3.40871		5.87431	4.89239												4.22728		4.24031			4.04439		5.05072			5.35966	2.27202
	6.77703	6.99095		7.1816	7.4759		5.7866	6.19515		7.03969	7.10852			5.6565	5.24641		6.73091	6.40037		7.5985	7.68818		7.67842	8.36575												4.02059		4.80012			4.50208		4.67976			4.93381	3.55397
	7.23993	7.37217		6.82655	7.11218		6.20144	5.98732		6.95257	6.91409			5.18269	5.28096		6.38353	6.65592		7.21859	7.23487		6.98459	6.78764												4.39849		5.09297			3.65076		4.68482			4.8535	4.42425
	6.41532	6.52058		5.94462	6.27258		5.91982	6.04701		6.95257	6.9279			4.96671	4.91121		6.08279	6.30797		7.46393	7.45869		7.26341	7.38612												4.72874		4.94017			3.09592		3.84699			5.15198	2.4019
	7.47849	7.52466		6.61618	6.85125		5.73904	5.52419		7.10455	7.08406			4.7939	4.58916		6.4801	6.66519		7.45179	7.40378		7.83668	7.98453												4.89942		4.6837			4.99797		5.16752			5.36982	4.42492
	7.67306	7.7128		7.40028	7.39103		5.15421	5.21257		6.81121	6.94158			8.52642	8.58406		6.43946	6.11707		6.80038	6.80361		7.17782	6.86703												4.51854		4.72738			4.37365		4.4165			4.68398	4.90497
	7.33673	7.32679		7.36221	7.4759		4.0018	3.96717		5.40565	5.72137			7.34359	7.41633		6.24108	5.91265		7.26087	6.98151		5.06695	5.10392												4.27984		4.64068			3.57168		4.28021			5.48591	4.89748
	7.25795	7.28003		7.06329	7.04144		3.83188	3.29719		6.16108	5.95513			7.26059	7.42408		5.90521	6.19653		6.16007	6.43363		6.44394	6.18903												4.68342		5.18527			4.25058		4.80941			3.73877	3.01881
	6.48623	6.50446		6.76368	6.7389		6.41718	6.36124		5.853	5.98185			7.44733	7.69293		6.03826	5.88093		6.63836	6.28244		7.09181	7.12039												4.57501		5.24432			4.51159		4.78607			5.45845	4.36877
	7.14098	7.01413		6.86518	6.93156		5.55121	5.89288		5.72383	5.76818			7.56727	7.59619		5.50653	5.59842		6.74174	6.49953		8.0082	8.07093												5.21043		4.7666			4.7211		4.65363			5.2737	2.43962
	7.33673	7.37669		6.3311	6.63198		5.43729	5.15947		4.63052	4.94158			7.31651	7.25946		6.10035	6.10329		6.88105	6.75716		6.93605	7.31234												4.27016		4.46499			4.774		5.16752			5.8748	4.44989
	7.0813	7.25115		6.52262	6.82553		6.54195	6.63851		4.46074	4.02059			6.40497	6.65707		4.8339	4.78136		6.472	6.3466		6.66534	6.61427												5.41583		5.17712			4.71342		4.64731			4.43463	4.07596
	6.66633	6.92552		6.74012	6.97304		6.18982	6.22997		4.69321	5.04658			7.11072	7.02326		5.57077	5.897		6.63836	6.80361		6.96313	6.18903												5.04549		5.12887			3.61589		4.10685			5.52669	2.24793
	6.4707	6.51254		5.57016	5.71122		6.81711	6.95652		3.83895	3.73769			6.67807	6.9222		5.21723	5.63691		6.81301	6.52356		5.61147	6.01391												5.21179		4.74093			4.13873		4.61559			4.11061	1.37851
	5.81429	6.17632		5.4002	5.7252		6.83226	6.46695		2.72465	3.91456			6.96694	7.05376		5.06523	5.24717		6.31107	6.54705		7.34421	7.58323												4.45418		4.79546			4.12598		4.64875			5.43045	4.74201
	5.64587	5.46303		6.67948	6.83845		6.41718	6.28873		3.38681	3.46205			6.44725	6.70901		5.50653	5.34341		6.04614	5.91049		5.32337	5.732												4.64904		5.03364			3.95093		4.56255			5.33414	4.44427
	5.54628	5.42928		4.24184	4.51665		6.80193	6.6642		3.22651	3.30159			6.41363	6.63706		4.8125	5.57894		5.66676	6.12433		6.93605	6.86059												4.64126		4.90448			4.64645		4.79675			5.09212	3.0045
	5.23534	5.32229		4.30743	4.63923		6.22458	6.0568		6.41498	6.57999			6.22207	6.3966		3.6792	4.29572		5.74846	5.42526		8.74416	9.04554												4.75676		4.83036			3.94298		4.40599			5.36124	4.20984
	4.86245	4.39438		4.33914	4.48414		5.86196	6.2213		6.58165	6.57122			6.37016	6.59619		8.23506	8.40314		5.91097	5.91049		6.45171	5.36352												4.76341		5.21179			4.2724		4.61912			5.27314	3.57289
	4.57531	4.24641		4.72247	4.77979		6.58721	6.832		6.67793	6.49905			5.96694	5.84298		8.04045	7.98903		5.8382	5.96993		7.58007	7.77393												5.39352		5.04723			4.16229		4.52763			5.5331	4.92267
	3.63227	3.99095		6.2666	6.39094		5.63952	5.64501		7.22622	7.21364			6.49649	6.53993		7.9002	7.89294		5.54998	5.78398		5.49697	5.10392												4.97659		5.20906			4.53978		4.81686			5.48382	4.01837
	3.0197	3.73769		5.89215	6.23419		6.69028	6.55182		7.25257	6.90713			5.84549	5.88874		7.37634	7.58879		5.50367	5.33771		7.02126	7.42601												4.8535		5.16249			4.4192		4.63865			5.27445	1.67356
	3.73877	2.4957		7.12371	7.13319		6.63096	6.7324		7.16672	6.98185			6.18269	6.13668		7.31397	7.54898		5.66676	5.49153		6.1639	6.774												4.59006		5.04811			3.88704		4.63517			4.99186	3.38957
	7.14098	7.00259		6.15522	6.4759		6.15421	6.59246		7.09297	7.21927			5.78084	5.81967		7.10894	7.13062		3.88655	4.33771		8.24802	7.97854												4.95977		5.20965			3.8505		4.79129			5.52842	3.99141
	7.00304	6.99095		7.09614	7.44253		6.84725	6.8874		6.9397	7.02746			5.61265	5.68313		7.01525	6.78149		3.6241	3.71589		6.54813	6.04832												4.47054		5.04111			4.60377		4.54566			5.46565	4.92908
	6.91456	7.08661		6.71617	6.84486		6.74712	6.68313		6.77545	6.86468			4.8953	4.99729		7.00135	7.34332		7.72499	7.8134		5.66534	5.854												4.51916		4.6761			4.37434		4.67694			5.03122	3.94298
	6.24451	6.63677		6.96509	7.2292		6.24736	6.11374		6.853	7.02746			5.07895	5.15543		7.02447	6.93605		7.48792	7.23007		6.97396	7.08757												4.88753		5.20535			4.29462		4.58105			5.31161	3.774
	7.35368	7.33145		6.48059	6.72506		5.62234	5.83769		6.87344	6.90713			2.92029	4.24641		6.96844	6.89688		7.69098	7.31497		8.40684	8.61622												4.30488		4.96093			1.774		4.51885			5.50811	4.18031
	7.10654	7.07028		6.54319	6.60214		6.04177	5.98732		6.76818	6.72942			7.81359	7.93864		5.94439	6.07553		6.96313	7.19061		6.69794	7.05409												4.47314		5.01569			4.15664		4.55305			5.61824	5.14486
	7.24441	7.20173		6.5157	6.69711		5.73904	5.95652		5.99684	5.90014			7.98134	8.06625		5.60792	6.06156		6.98014	6.91061		7.87437	7.84762												4.40633		5.01569			4.68004		4.8339			5.02459	3.60703
	6.37452	6.47978		6.53636	6.69711		5.60496	5.40735		6.10455	5.6893			7.81038	7.60992		6.63822	6.88093		7.05691	6.96405		8.15916	8.13386												5.40752		5.02126			4.12639		4.83238			4.59006	4.52105
	7.25795	7.21675		6.29921	6.30086		4.10518	4.83744		5.09297	4.96855			7.57493	7.64371		5.99209	5.92837		6.52701	6.64515		5.38888	5.18903												5.13319		4.75756			2.55336		4.34873			4.74792	3.57168
	7.4154	7.33602		5.94462	6.30086		4.67356	4.36107		5.04571	4.94158			7.10549	7.14619		6.33253	6.18349		6.46401	6.31034		7.17782	7.28374												4.90737		5.17712			3.89385		4.478			5.45796	4.68398
	6.53154	6.65893		5.57016	5.81916		4.20163	4.64501		3.66221	3.91456			7.13165	7.31089		6.28744	6.11707		6.70127	6.60066		4.67864	4.30743												5.44162		5.32463			3.79701		4.5741			5.49793	4.70929
	7.31524	7.36772		5.2075	5.9905		4.37643	4.69544		3.66221	2.91456			7.5205	7.57183		6.03826	5.91265		6.80038	6.01569		4.91934	5.12598												4.72301		4.93334			3.94392		4.44593			5.44708	4.95373
	6.24451	6.2267		5.2075	4.15381		4.20163	3.92505		6.46074	6.35315			6.78084	7.07371		5.24869	5.55919		6.33771	6.02702		4.87431	4.9905												4.49665		4.77847			4.33199		4.60466			5.33074	5.05376
	6.26247	6.27519		3.76977	3.19535		5.65678	5.60585		7.25257	7.3117			7.42635	7.48502		5.04701	5.03298		6.08874	6.30122		6.88007	7.03122												5.06587		5.16108			2.20477		4.01391			5.37955	4.62088
	6.47849	6.3766		2.9855	3.72465		6.73118	6.97717		5.79701	5.63981			6.95524	7.24641		4.9542	5.14405		5.16993	5.83592		8.43625	8.55555												4.50589		5.00495			4.72955		4.77926			5.18706	4.26115
	5.01881	5.03694		6.23324	6.74578		6.70681	6.5656		7.29866	7.3936			7.12122	7.08353		4.7252	5.0036		6.42307	5.98162		7.38896	6.93617												4.75007		4.94533			4.67976		4.74362			4.73037	3.90737
	5.12143	4.49633		6.3311	6.81263		6.65664	6.82056		6.63067	6.51743			7.00135	7.13679		3.48027	3.63691		6.13996	5.79701		7.00034	6.64472												4.05918		4.30305			4.47379		4.24869			5.33664	4.27165
	4.14078	4.0365		6.71012	6.9847		7.25295	7.15957		6.8392	6.90014			6.64933	6.79572		8.08942	8.16722		6.02459	6.03804		6.74255	6.51916												5.4082		5.18804			4.34908		4.57077			5.49185	3.39985
	4.2891	3.79181		6.60318	6.90123		6.48575	6.42257		6.8802	6.85025			6.54411	6.31506		5.10014	5.17033		6.16993	5.89845		5.87431	4.58316												4.92339		4.99865			4.22149		4.89554			5.38128	3.72683
	4.25323	4.08151		6.58346	7.15391		4.33485	4.61883		7.29361	7.19091			6.56727	6.50351		7.29517	7.41151		4.83794	5.14486		7.14027	7.17862												5.18428		5.39077			3.46923		4.16993			5.30852	3.87234
	3.78973	3.79181		6.25001	6.39094		7.13607	6.90905		6.31868	6.66491			6.60511	6.53263		6.94451	7.17702		4.83794	5.22535		8.36063	8.37712												4.5509		4.80761			3.90833		4.77241			4.8711	4.3107
	3.25399	3.20633		6.4446	6.80607		6.98208	6.98231		6.7086	6.69752			5.95513	6.21975		7.34731	7.26566		5.06781	4.53916		5.28947	5.08194												4.73498		4.69711			4.22149		4.26191			4.78188	2.67582
	7.6595	7.57984		6.79831	6.90123		6.94075	6.79766		6.46972	6.20242			6.40497	6.18349		6.70833	6.38905		7.62761	7.57796		8.03919	7.74268												4.81711		5.0376			4.4353		4.60555			5.90304	5.23592
	6.63198	6.72329		6.58346	6.79948		6.55105	6.61897		6.32859	6.27984			6.03496	6.06867		6.59559	6.31994		7.00809	7.08183		6.58361	6.66704												4.51507		4.96093			4.63372		4.60555			4.51507	3.37921
	6.49378	6.55244		6.29112	6.63198		5.90545	5.97705		6.75355	6.99503			6.29811	6.07874		6.72533	6.4872		7.46801	7.34216		7.07703	7.43904												2.79286		5.08449			5.06695		5.24907			5.23917	4.43996
	5.69988	5.57592		6.31524	6.39968		5.84725	5.99752		6.16108	6.51743			6.00135	6.3966		6.88521	6.92825		7.11458	6.9166		6.38888	5.20945												5.65292		5.04089			3.22651		4.00988			5.25908	4.52168
	6.1983	6.14527		4.27501	4.23419		4.97545	5.04701		6.64659	6.46156			5.91958	6.22863		6.83908	6.88093		6.76805	6.72315		8.73471	8.82953												4.09255		3.78503			4.42928		4.78005			5.28374	4.48382
	6.60392	6.52058		6.42274	6.71809		4.77083	5.08534		6.28854	6.23611			5.94345	5.96555		6.73091	6.78149		6.80038	6.87995		6.46695	6.50271												5.09571		5.08279			3.53481		4.55582			5.22651	2.45943
	7.55727	7.53271		6.85425	6.88886		4.94767	4.7447		6.28854	6.27984			5.47216	5.83137		5.9542	6.15725		6.81928	6.82947		6.98982	7.04843												4.35931		4.95396			4.47346		5.18587			5.43813	5.09887
	7.14588	7.16098		5.5157	6.45927		3.70708	4.26379		5.90689	5.84298			5.40497	5.41244		6.29517	6.87295		6.56514	6.3733		7.09181	7.3906												5.2589		5.0148			4.94322		5.03474			3.97728	2.77294
	6.40735	6.32229		6.19042	5.95536		2.70708	3.69599		4.92029	4.99503			4.7939	5.17433		6.66192	6.66519		6.25626	6.54705		7.48583	7.61043												5.37539		4.94696			3.97085		4.47606			5.17333	2.9364
	7.16038	7.26566		4.83794	5.29131		5.33485	4.88215		5.06953	4.94158			3.7126	3.34767		6.52623	6.50811		6.40633	6.14507		7.90833	7.52732												5.13319		5.08364			4.2555		4.56529			4.30378	2.0054
	7.43937	7.45047		4.94439	4.93168		6.81711	6.84887		3.99639	3.46205			2.81967	3.69599		6.35456	6.34323		6.31107	6.11374		7.55175	7.4818												4.60526		5.00428			2.87971		4.50048			5.23917	4.34234
	7.41134	7.3036		5.4591	5.75248		6.14221	6.47427		3.53107	4.25776			7.88307	7.76534		5.86493	6.03298		6.10936	5.96993		7.34421	7.21451												3.01167		4			4.38957		4.60021			5.48365	5.08321
	7.33673	7.41185		5.15502	5.76607		6.35579	6.22997		3.83895	3.91456			6.05702	5.86617		6.15987	6.08958		6.02459	5.84875		8.44207	8.68177												4.34625		5.10999			4.10811		4.44493			4.84248	1.5008
	7.36623	7.3036		5.17273	5.38232		6.0676	6.28873		7.0517	6.91409			7.50056	7.657		6.12619	6.19653		5.53481	5.3733		7.54094	7.57145												4.8999		4.94134			4.36387		4.59574			3.5509	4.07682
	6.84449	6.95571		4.94439	5.41684		6.72301	6.35332		5.46074	5.27984			7.6311	7.48123		5.93475	5.63691		5.33771	5.68818		6.94696	6.61427												5.48188		5.15157			4.70072		4.64212			5.35456	3.99141
	7.15553	6.95571		4.30743	4.41684		6.98208	6.832		5.53107	5.19101			7.70964	7.88319		5.78057	6.06156		5.53481	5.84875		7.49697	7.66704												5.58361		5.26641			4.85748		5.00832			4.78503	1.10769
	7.25352	7.3036		4.10098	3.72465		6.30268	6.41498		6.78986	6.76818			7.78751	7.6994		5.58316	5.97407		5.35509	5.6008		7.7012	7.38612												5.05441		5.32769			4.63807		4.98618			5.63648	4.46956
	6.53885	6.73728		3.85997	3.41684		6.54195	6.51001		6.91361	6.59738			7.26538	7.41236		5.70266	5.97407		4.68032	5.01569		8.43429	8.4477												4.62322		5.12122			4.43029		4.25852			4.98664	3.10852
	6.00832	5.99095		3.81558	3.60999		6.36632	6.47427		6.06953	6.47102			7.44311	7.49241		4.01078	4.59872		5.02459	4.94626		7.96047	7.99339												4.33807		4.99186			4.70901		4.63256			5.14364	3.46923
	5.67299	5.56041		6.54319	6.92552		6.94075	6.77426		6.33842	6.53559			7.142	6.99729		4.08321	4.38888		4.78764	5.10308		8.22579	8.22964												4.65449		4.57924			4.68874		4.66021			5.0148	2.89433
	3.51602	4.46336		6.43729	7.09614		6.62234	6.72629		6.00921	6.21374			7.17762	7.15086		2.8953	3.19692		4.86295	4.44228		4.2891	3.14731												4.56285		4.76447			4.0505		4.49378			5.24089	4.21529
	4.06091	4.39438		6.40786	6.75942		6.62234	6.65778		5.54813	5.53574			6.30725	6.45861		3.31034	2.848		3.98003	4.33771		7.36466	7.38612												4.27128		5.02879			4.40531		4.64674			5.14221	4.26679
	7.57901	7.43771		6.99027	6.87012		6.98208	6.98732		5.30889	5.60585			6.47216	6.48123		7.94445	8.10334		2.7866	3.60051		7.34003	7.50263												4.37608		4.92884			3.63227		4.05528			5.35966	4.1014
	7.49378	7.74416		6.84875	7.03034		6.64818	6.86555		4.49633	4.49889			6.27016	6.21975		7.34731	6.88093		2.88753	3.40871		7.93876	8.33351												5.06458		5.13689			4.44427		4.98413			5.26903	3.97177
	7.34518	7.39438		7.22043	7.29149		6.20144	6.15056		3.83895	3.73769			5.8953	5.95489		7.44981	7.34908		8.44365	8.15527		8.1355	8.3171												4.53636		4.79286			3.56316		5.05007			5.44477	4.80452
	7.0505	7.26078		6.23324	6.80607		6.43713	6.09508		3.83895	3.12102			6.18269	6.31506		7.58323	7.47127		7.87498	7.85181		7.8189	8.163												4.80529		5.22226			4.95024		4.85125			5.41752	4.35226
	7.03485	6.9377		7.06329	7.12267		6.57818	6.65778		3.99639	3.67356			5.96694	5.84298		7.10465	7.23458		7.42307	7.54319		5.08704	4.14731												4.84298		5.11228			3.91504		4.52763			5.65349	4.89385
	7.26247	7.31297		6.31524	6.58691		5.72301	5.96694		7.12743	7.17941			3.7126	4.09845		6.98732	7.11707		7.71822	7.62308		4.25475	4.78764												4.81301		5.09233			3.9782		4.51412			5.11207	3.97177
	7.34518	7.42055		6.43012	6.55612		6.00225	5.95652		6.24736	6.26903			5.50462	5.63023		6.95408	6.70196		6.94591	7.11374		7.58706	7.96659												5.12267		5.08449			3.36947		3.4614			5.4573	4.70044
	7.56818	7.54859		6.2666	6.33753		4.56925	4.69544		7.43338	7.42307			5.12102	4.28096		7.24489	7.1639		6.46401	6.40803		6.26341	7.57539												4.82553		4.86617			3.72629		4.87652			5.25626	4.75409
	7.49001	7.59141		6.06329	6.32841		5.70681	5.48156		6.73863	6.82094			5.20242	5.01792		6.91013	6.89688		5.99141	5.7021		7.50811	7.41726												4.83592		4.93404			4.07682		4.77452			5.47719	3.68538
	6.43929	6.59902		5.25814	5.75248		5.37643	5.21257		7.09877	7.21364			5.10014	4.91121		6.97797	6.832		6.25626	6.41667		5.74255	4.76022												4.7666		4.93334			4.26115		4.80864			5.29921	3.35755
	6.37452	5.94369		5.55674	5.94345		5.15421	5.22997		6.12743	6.23611			4.29793	4.53294		6.72533	6.92825		6.36387	6.02702		7.09677	7.05409												3.83289		4.13258			4.24982		4.60288			5.46091	4.91886
	6.94837	6.93168		5.00495	5.17433		4.49506	4.29719		6.66235	6.57122			3.01257	3.1375		6.90521	6.5691		6.36387	6.41667		8.53733	8.54755												5.23458		4.87234			3.80478		4.67835			5.34855	2.77505
	6.91456	6.90099		4.24184	4.51665		2.56803	3.83794		6.78267	6.98846			7.75415	7.75609		6.27984	6.49761		5.74846	6.15522		7.1639	6.84762												4.26153		4.81173			3.73281		4.03562			5.4082	4.76129
	6.83845	6.75796		4.92362	4.45088		4.10518	3.69599		6.9397	6.84298			6.69223	6.68972		6.78594	6.4872		5.54998	5.3733		8.27864	8.52529												4.31723		4.95815			4.23266		4.68986			4.92101	4.22226
	6.43146	6.3856		3.57046	3.77926		3.83188	3.29719		7.06361	6.89312			7.57493	7.66028		6.50668	6.42257		6.29297	5.95815		7.9739	8.33584												4.03694		4.38509			4.45483		4.57259			5.18289	4.10769
	4.99774	4.91934		6.59006	6.42559		3.33485	3.08576		5.40565	5.75275			7.55182	7.6303		5.58316	5.55919		5.76155	5.93452		8.32962	8.51092												4.5472		4.98664			4.54504		4.60199			5.3505	3.89385
	6.24451	6.11353		7.03452	7.20955		7.09276	7.15957		6.85985	7.04658			6.8392	7.26819		6.3906	6.30797		6.11977	5.95815		7.10654	6.50271												5.04854		4.72219			4.36317		4.54936			4.37608	2.74201
	6.0813	6.19673		6.94977	7.31931		6.89833	6.6768		6.8802	7.03386			7.50851	7.54342		5.60792	6.19653		5.53481	5.98162		6.07703	6.09318												5.11478		4.80761			4.90448		4.76075			5.20438	4.59872
	4.83845	4.84398		6.57682	6.59455		7.29168	6.89288		7.01525	7.06544			5.90761	5.83137		5.54535	5.45516		5.26566	5.3194		8.38089	8.36348												4.84825		4.54782			3.13258		4.50526			4.88093	3.62527
	5.54628	5.20672		5.73417	5.59455		6.65664	6.6893		6.95896	6.97522			6.67087	6.70266		5.13463	4.94392		5.06781	5.35544		6.29793	6.20945												5.05593		5.0798			4.45943		4.63778			4.0365	3.9222
	4.21723	3.79181		7.02481	7.03584		6.93381	7.01748		6.73118	6.85748			6.76752	6.85462		4.8125	4.8485		3.50335	4.01614		6.85125	7.09318												4.95815		4.98277			4.52576		4.68986			5.20163	1.57046
	3.63227	3.79181		6.88679	7.23898		6.30268	6.43012		6.81121	7.00809			6.8392	6.45861		3.24945	3.29572		7.43546	7.25418		5.82782	5.43463												4.17991		4.03254			4.32193		4.54936			5.30378	3.44029
	6.6595	6.65893		7.07275	7.06361		6.67356	6.83756		5.47865	5.32229			4.82018	5.1177		3.53232	2.38957		7.71822	7.656		7.1639	6.26922												4.76765		4.88947			3.96347		4.63343			5.11478	3.59932
	7.29793	7.27519		7.11915	7.35562		6.75515	6.85997		6.0813	5.82833			6.6565	6.38871		8.07403	7.99645		7.33771	7.2589		8.59924	8.39733												5.07039		4.72219			3.9644		4.69544			5.35297	3.16912
	7.28031	7.59522		6.27482	6.24375		6.47606	6.62556		6.29866	6.30104			6.37903	6.23745		6.88007	6.73782		7.70127	7.39515		5.71727	6.11499												4.81481		4.94883			4.73335		4.73281			5.07103	4.19771
	7.27585	7.05918		6.40037	6.68285		5.69014	5.60585		6.04571	6.13258			6.30725	6.3067		6.64414	6.51838		7.32445	7.4793		8.32962	8.56156												5.15178		5.10832			4.94017		4.78633			5.18785	4.59006
	7.06598	7.21169		6.4591	6.67567		5.39712	5.19535		5.61442	5.75275			6.27016	6.16491		6.64414	6.28392		6.54241	6.65964		6.85125	7.00809												5.1983		5.083			3.8268		4.73525			4.83441	3.9364
	7.44725	7.27519		5.68566	5.9905		4.05485	3.69599		5.9331	6.1206			6.23189	6.34003		6.56453	6.5691		6.37243	6.51554		5.46695	6.15765												4.72874		4.56224			2.57289		4.56894			5.57365	2.87971
	7.37034	7.49625		6.17293	6.18448		4.20163	3.59216		5.54813	5.21374			6.21237	6.31506		6.32517	6.03298		6.98573	6.81019		8.49514	8.69634												4.90713		5.1418			2.13258		3.57289			4.87922	3.37921
	7.23534	7.12959		5.6097	5.62469		3.41684	3.36177		4.97177	5.21374			6.28873	5.9331		6.59559	6.33163		6.18963	6.40803		7.36063	6.21956												4.87971		5.16249			3.72629		4.50144			5.54674	4.83491
	7.22622	7.22168		6.36999	6.22439		6.58721	6.32948		4.46074	4.02059			5.6851	5.47379		6.10035	6.04723		6.98014	6.86121		7.37278	7.36807												4.76951		4.92386			4.44989		4.71452			4.9982	3.80478
	7.09149	7.23161		6.22477	6.38215		5.87676	5.88191		3.78241	4.57107			5.40497	5.64357		6.08279	5.94369		6.86888	6.69516		6.10664	6.3906												4.32012		4.82197			3.87873		4.43062			5.4121	4.29976
	7.04527	7.23161		5.5157	6.09085		6.65664	6.53807		6.38664	6.36335			5.50462	5.77136		5.92505	5.94369		6.81301	6.74362		8.05945	7.72151												5.03364		4.99752			3.37016		4.70764			4.41109	3.59872
	7.01903	6.94369		5.08194	4.97865		6.96151	6.94615		7.12174	7.21927			5.78084	6.04876		5.48027	5.65592		6.54998	6.70929		6.46695	5.70349												3.95233		4.86617			4.18587		4.63256			5.42072	5.57894
	7.01903	7.00832		4.51602	4.66846		6.61368	6.70183		7.32364	7.23045			5.48832	5.70901		5.71397	5.71094		6.73498	6.41667		5.59753	4.94251												5.43062		5.16692			3.92884		4.9607			4.73444	4.91217
	6.64587	6.85699		4.5435	3.93168		6.82477	6.92505		7.43796	7.3222			5.93145	5.50367		5.18468	5.29609		6.57259	6.5932		4.38888	3.91743												5.17033		4.64299			3.2502		4.10434			4.84021	3.34837
	6.25342	5.91934		3.62293	4.15381		6.20144	6.06652		7.02148	7.16782			5.50462	5.44328		5.57077	5.45516		6.29297	6.24451		5.804	6.35438												4.96993		5.17493			4.01837		4.11145			5.35562	4.63314
	5.60407	5.85699		6.37764	6.66846		5.81711	5.80349		7.11603	6.85748			5.05702	5.47379		5.16832	5.65592		6.0676	6.08172		7.99515	8.16561												3.27352		3.26604			4.35861		4.31325			5.40395	5.13237
	4.25323	4.5601		7.22891	7.3466		4.97545	5.29719		6.94615	7.01458			5.01257	5.34837		4.8125	5.45516		6.46401	6.45039		6.61132	6.68902												4.42962		4.84122			4.2891		4.53512			5.31651	4.65535
	4.25323	4.62176		6.96509	6.96717		4.53294	4.4522		6.46972	6.48977			4.1416	4.72192		4.70266	4.97407		6.09908	6.15522		7.84543	8.3497												4.39129		4.9607			4.87553		4.64039			5.69488	5.18706
	4.21723	4.12433		6.68566	7.10685		4.29205	4.0072		6.38664	6.57999			4.1416	3.97636		5.46663	5.36632		6.02459	5.95815		6.60452	6.75315												5.11416		5.01748			4.32048		4.52763			5.01636	4.42526
	4.06091	4.32193		6.10999	6.01346		1.83188	3.29719		6.31868	6.65664			7.8071	7.62352		4.24869	4.59872		6.0676	6.01569		4.10685	4.61412												4.91001		5.08576			4.72547		5.13155			5.1127	4.66789
	3.39094	3.79181		5.87061	6.17433		2.24793	3.53854		6.55658	6.59738			7.49249	7.59619		4.55827	4.29572		5.94603	5.95815		6.4363	5.6744												4.54381		4.98664			3.87922		4.91934			5.66959	4.61176
	3.63227	2.84398		6.91337	7.09614		6.30268	6.44493		6.67793	6.77584			7.10014	7.2854		3.48027	3.91265		5.72165	5.96993		6.25456	5.96671												4.68257		4.87603			5.04133		4.65878			5.11499	3.14486
	6.88582	6.77149		7.31913	7.19456		6.22458	6.14139		7.19407	7.08406			7.25588	7.33172		4.53294	4.29572		5.69432	5.7021		5.3565	5.59872												5.02768		4.87946			4.77347		4.66505			4.46074	3.70984
	6.95396	7.09751		7.11458	7.34207		6.84725	6.92505		6.39609	6.53559			7.23189	7.21975		7.49346	7.65592		4.37226	4.40803		8.10413	7.84436												4.89433		4.67214			3.96394		4.68902			5.31759	4.52136
	7.30661	7.39438		6.75782	7.00191		7.17213	7.21694		6.81121	6.75288			7.13679	7.04363		7.63517	7.63227		5.63836	5.6008		8.16154	8.12846												5.08236		5.04723			4.19219		4.69933			5.57259	4.54473
	6.50144	6.23649		5.54319	5.76607		7.11155	7.10905		7.12743	7.00809			5.142	4.84298		7.24888	7.37782		4.56499	4.92267		7.62161	7.72506												4.4489		5.09824			4.28318		4.71287			5.28559	3.97039
	7.69641	7.45886		6.87061	7.25833		6.39712	6.50287		6.24736	6.48043			7.17762	7.25512		7.66192	7.51838		4.06781	3.53978		5.51191	5.46923												4.70791		5.03034			4.41447		4.78084			5.43679	4.96093
	6.82642	6.80503		6.66704	7.0581		7.13607	7.1819		5.72383	5.88606			7.20252	7.05376		6.65607	6.96659		7.55382	7.48333		8.03408	7.83118												3.5509		3.99322			4.12019		4.66846			5.13914	3.82018
	6.65263	6.68061		7.04418	7.15391		7.02215	6.84323		6.13873	6.35315			6.97842	7.04865		7.07403	7.23458		6.97453	6.72996		6.66534	6.28854												4.82833		5.08661			3.91504		4.77768			5.36457	4.39438
	6.97051	7.00259		6.91862	7.0247		6.1299	6.10434		5.79701	5.82833			4.33485	4.31542		7.15987	7.13062		7.13494	7.21053		6.6453	6.80116												5.40633		4.88044			4.53013		4.86419			4.66164	4.87209
	7.29352	7.2266		6.54998	6.64674		7.09908	7.09972		5.40565	5.14445			7.10014	6.74052		6.12619	6.61794		6.86282	7.17053		5.51191	5.05961												4.45976		4.5157			4.39472		4.57168			5.13791	4.32769
	7.0608	7.05365		6.95489	7.07991		6.67356	6.72629		4.99684	5.14445			6.22207	6.45861		7.10465	7.36063		6.92267	6.84862		6.58361	6.05961												4.76155		4.9472			4.05745		4.69933			5.1373	5.31361
	6.99232	6.93168		5.91337	6.22439		6.73917	6.65134		5.18309	5.25814			5.91958	6.25512		6.32517	6.41143		6.52701	6.3733		8.06453	8.61239												4.97085		5.05702			3.97085		4.61736			5.33307	4.39472
	6.29793	6.13484		6.40786	6.58691		6.9197	6.94615		4.04527	3.60644			5.75409	5.86617		6.66775	6.72901		6.7148	6.60066		7.37278	7.13114												4.53636		5.02126			4.30524		4.57259			5.6017	5.13278
	4.2891	4.89482		6.75782	6.86381		6.80954	7.01257		3.30889	3.67356			6.18269	6.1079		6.76421	6.63706		6.78751	6.67398		5.52638	5.48607												4.91886		5.00742			3.38957		4.75061			5.08279	4.27277
	5.83845	5.96763		6.25833	6.54828		6.46646	6.6893		6.33842	6.26903			6.05702	6.06867		6.28744	6.42257		6.81928	6.64515		7.20085	7.43037												4.45319		4.86691			4.27761		4.78084			5.21626	5.25795
	5.21684	4.94392		6.27482	6.3466		6.81711	6.75649		6.62264	6.85748			5.94345	6.15563		6.27221	6.30797		6.88704	6.62308		6.85711	6.87344												4.86592		5.05767			4.35896		4.59365			4.45976	4.15664
	4.01881	3.4957		5.48768	5.95536		6.3766	6.34536		6.99673	6.77584			5.90761	6.1079		6.4048	6.41143		6.488	6.3733		7.55528	7.88625												4.93428		5.02967			4.62469		4.56438			5.22033	3.72629
	3.83895	4.28466		5.04396	5.38232		4.89093	5.06652		6.71617	6.81352			5.56742	5.91121		6.24108	6.54905		4.18982	3.71589		7.60444	7.74268												5.17373		5.30907			3.79701		4.32157			4.62322	4.48414
	3.63227	3.62176		5.9028	5.75248		5.56925	5.80349		6.20496	6.606			4.96671	4.81967		6.39763	6.23458		6.01346	5.28244		7.53372	7.55559												4.1152		4.90521			3.61589		4.60644			5.43229	4.25663
	6.63198	6.59141		5.5157	5.65392		5.73904	5.94603		7.0517	7.16199			5.71315	5.53263		6.25663	6.24717		4.10936	3.71589		7.14975	7.10957												4.56163		4.60881			4.27761		4.02857			5.1416	3.90014
	6.77703	6.7021		4.69822	5.43396		6.09276	5.79181		6.43346	6.29039			5.10014	5.21062		5.53263	5.76421		4.70819	4.8485		8.13072	8.31238												4.59842		4.52168			3.97774		4.61471			5.27557	4.82324
	7.23074	7.27519		4.10098	3.83188		5.15421	4.90352		6.95257	6.94837			5.05702	5.33163		4.45352	4.94392		4.56499	4.63052		7.34829	7.43471												4.85972		4.93522			4.34767		4.62088			5.31705	4.72137
	6.93156	7.10287		5.13709	5.17433		4.80168	4.0072		7.18864	7.04658			4.6565	4.47379		4.74739	4.74685		4.43962	4.89821		5.62498	4.70377												4.36562		4.42995			4.61206		4.74685			5.44774	4.42021
	6.80193	6.77149		6.19042	6.63198		3.33485	2.74416		7.3137	7.47573			3.96717	3.84298		7.81538	7.87295		4.40667	4.77083		5.14486	4.55152												5.32894		5.05268			4.90472		4.79442			5.06953	2.92125
	6.34092	6.0027		7.29103	7.38223		6.64818	6.71411		6.31868	6.43279			3.10098	3.21101		7.51317	7.55405		3.30159	4.22497		5.27202	5.46923												4.926		5.07103			4.42995		4.53325			5.59051	4.72219
	7.23993	7.1916		6.72819	7.07457		6.47606	6.82629		7.06361	6.93475			7.79077	7.76534		7.51317	7.296		3.5656	3.9222		7.58007	6.87344												3.92837		4.98277			4.25588		4.46793			5.47816	3.80478
	6.86233	6.9735		6.4591	6.63938		6.79416	7.0568		6.44261	6.30104			8.15735	8.25512		7.70826	7.33744		3.30159	3.82273		5.82782	6.11499												4.59634		5.08044			4.07639		4.85474			5.27798	3.71699
	6.47849	6.47978		7.10077	7.38223		6.41718	6.51001		6.57334	6.47102			8.18011	8.20168		7.44642	7.51838		7.22805	7.08183		6.62498	6.35438												4.45976		4.57107			4.67214		5.11582			5.27165	4.96047
	6.43929	6.24622		4.90256	6.09085		6.04177	6.36894		6.05767	6.05918			7.44733	7.51452		7.43613	7.59365		7.63118	7.16551		5.87431	6.10413												3.83086		4.90737			4.01926		4.83744			5.20594	4.24945
	5.95396	6.26566		6.40786	6.57924		6.23592	6.43012		6.853	6.9279			8.22217	8.20398		7.18884	7.09645		7.14507	7.22516		5.0054	4.38198												5.14893		5.11228			3.70099		4.48091			5.47671	4.66391
	4.83845	4.46336		5.92386	6.29149		6.89118	6.75649		6.52246	6.61456			6.8392	7.31506		6.88007	7.22197		6.80038	6.50764		6.45171	6.20945												4.79935		5.11686			3.72629		4.21529			4.83845	3.14486
	4.65935	4.59156		6.71617	7.00191		6.73917	6.88203		6.55658	6.79857			7.46393	7.75916		6.58946	6.81532		6.68748	6.52356		7.51183	7.89257												5.31107		5.07489			3.22651		4.93097			5.28151	4.19849
	4.17951	4.46336		6.58346	6.68285		6.61368	6.47427		6.12743	6.10852			6.97842	7.11759		6.58946	6.78999		6.63125	6.39951		6.86864	5.70349												3.69599		4.44559			3.78869		4.60288			5.43313	3.83491
	6.99232	6.82477		6.73417	7.00191		6.36632	6.34536		6.48752	6.67313			7.58256	7.71218		6.53263	6.86481		6.60214	5.87381		7.61132	7.88307												4.78477		5.13052			3.87873		4.4957			5.28003	4.14486
	7.12143	7.22168		6.55674	6.90725		6.63096	6.29701		6.33842	6.48977			6.66377	6.15563		6.21723	5.94369		6.41481	6.11374		6.48961	6.13648												5.5941		5.35562			5.13935		4.65191			4.94907	3.8495
	6.61102	6.65148		6.91337	7.07457		5.10518	5.28059		6.66235	6.47102			7.18259	7.21529		5.88509	6.29609		6.64544	6.22516		5.58346	4.91791												3.52607		4.75302			4.87946		4.6659			5.28263	3.80478
	7.69641	7.54859		7.00518	7.13843		5.96162	5.92505		5.94603	5.78346			6.25115	5.73444		6.43946	6.17053		6.33771	6.3644		7.98721	7.44344												5.04177		4.79155			4.42995		4.52074			5.17632	3.55459
	7.06598	7.20672		6.99526	7.04144		6.83226	7.14139		5.75355	5.85748			7.02945	6.84298		6.03826	6.04723		5.63836	6.3466		7.29793	7.17343												5.08279		5.12433			3.53481		4.14282			4.92837	4.31034
	7.61456	7.52066		6.50176	6.82553		6.76301	6.5656		5.69349	5.49921			6.58256	6.67666		5.9542	5.69293		6.1299	6.01569		6.69153	6.774												4.6585		5.00113			4.28947		4.80864			5.0268	4.34767
	6.77083	6.85699		5.91337	5.93145		5.97522	5.85997		3.78241	2.38405			6.69223	6.71534		5.10014	5.31976		5.10936	4.50779		7.78888	8.28128												4.50875		4.49217			3.93687		4.62761			4.98959	4.35826
	7.02956	6.94369		5.35438	5.53232		6.69028	6.78594		4.04527	3.30159			6.48027	6.44344		6.3906	5.61794		4.47184	4.22497		7.87725	7.93929												4.82909		4.87234			4.04439		4.36177			5.17772	3.7339
	7.18428	7.01413		5.67327	5.94345		6.84725	6.63851		3.66221	3.53605			6.30725	6.3067		5.66789	5.51854		3.30159	3.65992		4.45154	4.14731												4.78842		4.93522			4.25058		4.46401			5.53201	3.42021
	7.39917	7.40752		5.81532	5.91958		6.04177	5.99752		6.2681	6.32211			6.42206	6.65033		5.48027	5.45516		7.70805	7.87369		7.71727	7.77735												2.98914		3.40803			3.89385		4.5744			4.73958	3.20477
	7.52403	7.42055		5.68566	5.6097		6.0676	6.21257		6.25776	6.61456			6.29811	6.4663		5.42559	5.17033		7.91678	7.84229		7.21451	7.20438												5.20614		4.94205			3.88704		4.44493			5.47946	4.71754
	7.1015	7.25597		5.30706	5.63952		5.80193	6.15056		6.94615	7.07788			6.32553	6.48123		4.45352	4.34341		7.67709	7.59313		6.67186	6.9424												4.74281		4.78581			4.49793		4.77452			5.44162	3.9222
	7.29793	7.25115		4.88118	5.59455		5.39712	5.28059		6.88692	6.79857			6.29811	6.43563		4.01078	3.29572		6.99141	6.81019		7.08693	6.97258												4.4121		4.66078			4.84222		4.61912			5.38595	4.60348
	6.7324	6.77834		4.5435	4.6094		5.39712	5.14119		6.83226	6.87897			5.90761	5.53263		3.24945	3.29572		6.44774	6.5549		7.45171	8.011												4.65592		4.59455			3.53419		4.65191			5.04701	4.42021
	6.1014	6.16611		5.75782	6.38215		3.63923	4.32912		7.12743	7.23601			6.23189	6.28965		7.659	7.63227		7.09392	6.99299		6.21004	6.32643												4.33557		4.66078			3.61589		3.87036			5.14832	4.05702
	4.88557	5.18666		7.23314	7.3466		2.56803	3.48156		6.63067	6.82094			5.69933	6.00764		7.69683	7.72451		7.05159	6.98151		5.49697	6.11499												4.70238		5.00944			3.95791		4.60288			5.18785	2.57046
	4.45483	4.65134		6.32319	6.50032		5.90545	5.85997		5.73877	5.58856			6.07874	6.09824		7.41532	7.296		6.43962	6.46695		7.42063	7.34047												5.13504		5.12805			4.21023		4.71287			5.40463	4.36422
	4.14078	4.49633		7.00518	7.21451		5.97522	5.85997		6.04571	6.15623			5.94345	6.01814		7.12619	7.29002		5.96878	6.2636		8.56598	8.74621												4.79701		5.16027			4.2384		4.60644			5.234	4.774
	2.73985	3.03738		6.2077	6.68285		5.83238	6.27221		6.09297	6.13258			5.8953	5.64357		7.17233	7.22197		5.88704	5.39094		8.13786	8.02547												4.91504		5.15785			4.44493		4.5735			5.08534	4.0045
	7.33244	7.24631		7.31116	7.52849		6.48575	6.87652		5.82528	5.6565			4.74039	5.26379		6.98732	7.05441		6.38957	6.54705		8.0082	8.29094												4.70044		5.12639			4.1815		4.76394			4.52888	2.9644
	6.24451	6.0813		6.70404	6.86381		6.30268	6.2213		4.94626	5.40361			3.47249	4.17393		7.08279	6.89688		6.23745	6.0045		7.44783	7.5435												4.12184		4.8495			4.18706		4.4266			5.27109	3.92979
	7.26247	7.06469		6.25001	6.37347		6.54195	6.72028		4.63052	4.3427			4.05745	4.44361		6.71397	6.76421		5.88704	5.7021		4.77979	4.96671												5.77716		5.54427			4.88338		5.25814			5.42122	5.13525
	6.44725	6.47978		6.70404	6.58691		6.54195	6.41498		4.56499	4.12019			2.47249	3.05832		7.01067	6.95896		5.18943	5.28244		7.90274	8.14185												5.14384		4.97957			4.45385		4.62264			5.39729	4.28836
	6.83845	6.73037		7.06329	7.32841		6.63967	6.80336		4.38681	4.21335			8.01268	7.91946		6.54551	6.93605		5.8505	6.17552		7.54458	6.76713												4.45286		4.83769			4.94696		4.99594			5.46058	4.4446
	7.33673	7.32679		6.7811	7.08534		6.17812	6.0568		4.34837	4.49889			7.80058	7.8166		6.20906	6.54905		5.99141	5.65964		6.90833	6.91145												5.52857		5.2182			3.55397		4.35085			5.42004	4.10769
	7.21694	7.11894		6.94977	6.96128		5.97522	6.11374		3.94579	3.79909			8.14456	8.1128		6.51317	6.13052		5.73498	5.74362		7.86289	7.52732												5.07938		5.10224			3.97728		4.40088			4.87922	4.08364
	7.45121	7.3222		6.42274	6.65406		5.94767	5.91433		3.13914	3.53605			7.142	7.2854		6.24108	6.63706		5.26566	5.68818		8.24802	8.40621												5.14893		5.14832			4.15097		4.60021			5.23649	4.73335
	7.45516	7.52466		6.71012	7.01335		5.15421	4.42291		7.60229	7.61883			7.01837	7.24194		5.99209	5.65592		4.81301	5.06005		7.62161	7.30287												5.14017		5.29701			4.12019		4.71699			5.30615	4.84147
	7.29352	7.20672		7.03452	7.27733		5.00225	4.94626		6.28854	6.21374			7.62739	7.60303		5.51979	5.49761		4.70819	4.94626		6.56955	6.99639												4.09677		3.94439			4.82018		5.20926			5.33414	4.85699
	7.00304	6.94369		6.50875	6.7862		4.53294	4.4522		6.97797	6.91409			7.5205	7.14149		5.7366	5.53885		4.26529	3.77083		8.39695	8.07371												3.64212		4.99932			4.05137		4.20398			5.25607	4.47411
	6.14098	6.11353		5.81532	6.36457		4.15381	4.0072		6.63067	6.26903			7.62739	7.66363		5.06523	4.59872		6.45582	6.75716		7.34003	7.34509												5.30779		5.05528			3.62644		3.6094			5.10203	2.87971
	5.1014	4.99095		6.52951	6.44245		3.70708	4.26379		6.97797	7.3222			7.31188	7.53271		5.75862	5.57894		7.87498	7.63045		6.38094	7.12039												4.97154		4.95582			2.9782		4.62761			4.81609	4.85375
	4.90881	5.10308		6.1373	6.50032		3.77083	4.39232		6.39609	6.83567			7.69216	7.48502		4.15137	4.47638		7.80986	7.78391		5.40497	4.94251												5.25399		5.06005			4.31578		4.74927			5.10497	4.08279
	6.78333	7.10832		5.95489	6.28207		3.24793	2.74416		6.82528	7.19663			6.6565	6.67666		4.28021	3.91265		7.42719	7.44203		7.5373	7.64465												5.46336		5.14832			4.64674		4.36702			4.38578	4.38509
	7.33244	7.03683		5.27463	5.84474		7.00225	7.19071		6.81121	6.94837			7.10014	7.21072		3.8125	4.43363		7.12485	6.60822		6.68496	5.9905												4.7046		4.96924			3.81147		4.68229			5.22362	4.54844
	6.62512	6.66619		5.4446	5.45088		6.69028	6.87652		7.38672	6.94837			6.80064	6.77755		5.79129	5.98914		7.59119	7.3733		7.27212	7.0197												4.1152		5.02237			3.49761		4.16631			5.15583	2.51854
	7.16993	7.22168		5.63546	5.65392		6.35579	6.19515		6.83226	6.92101			6.92552	6.90002		8.53426	8.46858		7.26087	6.9166		7.15916	7.22959												5.06609		5.18527			3.1811		4.55766			5.18368	2.90977
	6.38284	6.32229		5.27463	5.02459		7.04821	6.99243		6.87344	6.79103			6.79403	6.71534		7.80478	7.72894		6.8505	6.88606		7.01078	6.65964												5.15299		5.03914			4.41481		4.61824			5.25531	4.27277
	7.31098	7.39874		4.30743	5.3466		6.96844	6.80916		6.12743	6.04658			6.73376	6.97097		7.18061	7.07564		6.44774	6.5549		7.4933	7.3497												3.77821		4.32048			4.04396		4.488			5.54504	4.03782
	7.22622	7.39		3.72247	3.88264		6.09276	6.32948		6.10455	6.08406			6.83289	6.72165		7.15573	7.24089		6.86888	6.65234		7.73315	7.60274												4.99141		4.84674			4.04396		3.8485			5.47281	5.18903
	6.71287	6.62921		3.40054	3.02503		6.83226	6.83756		5.58165	6.05918			6.59006	6.75302		6.52623	6.41143		6.16993	6.01569		8.24136	7.91456												4.30779		3.99865			4.05007		4.59664			4.85798	4.73769
	6.79572	7.05918		6.79831	6.84486		6.70681	6.7324		5.09297	5.14445			6.67807	6.59619		6.81275	6.86481		6.488	6.29186		4.35685	3.76022												4.732		4.80012			4.91169		4.64443			4.91886	3.05745
	7.15076	7.08119		6.66078	6.80607		7.06749	7.27221		5.64645	5.55336			6.18269	6.28965		6.73091	6.65592		5.96878	6.06005		5.34021	4.61412												5.47427		5.15805			4.36422		4.57531			3.88655	3.63343
	7.27585	7.24136		6.85972	7.22439		6.21315	6.29701		4.26828	3.85798			6.45566	6.16491		6.52623	6.72		6.37243	6.2636		7.34829	7.52325												4.68342		5.05137			4.87258		4.86493			5.42021	4.6761
	7.22622	7.29893		6.73417	6.84486		6.84725	6.84323		4.13914	4.12019			6.35262	6.07874		6.78057	6.5691		6.0676	5.92267		6.54102	5.84097												4.32373		4.70183			4.75007		4.57168			5.17712	4.73796
	7.44336	7.21169		5.97522	6.41701		6.55105	6.91444		3.13914	4.30086			6.32553	6.21082		6.69112	6.38905		6.13996	6.08172		7.08194	7.48599												3.78188		4.90641			3.71754		4.62352			5.04483	4.27836
	7.04527	6.92552		5.67327	6.21451		6.42727	6.57228		3.22651	2.38405			5.99005	5.84298		5.54535	4.55888		6.09908	5.84875		4.21878	4.10434												4.83112		4.87603			4.33199		5.12081			4.26078	4.11395
	6.21704	6.23649		6.31524	6.37347		6.46646	6.51001		6.19397	6.14445			6.22207	5.94416		6.539	6.65592		5.6094	5.5549		8.80096	8.96659												5.02015		4.91241			4.65134		4.71699			5.59141	4.24451
	6.32391	6.18666		7.1418	7.21451		6.18982	5.98732		7.23678	7.25257			5.67101	5.48864		6.13463	6.03298		5.0027	4.30086		8.13786	8.48386												4.51728		4.69794			4.33199		4.44593			3.853	3.68426
	5.61794	5.30378		7.33887	7.0691		6.05463	6.62556		7.47419	7.07168			4.33485	4.50335		6.37626	6.46597		5.04614	5.26379		4.80374	5.59872												4.73308		3.95513			3.57168		4.53885			5.39643	4.53481
	4.06091	3.42895		7.01011	7.17951		5.87676	6.02746		7.06361	7.08406			4.91982	4.61648		6.01078	5.71094		4.59515	3.82273		7.12588	7.00809												4.59723		5.1014			3.99865		4.38612			4.59096	3.34767
	3.45549	3.03738		6.87603	7.0581		5.90545	6.2555		5.94603	6.14445			3.26003	3.69599		6.4048	6.20926		3.88655	4.30086		6.94146	7.50263												5.36405		4.94977			5.01145		5.18587			5.27482	2.774
	7.09149	7.32679		6.283	6.63198		5.33485	5.34554		7.02148	7.07168			8.36584	8.11525		5.59574	5.95907		2.5656	3.65992		7.72048	7.79442												4.11228		4.51696			4.854		4.58015			5.16531	4.62498
	5.77716	5.54473		6.6097	6.7389		6.01547	5.9357		6.81121	6.97522			7.93752	7.99994		5.70266	5.59842		5.15015	4.50779		6.44394	6.6295												4.75782		4.85599			4.08916		4.20281			4.75942	4.916
	6.56818	6.2267		5.48768	5.62469		5.67356	5.4957		6.74618	6.59738			7.90749	7.64039		5.57077	5.69293		8.04352	8.0381		7.4933	7.28374												4.24413		4.9743			4.45516		4.87357			4.84373	2.51728
	6.39094	5.81813		6.92386	6.97888		3.83188	4.5656		6.95896	7.23601			7.4884	7.6669		6.00135	6.07553		7.7939	7.63045		7.32337	7.29811												5.22689		5.04658			4.51159		5.06674			5.37191	3.97085
	7.18428	7.31759		7.01992	7.23898		3.94767	3.83794		7.12743	6.91409			7.08948	6.97625		5.81275	5.45516		7.58744	7.41659		7.44012	8.09313												5.21936		4.96278			4.25096		4.74308			5.1918	3.21568
	7.37034	7.43338		6.57682	6.79286		3.83188	3.22959		6.39609	6.71356			7.4348	7.55059		4.28021	4.71094		6.01346	6.61559		8.0082	8.13653												4.91672		4.92125			3.0045		3.90641			5.07168	4.4353
	7.54628	7.39438		5.98527	6.13319		7.23036	7.3651		6.73863	6.75288			6.80064	6.8775		4.63227	4.47638		7.58376	7.5818		7.58361	7.71788												4.84775		5.02791			5.21568		5.05875			5.34572	3.85748
	7.59335	7.52466		5.4002	5.65392		5.93381	5.9357		6.47865	6.33253			7.19761	7.18339		7.34367	7.34332		6.75489	7.23974		8.56419	8.70356												5.27724		4.93074			4.26679		4.32157			4.99186	2.97728
	7.40327	7.53271		5.04396	5.11228		6.61368	6.67044		6.96532	7.17363			6.73376	6.36457		7.85456	7.69745		6.60214	6.67398		8.13072	8.31238												4.82502		5.09592			4.98527		5.21218			4.68454	4.32661
	6.83845	7.05365		4.5435	4.69711		6.96844	7.09497		6.76089	7.00158			7.11072	6.9222		7.51641	7.38345		7.42307	7.20065		7.78888	7.87989												3.83086		4.09424			4.51665		4.59932			5.70418	5.34784
	7.34944	7.09751		4.33914	4.90737		6.89118	6.85437		6.51381	6.7451			7.08948	6.96567		7.54867	7.43896		7.50367	7.43779		6.11624	5.20945												3.93357		4.98868			3.41007		3.30743			5.36282	4.63285
	6.9814	7.28003		5.30706	5.0691		6.60481	6.76832		6.78986	6.57122			6.88923	7.05875		7.33262	7.52356		6.28392	6.16551		6.48961	6.71081												4.54628		5.07168			4.2555		4.63865			4.57168	3.98504
	6.12143	6.16611		4.10098	4.51665		6.40718	6.55873		6.89373	6.65664			6.82642	6.87184		7.32517	7.27174		6.86888	6.73688		6.63851	6.3726												4.19219		4.37886			4.68061		4.78372			5.46597	4.48768
	6.1014	5.56041		3.57046	4.06867		6.3766	6.39215		6.60644	6.50827			6.6851	6.71534		6.84937	6.64645		7.0676	6.75047		7.53372	7.37712												4.68257		4.87676			4.46956		4.67976			4.71617	0.41684
	5.61794	5.52857		4.02503	2.60881		6.77873	6.76832		6.19397	6.1206			5.93145	6.07874		6.39763	6.29609		6.74174	6.90448		7.29793	7.44344												5.15765		4.79077			3.97774		4.90183			5.51333	4.3844
	4.2891	4.24641		3.67356	3.83188		6.36632	6.49586		4.13914	4.16752			6.10014	6.71534		6.80748	6.36632		6.47994	6.29186		7.11145	7.43037												5.07168		5.0594			4.15097		4.55949			5.18567	3.2502
	2.93168	3.99095		3.76977	2.83188		6.96151	6.69558		7.15005	7.1266			6.26059	6.19259		6.35456	6.52873		6.49586	6.21548		7.08693	7.12039												4.59842		4.58676			4.7926		4.50144			4.83415	3.90881
	3.0197	3.2854		2.72247	3.41684		6.20144	6.5656		6.0813	5.84298			5.75409	6.00764		7.01067	7.14405		6.05702	6.0492		5.1823	5.26903												4.91217		5.06717			4.32121		4.47021			5.36352	2.46074
	3.39094	3.56071		6.94977	7.11738		6.86208	6.70791		6.48752	6.50827			5.91958	5.9331		5.96371	5.97407		4.93452	4.8485		5.62498	5.51916												4.65105		4.57803			3.55336		4.78398			4.10098	2.92125
	7.53146	7.62176		5.97522	6.11207		5.97522	6.08555		7.62256	7.87541			5.72683	5.75916		6.72533	6.69293		5.81301	5.83592		8.50811	8.54554												5.44609		5.34074			4.20438		4.5435			5.12247	3.62469
	6.7324	6.50446		6.29112	6.45927		6.21315	6.34536		6.39609	6.57122			5.27947	4.84298		5.79129	6.03298		4.43962	5.10308		7.29793	7.33119												5.50176		5.23247			3.28392		4.59335			5.17033	0.575312
	8.01903	7.97344		6.2077	6.31016		4.37643	5.28059		7.07543	6.69752			5.64212	5.85449		6.36912	6.15725		4.37226	3.77083		5.59753	5.05961												4.96809		5.12887			4.20984		4.17672			5.51712	4.37921
	7.16038	7.4031		5.29094	5.71122		5.10518	5.61883		6.68566	6.65664			4.94345	5.1177		6.4801	6.37782		2.98003	2.18587		6.25456	5.59872												4.84298		4.91791			4.41481		4.74846			4.824	4.4353
	7.53893	7.46728		6.69181	6.86381		5.05485	4.67073		7.07543	6.9279			2.01436	2.97636		5.69098	6.01837		7.49977	7.49554		4.51159	4.22959												5.67285		4.94977			4.3107		4.72955			5.40973	4.75382
	7.11145	6.99684		6.64184	6.90725		4.80168	5.17752		6.7086	6.63154			3.59813	2.88947		5.31034	5.34341		5.59485	5.93452		5.49697	5.91767												4.96648		5.12122			2.43829		4.79805			4.03078	4.22689
	7.17473	7.33145		6.08215	6.53247		4.86196	4.94626		5.81121	5.70543			7.90141	7.9305		6.12619	5.8485		7.472	7.40803		7.4707	7.09866												5.05961		5.05202			4.44062		4.53045			4.6605	3.80478
	7.43538	7.62556		5.92386	5.93145		6.90557	7.08555		5.59813	5.46172			7.34811	7.57531		5.93475	5.71094		7.52701	7.42089		6.46695	6.31705												4.32948		5.00988			4.47379		4.63778			5.0798	4.97728
	6.90881	7.17632		5.84875	5.96717		6.60481	6.76832		4.34837	3.85798			7.92558	8.13673		6.12619	6.03298		6.94017	6.98732		6.1639	5.14731												5.42626		5.1471			3.71094		4.4121			4.98959	3.1334
	7.59694	7.59141		6.03452	6.04701		6.60481	6.67044		5.42425	5.25814			7.70266	7.79572		6.23304	6.14405		7.25162	7.24935		6.25456	5.62965												4.92719		4.80478			3.74201		4.488			5.30797	4.40939
	6.9814	6.99684		4.62293	5.25361		6.26959	6.0568		4.38681	4.42291			7.20252	7.42021		5.23304	5.63691		5.95745	6.08172		8.83371	8.96959												4.66562		5.07575			4.22728		4.54751			4.69516	5.23592
	7.01369	7.07028		4.02503	4.93168		6.83983	7.02746		4.46074	4.07125			6.94345	7.16962		4.21723	4.55888		7.35517	7.26369		5.77979	5.70349												4.95768		5.01436			3.65878		4.23993			5.14629	4.42459
	6.0813	6.3766		4.67356	4.31034		6.86208	7.13227		3.78241	2.21412			6.85187	7.00259		4.58316	4.59872		7.1299	7.06555		5.45154	6.46058												4.35368		4.70515			4.64645		5.2538			4.94087	3.9982
	6.98687	6.92552		2.51602	3.02503		7.15421	7.12298		4.26828	3.73769			6.78751	6.53263		3.63227	4.67469		6.96313	6.96993		7.51546	7.91145												4.26228		4.97751			3.54473		4.63952			4.62029	3.88753
	5.69988	5.66619		3.33914	3.02503		6.75515	6.72629		3.72356	2.79909			6.88923	6.68328		4.65592	4.43363		6.60214	6.46695		5.74255	5.20945												4.66761		5.01814			3.74093		4.39883			5.03848	4.28836
	5.75168	5.89482		6.2666	6.86381		6.79416	6.93038		3.66221	3.46205			6.18269	6.42021		3.8953	3.78136		6.70805	6.61559		7.67518	7.26425												4.44294		4.99865			4.1981		4.17433			4.62994	2.35755
	4.42358	4.91934		6.37764	6.36457		7.00888	7.06641		3.89336	4.16752			6.37016	6.21082		3.53232	2.97453		6.34643	6.31958		6.83958	7.11499												5.14405		5.07339			3.8505		4.44294			5.41092	4.95722
	3.51602	2.62293		6.95489	7.07991		6.99548	6.96174		7.24203	7.21927			6.55964	6.63706		7.89269	7.56902		6.45582	6.45861		5.3565	5.18903												5.35826		5.01748			3.43029		4.53885			5.0635	4.27277
	3.10098	2.4957		7.35447	7.49225		6.59604	6.50287		6.63865	6.54458			6.64198	6.80774		8.0517	7.86078		5.8505	6.42509		8.42849	8.47123												4.59246		4.88338			4.37434		4.8339			5.13935	3.78921
	7.34944	7.27044		6.12825	6.36457		6.82477	6.95652		6.52246	6.46156			6.03496	6.18349		6.98732	6.6837		4.91073	5.14486		6.38094	6.76713												4.15543		4.8824			3.45022		4.16631			5.08725	4.80813
	6.39094	6.34056		7.17722	7.05257		5.96162	6.02746		6.29866	6.46156			5.95513	6.18349		7.32894	7.40037		6.26547	6.11374		4.89724	5.05961												5.10559		5.1014			3.99141		4.19849			4.97568	3.30597
	7.31958	7.38111		6.7926	6.81263		5.20163	5.63198		6.53107	6.68131			5.78084	5.50367		7.44642	7.67455		5.33771	6.03804		7.68825	7.21451												4.92766		4.71644			3.69209		4.9486			5.30049	2.75809
	7.0608	7.31759		7.16852	7.07457		5.20163	5.61883		6.87344	6.89312			5.48832	5.57531		6.87504	6.58871		6.0354	6.06005		5.21917	5.18903												4.988		5.18864			4.41954		4.74604			5.13463	4.28355
	7.04527	6.98516		6.57682	6.7662		5.10518	5.26379		7.05767	6.91409			5.3345	5.39678		6.71959	6.61794		5.72165	5.78398		7.44402	7.41287												4.84071		4.6343			4.2211		3.9397			4.40973	3.1811
	7.04527	7.02547		4.85947	5.41684		4.94767	5.00764		6.96532	6.90713			3.33485	4.21101		6.31016	6.35491		5.6241	5.96993		6.69153	7.01391												4.14445		4.37608			3.63285		3.60763			4.48059	4.53076
	7.47849	7.45886		6.69794	6.63198		4.60466	4.36107		6.90701	6.78346			3.87086	3.74631		5.71397	5.91265		4.76129	5.35544		6.14507	5.43463												5.49025		5.02459			4.52982		4.83441			5.04614	3.93687
	7.22159	7.45886		4.88118	4.95559		4.0018	3.92505		7.24203	7.23601			8.99427	8.97628		6.46679	6.31994		5.63836	6.02702		7.25899	6.96058												4.16912		4.78215			4.75007		4.80271			4.56682	3.82731
	6.67299	6.90099		5.88142	5.7252		4.0018	4.0072		6.81826	6.87184			6.77426	6.88313		5.79129	6.23458		4.14975	4.30086		5.3565	5.20945												5.13504		4.94603			3.42021		4.26416			4.15421	3.6153
	7.43146	7.45047		6.10999	6.18448		2.56803	3.48156		6.73118	6.72942			8.00422	7.97894		5.41177	5.27165		3.06695	3.10266		8.30437	8.43258												5.20965		5.07103			4.01212		4.45615			5.36229	3.774
	7.29352	7.27519		6.58346	6.7662		2.9486	2.16027		7.18319	7.13843			7.58631	7.69293		5.91504	6.01837		7.29306	7.08183		6.58361	5.78764												4.73985		4.86987			4.05615		4.28688			4.81429	3.54473
	6.58976	6.88862		6.42274	6.33753		3.15381	2.29572		6.12743	6.14445			7.29343	7.49985		5.7252	6.04723		6.94017	6.88606		4.70432	4.67469												4.51728		4.32841			4.39438		4.61383			5.37365	4.80116
	6.92029	6.88228		5.22458	5.63952		5.97522	5.92505		6.73863	6.72942			7.41785	7.41236		4.31034	4.97407		6.05702	6.08172		7.59753	7.49017												4.24679		4.76075			3.48864		4.28688			5.38076	4.62439
	6.52403	6.0027		5.69794	6.14364		6.30268	6.33753		6.98425	6.78346			7.12639	7.30241		5.43962	5.47671		6.81928	6.82947		7.81596	7.7286												5.19436		5.11291			3.27277		4.42055			5.19377	3.04352
	4.95373	5.12433		4.0635	4.45088		5.83238	5.96694		6.60644	6.75288			7.29343	7.3726		5.49346	5.11686		6.65263	6.70929		7.05691	7.25446												5.51507		5.11458			4.20398		4.926			5.35526	4.90497
	4.78973	4.96763		4.10098	4.19456		5.69014	5.83769		6.83226	6.76062			7.33914	7.3067		4.58316	4.8485		6.57259	6.68818		8.11868	8.03127												4.99729		4.91409			4.57652		4.74524			5.14629	2.55336
	5.16027	5.16591		3.67356	3.34625		6.15421	6.09508		6.38664	6.55351			7.18765	7.22419		4.48027	4.71094		6.5575	6.78398		6.48204	6.75315												4.46826		4.75676			4.90833		4.58916			5.02923	4.65907
	5.04002	4.70929		6.85425	7.0247		5.63952	5.60585		6.04571	5.62293			7.13679	7.36457		4.65592	3.55949		6.86282	6.43363		5.70432	6.40837												5.53776		5.07103			4.69655		4.83314			5.25588	4.58075
	4.65935	4.24641		6.283	6.64674		6.89118	7.19515		6.24736	6.39352			6.99571	6.8775		4.70266	4.63691		6.65263	6.69516		7.89142	7.45204												5.38716		5.19751			3.52669		4.72492			4.73877	4.26115
	3.78973	4.24641		7.32706	7.46344		6.68201	6.83756		6.10455	5.60585			7.13679	7.08852		7.37278	7.32571		6.76805	6.62308		6.51916	5.65964												4.29278		5.0881			4.01167		4.46009			5.3185	4.96717
	2.73985	3.35896		7.41895	7.48414		7.05463	6.99243		4.78241	5.32229			6.51254	6.51822		7.55182	7.54396		6.38094	6.33771		7.52278	8.0427												4.19574		4.84398			3.51728		4.17313			5.39934	4.3837
	6.59694	6.78503		7.06329	7.19957		6.44692	6.39215		4.97177	4.82833			6.20261	6.25512		7.46001	7.6034		6.0781	6.44195		8.1355	8.26917												5.23573		4.69794			4.04439		4.53885			4.52074	4.36912
	7.80806	7.91946		6.85425	6.55612		6.58721	6.59917		5.56499	5.55336			6.27016	6.03848		6.90521	6.92053		6.38957	6.53138		8.63009	8.62575												3.87283		4.80581			3.38888		4.05007			3.9241	1.95047
	7.09645	6.9735		6.99526	7.24869		6.04177	6.02746		5.22612	5.09635			5.83289	6.04876		7.22516	7.41701		6.54241	6.31034		4.67864	4.76022												4.05615		4.8515			4.71342		4.60466			5.04155	4.64674
	7.00304	6.80503		7.1373	7.12267		6.94778	6.91444		4.53107	4.79857			6.19259	6.32337		7.20506	7.22834		6.16993	6.09255		8.5713	8.59887												4.6014		4.85025			3.95699		4.59335			4.75809	3.17951
	7.39506	7.38111		5.68566	5.97888		6.84725	6.6768		4.56499	4.99503			5.81992	6.27258		7.25663	7.10339		5.43962	5.42526		8.22579	8.19155												4.64501		5.17133			3.81967		4.61383			5.46499	4.92267
	6.99232	7.1815		6.24165	6.18448		6.63096	6.82629		7.22091	7.15613			5.99005	6.20163		7.1641	7.22197		6.0354	5.83592		5.69153	5.01391												4.44427		5.2075			4.21529		4.42761			5.27891	3.04439
	7.31524	7.26078		7.02481	6.97888		6.58721	6.53107		6.33842	6.63996			5.72683	5.97636		6.70833	6.76421		6.15015	5.86121		5.70432	5.84097												4.48478		4.74497			3.75061		3.45943			4.94439	3.30597
	7.45516	7.26566		5.96509	6.19456		5.97522	5.94603		5.8392	5.91409			5.6565	5.51822		6.70833	6.53885		6.33771	5.77056		8.00298	8.13653												4.81839		5.03914			3.8495		4.60377			4.53232	2.53481
	7.25352	7.22168		6.74012	6.89506		5.47606	5.69572		6.44261	6.63996			5.05702	5.05875		7.07403	7.09645		6.0354	5.68818		8.31284	8.13919												5.02614		5.0119			4.4353		4.51223			4.81967	3.60703
	7.64926	7.633		6.69181	6.62454		5.22458	5.28059		6.11603	6.30104			5.142	5.0387		6.90026	6.91265		5.8382	5.86121		7.34421	7.39506												4.13627		4.46858			2.64155		4.0072			4.83365	4.62059
	7.0608	7.11894		6.42274	6.87639		5.22458	5.52419		5.97177	6.44245			3.91934	3.64386		6.76964	6.60822		5.69432	5.82299		6.34837	5.80116												5.09656		4.98527			3.97039		4.30706			5.04789	3.49761
	6.60392	6.56818		6.39283	6.13319		4.97545	4.94626		7.12174	7.05289			3.40463	3.34767		6.12619	5.31976		5.63836	5.22535		7.072	6.99039												4.19061		5.00742			4.59872		4.47703			5.38301	4.61677
	7.23993	7.16611		6.10077	6.17433		5.02857	4.67073		6.36755	6.5624			7.32103	7.49985		6.24108	6.17053		4.98003	5.40803		5.3565	5.59872												4.74201		4.99435			4.42995		4.12722			4.57501	3.87873
	7.20301	6.9377		6.12825	6.57924		3.4957	3.0072		7.04571	7.00809			7.4884	7.6865		6.85972	6.70196		4.56499	4.77083		7.22805	6.98448												4.84825		4.52951			2.83592		4.67751			5.33735	4.36842
	6.67976	6.71631		6.2666	6.50843		6.16611	6.02746		6.76089	6.94837			7.48027	7.70577		6.01078	5.88093		4.18982	4.8485		7.76434	7.88625												4.0635		4.40633			3.10769		3.73985			4.56163	4.2502
	6.58976	6.488		6.03452	6.30086		5.90545	5.97705		6.44261	6.7451			7.02945	7.31506		6.41177	6.69293		7.07286	6.92861		6.91385	7.46483												4.59723		4.59783			4.46467		4.91576			4.82782	4.63343
	6.07103	5.86962		5.36982	5.63952		6.79416	6.78594		6.8802	7.05918			6.63474	6.70901		6.50001	6.30797		5.73498	5.33771		5.12598	4.89239												5.37295		4.76553			3.82782		4.62352			4.77689	3.57228
	6.61102	6.36772		4.96486	4.38198		6.22458	6.2555		6.03364	5.87184			6.74739	6.52544		6.72533	6.61794		7.78424	7.64147		4.87431	4.48607												4.16229		4.61058			3.80478		4.76075			5.75942	4.59006
	5.65935	5.59126		4.96486	5.09085		7.09908	6.98732		6.74618	6.87897			6.41363	6.38059		6.34731	6.67455		7.44774	7.02691		5.897	7.13648												4.69961		5.16027			4.26791		4.32912			5.42761	4.92624
	5.63198	5.32229		4.24184	4.31034		6.69028	6.78018		6.60644	6.90713			6.27016	6.34003		6.68524	6.33163		6.81301	6.65964		6.06695	6.40837												5.01792		5.00495			4.42492		4.50938			5.08172	4.33735
	4.42358	4.84398		2.90304	4.19456		5.51412	5.5656		6.99673	6.99503			6.43062	6.28114		6.25663	6.11707		6.99695	6.81019		6.36475	6.83453												4.28651		4.40293			3.27277		3.38128			5.24603	5.04767
	4.71315	4.68089		4.24184	3.66903		6.41718	6.40752		6.85985	6.86468			6.46385	6.45861		6.33253	6.19653		5.91097	5.6008		7.73315	7.95146												4.96278		5.07489			4.46467		4.774			5.12805	4.5404
	3.51602	4.20711		1.40054	3.19535		4.77083	5.06652		6.37712	6.32211			6.39643	6.48123		5.67948	5.76421		6.76155	6.72996		7.71088	7.67073												4.63604		4.79442			4.40973		4.57924			5.2572	4.86839
	3.88557	2.94298		6.39283	6.64674		6.46646	6.10434		6.33842	6.51743			6.21237	6.28965		5.82324	5.81532		6.01346	6.0045		7.7736	7.43471												3.53232		3.96301			4.52607		4.47216			5.28059	5.26941
	7.43538	7.47557		6.25833	6.41701		6.69028	6.87098		4.04527	3.38405			6.34359	6.09824		5.84423	6.14405		6.56514	6.41667		6.65191	6.46907												4.51916		4.76845			3.61589		4.35368			5.45992	4.41007
	7.01369	7.09751		7.26651	7.64674		6.65664	6.29701		6.02148	5.67299			5.87061	5.81967		5.55827	5.24717		5.94603	6.19574		7.79494	7.86059												4.56651		5.00742			4.16872		4.38198			4.90881	3.65191
	6.89736	6.71631		6.81532	7.00764		5.43729	5.59246		5.92006	5.82833			5.78084	5.74685		4.45352	4.19613		6.41481	6.29186		8.13786	8.09587												4.01123		4.77241			4.00495		4.13093			4.71672	3.40054
	6.94275	7.05365		5.68566	6.04701		6.77873	6.93038		5.70874	5.51759			5.69933	5.83137		3.58376	3.19692		6.43129	6.19574		8.23247	8.45418												4.00405		4.52482			4.87971		4.88411			5.19653	4.49313
	6.82031	6.9735		6.25001	6.33753		6.46646	6.62556		5.11603	5.60585			5.03518	5.07852		7.62315	7.74665		5.53481	5.3733		7.8308	7.74618												3.83895		4.73335			4.53543		4.91361			5.27817	5.23592
	6.53885	6.3036		6.87061	7.01903		5.56925	5.5656		4.46074	4.53543			4.01257	3.84298		6.84937	7.1639		6.0354	5.58556		6.45171	6.04832												4.61147		4.6343			3.72574		4.20633			5.3087	4.34908
	7.40727	7.49625		6.22477	6.43413		6.24736	6.43012		4.78241	4.70543			3.26003	3.69599		7.46671	7.56407		5.74846	5.53916		5.28947	5.68902												4.83668		4.779			4.46956		4.40088			5.23439	4.08916
	6.28021	6.42911		7.27882	7.31931		5.56925	5.96694		4.30889	4.53543			8.40714	8.38866		7.95652	7.86487		5.81301	5.7021		8.28295	8.10685												3.6241		4.85599			4.45418		4.30268			4.79207	3.38957
	6.2077	6.14527		7.19032	7.60585		5.72301	6.06652		3.38681	4.30086			8.16496	8.03348		7.39772	7.49761		5.80038	5.6008		7.08693	7.05972												4.94626		5.00248			4.82782		4.63778			5.25965	3.765
	7.23074	7.24631		6.4591	6.48414		4.91982	5.26379		4.38681	4.02059			7.97269	7.77149		7.00135	6.9514		5.42324	5.87381		5.67835	5.43463												4.48285		5.02702			4.88264		5.47168			5.19101	2.17951
	7.18428	7.38111		6.4446	6.53247		5.37643	5.08534		3.66221	3.02148			7.85187	7.76838		6.67948	6.58871		3.98003	4.26379		7.60103	7.74618												5.16551		5.08172			2.86493		3.60051			5.79896	5.00473
	7.57539	7.22168		6.75782	6.87012		4.41752	4.76818		6.37712	6.46156			7.18765	7.43571		5.69098	5.69293		3.83794	3.77083		6.08683	5.82782												4.55121		4.71012			4.08279		4.1823			5.26021	4.05702
	6.32391	6.25607		6.6097	6.82553		4.53294	4.36107		6.64659	6.82833			7.50056	7.43187		6.52623	7.01112		8.01909	7.77063		8.93189	8.96959												4.20516		4.69488			4.90087		4.49474			4.94275	3.46989
	7.34944	7.10832		4.5435	5.0018		4.05485	4.51033		6.20496	6.26903			7.60888	7.51452		6.55811	6.69293		7.65607	7.51956		5.14486	5.01391												4.74308		5.00742			4.01167		4.2791			4.90665	3.1811
	6.45516	6.53667		6.89215	7.03584		3.70708	3.74416		6.74618	7.03386			7.76759	7.108		6.43263	6.75542		6.62395	6.8166		7.0468	7.18903												4.29168		4.83314			4.12681		4.44095			5.25663	4.48832
	7.13124	7.23649		7.17293	7.2292		3.77083	2.74416		6.90701	6.91409			7.04056	7.09339		5.10014	5.72901		7.51932	7.29186		7.8219	7.63713												4.41447		5.01903			4.37469		4.62			4.71177	3.08236
	6.90316	6.81813		6.73417	6.49233		3.15381	3.53854		6.41498	6.47102			7.07339	7.11759		5.80219	5.72901		7.26087	7.2778		4.45154	4.4522												4.7939		4.70598			4.68454		4.40293			5.23515	3.29425
	6.77083	6.58376		7.01502	7.09614		6.51412	6.52403		7.19948	7.1266			7.02945	6.93322		5.45319	5.6744		7.15005	7.10852		8.32755	8.43692												4.88972		5.1235			3.40054		4.63081			5.18011	3.74953
	6.57546	6.67342		6.67948	6.72506		5.00225	4.4522		7.06953	7.00158			6.76752	6.60303		5.38336	5.41143		6.7811	6.73688		7.93599	7.85412												4.72		4.98117			4.46041		4.96602			4.90448	3.1811
	5.95396	5.93168		5.96509	5.81916		6.75515	6.61235		7.3482	7.11458			6.37903	6.58225		4.6792	4.59872		7.08343	7.06016		8.53551	8.45418												5.00495		5.05593			4.03826		4.45812			5.40837	4.47411
	5.76447	5.28466		5.54319	6.33753		6.30268	6.57228		6.80413	7.14435			6.40497	6.52544		7.20506	6.95896		7.05691	6.82311		8.01865	7.96659												4.79597		4.98778			4.55397		4.8535			5.31488	3.75862
	5.51665	4.94392		6.19042	6.71122		6.87664	6.75649		6.68566	6.64832			6.27016	6.49617		7.25276	7.31397		6.98573	6.90448		7.94146	7.8767												4.59634		5.06953			4.0635		4.59842			5.05875	4.92267
	5.12143	5.52857		6.63546	6.85125		6.74712	6.78594		6.2681	6.05918			6.44725	6.08852		7.14731	6.92825		6.472	6.70224		6.72996	7.09318												5.55888		5.01257			4.1815		4.58826			5.0365	3.89433
	5.3067	4.68089		6.48059	6.77952		5.65678	5.90376		5.8936	5.27984			5.96694	6.03848		5.82324	5.897		6.8505	6.65964		6.06695	5.6744												4.49281		4.10978			3.82731		4.55121			4.1152	3.66846
	4.45483	4.5601		5.73417	6.30086		6.77083	6.90905		6.19397	6.37347			6.39643	6.18349		6.89518	6.94369		6.83807	6.5549		5.02636	4.70377												4.81429		5.02967			4.33735		4.65535			4.29168	2.45943
	6.06091	6.01413		5.69794	5.54813		5.31325	5.28059		5.32876	4.96855			6.06803	6.21975		6.84423	6.57894		6.77452	6.71617		6.88582	7.03694												5.01167		5.05137			3.68426		4.42055			4.9331	3.27352
	6.4707	6.56041		5.4591	5.45088		5.90545	5.92505		5.82528	5.46172			6.20261	6.12722		6.49346	6.66519		6.7811	6.63778		4.94158	5.03694												5.40463		5.26997			2.60763		4.58015			5.10643	3.87184
	4.97591	4.76447		4.30743	4.77979		5.97522	5.8711		5.47865	5.21374			6.15218	6.09824		6.69683	6.66519		6.63836	6.35562		5.71727	5.59872												4.72192		4.97338			3.99232		4.51791			5.17473	4.57168
	6.75809	6.29425		4.37016	4.54844		5.35579	5.51001		5.54813	5.53574			6.03496	6.16491		6.73647	6.92825		6.11977	6.20555		6.33163	5.55152												4.11936		4.85873			3.90111		4.06221			5.04155	4.99481
	7.64926	7.45467		5.50176	5.69711		5.31325	5.31325		5.46074	5.30122			5.90761	6.08852		6.6737	6.33163		6.54998	6.3466		8.0212	8.40841												5.09424		5.1631			2.9644		4.44593			5.32103	4.8392
	6.69975	6.66619		5.35438	5.84474		5.29168	5.46695		5.20477	4.60585			5.29793	5.60318		6.20105	6.35491		5.93428	5.79701		7.91391	7.82788												4.78555		4.91241			4.3107		5.24165			5.33807	3.26003
	7.32814	7.34056		4.51602	4.15381		5.33485	4.96671		4.22651	4.63981			5.71315	6.18349		5.38336	5.38922		5.70819	5.63052		8.39094	8.3726												4.95629		5.02148			4.45418		4.37886			3.78188	3.79701
	7.63198	7.55252		3.94486	4.63923		5.73904	5.24717		7.39146	7.46156			6.12122	5.65707		6.72533	6.67455		5.42324	4.82324		7.80999	7.85087												4.97636		4.69488			4.11478		4.56803			5.13976	3.59872
	7.33673	7.34056		2.1375	3.34625		4.60466	4.7447		5.51381	5.72137			5.84549	5.9331		6.50668	6.53885		5.40633	5.79701		7.89706	7.94539												4.67948		5.05137			4.16269		4.38509			5.44377	4.34305
	6.92029	7.35421		3.40054	3.48414		4.24717	4.5656		6.78267	6.72942			5.94345	6.3067		6.16832	5.897		5.488	5.50748		6.90833	7.18903												4.60615		5.02569			4.87897		5.28522			5.11353	5.11749
	6.1014	6.28466		6.07275	6.48414		3.15381	3.92505		7.02757	7.29581			5.47216	5.88874		6.27221	6.60822		4.53481	5.14486		7.9305	8.39064												5.20105		5.04723			4.62936		4.53138			5.3856	3.69265
	7.00304	6.95571		7.3231	7.30542		3.63923	3.22959		6.16108	6.23611			5.55182	5.72165		5.59574	5.98914		5.02459	4.50779		7.25899	7.28854												4.83264		4.96763			4.65048		4.56163			5.32517	4.0321
	7.17951	7.12959		6.37764	6.69711		6.51412	6.79766		6.95896	6.96185			5.67101	5.84298		5.93475	5.88093		3.68032	3.77083		7.41278	7.163												4.77689		4.25663			4.64674		5.04286			5.29609	4.01212
	6.97591	6.79831		5.85972	5.59455		6.64818	6.72028		7.09877	7.20799			3.96717	4.28096		5.42559	5.51854		3.78764	4.01614		8.51732	8.45418												4.24831		4.64933			4.56285		4.81019			4.71562	4.36387
	6.63894	6.55244		6.56346	6.60214		6.58721	6.62556		7.26294	7.33262			5.29793	4.77136		5.15137	4.38888		6.92267	6.68818		6.12598	6.03694												5.08491		5.04111			4.20984		4.56621			4.88264	4.35861
	6.82642	6.93168		6.86518	7.25833		6.97522	6.94087		6.97166	7.07788			8.34806	8.03348		4.97315	5.03298		8.08082	7.96411		7.37686	7.20438												5.04089		4.82477			4.27836		4.72874			4.81992	3.42962
	5.53138	5.77821		6.74012	6.832		7.13607	7.04221		6.90701	6.81352			8.13165	7.98948		4.28021	3.38957		6.85661	6.88606		5.65191	5.36352												4.69014		5.0343			4.99797		5.10119			5.15015	3.69265
	6.0813	6.07017		7.3699	7.39968		6.49522	6.7324		7.0091	7.03386			7.85187	7.81064		3.8125	3.849		7.12485	7.03815		7.33172	6.93003												3.85898		5.01502			4.43996		4.64933			5.21956	3.47897
	6.09149	6.02547		6.65449	6.87639		6.86208	6.8874		7.13309	7.16199			7.29343	7.36457		3.8953	3.849		6.34643	6.33771		8.34829	8.21199												4.88923		5.30706			4.26679		4.65363			4.67694	4.29939
	6.04002	6.09212		7.1816	7.37782		5.90545	5.97705		6.90701	6.90014			7.04056	7.26388		3.1177	3.29572		6.16993	6.20555		8.63854	8.68724												4.60526		5.07639			4.12681		4.61471			5.25965	4.47444
	5.72601	5.91934		6.74012	6.81903		7.02215	7.04221		7.01525	7.03386			6.45566	6.78359		3.76977	2.38957		6.18963	6.20555		8.44783	8.63336												3.88947		3.93216			3.88655		4.68398			4.27277	3.0321
	5.51665	5.39438		6.85425	6.88886		6.88399	6.7324		6.75355	6.72942			7.32103	7.18804		8.10685	7.99645		6.29297	6.45039		6.5624	6.6744												4.69042		5.0387			4.45022		4.65764			5.26303	3.96394
	4.63227	5.01391		6.9028	7.0247		6.84725	7.15046		6.82528	6.96185			7.18259	7.18339		7.88007	7.95896		6.26547	6.15522		7.65864	7.77735												4.43596		4.46041			4.26716		4.76315			5.14975	4.20516
	3.57531	3.68032		6.94977	7.14883		6.9197	7.01257		6.78986	6.87184			6.93156	7.09824		7.15987	7.46058		6.17991	6.06005		7.56948	7.54751												5.2363		5.09424			4.26115		4.34127			5.34873	4.08916
	4.01881	4.24641		4.1375	4.95559		7.03518	6.99243		5.8392	6.1206			6.71315	6.62352		6.45992	6.03298		5.95745	6.06005		6.78581	6.64472												5.01614		4.99684			4.0955		4.49857			5.50875	4.3107
	3.73877	4.08151		5.95489	6.41701		6.76301	6.77426		6.39609	6.50827			5.94345	5.57531		7.14731	7.26566		5.488	5.88606		8.25465	8.29094												5.04089		5.06156			4.44956		4.87848			4.67694	3.60703
	3.57531	2.4957		6.69181	6.66135		6.51412	6.65778		6.55658	6.42307			5.71315	5.74685		6.80206	6.53885		6.0354	5.77056		6.89142	6.55949												3.61058		4.57682			4.1918		4.48478			5.28337	4.93334
	6.55367	6.77149		5.89215	6.20457		6.22458	6.11374		6.21568	6.46156			5.64212	6.1177		7.10465	7.09645		5.24679	5.52356		8.60274	8.48595												4.65678		4.78503			3.90111		4.28577			5.3535	5.31089
	7.2891	6.97934		5.29094	5.32841		5.75515	5.42257		5.58165	5.81352			5.78084	5.80761		6.81801	6.55903		5.38957	5.40803		5.27202	5.30779												4.75489		5.13709			3.95652		4.52669			5.57153	4.34305
	7.44725	7.36772		5.17273	5.04701		6.83226	6.70791		5.34837	4.67299			5.47216	5.56133		6.84423	7.25946		5.08874	5.3733		5.20085	5.22959												4.80658		4.77821			3.97774		4.53699			5.09951	4.20477
	7.26247	7.31297		4.94439	4.85748		6.20144	6.15056		3.53107	2.91456			4.6565	4.64386		6.4048	6.08958		5.26566	5.61559		7.06706	6.92386												5.18963		4.92291			4.72901		4.79207			5.92979	5.70556
	7.12143	7.13484		4.51602	5.27277		4.56925	5.19535		3.13914	2.38405			4.22188	4.24641		6.46679	6.60822		5.38957	5.28244		7.71727	7.89573												5.13976		4.91934			4.58976		4.38509			4.52482	3.84248
	6.85037	7.03122		3.27501	3.66903		5.41718	5.57894		6.92671	7.00158			7.51649	7.55413		6.52623	6.28392		5.15015	5.18547		5.81583	5.51916												4.39369		4.96855			2.9782		3.98048			4.46956	3.7339
	6.80193	6.77149		6.59006	6.53247		5.43729	5.4957		6.44261	6.7451			7.82966	7.77452		6.31016	6.23458		3.5656	3.71589		7.86573	7.90207												5.07103		4.80761			4.42492		3.85			5.30852	3.15704
	6.65263	6.56818		7.00023	7.12794		4.24717	3.79181		6.71617	6.75288			7.50851	7.17423		6.51964	6.47654		7.60947	7.53931		7.60792	7.5435												4.94111		5.05268			4.45976		4.4019			5.38301	4.51665
	5.32373	5.26566		7.29912	7.4759		4.24717	4.12267		6.75355	6.7451			7.12639	7.06372		6.20105	6.41143		7.75161	7.6632		8.61132	8.63525												4.2902		4.55643			3.77347		4.50239			5.39951	5.36615
	6.02967	5.91934		6.58346	6.57924		3.15381	3.48156		6.09297	5.81352			7.30268	7.2982		5.84423	5.81532		7.22805	7.05463		7.96319	8.32179												4.78372		5.00832			3.85798		4.35156			4.25626	3.33771
	5.1014	5.05918		7.08683	7.21451		6.18982	6.01748		7.15563	7.05918			7.34359	7.46622		5.59574	5.76421		7.51152	7.18061		6.85125	6.86703												4.72383		4.70901			4.15097		4.58826			5.31958	3.34696
	4.71315	4.24641		7.00518	6.90725		7.10528	7.08555		5.95907	6.30104			7.1471	7.2854		5.75862	5.74658		7.88704	7.81986		6.08683	6.07103												4.51538		4.75382			3.69265		4.36702			5.43813	4.62498
	4.6865	4.32193		6.54319	6.84486		6.34536	6.39985		6.8392	6.96185			7.45976	7.27687		5.16832	5.59842		7.24688	6.96993		7.90274	7.35887												3.04439		3.76394			4.21529		4.60466			5.79896	4.04483
	3.88557	3.68032		5.52951	5.90737		7.12381	7.08555		7.13309	6.87897			7.17253	7.13679		5.20085	5.27165		7.56887	7.58556		5.59753	4.67469												5.03716		5.06953			4.14486		4.47151			5.09635	3.37921
	3.51602	3.2854		7.23314	7.37339		6.88399	6.79766		6.45171	6.51743			6.87689	6.99729		5.08279	5.29609		6.92267	6.96993		6.32337	6.75315												4.96162		4.75462			3.98504		4.16027			5.27612	3.46009
	7.1015	6.85699		6.78686	6.79948		6.66519	6.82056		6.32859	6.22497			6.96104	6.77755		4.08321	4.94392		7.36387	7.08725		7.60103	7.44774												4.76845		4.80684			3.12019		4.08108			5.0387	4.67638
	7.48615	7.49217		6.43012	7.34207		6.72301	6.7324		6.09297	5.91409			6.70612	6.75302		8.16405	7.98157		7.17493	7.05463		8.1917	8.59694												4.96232		4.81711			4.43996		4.49185			5.32912	3.86493
	6.47849	6.61427		6.2077	6.28207		6.94778	6.79766		4.75328	4.30086			6.64933	6.88886		7.59872	7.75542		6.7811	6.65234		3.89724	5.01391												4.66363		4.68874			4.85025		4.90665			5.28374	4.56285
	7.43538	7.45047		6.82655	7.08534		6.36632	6.72028		5.11603	5.55336			6.52842	6.66363		7.51317	7.24089		6.81928	6.76394		7.83371	7.93316												5.41278		5.17792			4.0955		4.49953			5.30433	2.96347
	7.18428	7.08119		5.2075	5.36457		6.67356	6.63851		5.46074	4.99503			6.59006	6.83137		7.51641	7.62753		6.40633	6.47525		7.63517	7.40846												4.57803		4.6865			2.42089		4.52168			5.48107	4.34234
	7.71624	7.7303		6.6097	6.9905		5.7866	5.4522		3.78241	4.16752			6.78751	6.66363		7.66484	7.76852		7.01903	6.79051		5.81583	5.59872												4.40633		4.15785			5.02459		5.03606			5.01413	4.34305
	6.9814	6.87603		6.3311	6.53247		5.75515	5.74443		3.83895	3.30159			5.94345	6.02835		7.26828	6.92053		6.70805	6.96993		8.13786	8.5675												4.70515		5.0751			4.26115		4.63517			5.11915	4.88655
	7.28031	7.12959		6.88679	7.18458		4.83238	4.96671		5.8802	5.76818			6.63474	6.78359		7.62615	7.55903		6.33771	6.53138		8.03408	8.16561												5.09951		4.81404			3.8495		4.4019			4.97407	3.44029
	7.02956	7.09212		6.37764	6.88264		4.49506	4.90352		5.94603	5.82833			6.30725	6.21975		7.35465	7.22834		6.27482	6.38198		8.6233	8.48176												5.0343		5.11374			4.64299		4.55305			5.1633	4.57168
	6.99763	6.99095		6.72819	6.88886		4.45681	4.4522		6.7086	6.82833			6.12122	6.22863		7.3799	7.53885		6.35526	6.60822		8.66032	8.6409												4.21994		4.8622			4.64241		4.65105			5.0607	4.46467
	6.43146	6.41193		6.47346	6.75942		4.53294	4.12267		7.1103	7.04023			5.97842	5.85449		7.28374	7.35491		6.72165	6.44195		5.77979	5.854												3.76182		4.91934			4.0635		4.54566			5.22612	3.57289
	6.13134	6.34961		6.71012	6.91337		5.84725	5.74443		7.0091	6.64832			5.20242	5.26379		7.2211	6.74672		5.65249	6.22516		5.804	6.26922												4.50016		4.51696			4.337		4.50144			4.9905	1.8339
	6.72601	6.29425		6.39283	6.40837		6.08023	6.11374		7.27324	7.37356			5.31651	5.0387		6.37626	6.28392		6.41481	6.53138		7.70446	7.91145												4.53854		4.98413			4.20438		4.53138			5.24222	3.65935
	6.84449	6.88862		6.1373	6.39094		6.81711	6.65778		7.03969	7.04023			4.84549	5.29829		6.95408	6.71108		6.40633	6.45861		6.9578	6.61427												5.15725		4.8902			3.9514		4.36072			5.1014	3.33771
	6.89154	6.95571		6.34678	6.37347		6.59604	6.42257		7.01525	7.14435			3.96717	3.21101		6.74214	6.72		5.8627	6.2636		6.82782	6.03694												4.98345		5.06609			3.45943		4.29939			4.71617	2.3147
	6.17951	5.93168		5.4591	6.21451		6.94075	6.92505		6.98425	7.00158			4.37016	4.74685		6.55182	6.80697		5.99141	6.0492		8.10166	8.38388												4.14568		4.21218			4.35332		4.85499			3.97591	2.85
	6.64587	6.45467		5.67327	5.57924		6.62234	6.79181		7.12743	6.90014			3.76765	3.74631		6.75315	6.86481		6.0781	6.11374		5.85125	5.84097												4.45319		4.89215			4.51254		4.90785			4.48704	3.14568
	5.64587	5.79181		4.43029	4.45088		7.16621	7.10905		6.97797	6.86468			7.35702	7.48872		6.66775	6.31994		5.63836	5.16551		7.37686	7.163												4.98413		5.09233			4.90545		4.5245			5.11603	4.01123
	6.04002	6.2267		4.02503	4.23419		6.71493	6.65778		6.79701	6.86468			7.76759	7.87467		6.23304	6.28392		4.65249	5.28244		7.0468	7.3497												4.44659		4.69988			4.33235		4.6343			4.96023	1.11103
	5.92029	6.03672		3.81558	3.83188		6.61368	6.75047		6.54813	6.38353			7.13165	7.48872		6.15987	5.97407		6.04614	5.64501		3.65191	3.58376												4.31288		4.85873			4.478		4.84574			4.63052	2.47768
	4.57531	4.76447		3.1375	3.48414		5.26978	5.02724		5.58165	5.67299			6.12122	5.94416		5.36912	5.53885		5.47184	5.82299		8.12107	8.252												4.97613		4.91958			4.20398		4.67016			5.31161	3.90881
	4.17951	4.16591		3.62293	3.88264		5.86196	6.17752		6.04571	5.96855			6.87061	6.84887		5.98277	6.41143		5.488	5.49153		6.53372	6.23955												4.24222		4.90881			4.07082		4.8525			5.31107	5.15036
	4.01881	4.39438		3.20789	2.83188		5.24717	5.5656		6.09297	5.84298			7.34359	7.13196		5.96371	5.98914		5.26566	5.35544		4.7301	4.51916												4.92884		4.90111			4.45943		4.95327			5.18507	4.4353
	4.2891	3.84398		3.1375	2.72465		5.17792	5.15947		5.92006	5.79857			6.6851	6.60984		6.10035	5.78136		6.86282	6.77729		6.05702	6.58331												3.79546		3.67751			4.59425		4.81762			5.3505	4.10852
	3.51602	3.94392		6.22477	6.832		4.91982	4.90352		4.72356	4.82833			6.83289	6.8775		5.7252	5.69293		7.21859	7.15015		8.3524	8.46911												4.05788		4.29793			4.61176		5.40105			5.21626	4.7057
	3.88557	4.35896		6.55674	6.75942		3.33485	2.29572		4.34837	4.02059			7.01268	7.03859		5.7252	5.63691		7.06232	7.32409		6.18249	5.94228												4.55213		4.87307			4.00495		4.46107			4.94837	4.68846
	3.0197	3.35896		6.47346	6.63198		2.41684	2.83794		3.72356	4.4614			6.85823	6.67666		4.3978	3.849		6.74174	6.87369		9.05948	8.64465												4.32697		4.95327			3.97085		4.46695			5.21859	2.58856
	6.29793	6.27519		7.19466	7.40837		6.77873	6.94087		3.46074	3.67356			6.75422	6.85462		4.63227	4.29572		6.62395	6.41667		7.39695	7.71074												5.20555		5.05289			3.95047		4.23993			5.0148	4.96047
	7.25352	7.28475		6.82094	6.9905		4.05485	4.53792		6.87344	6.85025			6.48848	6.70266		4.99186	5.31976		6.60955	6.60066		6.81596	7.13114												4.91886		4.94392			4.2384		4.48478			5.13299	3.50716
	7.5352	7.62176		7.13278	7.1642		6.15421	6.02746		6.52246	6.57999			5.76765	6.1177		3.85499	4.29572		6.72165	6.57803		7.91946	7.99927												3.98641		4.49121			5.08002		4.43696			5.36562	4.09043
	7.59335	7.69502		6.45187	6.96128		6.34536	6.24698		6.90038	6.77584			6.36142	6.16491		3.8125	4.08916		6.488	6.33771		7.06199	6.80787												4.79155		5.04396			4.39917		4.41346			5.27314	4.44493
	7.25352	7.20672		6.87061	7.12267		6.74712	6.88203		6.58165	6.78346			6.6851	6.3726		2.97269	2.848		6.09908	6.07103		7.56948	7.78764												4.87529		5.09001			3.71699		4.62264			4.54936	4.50779
	7.11145	7.24136		6.19042	6.38215		6.82477	6.62556		6.23688	6.36335			6.07874	6.36457		7.96371	7.78999		5.78738	5.52356		7.29793	7.40846												5.29811		4.9743			2.78869		3.6311			5.15947	4.27798
	6.59694	6.91337		6.52262	6.7389		6.61368	6.80916		6.73863	6.52654			6.10014	6.13668		7.96128	7.81115		5.8382	5.57046		5.61147	5.89263												4.26153		5.14078			4.12019		4.34234			5.02237	3.7339
	7.0864	6.9377		6.59664	6.63938		6.41718	6.57228		6.8802	6.94158			5.79416	6.01814		6.04723	6.14405		5.33771	5.01569		6.71727	7.09866												4.36457		4.64731			4.91862		4.7845			5.1534	2.35755
	6.50144	6.63677		5.57016	5.13299		6.88399	6.8874		6.76818	6.69752			5.99005	5.81967		7.31397	7.36063		4.14975	3.9222		6.30652	6.26922												4.8627		4.6792			4.63807		4.70515			4.92481	3.97774
	7.53893	7.45047		6.19908	6.23419		7.14211	6.99752		6.71617	6.79103			4.50462	4.61648		7.78869	7.75982		5.04614	4.89821		8.20085	8.07649												4.71727		4.92813			3.74093		4.52262			5.23726	3.69209
	6.99763	6.96162		6.12825	6.30086		6.99548	6.94615		6.67016	6.64832			4.94345	4.69599		7.56133	7.63227		4.81301	4.06005		7.9305	8.15244												5.26491		4.90111			4.58526		5.19397			4.78633	4.37851
	7.41937	7.46728		5.99526	6.09085		6.49522	6.38457		6.38664	6.80607			4.1416	4.13668		7.21315	7.08257		4.43962	3.65992		7.42063	7.61427												4.0635		4.63256			3.35826		3.42895			5.52842	4.3844
	6.81417	7.02547		5.7926	6.03584		6.18982	5.83769		6.9905	6.91409			3.6565	3.58976		7.02901	7.05441		3.22805	2.18587		5.65191	5.28836												4.21296		4.94205			3.14486		4.61736			4.27538	3.53605
	7.0505	6.98516		5.4446	6.03584		5.75515	5.92505		6.33842	6.30104			7.90749	8.01033		7.27984	7.46058		7.72833	7.63045		7.7012	7.55559												4.49697		4.98527			4.47346		4.53792			5.02303	5.30797
	5.6865	5.56041		5.58346	5.71122		4.70653	4.67073		5.8802	5.84298			7.71315	7.6994		6.73091	6.70196		7.49586	7.21053		5.52638	6.19928												4.46271		3.9222			4.23381		4.22882			4.5656	4.14486
	5.64587	5.54473		4.37016	5.0018		6.63967	6.53107		5.97177	6.20242			6.78751	7.00776		7.09592	6.76421		7.29756	7.01011		7.99774	8.22212												5.12433		5.02636			4.39917		4.90953			5.02768	2.57168
	5.23534	4.96763		4.40054	4.41684		6.01547	6.20398		5.59813	5.87184			7.48027	7.59619		7.11759	6.82375		6.88704	6.52356		5.91934	5.30779												4.73958		5.07446			4.20438		4.59753			4.96924	2.37851
	4.45483	4.0365		4.85947	4.38198		5.31325	5.40735		5.18309	5.23611			7.68159	7.8166		5.36912	5.83213		6.98573	6.94052		8.3524	8.48808												4.60437		4.52042			3.97865		3.72738			5.13709	4.71809
	3.88557	3.42895		4.1375	4.45088		5.70681	5.74443		5.09297	4.67299			7.22699	7.24194		5.16832	5.74658		5.10936	5.96993		8.37487	8.18641												4.41109		4.62059			4.35262		4.55121			5.11666	4.36912
	7.25795	7.23649		4.0635	3.83188		5.05485	4.61883		4.56499	4.21335			5.71315	6.09824		6.76421	6.58871		6.86282	6.81019		6.28947	6.48591												5.20906		4.93664			4.53605		4.62527			4.42459	3.51728
	7.13617	7.11364		2.62293	3.48414		4.37643	5.00764		4.22651	3.73769			7.08948	7.19712		6.45992	6.27184		6.19928	6.46695		6.07703	4.48607												4.69014		4.779			3.15704		4.1823			5.32211	4.39575
	5.47086	4.81813		6.82655	7.13319		3.4957	2.42223		3.72356	3.67356			7.29343	7.27687		6.25663	6.07553		6.44774	6.13463		5.94158	6.04832												3.70321		3.90593			3.82833		4.27165			5.25626	4.30012
	6.63198	6.78503		7.31116	7.49225		3.24793	3.74416		3.66221	3.38405			7.38336	7.45105		6.58331	6.54905		6.64544	6.63038		5.28947	4.76022												4.44758		4.86888			4.98527		4.51507			5.01926	4.62059
	7.44725	7.43771		6.59664	7.04701		6.34536	6.44493		6.98425	6.96855			6.91958	7.06867		5.57077	6.04723		6.54241	6.0492		3.70487	3.06005												4.87307		4.52951			4.47897		5.27333			5.50128	4.21568
	7.31958	7.22168		7.31116	7.64674		5.45681	5.55182		6.8392	7.07168			7.142	7.13196		6.15157	6.07553		6.54998	6.72315		6.28947	6.56742												4.99955		5.12081			4.26115		5.18884			4.68004	3.36877
	7.25795	7.16611		6.92386	7.23898		7.06113	6.76248		6.42425	6.27984			6.49649	6.32337		6.34003	6.37782		6.50367	6.58556		6.18249	6.41718												5.1817		4.50653			3.46009		4.38301			5.2604	4.93993
	7.07617	7.20672		6.75195	6.93156		6.79416	6.75649		6.76818	6.83567			6.95524	7.13679		6.24888	6.27184		6.0354	6.03804		5.85125	5.16832												4.85674		4.68061			4.28873		4.71067			5.1639	3.30597
	7.01903	6.96162		6.89748	6.91946		5.97522	5.85997		6.86666	6.96185			6.76752	6.88313		5.86493	5.36632		6.35526	6.43363		7.48204	7.74268												4.70266		4.59126			4.16269		4.38612			4.75862	4.54411
	6.76447	6.80503		6.81532	7.1642		6.36632	6.18626		6.60644	6.79103			5.97842	5.83137		5.75862	5.59842		6.04614	6.24451		7.55175	7.28374												4.45516		4.97522			4.58075		4.59664			5.29554	4.36912
	6.71946	6.51254		6.55674	6.75261		6.86938	6.8874		7.40088	7.29581			6.21237	6.49617		5.21723	5.71094		6.26547	6.09255		8.03919	8.43041												4.45516		4.68145			4.03782		4.50843			5.32912	3.65935
	5.98687	5.91934		6.89748	7.14364		6.16611	6.41498		6.36755	6.37347			5.90761	6.28114		5.45319	5.31976		6.01346	5.93452		4.67864	5.08194												5.22362		4.93782			4.13299		4.55397			5.26303	3.63343
[truncated: 90,134 more rows]
[truncated: 16 more columns]

## Sheet: S2 Fig
Data underlying S2A Fig																		Data underlying S2B Fig								Data underlying S2C Fig
[truncated: 1,469 more rows]

[truncated: 3 more sheets: S3 Fig, S4 Fig, S5 Fig]
